# Supplementary material for: Spatial control of the APC/C ensures the rapid degradation of cyclin B1
Source: EMBO J. 2024 Aug 14;43(19):4324–55. doi: 10.1038/s44318-024-00194-2 (PMC11445581; doi:10.1038/s44318-024-00194-2)
Supplement: Supplementary file 4 — Movie EV2 [file 44318_2024_194_MOESM4_ESM.zip]

Archive with 2 entries (2 files):
- Movie EV2/Movie EV2 Legend.docx
- Movie EV2/Movie_Ev2.avi
