# Supplementary material for: Spatial control of the APC/C ensures the rapid degradation of cyclin B1
Source: EMBO J. 2024 Aug 14;43(19):4324–55. doi: 10.1038/s44318-024-00194-2 (PMC11445581; doi:10.1038/s44318-024-00194-2)
Supplement: Supplementary file 5 — Source data Fig. 1 [file 44318_2024_194_MOESM5_ESM.zip]

Archive with 78 entries (65 files):
- Figure 1/
- __MACOSX/._Figure 1
- Figure 1/Fig 1F,G/
- __MACOSX/Figure 1/._Fig 1F,G
- Figure 1/.DS_Store
- __MACOSX/Figure 1/._.DS_Store
- Figure 1/Fig 1I/
- __MACOSX/Figure 1/._Fig 1I
- Figure 1/Fig 1H/
- __MACOSX/Figure 1/._Fig 1H
- Figure 1/Fig 1A/
- __MACOSX/Figure 1/._Fig 1A
- Figure 1/Fig 1D/
- __MACOSX/Figure 1/._Fig 1D
- Figure 1/Fig 1C/
- __MACOSX/Figure 1/._Fig 1C
- Figure 1/Fig 1J/
- __MACOSX/Figure 1/._Fig 1J
- Figure 1/Fig 1B/
- __MACOSX/Figure 1/._Fig 1B
- Figure 1/Fig 1E/
- __MACOSX/Figure 1/._Fig 1E
- Figure 1/Statistics_Fig1BCD.xlsx
- __MACOSX/Figure 1/._Statistics_Fig1BCD.xlsx
- Figure 1/Fig 1F,G/Rep FCCS Cyc-APCC Cytoplasm.xlsx
- __MACOSX/Figure 1/Fig 1F,G/._Rep FCCS Cyc-APCC Cytoplasm.xlsx
- Figure 1/Fig 1F,G/Rep FCCS Cyc-APCC  DNA.xlsx
- __MACOSX/Figure 1/Fig 1F,G/._Rep FCCS Cyc-APCC  DNA.xlsx
- Figure 1/Fig 1I/Complex percentage.xlsx
- __MACOSX/Figure 1/Fig 1I/._Complex percentage.xlsx
- Figure 1/Fig 1H/Complex Percentage.xlsx
- __MACOSX/Figure 1/Fig 1H/._Complex Percentage.xlsx
- Figure 1/Fig 1A/200206_Max_NT_pos2.tif
- __MACOSX/Figure 1/Fig 1A/._200206_Max_NT_pos2.tif
- Figure 1/Fig 1D/RawData/
- __MACOSX/Figure 1/Fig 1D/._RawData
- Figure 1/Fig 1C/.DS_Store
- __MACOSX/Figure 1/Fig 1C/._.DS_Store
- Figure 1/Fig 1C/RawData/
- __MACOSX/Figure 1/Fig 1C/._RawData
- Figure 1/Fig 1J/Kd and Complex Percentage.xlsx
- __MACOSX/Figure 1/Fig 1J/._Kd and Complex Percentage.xlsx
- Figure 1/Fig 1B/.DS_Store
- __MACOSX/Figure 1/Fig 1B/._.DS_Store
- Figure 1/Fig 1B/RawData/
- __MACOSX/Figure 1/Fig 1B/._RawData
- Figure 1/Fig 1E/20211101 APCC8 CycB1.lif
- __MACOSX/Figure 1/Fig 1E/._20211101 APCC8 CycB1.lif
- Figure 1/Fig 1D/RawData/Pulled_Centrosomes_Raw_FINAL_MG132.txt
- __MACOSX/Figure 1/Fig 1D/RawData/._Pulled_Centrosomes_Raw_FINAL_MG132.txt
- Figure 1/Fig 1D/RawData/Pulled_DNA_Raw_FINAL_MG132.txt
- __MACOSX/Figure 1/Fig 1D/RawData/._Pulled_DNA_Raw_FINAL_MG132.txt
- Figure 1/Fig 1D/RawData/Pulled_Whole_Raw_FINAL_MG132.txt
- __MACOSX/Figure 1/Fig 1D/RawData/._Pulled_Whole_Raw_FINAL_MG132.txt
- Figure 1/Fig 1D/RawData/Pulled_Spindle_Raw_FINAL_MG132.txt
- __MACOSX/Figure 1/Fig 1D/RawData/._Pulled_Spindle_Raw_FINAL_MG132.txt
- Figure 1/Fig 1D/RawData/Pulled_Cytoplasm_Raw_FINAL_MG132.txt
- __MACOSX/Figure 1/Fig 1D/RawData/._Pulled_Cytoplasm_Raw_FINAL_MG132.txt
- Figure 1/Fig 1C/RawData/Pulled_Cytoplasm_Raw_FINAL_ApcinTame.txt
- __MACOSX/Figure 1/Fig 1C/RawData/._Pulled_Cytoplasm_Raw_FINAL_ApcinTame.txt
- Figure 1/Fig 1C/RawData/Pulled_Spindle_Raw_FINAL_ApcinTame.txt
- __MACOSX/Figure 1/Fig 1C/RawData/._Pulled_Spindle_Raw_FINAL_ApcinTame.txt
- Figure 1/Fig 1C/RawData/Pulled_Whole_Raw_FINAL_ApcinTame.txt
- __MACOSX/Figure 1/Fig 1C/RawData/._Pulled_Whole_Raw_FINAL_ApcinTame.txt
- Figure 1/Fig 1C/RawData/Pulled_DNA_Raw_FINAL_ApcinTame.txt
- __MACOSX/Figure 1/Fig 1C/RawData/._Pulled_DNA_Raw_FINAL_ApcinTame.txt
- Figure 1/Fig 1C/RawData/Pulled_Centrosomes_Raw_FINAL_ApcinTame.txt
- __MACOSX/Figure 1/Fig 1C/RawData/._Pulled_Centrosomes_Raw_FINAL_ApcinTame.txt
- Figure 1/Fig 1B/RawData/Pulled_Whole_Raw_FINAL_NT.txt
- __MACOSX/Figure 1/Fig 1B/RawData/._Pulled_Whole_Raw_FINAL_NT.txt
- Figure 1/Fig 1B/RawData/Pulled_Spindle_Raw_FINAL_NT.txt
- __MACOSX/Figure 1/Fig 1B/RawData/._Pulled_Spindle_Raw_FINAL_NT.txt
- Figure 1/Fig 1B/RawData/Pulled_DNA_Raw_FINAL_NT.txt
- __MACOSX/Figure 1/Fig 1B/RawData/._Pulled_DNA_Raw_FINAL_NT.txt
- Figure 1/Fig 1B/RawData/Pulled_Centrosomes_Raw_FINAL_NT.txt
- __MACOSX/Figure 1/Fig 1B/RawData/._Pulled_Centrosomes_Raw_FINAL_NT.txt
- Figure 1/Fig 1B/RawData/Pulled_Cytoplasm_Raw_FINAL_NT.txt
- __MACOSX/Figure 1/Fig 1B/RawData/._Pulled_Cytoplasm_Raw_FINAL_NT.txt
