# Supplementary material for: Spatial control of the APC/C ensures the rapid degradation of cyclin B1
Source: EMBO J. 2024 Aug 14;43(19):4324–55. doi: 10.1038/s44318-024-00194-2 (PMC11445581; doi:10.1038/s44318-024-00194-2)
Supplement: Supplementary file 5 — Source data Fig. 1 [file 44318_2024_194_MOESM5_ESM.zip › Figure 1/Statistics_Fig1BCD.xlsx]

## Sheet: NT
Time	Centrosomes			Spindle			DNA			Cytoplasm			Whole			ANOVA	CentrosomesVsSpindle	CentrosomesVsDNA	CentrosomesVsCytoplasm	SpindleVsDNA	SpindleVsCytoplasm	DNAVsCytoplasm
	Average	SD	N	Average	SD	N	Average	SD	N	Average	SD	N	Average	SD	N
-41.5	0.715894	0	1	0.606931	0	1	0.90668	0	1	0.723275	0	1	0.651489	0	1
-41	0.851197	0	1	0.700518	0	1	1.00834	0	1	0.773471	0	1	0.713049	0	1
-40.5	0.86074	0	1	0.73022	0	1	0.918472	0	1	0.826408	0	1	0.715229	0	1	0.988461
-40	1.1911	0.374515	2	1.19121	0.433448	2	1.36354	0.458161	2	1.33086	0.569743	2	1.0053	0.569743	2	0.971874
-39.5	1.17058	0.281168	2	1.17834	0.421963	2	1.39567	0.394613	2	1.34077	0.557131	2	1.03268	0.557131	2	0.992036
-39	1.17564	0.316714	2	1.21676	0.440578	2	1.32233	0.362263	2	1.31199	0.519539	2	1.53556	0.519539	2	0.988649
-38.5	1.18836	0.309109	2	1.22198	0.463081	2	1.34538	0.453023	2	1.36518	0.54921	2	1.54373	0.54921	2	0.94948
-38	1.48192	0.477161	3	1.34344	0.406687	3	1.65854	0.740942	3	1.47465	0.482443	3	1.45149	0.482443	3	0.953558
-37.5	1.44293	0.505754	3	1.37185	0.428085	3	1.62346	0.683535	3	1.62662	0.579623	3	1.49534	0.579623	3	0.90049
-37	1.62809	0.412347	4	1.5384	0.423813	4	1.79907	0.590497	4	1.51711	0.579341	4	1.68695	0.579341	4	0.956888
-36.5	1.65457	0.419784	4	1.56729	0.400497	4	1.74893	0.581946	4	1.54129	0.598254	4	1.73282	0.598254	4	0.950531
-36	1.6657	0.421454	4	1.56358	0.38834	4	1.78333	0.561145	4	1.5853	0.634683	4	1.70346	0.634683	4	0.962531
-35.5	1.66943	0.46081	4	1.5497	0.396316	4	1.78048	0.559479	4	1.68584	0.690454	4	1.73013	0.690454	4	0.97567
-35	1.64546	0.418162	4	1.55067	0.413354	4	1.72732	0.548362	4	1.58711	0.628622	4	1.69835	0.628622	4	0.968603
-34.5	1.61381	0.466329	4	1.57547	0.402428	4	1.76174	0.687789	4	1.56964	0.575239	4	1.70351	0.575239	4	0.966113
-34	1.63683	0.41354	4	1.5343	0.377285	4	1.73517	0.644645	4	1.57816	0.564074	4	1.48142	0.564074	4	0.932601
-33.5	1.70793	0.450946	4	1.50363	0.34778	4	1.74804	0.710162	4	1.58046	0.498315	4	1.45674	0.498315	4	0.870187
-33	1.67857	0.407982	4	1.4941	0.309543	4	1.81859	0.676696	4	1.58302	0.514171	4	1.46652	0.514171	4	0.925068
-32.5	1.65617	0.454893	4	1.49652	0.294542	4	1.73862	0.644535	4	1.55335	0.439671	4	1.48323	0.439671	4	0.788366
-32	1.69417	0.446182	4	1.51441	0.281082	4	1.81903	0.578035	4	1.50169	0.422803	4	1.45139	0.422803	4	0.723981
-31.5	1.69019	0.420568	4	1.51565	0.2885	4	1.83623	0.561447	4	1.47672	0.406306	4	1.44516	0.406306	4	0.741311
-31	1.6252	0.339418	4	1.50005	0.25754	4	1.79443	0.526089	4	1.47254	0.395001	4	1.38387	0.395001	4	0.968099
-30.5	1.55662	0.352278	4	1.49257	0.257477	4	1.6228	0.30637	4	1.53518	0.378171	4	1.16234	0.378171	4	0.524826
-30	1.71217	0.433429	4	1.50982	0.242527	4	1.82648	0.524727	4	1.38619	0.275834	4	1.14849	0.275834	4	0.477664
-29.5	1.73169	0.413672	4	1.53831	0.217563	4	1.91192	0.485595	4	1.44315	0.369808	4	1.31314	0.369808	4	0.471091
-29	1.71502	0.379299	4	1.51493	0.238704	4	1.86619	0.470405	4	1.42586	0.322386	4	1.31831	0.322386	4	0.585411
-28.5	1.79053	0.421288	4	1.53531	0.225117	4	1.90224	0.565843	4	1.47474	0.43958	4	1.33145	0.43958	4	0.782232
-28	1.71909	0.373044	4	1.57476	0.196443	4	1.75807	0.550563	4	1.4572	0.391148	4	1.35077	0.391148	4	0.757147
-27.5	1.68691	0.48321	4	1.56361	0.202012	4	1.85496	0.551707	4	1.4887	0.440825	4	1.3638	0.440825	4	0.667308
-27	1.72878	0.387436	4	1.5263	0.16705	4	1.85516	0.564787	4	1.49928	0.385637	4	1.38033	0.385637	4	0.779517
-26.5	1.75079	0.394049	4	1.55238	0.204525	4	1.8052	0.523441	4	1.53801	0.374342	4	1.39788	0.374342	4	0.56011
-26	1.74545	0.412705	4	1.55591	0.198481	4	1.83688	0.517988	4	1.42921	0.294491	4	1.38901	0.294491	4	0.571385
-25.5	1.76024	0.417008	4	1.56871	0.182654	4	1.84656	0.628191	4	1.36034	0.450313	4	1.40925	0.450313	4	0.50486
-25	1.76919	0.339171	4	1.57291	0.238238	4	1.80961	0.540954	4	1.38721	0.294752	4	1.40885	0.294752	4	0.480135
-24.5	1.69577	0.384592	4	1.54443	0.204463	4	1.8121	0.53764	4	1.35297	0.246108	4	1.4039	0.246108	4	0.691423
-24	1.64211	0.357211	4	1.53061	0.178846	4	1.77363	0.501803	4	1.44949	0.258647	4	1.42307	0.258647	4	0.748631
-23.5	1.67205	0.415169	4	1.54688	0.193631	4	1.81838	0.613014	4	1.47796	0.265341	4	1.42801	0.265341	4	0.829727
-23	1.66186	0.399343	4	1.51639	0.180315	4	1.69533	0.557381	4	1.44161	0.295073	4	1.41295	0.295073	4	0.931204
-22.5	1.65116	0.376336	4	1.49922	0.203549	4	1.67785	0.583154	4	1.51732	0.408333	4	1.39382	0.408333	4	0.615832
-22	1.68312	0.35923	4	1.51793	0.214194	4	1.78528	0.55307	4	1.35572	0.457283	4	1.41057	0.457283	4	0.721243
-21.5	1.67682	0.386045	4	1.48203	0.22366	4	1.71088	0.497801	4	1.37419	0.485884	4	1.38452	0.485884	4	0.568182
-21	1.64571	0.328161	5	1.4632	0.197331	5	1.66912	0.471959	5	1.32365	0.491732	5	1.20211	0.491732	5	0.353642
-20.5	1.57049	0.352264	6	1.4035	0.250455	6	1.60524	0.453267	6	1.2093	0.424596	6	1.15872	0.424596	6	0.308381
-20	1.57322	0.324421	6	1.40052	0.275005	6	1.63107	0.436654	6	1.22542	0.390645	6	1.18415	0.390645	6	0.281059
-19.5	1.58175	0.306185	6	1.41063	0.26017	6	1.61989	0.439473	6	1.21977	0.367536	6	1.19258	0.367536	6	0.1675
-19	1.55396	0.313615	7	1.38422	0.24542	7	1.60265	0.368573	7	1.22067	0.317021	7	1.18541	0.317021	7	0.166006
-18.5	1.52137	0.266003	7	1.36032	0.208351	7	1.59489	0.37338	7	1.20944	0.362326	7	1.19138	0.362326	7	0.123699
-18	1.61551	0.289293	7	1.37808	0.217845	7	1.59382	0.399188	7	1.2121	0.351196	7	1.20691	0.351196	7	0.0740129
-17.5	1.60658	0.284753	7	1.36066	0.212879	7	1.60357	0.445271	7	1.15301	0.333928	7	1.21193	0.333928	7	0.0938447
-17	1.5591	0.240343	7	1.35183	0.210818	7	1.62465	0.470108	7	1.16564	0.337246	7	1.22055	0.337246	7	0.104963
-16.5	1.5274	0.249086	7	1.35765	0.197369	7	1.60089	0.455626	7	1.14366	0.35483	7	1.20697	0.35483	7	0.0486102	0.75973	0.9	0.170471	0.378262	0.630063	0.0416818
-16	1.47752	0.282563	8	1.31589	0.209515	8	1.59542	0.442065	8	1.11391	0.302027	8	1.18056	0.302027	8	0.0189183	0.664679	0.824185	0.101589	0.233505	0.576501	0.016089
-15.5	1.51117	0.276815	8	1.32508	0.23149	8	1.64896	0.409816	8	1.11228	0.30093	8	1.16036	0.30093	8	0.0175661	0.606161	0.817691	0.103178	0.190351	0.639249	0.0159327
-15	1.49215	0.250089	8	1.30627	0.222453	8	1.61961	0.353632	8	1.12953	0.293643	8	1.17164	0.293643	8	0.0683517
-14.5	1.49612	0.273246	8	1.31989	0.233861	8	1.53258	0.373484	8	1.13744	0.282524	8	1.16866	0.282524	8	0.0101992	0.468789	0.9	0.0509695	0.174973	0.590967	0.0114545
-14	1.50311	0.263671	8	1.28209	0.204974	8	1.59907	0.370081	8	1.09414	0.260062	8	1.16921	0.260062	8	0.0428233	0.692903	0.786156	0.234354	0.224731	0.799696	0.0380211
-13.5	1.43913	0.273479	9	1.27167	0.206155	9	1.57997	0.4568	9	1.13469	0.265169	9	1.13744	0.265169	9	0.0936638
-13	1.44398	0.359847	11	1.30362	0.272711	11	1.49187	0.384982	11	1.14756	0.261974	11	1.15111	0.261974	11	0.146054
-12.5	1.4514	0.341453	11	1.31646	0.264392	11	1.43733	0.396227	11	1.15643	0.227161	11	1.16941	0.227161	11	0.254863
-12	1.41958	0.350092	11	1.30446	0.274433	11	1.42925	0.441977	11	1.16145	0.227003	11	1.1645	0.227003	11	0.212668
-11.5	1.44929	0.352882	11	1.30859	0.272495	11	1.41261	0.464103	11	1.14307	0.257831	11	1.15289	0.257831	11	0.0856816
-11	1.44614	0.314907	12	1.29209	0.258514	12	1.44516	0.411936	12	1.13841	0.26436	12	1.15098	0.26436	12	0.189945
-10.5	1.41423	0.281594	12	1.27889	0.256713	12	1.39716	0.429105	12	1.15331	0.244566	12	1.15167	0.244566	12	0.104473
-10	1.42937	0.338736	12	1.28887	0.266218	12	1.4383	0.45392	12	1.11599	0.265555	12	1.16117	0.265555	12	0.156214
-9.5	1.39899	0.346228	12	1.27437	0.247493	12	1.40826	0.411206	12	1.12992	0.244586	12	1.15201	0.244586	12	0.132096
-9	1.39955	0.294802	12	1.28499	0.254091	12	1.40169	0.470745	12	1.10699	0.237166	12	1.14928	0.237166	12
-8.5	1.36855	0.308011	12	1.21884	0.24515	12	1.34583	0.438734	12	1.12505	0.248267	12	1.14042	0.248267	12	0.139959
-8	1.34905	0.307907	13	1.24617	0.242838	13	1.39432	0.412826	13	1.11525	0.246946	13	1.1318	0.246946	13	0.171329
-7.5	1.3201	0.299631	13	1.248	0.263962	13	1.39528	0.482852	13	1.09206	0.262628	13	1.12158	0.262628	13
-7	1.29056	0.306087	15	1.19954	0.306235	15	1.33168	0.395759	15	1.07845	0.229435	15	1.11298	0.229435	15	0.171568
-6.5	1.29352	0.333396	15	1.22073	0.241356	15	1.34744	0.398083	15	1.09173	0.262682	15	1.09825	0.262682	15	0.311688
-6	1.30178	0.316746	16	1.21564	0.23546	16	1.30636	0.387626	16	1.12314	0.250641	16	1.10312	0.250641	16	0.302877
-5.5	1.28838	0.300939	16	1.19896	0.225151	16	1.30986	0.383078	16	1.1247	0.252887	16	1.09988	0.252887	16
-5	1.28147	0.269058	17	1.16816	0.265424	17	1.2706	0.386525	17	1.07714	0.271235	17	1.08172	0.271235	17	0.296634
-4.5	1.27178	0.267434	17	1.18612	0.207013	17	1.24404	0.407738	17	1.08893	0.228034	17	1.08024	0.228034	17	0.19817
-4	1.2603	0.23557	17	1.18453	0.199778	17	1.2591	0.359712	17	1.08204	0.241596	17	1.08598	0.241596	17	0.240502
-3.5	1.25058	0.262577	17	1.16904	0.187881	17	1.25549	0.365591	17	1.08195	0.245457	17	1.07824	0.245457	17	0.381615
-3	1.24678	0.273141	17	1.16859	0.176785	17	1.231	0.420596	17	1.08339	0.237069	17	1.07719	0.237069	17	0.226225
-2.5	1.26708	0.244547	17	1.15024	0.170352	17	1.21755	0.377504	17	1.08358	0.208808	17	1.07139	0.208808	17	0.233337
-2	1.25495	0.214712	17	1.15268	0.174739	17	1.19627	0.370796	17	1.076	0.186024	17	1.06805	0.186024	17	0.669735
-1.5	1.18915	0.228854	17	1.14536	0.179821	17	1.19147	0.415601	17	1.08474	0.22393	17	1.06385	0.22393	17	0.523595
-1	1.21953	0.231992	17	1.14063	0.160013	17	1.17088	0.36181	17	1.09152	0.184784	17	1.06797	0.184784	17	0.398662
-0.5	1.20887	0.213391	17	1.13149	0.145063	17	1.19153	0.349792	17	1.079	0.189795	17	1.05957	0.189795	17	0.208541
0	1.20285	0.195758	17	1.12603	0.152901	17	1.21565	0.366718	17	1.05302	0.194724	17	1.0589	0.194724	17	0.301804
0.5	1.17745	0.192371	17	1.11182	0.139384	17	1.19363	0.350352	17	1.05304	0.187959	17	1.0536	0.187959	17	0.646449
1	1.12266	0.238349	19	1.085	0.151465	19	1.1453	0.336899	19	1.05225	0.160391	19	1.01536	0.160391	19	0.765782
1.5	1.10803	0.209657	20	1.08202	0.131132	20	1.13002	0.334295	20	1.05464	0.195069	20	1.01962	0.195069	20	0.668219
2	1.09728	0.212947	21	1.06524	0.138786	21	1.05051	0.313755	21	1.01199	0.169641	21	1.00642	0.169641	21	0.3597
2.5	1.11033	0.185933	21	1.05004	0.127655	21	1.07785	0.296679	21	1.00043	0.143568	21	0.996896	0.143568	21	0.346422
3	1.10693	0.187521	21	1.05493	0.111164	21	1.08101	0.328491	21	0.993252	0.119529	21	0.987691	0.119529	21	0.416869
3.5	1.10135	0.191266	22	1.04637	0.110416	22	1.04194	0.290915	22	1.00146	0.119762	22	0.992224	0.119762	22	0.407518
4	1.07352	0.153853	22	1.03272	0.0987605	22	1.02708	0.267285	22	0.980981	0.135891	22	0.974814	0.135891	22	0.146498
4.5	1.09782	0.125029	22	1.03025	0.101747	22	1.07475	0.20455	22	1.00669	0.102499	22	0.979191	0.102499	22	0.739703
5	1.14612	0.11561	22	1.10578	0.0844775	22	1.13146	0.162591	22	1.13278	0.100119	22	1.1123	0.100119	22	0.775464
5.5	1.13213	0.113565	22	1.09538	0.0803903	22	1.13941	0.275809	22	1.14287	0.114597	22	1.0889	0.114597	22	0.750157
6	1.09922	0.120576	22	1.06656	0.0847335	22	1.13536	0.35633	22	1.10608	0.130305	22	1.07398	0.130305	22	0.927575
6.5	1.07901	0.121903	22	1.06001	0.0741874	22	1.08667	0.34046	22	1.10101	0.15515	22	1.06967	0.15515	22	0.678877
7	1.07765	0.170505	22	1.0639	0.103636	22	1.06226	0.28906	22	1.12801	0.184804	22	1.05593	0.184804	22	0.126324
7.5	1.03862	0.158538	22	1.04035	0.0862671	22	1.0215	0.183813	22	1.1261	0.169301	22	1.03892	0.169301	22	0.0137901	0.9	0.9	0.0766672	0.9	0.0432361	0.0186923
8	1.0204	0.147947	22	1.00897	0.0858687	22	0.993683	0.1981	22	1.13966	0.177284	22	1.02896	0.177284	22	0.0108764	0.9	0.9	0.0364566	0.9	0.0447788	0.0190142
8.5	0.967221	0.118057	22	0.970937	0.0779339	22	0.956063	0.203868	22	1.0944	0.16893	22	1.00359	0.16893	22	8.08299e-05	0.758736	0.9	0.001	0.449963	0.0167	0.001
9	0.912458	0.0979245	22	0.950037	0.0776041	22	0.890469	0.158086	22	1.07135	0.16313	22	0.986076	0.16313	22	4.60865e-08	0.502735	0.852949	0.001	0.14017	0.001	0.001
9.5	0.856935	0.104658	22	0.911093	0.0752999	22	0.827137	0.131916	22	1.06815	0.169902	22	0.950206	0.169902	22	8.35785e-11	0.227786	0.877397	0.001	0.0470348	0.001	0.001
10	0.789246	0.0910452	22	0.868474	0.080643	22	0.759281	0.144149	22	1.06708	0.189637	22	0.927131	0.189637	22	9.99743e-11	0.279572	0.669338	0.001	0.0239749	0.001	0.001
10.5	0.749281	0.12029	22	0.823978	0.0909675	22	0.703694	0.151895	22	1.01759	0.162196	22	0.876329	0.162196	22	3.63168e-15	0.114522	0.55273	0.001	0.00321122	0.001	0.001
11	0.675336	0.105107	22	0.771398	0.0890544	22	0.619818	0.118538	22	1.02808	0.206021	22	0.849213	0.206021	22	2.7875e-15	0.222903	0.305671	0.001	0.00228381	0.001	0.001
11.5	0.640498	0.103604	22	0.722915	0.0916583	22	0.565893	0.138161	22	0.985892	0.195532	22	0.823303	0.195532	22	5.53196e-17	0.0798028	0.405078	0.001	0.001	0.001	0.001
12	0.568528	0.103606	22	0.66549	0.0872104	22	0.506	0.128107	22	0.927239	0.179594	22	0.783135	0.179594	22	2.80776e-20	0.0651595	0.198508	0.001	0.001	0.001	0.001
12.5	0.519604	0.0995547	22	0.61622	0.0948275	22	0.442955	0.131508	22	0.912863	0.16082	22	0.748564	0.16082	22	5.95745e-24	0.0608583	0.0945714	0.001	0.001	0.001	0.001
13	0.472437	0.0988105	22	0.560631	0.095182	22	0.390817	0.103535	22	0.880893	0.145009	22	0.6978	0.145009	22	7.50451e-24	0.0680144	0.150671	0.001	0.001	0.001	0.001
13.5	0.42693	0.0828955	22	0.511541	0.0898781	22	0.354554	0.115602	22	0.828694	0.141303	22	0.658108	0.141303	22	7.97877e-24	0.0874937	0.162193	0.001	0.001	0.001	0.001
14	0.385369	0.0860705	22	0.467707	0.0867924	22	0.313001	0.116352	22	0.794085	0.146556	22	0.619213	0.146556	22	1.0723e-21	0.245607	0.47844	0.001	0.00720147	0.001	0.001
14.5	0.360391	0.0858742	22	0.423622	0.0823468	22	0.311857	0.119227	22	0.736168	0.138836	22	0.576308	0.138836	22	5.16236e-24	0.196076	0.312897	0.001	0.00190738	0.001	0.001
15	0.327786	0.0785456	22	0.391541	0.0757504	22	0.272522	0.117263	22	0.713663	0.130388	22	0.539864	0.130388	22	1.34486e-21	0.200097	0.672844	0.001	0.0144352	0.001	0.001
15.5	0.303991	0.0739851	22	0.369019	0.0716215	22	0.268245	0.117288	22	0.673422	0.143173	22	0.500826	0.143173	22	9.65601e-22	0.184286	0.632767	0.001	0.0103182	0.001	0.001
16	0.291705	0.0734628	22	0.352296	0.0696675	22	0.256955	0.117431	22	0.629698	0.115216	22	0.470211	0.115216	22	8.8841e-21	0.14171	0.724097	0.001	0.011357	0.001	0.001
16.5	0.269617	0.0660436	22	0.334546	0.0721194	22	0.239568	0.087925	22	0.599493	0.143194	22	0.432629	0.143194	22	4.04091e-20	0.0631161	0.76937	0.001	0.0048385	0.001	0.001
17	0.253108	0.0633371	22	0.323687	0.0672772	22	0.227401	0.106865	22	0.554001	0.113204	22	0.421427	0.113204	22	1.49626e-16	0.142054	0.882107	0.001	0.0254429	0.001	0.001
17.5	0.241635	0.0629515	22	0.306684	0.0717171	22	0.220055	0.101611	22	0.520021	0.136189	22	0.404117	0.136189	22	3.91901e-18	0.105969	0.750152	0.001	0.00868973	0.001	0.001
18	0.227622	0.066543	22	0.288228	0.0696356	22	0.202478	0.0920691	22	0.486802	0.106643	22	0.355343	0.106643	22	5.66079e-16	0.250361	0.647786	0.001	0.0180331	0.001	0.001
18.5	0.216316	0.0590731	22	0.270007	0.067219	22	0.183557	0.111033	22	0.46823	0.120069	22	0.340371	0.120069	22	2.40244e-14	0.321554	0.530629	0.001	0.0153165	0.001	0.001
19	0.204392	0.0548494	21	0.254532	0.0667081	21	0.164989	0.0947776	21	0.438279	0.132853	21	0.311729	0.132853	21	8.4701e-14	0.294816	0.454891	0.001	0.00903826	0.001	0.001
19.5	0.192698	0.0548906	20	0.244267	0.0656387	20	0.149588	0.0820623	20	0.419352	0.13461	20	0.312194	0.13461	20	2.41138e-14	0.219159	0.260698	0.001	0.00168533	0.001	0.001
20	0.180764	0.0593938	20	0.230378	0.061609	20	0.13365	0.0719931	20	0.38045	0.11077	20	0.285546	0.11077	20	1.21217e-10	0.315714	0.549797	0.001	0.0166975	0.001	0.001
20.5	0.173813	0.0617686	19	0.222584	0.0682268	19	0.136732	0.0793632	19	0.356724	0.117564	19	0.282771	0.117564	19	2.22548e-08	0.406638	0.858062	0.001	0.103287	0.001	0.001
21	0.165518	0.0726612	16	0.214074	0.0621161	16	0.141931	0.0824751	16	0.348753	0.113516	16	0.263103	0.113516	16	1.95039e-07	0.363141	0.9	0.001	0.106108	0.0015289	0.001
21.5	0.146894	0.0575699	15	0.195818	0.0526154	15	0.126853	0.0675981	15	0.311317	0.118843	15	0.244549	0.118843	15	1.25234e-06	0.541861	0.821087	0.001	0.147816	0.00272887	0.001
22	0.146105	0.0624278	14	0.185955	0.0565802	14	0.12133	0.0736024	14	0.297021	0.103594	14	0.237065	0.103594	14	9.59501e-08	0.383067	0.9	0.001	0.122615	0.001	0.001
22.5	0.129182	0.0384456	12	0.17452	0.0500431	12	0.110893	0.0650788	12	0.297735	0.0957377	12	0.232381	0.0957377	12	2.14602e-05	0.204723	0.9	0.001	0.0771936	0.0438533	0.001
23	0.113404	0.0391271	10	0.172699	0.0562036	10	0.0988341	0.0603448	10	0.253986	0.0859854	10	0.191617	0.0859854	10	9.72096e-05	0.571037	0.9	0.001	0.504364	0.0108088	0.001
23.5	0.108648	0.0480503	9	0.155704	0.0508861	9	0.10422	0.0688105	9	0.278175	0.108716	9	0.188315	0.108716	9	0.00405442	0.682566	0.9	0.0159811	0.37996	0.16569	0.00409118
24	0.114776	0.0380889	8	0.153711	0.0460398	8	0.0951978	0.0808147	8	0.23053	0.0891615	8	0.172416	0.0891615	8	0.00016748	0.769241	0.9	0.00105943	0.432343	0.0114942	0.001
24.5	0.105143	0.0363051	8	0.135871	0.049591	8	0.0849786	0.0646924	8	0.247236	0.086186	8	0.161961	0.086186	8	0.0450488	0.711802	0.9	0.0571342	0.765536	0.350929	0.0696085
25	0.0966037	0.0431518	6	0.141933	0.040559	6	0.100916	0.0753296	6	0.216297	0.0999537	6	0.155778	0.0999537	6	0.0305243	0.867175	0.9	0.0411449	0.9	0.145407	0.045928
25.5	0.11148	0.0455137	4	0.147952	0.0548178	4	0.114553	0.0646928	4	0.261048	0.0698031	4	0.145197	0.0698031	4	0.0385114	0.825498	0.9	0.0395073	0.9	0.158685	0.0805002
26	0.0894414	0.0500353	4	0.132019	0.0513385	4	0.110699	0.063409	4	0.248792	0.0815069	4	0.130676	0.0815069	4	0.329092
26.5	0.0931718	0.0575252	4	0.128212	0.0589798	4	0.126244	0.123024	4	0.228712	0.103058	4	0.129122	0.103058	4	0.254022
27	0.112742	0.0434801	4	0.132795	0.0374844	4	0.13252	0.114383	4	0.235018	0.0859922	4	0.137138	0.0859922	4	0.253145
27.5	0.106178	0.0544715	4	0.134042	0.0497207	4	0.144193	0.132126	4	0.254522	0.100363	4	0.133312	0.100363	4	0.444661
28	0.0955784	0.0496263	4	0.113919	0.0536589	4	0.129545	0.141488	4	0.204471	0.0574289	4	0.104265	0.0574289	4	0.25403
28.5	0.0790432	0.0507463	4	0.106112	0.0448726	4	0.0932092	0.103115	4	0.190032	0.0640771	4	0.0851725	0.0640771	4	0.755962
29	0.0899377	0.0533943	3	0.111289	0.0342413	3	0.13538	0.129768	3	0.168931	0.0451399	3	0.098219	0.0451399	3	0.916817
29.5	0.114001	0.0641385	3	0.113565	0.0418588	3	0.126496	0.135889	3	0.162663	0.0391101	3	0.0936617	0.0391101	3	0.826556
30	0.0847678	0.0457746	3	0.111118	0.0282022	3	0.158117	0.15005	3	0.138432	0.0465922	3	0.0960132	0.0465922	3	0.898495
30.5	0.077455	0.0360684	3	0.111928	0.0320508	3	0.136652	0.160297	3	0.127921	0.0171594	3	0.0951386	0.0171594	3	0.463723
31	0.0575393	0.0268519	3	0.0905113	0.0390299	3	0.109869	0.0854638	3	0.150917	0.0578233	3	0.0777085	0.0578233	3	0.688514
31.5	0.0610697	0.0393182	3	0.0931638	0.0291266	3	0.075084	0.077644	3	0.115436	0.0174851	3	0.0853002	0.0174851	3	0.678145
32	0.0544443	0.0223032	3	0.0781244	0.0269311	3	0.125788	0.113049	3	0.102295	0.0211808	3	0.078438	0.0211808	3	0.545679
32.5	0.0465771	0.023785	3	0.0773649	0.0267503	3	0.114978	0.110419	3	0.0338968	0.0144225	3	0.0656863	0.0144225	3	0.531337
33	0.0293664	0.0254674	3	0.087174	0.0269271	3	0.0854758	0.0708022	3	0.0834115	0.0393128	3	0.0719533	0.0393128	3	0.777359
33.5	0.0446365	0.0198783	3	0.0727015	0.0310213	3	0.0542951	0.0456066	3	0.0725158	0.0276762	3	0.0661128	0.0276762	3	0.607374
34	0.0304314	0.0365184	3	0.0609006	0.0301066	3	0.0603733	0.050507	3	0.0820009	0.0280195	3	0.0628746	0.0280195	3	0.620599
34.5	0.0448705	0.0146349	3	0.0809318	0.0225577	3	0.0937005	0.0522427	3	0.0748742	0.045382	3	0.0617346	0.045382	3	0.290963
35	0.0368117	0.0200893	3	0.0730813	0.0211944	3	0.0724381	0.0324366	3	0.077495	0.00463539	3	0.0690882	0.00463539	3	0.680039
35.5	0.0237516	0.0254056	3	0.0749719	0.0255587	3	0.0707763	0.0762417	3	0.0576223	0.0343726	3	0.0643379	0.0343726	3	0.637144
36	0.0377961	0.0132999	3	0.0718251	0.0210414	3	0.0987378	0.0813902	3	0.0796941	0.0387891	3	0.0792	0.0387891	3	0.707197
36.5	0.0445439	0.0230765	3	0.0567979	0.0332024	3	0.0835109	0.0539215	3	0.0542808	0.0111798	3	0.0563877	0.0111798	3	0.435913
37	0.0309939	0.0186442	3	0.0718355	0.0324584	3	0.0627207	0.0434237	3	0.078332	0.0137828	3	0.0638236	0.0137828	3	0.808144
37.5	0.0384594	0.00782894	3	0.060243	0.0215302	3	0.057783	0.0373947	3	0.0462422	0.025208	3	0.0659597	0.025208	3	0.154725
38	0.0481199	0.0179835	3	0.0873389	0.029384	3	0.058698	0.0435255	3	0.119642	0.0224952	3	0.0725149	0.0224952	3	0.821035
38.5	0.0569274	0.0332103	3	0.0659591	0.0194076	3	0.0819989	0.042725	3	0.049921	0.0415147	3	0.0609521	0.0415147	3	0.522969
39	0.0524664	0.0147934	3	0.0678097	0.0220445	3	0.0892136	0.0560768	3	0.102501	0.032054	3	0.0623808	0.032054	3
39.5	0.0399138	0	1	0.0470286	0	1	0.0267386	0	1	0.0830933	0	1	0.0878658	0	1
40	0.043658	0	1	0.0398725	0	1	0.0063952	0	1	0.0278297	0	1	0.0564704	0	1
40.5	0.0240573	0	1	0.0367384	0	1	0.0259507	0	1	0.0700088	0	1	0.0729522	0	1
41	0.0284171	0	1	0.0412394	0	1	-0.00117444	0	1	0.050554	0	1	0.0709225	0	1
41.5	0.0199839	0	1	0.0475439	0	1	0.00534805	0	1	0.0515098	0	1	0.0671361	0	1
42	0.0251171	0	1	0.0272062	0	1	0.00931322	0	1	0.0395253	0	1	0.0585146	0	1
42.5	0.0294206	0	1	0.031294	0	1	0.0250421	0	1	0.0772789	0	1	0.0677738	0	1
43	0.0181152	0	1	0.0337103	0	1	0.00201562	0	1	0.0730151	0	1	0.0662359	0	1
43.5	-0.00220991	0	1	0.0271903	0	1	0.0217432	0	1	0.0344158	0	1	0.0332257	0	1
44	0.0129921	0	1	0.0186002	0	1	0.00435986	0	1	0.0381551	0	1	0.0360152	0	1
44.5	0.0187021	0	1	0.040799	0	1	0.0333204	0	1	0.059079	0	1	0.0567625	0	1
45	0.0351641	0	1	0.0348076	0	1	0.0499594	0	1	0.0352835	0	1	0.0808679	0	1
45.5	0.0468933	0	1	0.0442462	0	1	0.0610194	0	1	0.0741722	0	1	0.0569361	0	1
46	0.00903024	0	1	0.0363447	0	1	0.00995454	0	1	0.050164	0	1	0.0403525	0	1

## Sheet: MG132
	Centrosomes			Spindle			DNA			Cytoplasm			Whole
Time (min)	Average	SD	N	Average	SD	N	Average	SD	N	Average	SD	N	Average	SD	N	ANOVA	CentrosomesVsSpindle	CentrosomesVsDNA	CentrosomesVsCytoplasm	SpindleVsDNA	SpindleVsCytoplasm	DNAVsCytoplasm
-29.5	1.19551	0	2	0.877719	0	2	0.953977	0	2	0.905343	0	2	0.885113	0	2	0	0.001	0.001	0.001	0.001	0.001	0.001
-29	1.27199	0	2	0.886717	0	2	1.00101	0	2	0.821858	0	2	0.884037	0	2	0	0.001	0.001	0.001	0.001	0.001	0.001
-28.5	1.3256	0	2	0.937382	0	2	0.948935	0	2	0.862232	0	2	0.899192	0	2	0	0.001	0.001	0.001	0.001	0.001	0.001
-28	1.31958	0	2	0.952327	0	2	0.981892	0	2	0.79948	0	2	0.91527	0	2	0	0.001	0.001	0.001	0.001	0.001	0.001
-27.5	1.31371	0	2	1.01408	0	2	0.920373	0	2	0.847053	0	2	0.907167	0	2	0	0.001	0.001	0.001	0.001	0.001	0.001
-27	1.3261	0	2	1.0282	0	2	0.934901	0	2	0.906708	0	2	0.930046	0	2	2.95849e-32	0.001	0.001	0.001	0.001	0.001	0.001
-26.5	1.24651	0	2	0.985128	0	2	0.837884	0	2	0.852099	0	2	0.900614	0	2
-26	1.21011	0	2	1.01909	0	2	0.826721	0	2	0.820948	0	2	1.01961	0	2	0	0.001	0.001	0.001	0.001	0.001	0.001
-25.5	1.26488	0	2	1.03172	0	2	0.866912	0	2	0.843622	0	2	1.04827	0	2	0	0.001	0.001	0.001	0.001	0.001	0.001
-25	1.25993	0	2	1.0634	0	2	0.892012	0	2	0.780702	0	2	1.28769	0	2	0	0.001	0.001	0.001	0.001	0.001	0.001
-24.5	1.26116	0	2	1.09119	0	2	0.866663	0	2	0.805741	0	2	1.37109	0	2	0	0.001	0.001	0.001	0.001	0.001	0.001
-24	1.21483	0	2	1.0726	0	2	0.877353	0	2	0.938645	0	2	1.3901	0	2
-23.5	1.18493	0	2	1.11596	0	2	0.769289	0	2	0.822355	0	2	1.40152	0	2	0	0.001	0.001	0.001	0.001	0.001	0.001
-23	1.19439	0	2	1.09213	0	2	0.736454	0	2	0.82868	0	2	1.42187	0	2	0	0.001	0.001	0.001	0.001	0.001	0.001
-22.5	1.23883	0	2	1.08928	0	2	0.767834	0	2	0.812984	0	2	1.46131	0	2	0	0.001	0.001	0.001	0.001	0.001	0.001
-22	1.07327	0	2	1.08212	0	2	0.800611	0	2	0.795198	0	2	1.48072	0	2	0	0.001	0.001	0.001	0.001	0.001	0.001
-21.5	1.19056	0	2	1.09227	0	2	0.860158	0	2	0.751142	0	2	1.4493	0	2	0	0.001	0.001	0.001	0.001	0.001	0.001
-21	1.21486	0.0214407	3	1.19092	0.0768015	3	0.875627	0.0763461	3	0.791088	0.0525664	3	1.66386	0.0525664	3	0.000202714	0.9	0.00241619	0.001	0.00382706	0.001	0.540328
-20.5	1.16413	0.031792	3	1.23326	0.0699726	3	0.856728	0.097826	3	0.794662	0.0265265	3	1.70713	0.0265265	3	0.000249044	0.691643	0.00567771	0.00179648	0.00158814	0.001	0.748511
-20	1.18497	0.0267631	3	1.2699	0.0753017	3	0.872011	0.0573125	3	0.749951	0.0673392	3	1.76245	0.0673392	3	6.24371e-05	0.518654	0.00341973	0.001	0.001	0.001	0.248081
-19.5	1.22067	0.118828	3	1.27112	0.0307027	3	0.806442	0.00693702	3	0.691402	0.0685623	3	1.7162	0.0685623	3	6.46415e-05	0.881	0.00165125	0.001	0.001	0.001	0.414527
-19	1.10063	0.0819857	3	1.26067	0.0427629	3	0.77328	0.0650865	3	0.743031	0.023152	3	1.72654	0.023152	3	4.26654e-05	0.0916567	0.00209973	0.00117743	0.001	0.001	0.9
-18.5	1.14862	0.00362763	3	1.22462	0.0406519	3	0.907325	0.0611721	3	0.835167	0.25308	3	1.71537	0.25308	3	0.0510408
-18	1.0901	0.0575327	3	1.21388	0.0653768	3	0.678809	0.139812	3	0.862119	0.328626	3	1.71414	0.328626	3	0.0759246
-17.5	1.06798	0.0101528	3	1.23352	0.0467706	3	0.607994	0.236267	3	0.866894	0.267575	3	1.67297	0.267575	3	0.0398649	0.777451	0.124728	0.676488	0.0342153	0.252089	0.512233
-17	1.03462	0.00394447	3	1.21004	0.0542371	3	0.551563	0.269806	3	0.860022	0.223884	3	1.6448	0.223884	3	0.0304355	0.741876	0.0983753	0.744212	0.0246242	0.27351	0.366415
-16.5	1.02806	0.0203869	3	1.19683	0.0369695	3	0.548615	0.277157	3	0.834676	0.095704	3	1.60514	0.095704	3	0.0122952	0.664855	0.0476463	0.579814	0.0101411	0.145109	0.288542
-16	0.943779	0.0444867	3	1.13012	0.0961317	3	0.575635	0.263742	3	0.805154	0.105042	3	1.35252	0.105042	3	0.0345525	0.61854	0.148187	0.779652	0.0264518	0.218399	0.47324
-15.5	1.00596	0.0145302	3	1.0979	0.10788	3	0.836559	0.0334056	3	0.853712	0.00188153	3	1.25425	0.00188153	3	0.00485048	0.424123	0.0689394	0.105459	0.00770897	0.0113696	0.9
-15	1.06499	0.0509044	3	1.06268	0.076204	3	0.772372	0.0974492	3	0.933271	0.0383204	3	1.19834	0.0383204	3	0.0088658	0.9	0.0126742	0.302795	0.0132401	0.315589	0.174215
-14.5	1.02962	0.00852042	3	1.07594	0.0609171	3	0.859902	0.0113336	3	1.07861	0.085187	3	1.11657	0.085187	3	0.0098461	0.799213	0.0493627	0.773417	0.0147994	0.9	0.0138411
-14	1.08384	0.110413	3	1.011	0.00321614	3	0.854604	0.0647206	3	1.08737	0.0715194	3	1.00237	0.0715194	3	0.0413736	0.739509	0.0556738	0.9	0.221911	0.714858	0.0520178
-13.5	1.09424	0.0517856	3	1.04084	0.0192855	3	0.995628	0.0178978	3	1.03863	0.109304	3	1.00388	0.109304	3	0.503952
-13	1.09451	0.0896786	3	1.03675	0.00352756	3	0.983047	0.0224601	3	1.06804	0.126593	3	0.967049	0.126593	3	0.55383
-12.5	1.11328	0.106764	3	1.06279	0.028843	3	0.916836	0.0482128	3	1.13752	0.138083	3	1.00372	0.138083	3	0.151132
-12	1.14149	0.122437	3	1.10861	0.0140621	3	0.949702	0.0602141	3	1.13581	0.133656	3	0.984028	0.133656	3	0.226693
-11.5	1.16721	0.0719639	3	1.09417	0.0300691	3	0.903952	0.06487	3	1.16095	0.160252	3	0.998863	0.160252	3	0.0756409
-11	1.245	0.144332	3	1.11718	0.036092	3	0.98809	0.0464908	3	1.20381	0.0506938	3	0.998972	0.0506938	3	0.056857
-10.5	1.14787	0.0550497	3	1.10579	0.0170481	3	0.968377	0.0760612	3	1.16451	0.098056	3	0.975834	0.098056	3	0.074542
-10	1.2306	0.123277	3	1.106	0.0486428	3	0.970234	0.0526929	3	1.17657	0.139474	3	0.997722	0.139474	3	0.128866
-9.5	1.2337	0.143197	4	1.11916	0.0711678	4	1.01012	0.117466	4	1.30439	0.143897	4	0.961785	0.143897	4	0.0557907
-9	1.20755	0.127407	4	1.11791	0.0678474	4	0.979832	0.077851	4	1.21888	0.140485	4	0.956971	0.140485	4	0.0652361
-8.5	1.14314	0.0584469	4	1.10974	0.0373145	4	0.998684	0.103908	4	1.23381	0.176509	4	0.976149	0.176509	4	0.116614
-8	1.22444	0.115177	4	1.10989	0.0355715	4	1.06616	0.0582783	4	1.30425	0.246892	4	0.971174	0.246892	4	0.203231
-7.5	1.16985	0.149807	6	1.08456	0.0532333	6	0.961158	0.107942	6	1.29021	0.191995	6	0.973327	0.191995	6	0.00796857	0.734891	0.10354	0.512128	0.492697	0.110692	0.00531042
-7	1.10637	0.092395	6	1.07113	0.0422	6	1.01027	0.0824746	6	1.21371	0.203363	6	0.968275	0.203363	6	0.0895812
-6.5	1.12744	0.0437311	6	1.06466	0.0330444	6	0.996251	0.11175	6	1.27899	0.190142	6	0.999733	0.190142	6	0.00574504	0.800043	0.291282	0.184372	0.75724	0.034192	0.00419988
-6	1.11914	0.0652275	6	1.0917	0.0399566	6	0.992003	0.0900292	6	1.24309	0.17412	6	0.974794	0.17412	6	0.0109647	0.9	0.255278	0.275127	0.458138	0.137555	0.00603898
-5.5	1.12741	0.092317	7	1.05489	0.07896	7	0.958584	0.13177	7	1.13985	0.22564	7	0.942774	0.22564	7	0.140035
-5	1.10787	0.0683241	7	1.01624	0.0570257	7	1.00309	0.132091	7	1.1049	0.217475	7	0.941781	0.217475	7	0.392741
-4.5	1.04966	0.0780063	8	1.02608	0.070785	8	0.912517	0.180942	8	1.10964	0.17367	8	0.935456	0.17367	8	0.0737525
-4	1.05053	0.0925747	9	1.00235	0.0442328	9	0.921769	0.13131	9	1.09218	0.19053	9	0.931577	0.19053	9	0.0639066
-3.5	1.07186	0.113264	11	1.02803	0.061482	11	0.979144	0.120455	11	1.11499	0.148667	11	0.9397	0.148667	11	0.0688749
-3	1.03589	0.0957829	11	1.01652	0.0609837	11	0.97736	0.144585	11	1.09872	0.152151	11	0.950021	0.152151	11	0.162573
-2.5	1.06329	0.0792	11	1.02628	0.0592146	11	1.01485	0.115792	11	1.05647	0.172257	11	0.936086	0.172257	11	0.745059
-2	1.05936	0.0879051	11	1.01541	0.057147	11	1.00306	0.0952424	11	1.04651	0.20633	11	0.932801	0.20633	11	0.725372
-1.5	1.05267	0.0909646	11	1.00298	0.0516554	11	1.01196	0.115141	11	1.02062	0.152406	11	0.936278	0.152406	11	0.757196
-1	1.02957	0.0831061	13	0.992473	0.0508068	13	1.00968	0.084504	13	1.01	0.141888	13	0.960314	0.141888	13	0.825153
-0.5	1.01482	0.0823242	15	0.998508	0.0447595	15	1.00504	0.104738	15	0.935173	0.190852	15	0.945222	0.190852	15	0.283708
0	1.01848	0.0593788	16	1.00312	0.0517557	16	0.963893	0.104664	16	0.931342	0.198373	16	0.940237	0.198373	16	0.189164
0.5	1.00597	0.0752604	17	0.995401	0.040621	17	0.954675	0.0944939	17	0.918616	0.161934	17	0.932443	0.161934	17	0.0746212
1	1.01587	0.100561	17	0.979428	0.0511102	17	1.00054	0.0892743	17	0.953133	0.0993708	17	0.921858	0.0993708	17	0.210169
1.5	1.00877	0.0641214	17	0.978984	0.0484538	17	0.980068	0.10052	17	0.944688	0.0790776	17	0.920049	0.0790776	17	0.133986
2	0.999525	0.0621156	17	0.967491	0.0367154	17	1.00635	0.114137	17	0.951541	0.0805541	17	0.926776	0.0805541	17	0.164355
2.5	0.986161	0.085454	17	0.975499	0.0474528	17	0.993419	0.111524	17	0.951559	0.0666826	17	0.926956	0.0666826	17	0.493566
3	0.99236	0.113498	17	0.970684	0.0500331	17	1.00269	0.114509	17	0.925503	0.0573146	17	0.924137	0.0573146	17	0.0796284
3.5	0.981535	0.0723656	17	0.970458	0.038128	17	1.01769	0.0961608	17	0.929533	0.0663744	17	0.924805	0.0663744	17	0.00951792	0.9	0.483783	0.17652	0.249745	0.373973	0.00467382
4	0.969603	0.0539219	17	0.964808	0.0413644	17	0.9909	0.107661	17	0.920714	0.0823465	17	0.920364	0.0823465	17	0.0744615
4.5	0.983614	0.0596016	17	0.975297	0.0403	17	1.02346	0.0665476	17	0.917732	0.049996	17	0.930169	0.049996	17	1.62884e-05	0.9	0.181287	0.00649037	0.0735211	0.021873	0.001
5	1.04098	0.0459777	17	1.04893	0.0218815	17	1.071	0.0756879	17	1.04137	0.0201928	17	1.03879	0.0201928	17	0.234366
5.5	1.03528	0.0692654	17	1.04728	0.0426001	17	1.07086	0.0873454	17	1.03137	0.0559942	17	1.04262	0.0559942	17	0.330161
6	1.01789	0.0814786	17	1.05509	0.0554864	17	1.04457	0.0707471	17	1.04904	0.0700262	17	1.03947	0.0700262	17	0.457001
6.5	1.0071	0.0680628	17	1.05578	0.0476291	17	1.05472	0.0922493	17	1.05139	0.0579458	17	1.04441	0.0579458	17	0.141116
7	1.013	0.0741492	17	1.05156	0.0332881	17	1.05558	0.0750584	17	1.03281	0.0691221	17	1.04666	0.0691221	17	0.240862
7.5	1.05069	0.0727979	17	1.0521	0.0461486	17	1.06997	0.0545239	17	1.03027	0.0808036	17	1.03554	0.0808036	17	0.400585
8	1.05406	0.0810469	17	1.03965	0.0379811	17	1.05311	0.0841441	17	1.03199	0.0926969	17	1.05654	0.0926969	17	0.817211
8.5	1.04032	0.0845713	17	1.03766	0.0339473	17	1.05069	0.0518709	17	1.05512	0.100461	17	1.059	0.100461	17	0.889613
9	1.02351	0.0676167	17	1.0329	0.0279338	17	0.997194	0.0634215	17	1.03417	0.103238	17	1.04646	0.103238	17	0.425643
9.5	1.04081	0.0858123	17	1.03678	0.0412902	17	1.04984	0.0621757	17	1.05165	0.0958201	17	1.05097	0.0958201	17	0.931071
10	1.05812	0.0816417	17	1.04841	0.0417264	17	1.0463	0.0555441	17	1.03993	0.0810346	17	1.0507	0.0810346	17	0.895142
10.5	1.03164	0.0995751	17	1.02986	0.0356675	17	1.05099	0.0743858	17	1.04477	0.107089	17	1.05137	0.107089	17	0.869583
11	1.0358	0.104245	17	1.03109	0.0437573	17	1.00215	0.165711	17	1.01842	0.0829795	17	1.05159	0.0829795	17	0.819761
11.5	1.01927	0.0945167	17	1.01349	0.039953	17	1.01901	0.130033	17	1.01686	0.114431	17	1.05167	0.114431	17	0.998347
12	1.03237	0.0866095	17	1.02463	0.0419029	17	1.05663	0.0882085	17	1.04083	0.10507	17	1.06192	0.10507	17	0.733192
12.5	1.03328	0.113042	17	1.03926	0.0480238	17	1.03394	0.0523114	17	1.05386	0.132804	17	1.0591	0.132804	17	0.919421
13	1.03298	0.0967685	17	1.03391	0.0442631	17	1.03462	0.0926213	17	1.02916	0.109592	17	1.05089	0.109592	17	0.998212
13.5	0.99883	0.0842583	17	1.02166	0.0494058	17	1.03593	0.0824354	17	1.02402	0.102726	17	1.05128	0.102726	17	0.635584
14	1.04553	0.0986261	17	1.0205	0.0456281	17	1.0755	0.0941107	17	1.03053	0.118655	17	1.05495	0.118655	17	0.372946
14.5	1.01016	0.105513	17	1.01466	0.0526997	17	1.02631	0.0754559	17	1.05195	0.100457	17	1.06287	0.100457	17	0.522892
15	1.06016	0.149156	17	1.00129	0.0562144	17	1.06616	0.0850612	17	1.03791	0.107082	17	1.0617	0.107082	17	0.298898
15.5	1.03357	0.112101	17	0.999187	0.0571783	17	1.0925	0.086143	17	1.02964	0.114227	17	1.06108	0.114227	17	0.0541172
16	1.01625	0.129033	17	1.00001	0.051549	17	1.05109	0.10705	17	1.04876	0.118161	17	1.06829	0.118161	17	0.447502
16.5	1.02775	0.118794	17	1.01475	0.0453387	17	1.06241	0.100548	17	1.06876	0.108345	17	1.07004	0.108345	17	0.331349
17	1.02508	0.116513	17	1.01631	0.0618804	17	1.05625	0.0911309	17	1.1013	0.164384	17	1.06249	0.164384	17	0.157838
17.5	1.00234	0.100703	17	1.02352	0.0477713	17	1.04234	0.111808	17	1.04937	0.140291	17	1.06553	0.140291	17	0.593492
18	1.02047	0.104964	17	1.02862	0.0537029	17	1.06219	0.0808925	17	1.05053	0.163824	17	1.08253	0.163824	17	0.68203
18.5	1.04746	0.129493	17	1.02327	0.061701	17	1.06563	0.119628	17	1.03596	0.138144	17	1.08196	0.138144	17	0.764983
19	1.03129	0.10289	17	1.01146	0.0572365	17	1.033	0.115213	17	1.05818	0.143142	17	1.06054	0.143142	17	0.688609
19.5	1.02115	0.113796	17	0.998992	0.0653605	17	1.03244	0.134823	17	1.04852	0.120951	17	1.06626	0.120951	17	0.647183
20	0.99986	0.13854	17	0.988424	0.0826826	17	1.00472	0.155217	17	1.01204	0.0999592	17	1.07162	0.0999592	17	0.95707
20.5	1.02316	0.138082	17	1.01619	0.0569976	17	1.06274	0.0998899	17	1.05325	0.138805	17	1.06068	0.138805	17	0.594351
21	1.05537	0.191573	17	1.00433	0.0479252	17	1.03171	0.126194	17	1.07785	0.188821	17	1.05165	0.188821	17	0.5532
21.5	1.07313	0.225989	17	1.0205	0.0646654	17	1.06262	0.17985	17	1.07693	0.186031	17	1.06244	0.186031	17	0.788095
22	1.05189	0.192953	17	1.01127	0.0777988	17	1.07051	0.107623	17	1.10571	0.183254	17	1.08398	0.183254	17	0.347986
22.5	1.0685	0.22893	17	0.996618	0.0797732	17	1.03754	0.139774	17	1.10581	0.226885	17	1.06476	0.226885	17	0.372704
23	1.05534	0.155618	17	1.00271	0.0527296	17	1.04918	0.159236	17	1.10638	0.219659	17	1.05553	0.219659	17	0.337873
23.5	1.02425	0.149867	17	1.0137	0.0625335	17	1.0465	0.203395	17	1.11269	0.230387	17	1.04998	0.230387	17	0.378635
24	1.02346	0.168294	17	0.998311	0.0666125	17	1.0364	0.209174	17	1.10644	0.194013	17	1.04894	0.194013	17	0.31611
24.5	1.02633	0.183686	17	0.997756	0.0753231	17	1.03781	0.230887	17	1.08347	0.198477	17	1.05104	0.198477	17	0.607422
25	1.06634	0.184753	17	1.00088	0.0579059	17	1.09009	0.206689	17	1.08452	0.24754	17	1.06093	0.24754	17	0.520567
25.5	1.06228	0.1922	17	0.99852	0.0728854	17	1.08897	0.223421	17	1.07782	0.25582	17	1.05715	0.25582	17	0.577423
26	1.06868	0.262502	17	1.00305	0.0789957	17	1.07068	0.31548	17	1.068	0.230079	17	1.04367	0.230079	17	0.820101
26.5	1.03553	0.208627	17	0.991994	0.0646553	17	1.00316	0.226412	17	1.13775	0.275181	17	1.04832	0.275181	17	0.194781
27	1.07821	0.253128	17	0.994014	0.0725847	17	1.02888	0.265464	17	1.16034	0.250989	17	1.05754	0.250989	17	0.188532
27.5	1.05356	0.260345	17	0.994821	0.0862129	17	1.00332	0.214108	17	1.15054	0.259112	17	1.04599	0.259112	17	0.167806
28	1.04999	0.279979	16	1.00558	0.0660016	16	1.03395	0.222311	16	1.16282	0.245696	16	1.03731	0.245696	16	0.228295
28.5	1.03979	0.189	15	1.01392	0.0780551	15	1.03188	0.136157	15	1.13855	0.222054	15	1.05657	0.222054	15	0.198473
29	1.05782	0.195698	15	0.993719	0.0982836	15	1.05922	0.2075	15	1.12138	0.198458	15	1.04282	0.198458	15	0.330594
29.5	1.08618	0.183894	15	0.985461	0.104575	15	1.05935	0.229269	15	1.1352	0.237901	15	1.03498	0.237901	15	0.245937
30	1.02519	0.195886	15	0.975957	0.115938	15	1.0014	0.228274	15	1.13815	0.247191	15	1.03346	0.247191	15	0.169986
30.5	1.02273	0.2051	15	0.983138	0.103459	15	1.03972	0.276024	15	1.1427	0.330353	15	1.02605	0.330353	15	0.361701
31	0.992219	0.213534	13	0.969529	0.0935504	13	0.927588	0.163087	13	1.13938	0.249696	13	1.00863	0.249696	13	0.0475162	0.9	0.816999	0.23977	0.9	0.138268	0.0413216
31.5	0.968967	0.154448	13	0.970507	0.0821098	13	0.972305	0.184834	13	1.16273	0.25349	13	1.00636	0.25349	13	0.0241078	0.9	0.9	0.0522941	0.9	0.054958	0.0582174
32	0.993128	0.148171	13	0.952854	0.0891997	13	0.939177	0.244401	13	1.14497	0.263258	13	0.984344	0.263258	13	0.0564168
32.5	0.981205	0.172356	13	0.952399	0.0952508	13	0.950395	0.245186	13	1.14797	0.305725	13	0.989648	0.305725	13	0.0976129
33	0.95967	0.184122	13	0.950752	0.0967032	13	0.890226	0.260292	13	1.12204	0.264159	13	0.989188	0.264159	13	0.0620931
33.5	0.955181	0.191775	13	0.938409	0.0989609	13	0.957439	0.179697	13	1.11137	0.235652	13	1.00248	0.235652	13	0.0850012
34	0.985627	0.206663	11	0.961945	0.0861262	11	1.00427	0.242635	11	1.18673	0.348717	11	1.02225	0.348717	11	0.156291
34.5	0.999881	0.214682	11	0.970554	0.069825	11	1.03916	0.316752	11	1.19037	0.367496	11	1.00863	0.367496	11	0.276921
35	0.982758	0.220781	11	0.974405	0.0624703	11	0.979234	0.248805	11	1.2574	0.419906	11	1.00864	0.419906	11	0.0604405
35.5	1.00462	0.239775	10	0.979589	0.0763588	10	0.924341	0.262483	10	1.22541	0.394325	10	1.04972	0.394325	10	0.106191
36	1.06155	0.241886	8	0.997338	0.0866805	8	1.01159	0.307328	8	1.05796	0.317898	8	1.03618	0.317898	8	0.951794
36.5	1.03045	0.22495	8	0.990159	0.091565	8	0.995511	0.336526	8	1.08043	0.392194	8	1.02428	0.392194	8	0.929867
37	1.01594	0.193349	8	0.980191	0.117099	8	0.909447	0.278507	8	1.05344	0.311208	8	1.02408	0.311208	8	0.707663
37.5	1.01511	0.29046	8	0.960532	0.12866	8	0.961753	0.306042	8	1.0705	0.313177	8	1.02559	0.313177	8	0.852427
38	0.949038	0.215039	8	0.975636	0.0920371	8	0.979942	0.329317	8	1.05642	0.313021	8	1.02276	0.313021	8	0.875666
38.5	0.926519	0.252024	8	0.998697	0.106624	8	0.957819	0.36095	8	1.06238	0.306119	8	1.0201	0.306119	8	0.809058
39	0.973154	0.253047	8	1.00111	0.085838	8	0.957493	0.353313	8	1.01713	0.321215	8	1.02253	0.321215	8	0.976665
39.5	0.915937	0.270058	7	0.975137	0.129394	7	0.937944	0.320999	7	1.01621	0.258786	7	1.01299	0.258786	7	0.9096
40	0.894685	0.256158	7	0.961404	0.11468	7	0.920569	0.330841	7	1.02891	0.286158	7	0.997807	0.286158	7	0.821987
40.5	0.912794	0.259082	6	0.933616	0.113619	6	0.945987	0.302052	6	1.01145	0.312973	6	1.037	0.312973	6	0.938178
41	0.972328	0.229531	6	0.982151	0.103334	6	0.905031	0.277831	6	1.06906	0.173773	6	1.04444	0.173773	6	0.666297
41.5	0.983747	0.16615	6	0.998928	0.08124	6	0.939937	0.309992	6	1.03822	0.174482	6	1.02744	0.174482	6	0.891502
42	1.00625	0.161292	6	1.00381	0.0842559	6	0.8673	0.324493	6	1.07745	0.221859	6	1.0269	0.221859	6	0.496753
42.5	0.987104	0.198523	6	0.992123	0.0968688	6	0.809598	0.329126	6	1.0181	0.283519	6	1.02262	0.283519	6	0.523413
43	0.971372	0.237127	6	0.983879	0.0934141	6	0.899417	0.39642	6	1.08891	0.21887	6	1.0269	0.21887	6	0.718747
43.5	0.97803	0.216973	6	0.984475	0.0960336	6	0.918383	0.334219	6	1.05	0.234295	6	1.02937	0.234295	6	0.853357
44	1.03578	0.220336	6	0.996593	0.0793511	6	0.922933	0.420683	6	0.997846	0.221385	6	1.04287	0.221385	6	0.922786
44.5	0.963369	0.282578	6	0.988556	0.0867465	6	0.932288	0.383339	6	0.954557	0.17434	6	1.01893	0.17434	6	0.988636
45	0.962606	0.285578	6	0.986394	0.0956612	6	0.923581	0.470323	6	1.00098	0.194305	6	1.02026	0.194305	6	0.977609
45.5	0.87187	0.285962	6	0.974082	0.0984596	6	0.80133	0.418837	6	1.00739	0.216265	6	1.01846	0.216265	6	0.641457
46	1.04736	0.145112	4	1.02403	0.0707052	4	1.0398	0.481821	4	1.07406	0.146201	4	1.02893	0.146201	4	0.996317
46.5	1.05119	0.139774	4	1.01297	0.094194	4	1.06902	0.381963	4	0.988571	0.275479	4	1.01846	0.275479	4	0.97809
47	0.899625	0.362883	4	1.01429	0.127447	4	0.889602	0.36749	4	1.29891	0.257512	4	1.03838	0.257512	4	0.334949
47.5	0.665326	0.251093	3	0.950252	0.0385547	3	0.992114	0.313876	3	1.32845	0.351497	3	0.984129	0.351497	3	0.184064
48	0.899804	0.0757126	3	0.990797	0.00909443	3	1.20798	0.248709	3	0.878991	0.0161119	3	0.966511	0.0161119	3	0.118981
48.5	0.984152	0.078966	3	0.980196	0.0204192	3	1.0949	0.34722	3	0.890107	0.010608	3	0.953771	0.010608	3	0.729656
49	1.00416	0.156591	3	1.02869	0.0072449	3	1.2466	0.338586	3	0.900199	0.0291282	3	1.00839	0.0291282	3	0.366888
49.5	0.988362	0.115941	3	0.981486	0.000751169	3	1.15966	0.2727	3	0.878366	0.0238131	3	0.971013	0.0238131	3	0.360683
50	1.03914	0.032029	3	0.996729	0.0242638	3	1.12907	0.18341	3	0.805743	0.0394417	3	0.956775	0.0394417	3	0.0508292
50.5	1.12085	0.0198577	3	0.967556	0.00843355	3	1.26509	0.102021	3	0.900847	0.0795462	3	0.989851	0.0795462	3	0.00227325	0.168329	0.202982	0.040378	0.00824256	0.727333	0.00240211
51	1.09073	0.0332227	3	0.98617	0.0144571	3	1.13497	0.163216	3	0.849925	0.0225898	3	0.977498	0.0225898	3	0.0391547	0.613609	0.9	0.0817268	0.355362	0.42388	0.0390337
51.5	1.08777	0.05171	3	1.0339	0.019394	3	1.08838	0.180731	3	0.876825	0.012553	3	0.981218	0.012553	3	0.162559
52	0.919962	0.058808	3	0.973053	0.0144973	3	1.12414	0.143719	3	0.842184	0.0251001	3	0.967806	0.0251001	3	0.0386331	0.9	0.119479	0.74397	0.295342	0.403957	0.0299445
52.5	0.99148	0.0917058	3	0.999289	0.00728886	3	1.14943	0.11367	3	0.842118	0.0356865	3	0.958303	0.0356865	3	0.0233558	0.9	0.232227	0.269495	0.265923	0.235404	0.0149055
53	0.913324	0.03203	3	0.995052	0.0110323	3	1.18062	0.0869645	3	0.853184	0.0438569	3	0.983297	0.0438569	3	0.00112912	0.438494	0.00370654	0.651032	0.028759	0.0945041	0.001
53.5	0.993426	0.0338932	3	0.976534	0.0233027	3	1.19601	0.0513382	3	0.913074	0.0854706	3	0.97157	0.0854706	3	0.00400181	0.9	0.0231626	0.485738	0.015174	0.645731	0.00343799
54	0.945708	0	1	1.01462	0	1	1.33741	0	1	1.05259	0	1	1.07026	0	1
54.5	0.988677	0	1	0.993156	0	1	1.25056	0	1	1.04857	0	1	1.04728	0	1
55	0.940649	0	1	0.998121	0	1	1.15183	0	1	0.96988	0	1	1.05094	0	1
55.5	0.936701	0	1	0.963331	0	1	1.18455	0	1	1.00201	0	1	1.07193	0	1

## Sheet: ApcinproTame
Time (MIN)	Centrosomes			Spindle			DNA			Cytoplasm			Whole			ANOVA	CentrosomesVsSpindle	CentrosomesVsDNA	CentrosomesVsCytoplasm	SpindleVsDNA	SpindleVsCytoplasm	DNAVsCytoplasm
	Average	SD	N	Average	SD	N	Average	SD	N	Average	SD	N	Average	SD	N
-30	1.10562	0	1	1.16717	0	1	1.36621	0	1	1.61401	0	1	1.51758	0	1
-29.5	1.02389	0	1	1.07612	0	1	1.36054	0	1	1.56667	0	1	1.48796	0	1
-29	1.04712	0	1	1.08175	0	1	1.36918	0	1	1.50796	0	1	1.42786	0	1
-28.5	1.14155	0	1	1.11231	0	1	1.41781	0	1	1.49836	0	1	1.47615	0	1
-28	1.13152	0	1	1.14276	0	1	1.51769	0	1	1.499	0	1	1.52487	0	1
-27.5	1.16334	0	1	1.20043	0	1	1.49949	0	1	1.45386	0	1	1.56073	0	1
-27	1.15491	0	1	1.18647	0	1	1.49725	0	1	1.50312	0	1	1.52718	0	1
-26.5	1.16303	0.0851435	2	1.18643	0.0606329	2	1.19298	0.172577	2	1.44777	0.0591689	2	1.59977	0.0591689	2	0.317283
-26	1.19705	0.0161717	2	1.21804	0.0172014	2	1.25324	0.0172604	2	1.40609	0.055743	2	1.62463	0.055743	2	0.0297097	0.9	0.624887	0.0312262	0.845397	0.0443638	0.0846291
-25.5	1.15305	0.0244674	2	1.24049	0.0104534	2	1.10236	0.173464	2	1.45202	0.0195864	2	1.63511	0.0195864	2	0.154487
-25	1.1291	0.0785755	2	1.24785	0.0416169	2	1.15802	0.18071	2	1.52549	0.0544524	2	1.6618	0.0544524	2	0.157841
-24.5	1.08762	0.224088	2	1.22126	0.0648797	2	1.1938	0.280531	2	1.39805	0.087659	2	1.66099	0.087659	2	0.718426
-24	1.03633	0.197217	2	1.23977	0.0274353	2	1.25567	0.301272	2	1.41169	0.0723803	2	1.66978	0.0723803	2	0.599691
-23.5	1.06637	0.212293	2	1.2635	0.0577969	2	1.21709	0.270181	2	1.54428	0.0488062	2	1.69314	0.0488062	2	0.393007
-23	1.05624	0.261232	2	1.26444	0.0705833	2	1.13439	0.263224	2	1.54621	0.0614026	2	1.66039	0.0614026	2	0.398648
-22.5	0.966799	0.220471	2	1.2393	0.0686533	2	1.13204	0.234152	2	1.43293	0.00432733	2	1.62551	0.00432733	2	0.362302
-22	1.03237	0.265097	2	1.2421	0.0814469	2	1.14511	0.232609	2	1.47055	0.00760286	2	1.61323	0.00760286	2	0.459446
-21.5	1.02579	0.276737	2	1.23021	0.0927257	2	1.10001	0.254522	2	1.5101	0.0749282	2	1.59921	0.0749282	2	0.425678
-21	1.08407	0.212196	3	1.21789	0.0773898	3	1.22693	0.222555	3	1.28348	0.237506	3	1.54453	0.237506	3	0.781074
-20.5	1.16934	0.0907059	3	1.24069	0.0836226	3	1.2525	0.134916	3	1.31878	0.306715	3	1.52674	0.306715	3	0.869446
-20	1.13374	0.128483	5	1.23783	0.0648485	5	1.22887	0.144177	5	1.29699	0.371864	5	1.44226	0.371864	5	0.750713
-19.5	1.15776	0.124723	5	1.22837	0.0685415	5	1.19895	0.169758	5	1.22937	0.333805	5	1.43744	0.333805	5	0.951213
-19	1.17164	0.113464	5	1.20141	0.0760669	5	1.23905	0.180762	5	1.27183	0.337214	5	1.31754	0.337214	5	0.904933
-18.5	1.11737	0.102213	5	1.16854	0.0704184	5	1.26056	0.0788873	5	1.23137	0.298534	5	1.30245	0.298534	5	0.627594
-18	1.14368	0.107815	6	1.14373	0.0745882	6	1.24893	0.138384	6	1.32926	0.337867	6	1.17185	0.337867	6	0.380405
-17.5	1.13905	0.102793	6	1.13013	0.0723515	6	1.23956	0.0877092	6	1.34102	0.316846	6	1.172	0.316846	6	0.224614
-17	1.13178	0.131249	7	1.12643	0.0687412	7	1.22661	0.142678	7	1.37089	0.312713	7	1.16849	0.312713	7	0.109689
-16.5	1.08179	0.14675	7	1.1251	0.0841783	7	1.14973	0.175093	7	1.3614	0.294183	7	1.12763	0.294183	7	0.0794893
-16	1.07867	0.171423	8	1.10644	0.1125	8	1.1293	0.261361	8	1.32131	0.284442	8	1.12722	0.284442	8	0.174161
-15.5	1.06373	0.180701	9	1.09451	0.113571	9	1.10268	0.267397	9	1.25019	0.287243	9	1.09697	0.287243	9	0.358273
-15	1.04101	0.186284	10	1.07032	0.112901	10	1.1024	0.257045	10	1.21529	0.281391	10	1.05277	0.281391	10	0.367154
-14.5	1.04148	0.170773	11	1.0725	0.110269	11	1.1254	0.24677	11	1.1793	0.275272	11	1.10867	0.275272	11	0.487373
-14	1.06418	0.174625	11	1.07529	0.103851	11	1.12571	0.235267	11	1.13888	0.224625	11	1.0882	0.224625	11	0.776318
-13.5	1.06333	0.162267	11	1.07588	0.0920479	11	1.14336	0.241023	11	1.1504	0.212382	11	1.05716	0.212382	11	0.627114
-13	1.06313	0.176992	11	1.082	0.0923251	11	1.16053	0.255625	11	1.13349	0.211479	11	1.0573	0.211479	11	0.656843
-12.5	1.06798	0.143438	12	1.1027	0.0831798	12	1.16472	0.176362	12	1.12151	0.186559	12	1.12222	0.186559	12	0.519557
-12	1.08695	0.151429	13	1.11033	0.0918689	13	1.14878	0.159867	13	1.11548	0.183455	13	1.11028	0.183455	13	0.793435
-11.5	1.0676	0.162641	13	1.11715	0.0694141	13	1.14614	0.161494	13	1.15957	0.203461	13	1.12059	0.203461	13	0.496664
-11	1.06818	0.165542	14	1.10103	0.070619	14	1.1304	0.154177	14	1.12847	0.220252	14	1.08033	0.220252	14	0.73772
-10.5	1.09463	0.123914	15	1.07178	0.152504	15	1.15528	0.160736	15	1.11231	0.224846	15	1.09871	0.224846	15
-10	1.07526	0.1075	15	1.0647	0.152035	15	1.13219	0.129627	15	1.11964	0.236529	15	1.11117	0.236529	15
-9.5	1.07052	0.108239	16	1.06414	0.15164	16	1.12134	0.111743	16	1.19902	0.296258	16	1.07943	0.296258	16
-9	1.05517	0.115403	16	1.04479	0.143186	16	1.15347	0.14066	16	1.18075	0.290188	16	1.07857	0.290188	16
-8.5	1.07534	0.109442	16	1.05103	0.143502	16	1.12081	0.124846	16	1.17706	0.316848	16	1.08738	0.316848	16
-8	1.08728	0.111828	16	1.05798	0.15582	16	1.13612	0.120662	16	1.1677	0.305533	16	1.07305	0.305533	16
-7.5	1.05966	0.10099	16	1.0548	0.14528	16	1.11434	0.128694	16	1.1668	0.312486	16	1.06766	0.312486	16
-7	1.05114	0.129486	17	1.03605	0.144649	17	1.10291	0.166351	17	1.13906	0.278105	17	1.03978	0.278105	17
-6.5	1.03126	0.150956	17	1.0261	0.163324	17	1.12591	0.147478	17	1.1317	0.267478	17	1.05132	0.267478	17
-6	1.04158	0.128758	17	1.03028	0.139476	17	1.13959	0.114981	17	1.12529	0.248929	17	1.01275	0.248929	17
-5.5	1.04662	0.105397	17	1.03005	0.127516	17	1.11665	0.116882	17	1.11752	0.257264	17	1.01549	0.257264	17
-5	1.03096	0.116142	17	1.03221	0.143194	17	1.12626	0.110164	17	1.09659	0.223185	17	1.00775	0.223185	17
-4.5	1.04663	0.107511	17	1.01843	0.12694	17	1.12876	0.125307	17	1.12109	0.229668	17	0.999958	0.229668	17
-4	1.05174	0.114367	17	1.0262	0.128423	17	1.13054	0.102093	17	1.10959	0.209767	17	1.00267	0.209767	17
-3.5	1.04349	0.100135	17	1.01655	0.1351	17	1.13868	0.121456	17	1.09461	0.185697	17	0.985943	0.185697	17
-3	1.02601	0.101692	18	1.01021	0.133144	18	1.12416	0.15926	18	1.13378	0.271202	18	0.97061	0.271202	18
-2.5	1.03689	0.0946153	19	1.01376	0.120165	19	1.09701	0.164366	19	1.11525	0.250476	19	0.979067	0.250476	19
-2	1.03797	0.103257	20	1.01171	0.126954	20	1.10572	0.123032	20	1.04472	0.153792	20	0.975281	0.153792	20
-1.5	1.04152	0.0947174	20	1.00915	0.116609	20	1.11976	0.152393	20	1.08349	0.273865	20	0.983751	0.273865	20
-1	1.04951	0.0825624	20	1.01423	0.107446	20	1.13118	0.150627	20	1.08984	0.257351	20	0.983676	0.257351	20
-0.5	1.04631	0.082686	21	0.999798	0.120718	21	1.11519	0.158544	21	1.06892	0.249878	21	0.98695	0.249878	21
0	0.996694	0.0944245	25	1.00337	0.0846131	25	1.07217	0.156119	25	1.03637	0.253035	25	0.958682	0.253035	25	0.351392
0.5	1.00595	0.0932797	25	1.00991	0.0653833	25	1.06658	0.125074	25	1.01667	0.126017	25	0.963999	0.126017	25	0.168485
1	1.02352	0.0841764	25	1.01134	0.0698654	25	1.0827	0.126874	25	1.03189	0.244275	25	0.966783	0.244275	25	0.362468
1.5	1.03326	0.0878905	25	1.01288	0.0633091	25	1.10256	0.131877	25	1.02921	0.23502	25	0.967315	0.23502	25	0.153373
2	1.02136	0.101083	25	1.00081	0.0590327	25	1.08821	0.113988	25	0.996339	0.132992	25	0.96428	0.132992	25	0.0112578	0.9	0.130799	0.823715	0.0252653	0.9	0.0167343
2.5	1.02363	0.0905596	25	1.00458	0.0566548	25	1.09238	0.120706	25	0.989248	0.128248	25	0.970759	0.128248	25	0.00425228	0.9	0.102397	0.637732	0.0203196	0.9	0.00429887
3	1.03319	0.0878999	25	0.994179	0.0498207	25	1.09446	0.100644	25	0.987162	0.109183	25	0.96862	0.109183	25	0.00020848	0.440125	0.091156	0.291677	0.00112825	0.9	0.001
3.5	1.02035	0.0791186	25	0.995942	0.0559992	25	1.09508	0.136335	25	1.00848	0.221034	25	0.966888	0.221034	25	0.0658237
4	1.01254	0.0829975	25	0.997964	0.0598549	25	1.08741	0.139942	25	1.02205	0.214254	25	0.973207	0.214254	25	0.122701
4.5	1.02603	0.0702822	26	0.978235	0.103841	26	1.09096	0.0860185	26	0.966166	0.0953836	26	0.971213	0.0953836	26
5	1.06217	0.0679035	26	1.05264	0.0406087	26	1.0988	0.0815282	26	1.06283	0.0488023	26	1.06405	0.0488023	26	0.0494347	0.9	0.161936	0.9	0.0466959	0.9	0.174754
5.5	1.06157	0.0619309	26	1.04655	0.0424062	26	1.094	0.109876	26	1.08436	0.076862	26	1.05499	0.076862	26	0.123913
6	1.07666	0.0484133	27	1.04779	0.053586	27	1.10283	0.111454	27	1.08394	0.0909046	27	1.06272	0.0909046	27	0.105263
6.5	1.07425	0.0678069	27	1.03178	0.110666	27	1.08179	0.115348	27	1.08378	0.0901276	27	1.06439	0.0901276	27
7	1.06343	0.0595278	27	1.05067	0.0567036	27	1.09661	0.113781	27	1.08046	0.0929988	27	1.06051	0.0929988	27	0.226771
7.5	1.06288	0.0691909	27	1.05622	0.0604842	27	1.09395	0.126911	27	1.07147	0.0806686	27	1.05708	0.0806686	27	0.441209
8	1.08126	0.0761931	27	1.05737	0.0604754	27	1.08756	0.121949	27	1.06888	0.100022	27	1.06217	0.100022	27	0.652948
8.5	1.05667	0.0833039	27	1.05039	0.0587932	27	1.10634	0.124904	27	1.0908	0.102028	27	1.06663	0.102028	27	0.109372
9	1.05117	0.0858537	27	1.03669	0.0600367	27	1.0788	0.108251	27	1.0712	0.090092	27	1.06311	0.090092	27	0.300162
9.5	1.04376	0.0744792	27	1.02983	0.0614145	27	1.09545	0.121241	27	1.06767	0.102717	27	1.05904	0.102717	27	0.064066
10	1.02973	0.0931731	27	1.02098	0.0611907	27	1.07564	0.122262	27	1.07458	0.0946562	27	1.04923	0.0946562	27	0.072122
10.5	1.03544	0.0729309	27	1.02009	0.0570548	27	1.08538	0.117543	27	1.06295	0.111316	27	1.04998	0.111316	27	0.0624868
11	1.03207	0.079775	27	1.0209	0.0617387	27	1.08824	0.128376	27	1.07645	0.103948	27	1.05055	0.103948	27	0.0335865	0.9	0.162389	0.354156	0.0645158	0.170225	0.9
11.5	1.02945	0.0715549	27	1.01937	0.0586679	27	1.07412	0.130751	27	1.0744	0.108674	27	1.04922	0.108674	27	0.0770459
12	1.02746	0.0842126	27	1.01627	0.0657614	27	1.07752	0.13945	27	1.06163	0.105228	27	1.04461	0.105228	27	0.11315
12.5	1.03216	0.0979279	27	1.00869	0.0694807	27	1.08428	0.161125	27	1.05988	0.108963	27	1.04864	0.108963	27	0.0983319
13	1.01636	0.0814088	27	1.00032	0.0669789	27	1.07316	0.138794	27	1.07074	0.120513	27	1.037	0.120513	27	0.0256002	0.9	0.220875	0.256019	0.0693478	0.0842199	0.9
13.5	1.01649	0.0884873	27	1.00491	0.0672991	27	1.07287	0.145878	27	1.06371	0.121189	27	1.04132	0.121189	27	0.0670565
14	1.00822	0.0967226	27	0.994001	0.0732284	27	1.06193	0.133264	27	1.05262	0.130048	27	1.03075	0.130048	27	0.0800951
14.5	1.00128	0.102581	27	0.995958	0.0668111	27	1.05892	0.127963	27	1.05596	0.104044	27	1.02823	0.104044	27	0.0405882	0.9	0.185982	0.226313	0.126998	0.157921	0.9
15	0.995481	0.101619	27	0.98628	0.0805768	27	1.07638	0.134751	27	1.05187	0.109024	27	1.02568	0.109024	27	0.00735325	0.9	0.0403847	0.243625	0.0174538	0.1341	0.82736
15.5	0.987824	0.120511	27	0.979193	0.0892871	27	1.07198	0.135341	27	1.04593	0.131765	27	1.02348	0.131765	27	0.0156812	0.9	0.0633728	0.310032	0.0327654	0.196455	0.848241
16	0.963815	0.117954	26	0.970482	0.0954392	26	1.06617	0.140648	26	1.03419	0.119628	26	1.01359	0.119628	26	0.00646166	0.9	0.0162606	0.166151	0.0282403	0.241074	0.754822
16.5	0.973714	0.117956	26	0.974056	0.103683	26	1.06971	0.184452	26	1.03142	0.124983	26	1.01351	0.124983	26	0.0356208	0.9	0.0677009	0.444641	0.0691622	0.449908	0.72856
17	0.954104	0.114839	26	0.965189	0.0927447	26	1.042	0.145919	26	1.02012	0.115298	26	1.00879	0.115298	26	0.0268269	0.9	0.0494103	0.207951	0.107926	0.364093	0.9
17.5	0.934331	0.11996	25	0.947406	0.104542	25	1.02135	0.150477	25	1.01214	0.138979	25	0.997877	0.138979	25	0.0441618	0.9	0.0996814	0.167765	0.204716	0.314579	0.9
18	0.945451	0.129254	25	0.952334	0.11098	25	1.01007	0.150137	25	0.997155	0.142056	25	0.994998	0.142056	25	0.252588
18.5	0.918909	0.121375	25	0.94177	0.109343	25	0.999779	0.143903	25	1.02375	0.127007	25	0.998594	0.127007	25	0.0159501	0.9	0.124593	0.0247499	0.387643	0.116615	0.9
19	0.901895	0.138983	24	0.929601	0.124755	24	1.01471	0.181485	24	1.02194	0.193289	24	0.988926	0.193289	24	0.0274003	0.9	0.0923341	0.064971	0.289721	0.222412	0.9
19.5	0.9088	0.135295	24	0.927007	0.127407	24	0.997572	0.174666	24	1.02191	0.203457	24	0.97536	0.203457	24	0.0595394
20	0.911671	0.137446	24	0.917258	0.13071	24	0.989582	0.178667	24	1.01284	0.178474	24	0.978926	0.178474	24	0.0727457
20.5	0.892406	0.144402	23	0.913219	0.142212	23	0.966727	0.196697	23	1.0129	0.186825	23	0.974371	0.186825	23	0.0865424
21	0.871412	0.143126	21	0.912126	0.135534	21	0.948605	0.196341	21	1.04578	0.173337	21	0.973022	0.173337	21	0.00886851	0.844307	0.449991	0.00636532	0.88974	0.0559315	0.2471
21.5	0.882526	0.157438	21	0.922719	0.12567	21	0.948286	0.178789	21	1.01682	0.175327	21	0.977626	0.175327	21	0.0683279
22	0.881424	0.161904	21	0.922149	0.135109	21	0.970539	0.195617	21	1.04286	0.182624	21	0.973357	0.182624	21	0.0239386	0.86076	0.355207	0.0186879	0.781633	0.121409	0.534673
22.5	0.886749	0.164282	20	0.915276	0.137358	20	0.980301	0.18098	20	1.01916	0.158217	20	0.968084	0.158217	20	0.0537288
23	0.885113	0.164898	20	0.913439	0.130324	20	0.979534	0.186382	20	0.998724	0.163898	20	0.971573	0.163898	20	0.110702
23.5	0.8871	0.15665	19	0.916766	0.137985	19	0.977893	0.191011	19	0.979528	0.124759	19	0.963255	0.124759	19	0.199222
24	0.884299	0.149482	19	0.893679	0.138744	19	0.971327	0.165637	19	0.96246	0.146358	19	0.955302	0.146358	19	0.189392
24.5	0.875442	0.175724	19	0.902673	0.143203	19	0.968611	0.216941	19	0.967877	0.140775	19	0.960748	0.140775	19	0.265719
25	0.842416	0.174884	19	0.89298	0.143787	19	0.949757	0.213647	19	0.955002	0.12528	19	0.944312	0.12528	19	0.154134
25.5	0.845264	0.168512	19	0.889288	0.145667	19	0.928185	0.232119	19	0.952813	0.137406	19	0.941355	0.137406	19	0.280748
26	0.864924	0.16725	18	0.883412	0.153186	18	0.949479	0.230587	18	0.971166	0.153976	18	0.938305	0.153976	18	0.255447
26.5	0.865436	0.183003	18	0.876156	0.168627	18	0.935581	0.236741	18	0.958723	0.146786	18	0.93041	0.146786	18	0.398268
27	0.869455	0.16945	17	0.870242	0.162735	17	0.947453	0.230898	17	0.962564	0.153595	17	0.938365	0.153595	17	0.320779
27.5	0.858078	0.151889	16	0.897672	0.145477	16	0.943372	0.1899	16	0.981422	0.129165	16	0.945555	0.129165	16	0.159803
28	0.85631	0.169923	16	0.89191	0.154116	16	0.927282	0.225574	16	0.965303	0.158066	16	0.935973	0.158066	16	0.389283
28.5	0.871642	0.193663	16	0.888557	0.161271	16	0.952704	0.226011	16	0.97374	0.147588	16	0.945054	0.147588	16	0.370047
29	0.846046	0.178344	16	0.875322	0.146666	16	0.89212	0.227728	16	0.96438	0.158468	16	0.931579	0.158468	16	0.329747
29.5	0.855914	0.189547	16	0.86143	0.162921	16	0.915578	0.215556	16	0.962339	0.16628	16	0.925989	0.16628	16	0.35372
30	0.839098	0.174844	16	0.863363	0.161371	16	0.913734	0.221203	16	0.927778	0.155724	16	0.905092	0.155724	16	0.495792
30.5	0.824137	0.199472	16	0.844217	0.169616	16	0.893004	0.243096	16	0.931802	0.177208	16	0.902126	0.177208	16	0.451871
31	0.887593	0.129068	14	0.891319	0.107553	14	0.969569	0.170764	14	0.996164	0.131042	14	0.951696	0.131042	14	0.109865
31.5	0.849408	0.107044	13	0.869222	0.104479	13	0.932402	0.135092	13	0.992446	0.138649	13	0.932811	0.138649	13	0.0257381	0.9	0.355257	0.0304361	0.579655	0.0782883	0.614405
32	0.876731	0.146905	13	0.874698	0.113871	13	0.93222	0.164184	13	0.964672	0.121852	13	0.926422	0.121852	13	0.312887
32.5	0.834226	0.151359	13	0.868462	0.107145	13	0.956714	0.158369	13	0.946768	0.110426	13	0.91893	0.110426	13	0.0800717
33	0.840381	0.144461	13	0.868393	0.110666	13	0.904399	0.188507	13	0.949913	0.12455	13	0.91398	0.12455	13	0.292503
33.5	0.856512	0.162143	13	0.862604	0.115228	13	0.961381	0.229097	13	0.935232	0.118057	13	0.913966	0.118057	13	0.304391
34	0.864069	0.150673	13	0.854931	0.110117	13	0.957884	0.210916	13	0.94972	0.14987	13	0.916542	0.14987	13	0.251386
34.5	0.846068	0.152847	13	0.842056	0.109299	13	0.93408	0.218374	13	0.906744	0.127022	13	0.900743	0.127022	13	0.399876
35	0.834985	0.138505	13	0.837483	0.117414	13	0.94608	0.201957	13	0.925771	0.151617	13	0.895731	0.151617	13	0.18413
35.5	0.807531	0.147159	12	0.825956	0.109836	12	0.930963	0.242274	12	0.92956	0.117982	12	0.904662	0.117982	12	0.160947
36	0.826079	0.136189	10	0.83236	0.0986888	10	0.91031	0.187127	10	0.937305	0.136366	10	0.890321	0.136366	10	0.268333
36.5	0.804938	0.15588	10	0.816589	0.106647	10	0.869493	0.175484	10	0.888519	0.11835	10	0.871958	0.11835	10	0.539976
37	0.780371	0.163993	10	0.822643	0.11522	10	0.866809	0.188893	10	0.909898	0.13205	10	0.879192	0.13205	10	0.322
37.5	0.765857	0.155492	10	0.804319	0.118345	10	0.87163	0.181133	10	0.902062	0.142483	10	0.850008	0.142483	10	0.226115
38	0.733834	0.166047	10	0.774463	0.124813	10	0.868674	0.191822	10	0.892177	0.141921	10	0.852537	0.141921	10	0.125031
38.5	0.816238	0.200264	8	0.800242	0.107761	8	0.901404	0.23626	8	0.931481	0.117598	8	0.867886	0.117598	8	0.432206
39	0.773646	0.186653	8	0.783	0.104445	8	0.890018	0.239594	8	0.889248	0.124248	8	0.849911	0.124248	8	0.416872
39.5	0.745303	0.171308	6	0.777925	0.127523	6	0.782667	0.164702	6	0.954613	0.182802	6	0.840687	0.182802	6	0.20305
40	0.74052	0.183055	6	0.775395	0.152318	6	0.795448	0.142868	6	0.932391	0.174237	6	0.859425	0.174237	6	0.297021
40.5	0.765718	0.182841	6	0.785671	0.164361	6	0.838884	0.181363	6	0.92704	0.185919	6	0.858832	0.185919	6	0.501837
41	0.700298	0.104758	5	0.71394	0.0809538	5	0.7952	0.174765	5	0.929968	0.203748	5	0.833616	0.203748	5	0.156864
41.5	0.708214	0.11757	5	0.702808	0.0838923	5	0.805379	0.151801	5	0.87734	0.183085	5	0.811815	0.183085	5	0.26536
42	0.689161	0.168497	5	0.696968	0.0901399	5	0.790356	0.16824	5	0.865678	0.211232	5	0.815417	0.211232	5	0.406844
42.5	0.692694	0.189428	5	0.705605	0.0959664	5	0.79366	0.134177	5	0.865352	0.236951	5	0.807959	0.236951	5	0.472842
43	0.684021	0.157397	5	0.719741	0.0990327	5	0.87338	0.201854	5	0.913865	0.238422	5	0.806798	0.238422	5	0.242138
43.5	0.712903	0.181518	4	0.715542	0.111244	4	0.84646	0.13519	4	0.819831	0.219661	4	0.798944	0.219661	4	0.677407
44	0.722558	0.187912	4	0.70869	0.118247	4	0.81494	0.137026	4	0.864737	0.254211	4	0.8006	0.254211	4	0.685812
44.5	0.700045	0.179376	4	0.709246	0.105703	4	0.796527	0.144485	4	0.871365	0.266018	4	0.792887	0.266018	4	0.639483
45	0.78332	0.0634001	3	0.743083	0.0490945	3	0.960611	0.0968395	3	0.95051	0.109961	3	0.831917	0.109961	3	0.0647101
45.5	0.769349	0.0757366	3	0.742617	0.0460277	3	0.872941	0.0724744	3	0.980284	0.16233	3	0.834451	0.16233	3	0.145264
46	0.757314	0.0559328	3	0.758092	0.0433689	3	0.881132	0.0823017	3	0.938018	0.165005	3	0.808367	0.165005	3	0.246189
46.5	0.703778	0.0323783	2	0.759574	0.0507728	2	0.771477	0.102643	2	0.984669	0.173384	2	0.815545	0.173384	2	0.370346
47	0.708009	0.0159953	2	0.745051	0.0357986	2	0.708554	0.0241013	2	0.9917	0.203357	2	0.793134	0.203357	2	0.300432
47.5	0.7165	0.026959	2	0.733882	0.0832946	2	0.749284	0.0210285	2	0.962394	0.239939	2	0.820153	0.239939	2	0.550648
48	0.712518	0.0323937	2	0.731701	0.0644522	2	0.713369	0.0378935	2	0.947658	0.160194	2	0.799012	0.160194	2	0.317559
48.5	0.779899	0.0922303	2	0.707914	0.0632866	2	0.855102	0.0190547	2	0.840695	0.210125	2	0.76066	0.210125	2	0.814543
49	0.772888	0.153305	2	0.708738	0.0662618	2	0.845753	0.112386	2	0.861213	0.204127	2	0.762635	0.204127	2	0.863849
49.5	0.854277	0	1	0.790247	0	1	0.843437	0	1	1.11601	0	1	0.911223	0	1
50	0.953157	0	1	0.848773	0	1	0.817436	0	1	1.11775	0	1	0.899812	0	1
50.5	0.712547	0	1	0.774807	0	1	0.834661	0	1	1.00611	0	1	0.872015	0	1
