# Supplementary material for: Spatial control of the APC/C ensures the rapid degradation of cyclin B1
Source: EMBO J. 2024 Aug 14;43(19):4324–55. doi: 10.1038/s44318-024-00194-2 (PMC11445581; doi:10.1038/s44318-024-00194-2)
Supplement: Supplementary file 5 — Source data Fig. 1 [file 44318_2024_194_MOESM5_ESM.zip › Figure 1/Fig 1F,G/Rep FCCS Cyc-APCC Cytoplasm.xlsx]

## Sheet: Sheet1
X-Axis [ms]	Green ACF	Green Fit	Red ACF	Red Fit	CCF	CCF Fit
0.00499995	0.0298334	0.0221236	0.016833	0.0130849	0.00379655	0.00344387
0.0099999	0.0264124	0.0219697	0.0148135	0.0128783	0.00145926	0.00342592
0.0149999	0.0276512	0.0218201	0.0154825	0.0126836	0.00401322	0.00340815
0.0199998	0.0241261	0.0216744	0.0145466	0.0124995	0.00562454	0.00339055
0.0249998	0.0189384	0.0215326	0.0121676	0.0123253	0.00547608	0.00337313
0.0299997	0.0245748	0.0213945	0.012059	0.01216	0.00372976	0.00335587
0.0349997	0.0130965	0.0212599	0.0118797	0.012003	0.00266814	0.00333878
0.0399996	0.0179851	0.0211287	0.0116673	0.0118535	0.00488499	0.00332186
0.0449996	0.0209443	0.0210008	0.0119727	0.011711	0.00249435	0.0033051
0.0499995	0.0197806	0.020876	0.0122767	0.011575	0.00442073	0.0032885
0.0549995	0.0212277	0.0207541	0.0118001	0.011445	0.00337448	0.00327205
0.0599994	0.0201034	0.0206352	0.0112484	0.0113205	0.00299015	0.00325577
0.0649994	0.0266293	0.020519	0.0118264	0.0112012	0.00173547	0.00323963
0.0699993	0.015674	0.0204055	0.00841842	0.0110868	0.00334424	0.00322365
0.0749993	0.0218992	0.0202945	0.0115183	0.0109768	0.00451423	0.00320782
0.0799992	0.0203241	0.020186	0.0114775	0.010871	0.00416998	0.00319214
0.0899991	0.0201555	0.019976	0.010794	0.0106711	0.00031415	0.0031612
0.099999	0.0207332	0.0197749	0.0116328	0.010485	0.00363094	0.00313083
0.109999	0.015671	0.019582	0.00991033	0.0103113	0.00411668	0.00310102
0.119999	0.021237	0.0193968	0.00983048	0.0101484	0.00158836	0.00307173
0.129999	0.0204527	0.0192187	0.00926661	0.0099954	0.0024892	0.00304297
0.139999	0.018413	0.0190474	0.00991822	0.00985116	0.00320243	0.00301472
0.149999	0.0186139	0.0188823	0.00939043	0.00971483	0.0029974	0.00298696
0.159998	0.020615	0.0187231	0.0100341	0.00958568	0.00233601	0.00295968
0.179998	0.018465	0.018421	0.00927215	0.00934633	0.00325655	0.00290653
0.199998	0.018202	0.0181386	0.00932025	0.00912875	0.0023821	0.00285516
0.219998	0.0182109	0.0178736	0.00904366	0.00892951	0.00211246	0.00280549
0.239998	0.0185751	0.0176243	0.00849	0.00874589	0.00290722	0.00275743
0.259997	0.0159554	0.0173891	0.00840669	0.00857571	0.0013776	0.00271091
0.279997	0.0168337	0.0171665	0.00923368	0.00841719	0.00363979	0.00266586
0.299997	0.0164203	0.0169553	0.00858909	0.00826885	0.00308701	0.0026222
0.319997	0.0176001	0.0167546	0.00810623	0.00812949	0.00115002	0.00257989
0.359997	0.0159642	0.0163808	0.00763225	0.00787375	0.0024483	0.00249902
0.399996	0.0133996	0.0160388	0.00783093	0.00764354	0.00185861	0.00242282
0.439996	0.0161369	0.0157238	0.00719288	0.00743414	0.00205743	0.00235089
0.479995	0.0161359	0.0154318	0.00735941	0.00724201	0.00312159	0.00228289
0.519995	0.0146207	0.0151597	0.00692675	0.00706443	0.00218644	0.00221851
0.559995	0.0149243	0.0149049	0.00695103	0.00689929	0.0020998	0.00215747
0.599994	0.0152667	0.0146652	0.00676332	0.0067449	0.00212559	0.00209952
0.639994	0.0145037	0.0144388	0.00646458	0.00659989	0.00321607	0.00204442
0.719993	0.0138976	0.0140204	0.00579103	0.00633378	0.00179718	0.00194201
0.799992	0.0137324	0.01364	0.00590993	0.00609414	0.00222538	0.00184881
0.879991	0.0122002	0.0132908	0.00569814	0.00587611	0.00110802	0.00176363
0.959991	0.0123917	0.0129673	0.00559618	0.00567612	0.00185379	0.0016855
1.03999	0.0133011	0.0126657	0.0052804	0.00549145	0.00164011	0.00161357
1.11999	0.0127553	0.0123828	0.00481038	0.00531999	0.00128277	0.00154715
1.19999	0.013178	0.012116	0.00530723	0.00516006	0.00146147	0.00148561
1.27999	0.0124748	0.0118633	0.00493948	0.0050103	0.00100982	0.00142845
1.43999	0.0104255	0.0113941	0.00491696	0.00473697	0.00137015	0.00132553
1.59998	0.0113104	0.0109651	0.00449048	0.00449303	0.00119527	0.00123544
1.75998	0.0100256	0.0105691	0.00436248	0.00427338	0.00153548	0.00115593
1.91998	0.0103598	0.010201	0.00407907	0.00407418	0.00086326	0.00108526
2.07998	0.00994639	0.00985671	0.00380661	0.00389244	0.00080837	0.00102203
2.23998	0.00963584	0.0095333	0.00382602	0.00372579	0.0008631	0.00096514
2.39998	0.00923685	0.00922832	0.00357428	0.00357229	0.00104128	0.000913678
2.55998	0.00946992	0.00893981	0.00389139	0.00343035	0.00148007	0.000866908
2.87997	0.00888264	0.008406	0.00364166	0.0031761	0.00116295	0.00078511
3.19997	0.00807682	0.0079218	0.00312429	0.00295466	0.00123008	0.000715961
3.51997	0.00792341	0.00747981	0.0028726	0.0027599	0.00105428	0.000656753
3.83996	0.0071799	0.00707434	0.00291799	0.00258716	0.00085578	0.000605501
4.15996	0.00619305	0.00670089	0.00283684	0.00243286	0.00097741	0.000560713
4.47996	0.00617553	0.00635581	0.002308	0.00229413	0.00090725	0.000521248
4.79995	0.00579032	0.00603605	0.0027056	0.00216873	0.00071407	0.000486218
5.11995	0.00607789	0.00573905	0.00267062	0.00205479	0.00105751	0.000454921
5.75994	0.00529512	0.00520478	0.00197409	0.00185553	0.0006006	0.000401394
6.39994	0.00499088	0.00473861	0.00189846	0.00168703	0.00057102	0.000357319
7.03993	0.0048344	0.00432941	0.00164833	0.00154267	0.00020979	0.000320423
7.67993	0.00381914	0.00396832	0.0015071	0.00141761	0.00035183	0.000289104
8.31992	0.00417333	0.00364823	0.00113695	0.00130823	-0.00013951	0.000262204
8.95991	0.00320765	0.00336329	0.00125383	0.00121177	0.00021011	0.000238862
9.59991	0.0037885	0.00310867	0.00106524	0.00112608	-0.00025985	0.000218428
10.2399	0.00289052	0.00288033	0.00090966	0.00104946	-0.00017026	0.000200399
11.5199	0.00227424	0.00248943	0.00084109	0.000918246	7.573e-05	0.000170068
12.7999	0.00184573	0.00216914	0.00059857	0.000810038	0.00010946	0.000145579
14.0799	0.00166366	0.00190379	0.00034564	0.000719322	-6.932e-05	0.000125426
15.3599	0.00177643	0.00168172	0.00017767	0.000642213	-2.549e-05	0.000108575
16.6398	0.00112735	0.00149413	0.00021124	0.000575898	-0.00032605	9.42965e-05
17.9198	0.00103951	0.00133431	-4.37e-06	0.000518287	-0.00043467	8.20575e-05
19.1998	0.00066631	0.00119706	0.00010726	0.000467794	-0.00047262	7.14626e-05
20.4798	0.0006	0.00107831	-4.701e-05	0.000423199	-0.00022197	6.22113e-05
23.0398	0.00035404	0.000884185	5.552e-05	0.000348058	-0.00041493	4.68602e-05
25.5998	0.00051705	0.000733305	-3.18e-05	0.000287276	-0.00047426	3.46735e-05
28.1597	-1.953e-05	0.000613511	-1.175e-05	0.000237166	-0.0001495	2.47934e-05
30.7197	-0.00020696	0.000516629	-7.611e-05	0.000195199	4.3e-05	1.6643e-05
33.2797	-0.0005784	0.000437012	-0.00020307	0.000159582	-0.00022581	9.82039e-06
35.8397	-0.0007202	0.000370666	-0.00022436	0.000129009	-0.00010306	4.03751e-06
38.3996	1e-05	0.000314699	-0.00034868	0.000102505	-0.00017177	-9.17279e-07
40.9596	-0.00033339	0.000266978	-0.00022621	7.9332e-05	0.00034696	-5.20276e-06
46.0796	-0.00084641	0.00019024	-0.00025929	4.08086e-05	8.4e-05	-1.22241e-05
51.1995	-0.00099542	0.000131579	-0.00034905	1.01546e-05	5.04e-06	-1.77123e-05
56.3195	1e-05	8.55491e-05	-0.00044029	-1.47512e-05	9.455e-05	-2.21014e-05
61.4394	-0.00093323	4.86458e-05	-0.00051292	-3.53382e-05	0.00011126	-2.56784e-05
66.5594	1e-05	1.85223e-05	-0.00052199	-5.26034e-05	6.47e-05	-2.86403e-05
71.6793	-1e-05	-6.44557e-06	-0.00053892	-6.72629e-05	7.208e-05	-3.11262e-05
76.7993	1e-05	-2.74138e-05	-0.00034953	-7.98437e-05	-0.00025507	-3.32372e-05
81.9192	1e-05	-4.52251e-05	-0.00043894	-9.07416e-05	-0.00014162	-3.50484e-05
92.1591	1e-05	-7.37357e-05	-0.00047107	-0.000108634	-0.0002681	-3.79843e-05
102.399	0.0001	-9.54183e-05	-0.00022411	-0.000122655	-0.00019908	-4.02502e-05
112.639	6e-06	-0.000112361	-0.00033987	-0.000133893	-0.00027572	-4.20426e-05
122.879	-0.00010271	-0.000125898	-0.00041206	-0.000143071	5.289e-05	-4.34897e-05
133.119	4e-05	-0.000136916	-9.963e-05	-0.000150685	0.00024966	-4.4678e-05
143.359	-0.00068061	-0.000146026	-7.571e-05	-0.000157085	3.99e-05	-4.5668e-05
153.599	-0.00082884	-0.00015366	2.454e-05	-0.000162529	-3.105e-05	-4.65033e-05
163.838	-3.842e-05	-0.000160132	-0.00017929	-0.000167206	-8.669e-05	-4.72158e-05
184.318	-9.992e-05	-0.000170469	9.004e-05	-0.000174801	8.317e-05	-4.83621e-05
204.798	0.00031634	-0.000178309	0.00010784	-0.000180676	0.00014519	-4.9239e-05
225.278	0.00011524	-0.000184422	1.529e-05	-0.000185332	-2.11e-05	-4.99277e-05
245.758	0.0009251	-0.000189298	5.764e-05	-0.000189097	0.00012983	-5.04802e-05
266.237	0.00050378	-0.000193261	-6.877e-05	-0.000192193	-6.289e-05	-5.09315e-05
286.717	0.00071053	-0.000196533	8.07e-05	-0.000194776	-2.503e-05	-5.13057e-05
307.197	-7.98e-06	-0.000199272	-9.242e-05	-0.000196958	-9.171e-05	-5.16202e-05
327.677	-0.00037084	-0.000201592	4.541e-05	-0.00019882	-0.00026393	-5.18874e-05
368.636	-0.00027836	-0.000205293	-1.671e-05	-0.000201821	0.00011283	-5.23155e-05
409.596	0.00012752	-0.000208096	-9.282e-05	-0.00020412	0.00014758	-5.26412e-05
450.556	-0.00036483	-0.000210279	0.00010272	-0.000205928	-4.45e-05	-5.28959e-05
491.515	-3.279e-05	-0.000212019	-0.00012349	-0.00020738	-0.00011357	-5.30995e-05
532.475	2.359e-05	-0.000213432	6.892e-05	-0.000208567	-0.00021545	-5.32653e-05
573.434	0.00046268	-0.000214598	0.00021149	-0.000209552	0.00026758	-5.34024e-05
614.394	-7.324e-05	-0.000215574	-0.00012597	-0.00021038	0.00010719	-5.35173e-05
655.354	-0.00019815	-0.0002164	-0.00011863	-0.000211085	-1.869e-05	-5.36148e-05
737.273	-3.671e-05	-0.000217717	0.00019896	-0.000212214	4.837e-05	-5.37705e-05
819.192	0.00020684	-0.000218713	-0.00011499	-0.000213074	-0.00010314	-5.38887e-05
901.111	-0.0001242	-0.000219489	-8.575e-05	-0.000213747	1.328e-05	-5.39809e-05
983.03	-0.00021246	-0.000220107	3.522e-05	-0.000214285	4.087e-05	-5.40544e-05
1064.95	0.00026151	-0.000220609	6.85e-05	-0.000214723	-4.961e-05	-5.41142e-05
1146.87	0.00013501	-0.000221023	4.46e-05	-0.000215086	3.211e-05	-5.41636e-05
1228.79	-0.00042632	-0.000221369	-0.00014475	-0.000215391	2.37e-06	-5.42049e-05
1310.71	0.00030534	-0.000221662	0.00015159	-0.000215649	3.509e-05	-5.424e-05
1474.55	0.00011094	-0.000222129	1.38e-06	-0.000216062	-4.328e-05	-5.42959e-05
1638.38	-5.426e-05	-0.000222482	-1.648e-05	-0.000216375	1.936e-05	-5.43382e-05
1802.22	-2.998e-05	-0.000222757	2.435e-05	-0.000216619	-1.472e-05	-5.43712e-05
1966.06	-3.666e-05	-0.000222976	-4.603e-05	-0.000216814	9.57e-06	-5.43975e-05
2129.9	-3.211e-05	-0.000223154	3.578e-05	-0.000216973	-4.568e-05	-5.44188e-05
2293.74	9.742e-05	-0.000223301	-5.151e-05	-0.000217104	3.828e-05	-5.44364e-05
2457.58	6.2e-07	-0.000223423	3.085e-05	-0.000217214	2.474e-05	-5.44512e-05
2621.41	-5.282e-05	-0.000223527	8.46e-06	-0.000217307	-1.845e-05	-5.44637e-05
