# Supplementary material for: Spatial control of the APC/C ensures the rapid degradation of cyclin B1
Source: EMBO J. 2024 Aug 14;43(19):4324–55. doi: 10.1038/s44318-024-00194-2 (PMC11445581; doi:10.1038/s44318-024-00194-2)
Supplement: Supplementary file 5 — Source data Fig. 1 [file 44318_2024_194_MOESM5_ESM.zip › Figure 1/Fig 1F,G/Rep FCCS Cyc-APCC DNA.xlsx]

## Sheet: Sheet1
X-Axis [ms]	Green ACF	Green Fit	Red ACF	Red Fit	CCF	CCF Fit
0.004	0.0106272	0.0106009	0.0213885	0.0155609	0.00898582	0.00723262
0.008	0.00827356	0.0105557	0.0205292	0.0153671	0.00912902	0.00721219
0.012	0.0134648	0.010511	0.0207415	0.0151809	0.00778004	0.00719188
0.016	0.0133536	0.0104667	0.0153259	0.0150018	0.0065358	0.00717168
0.02	0.00983103	0.0104229	0.0137854	0.0148295	0.004658	0.00715158
0.024	0.0123659	0.0103795	0.0161622	0.0146635	0.00834869	0.0071316
0.028	0.00928989	0.0103366	0.0112551	0.0145035	0.0053698	0.00711172
0.032	0.00690149	0.0102942	0.0144	0.0143492	0.00637917	0.00709195
0.036	0.0123659	0.0102521	0.0142163	0.0142001	0.00699762	0.00707228
0.04	0.0103658	0.0102105	0.0154613	0.0140562	0.00943825	0.00705272
0.044	0.00997696	0.0101693	0.014735	0.0139169	0.00760778	0.00703327
0.048	0.00908267	0.0101285	0.0153932	0.0137823	0.00815152	0.00701392
0.052	0.0102366	0.0100881	0.0137759	0.0136519	0.0065874	0.00699467
0.056	0.0112366	0.0100481	0.0141973	0.0135255	0.00712365	0.00697552
0.06	0.0103699	0.0100085	0.0132881	0.0134031	0.00756986	0.00695648
0.064	0.00823616	0.00996929	0.0134971	0.0132843	0.00712587	0.00693753
0.072	0.00946093	0.00989197	0.0125603	0.0130572	0.00684753	0.00689994
0.08	0.0123183	0.00981613	0.0121889	0.0128428	0.00703658	0.00686274
0.088	0.0108024	0.00974169	0.0126102	0.0126401	0.00687457	0.00682593
0.096	0.0088611	0.00966864	0.0132422	0.012448	0.00838145	0.00678949
0.104	0.0116258	0.00959691	0.0118784	0.0122656	0.006	0.00675343
0.112	0.0106245	0.00952649	0.0109122	0.0120922	0.00721508	0.00671774
0.12	0.0107227	0.00945731	0.0119228	0.0119271	0.00831296	0.00668241
0.128	0.00919581	0.00938936	0.0106477	0.0117696	0.00656756	0.00664744
0.144	0.00972057	0.00925697	0.0117269	0.0114752	0.00747642	0.00657855
0.16	0.0110511	0.00912906	0.0112438	0.0112051	0.00790292	0.00651103
0.176	0.0104227	0.00900538	0.0119554	0.0109561	0.00634738	0.00644483
0.192	0.0074194	0.0088857	0.0105342	0.0107256	0.00662653	0.00637991
0.208	0.0092311	0.00876981	0.011359	0.0105113	0.006061	0.00631625
0.224	0.00854948	0.00865751	0.0106973	0.0103114	0.00639202	0.0062538
0.24	0.0066321	0.00854863	0.00949822	0.0101242	0.00525365	0.00619253
0.256	0.00728646	0.008443	0.00981225	0.00994834	0.00688493	0.00613241
0.288	0.0109432	0.00824084	0.00901592	0.0096263	0.00560161	0.00601548
0.32	0.00801353	0.00804989	0.00937391	0.00933766	0.00489389	0.00590277
0.352	0.00687521	0.00786916	0.00869872	0.00907664	0.00708401	0.00579405
0.384	0.0087939	0.00769777	0.00880603	0.00883877	0.00673327	0.00568913
0.416	0.00707621	0.00753492	0.00862942	0.0086205	0.00676596	0.00558779
0.448	0.00881903	0.00737994	0.00826786	0.00841902	0.00647593	0.00548986
0.48	0.00733233	0.0072322	0.00807224	0.00823205	0.00486855	0.00539518
0.512	0.00649743	0.00709116	0.00788572	0.00805772	0.00664145	0.00530358
0.576	0.00619771	0.00682725	0.00823837	0.00774111	0.00535994	0.00512905
0.64	0.00551333	0.00658481	0.00784838	0.00745961	0.00456969	0.00496519
0.704	0.00668835	0.00636107	0.00770195	0.00720638	0.00461825	0.00481106
0.768	0.00583768	0.00615373	0.0070678	0.00697635	0.00437205	0.00466581
0.832	0.00442005	0.00596087	0.00674256	0.0067657	0.00493833	0.00452871
0.896	0.00522782	0.00578089	0.00629692	0.00657148	0.00443186	0.00439907
0.96	0.00568176	0.00561241	0.00618089	0.00639135	0.00376638	0.00427632
1.024	0.00491016	0.00545426	0.00560746	0.00622346	0.00408446	0.00415992
1.152	0.00534456	0.00516502	0.00625946	0.0059186	0.00370475	0.00394428
1.28	0.00503072	0.00490658	0.00595352	0.00564771	0.00382547	0.00374886
1.408	0.00517873	0.00467389	0.00555484	0.00540428	0.00326407	0.00357095
1.536	0.00359894	0.00446298	0.00491286	0.00518357	0.00302457	0.00340829
1.664	0.00526307	0.0042707	0.00490914	0.00498198	0.00328508	0.00325901
1.792	0.0042742	0.00409453	0.00501136	0.00479675	0.00260035	0.00312153
1.92	0.0031589	0.00393239	0.00453523	0.00462566	0.00251078	0.0029945
2.048	0.00414976	0.00378255	0.00457334	0.00446693	0.0025	0.00287678
2.304	0.00341592	0.00351428	0.00384093	0.00418099	0.00192697	0.00266546
2.56	0.00379512	0.00328072	0.00387369	0.00392991	0.00244477	0.00248118
2.816	0.00337581	0.00307523	0.00389837	0.00370717	0.00201979	0.00231906
3.072	0.00329348	0.00289286	0.00348069	0.00350791	0.00200198	0.00217535
3.328	0.00294291	0.00272977	0.00344436	0.0033284	0.00216237	0.00204709
3.584	0.00289323	0.00258297	0.00286757	0.00316569	0.00201316	0.00193193
3.84	0.00318923	0.00245006	0.00303969	0.00301745	0.00202598	0.00182796
4.096	0.00271362	0.00232911	0.00279324	0.00288175	0.00172225	0.00173364
4.608	0.00254378	0.00211706	0.00273702	0.00264196	0.00171951	0.00156904
5.12	0.00213819	0.00193711	0.00281127	0.00243654	0.00132086	0.00143026
5.632	0.00141055	0.00178241	0.00259325	0.00225849	0.00052437	0.00131168
6.144	0.00194586	0.00164794	0.00235717	0.00210262	0.00157919	0.00120924
6.656	0.00211324	0.00152995	0.00209558	0.00196498	0.00136584	0.00111985
7.168	0.00114654	0.00142558	0.00182118	0.00184255	0.00090085	0.00104121
7.68	0.00131489	0.00133258	0.0017566	0.00173292	0.00056866	0.000971489
8.192	0.00098687	0.00124921	0.00157427	0.00163417	0.00101292	0.000909272
9.216	0.00081903	0.00110591	0.00166455	0.00146345	0.00107028	0.000803015
10.24	0.00098214	0.000987198	0.00120743	0.00132103	0.00060285	0.000715674
11.264	0.00092602	0.000887283	0.00122144	0.00120043	0.00061861	0.000642666
12.288	0.00041382	0.000802056	0.00116364	0.00109701	0.0004931	0.000580773
13.312	0.00036491	0.000728529	0.00105816	0.00100738	0.00053879	0.000527671
14.336	0.00013712	0.000664472	0.00086859	0.000928958	0.00049611	0.000481641
15.36	0.00117541	0.000608187	0.00078079	0.000859789	0.00069011	0.000441382
16.384	0.00034503	0.00055836	0.00099816	0.000798343	0.00063175	0.000405892
18.432	0.00039447	0.000474146	0.00053348	0.000694009	0.00036872	0.00034625
20.48	0.00019611	0.000405773	0.00050889	0.000608827	5.032e-05	0.000298161
22.528	0.00017936	0.000349224	0.00049055	0.000538028	0.00033181	0.000258632
24.576	-0.00020143	0.000301727	0.0004347	0.000478302	0.00037191	0.000225615
26.624	-0.00037779	0.000261311	0.00039328	0.000427279	0.00033251	0.000197664
28.672	0.00027106	0.000226535	0.00022446	0.000383218	0.00028829	0.000173727
30.72	-0.00020569	0.00019632	0.00027678	0.000344812	0.00037133	0.000153023
32.768	-8.595e-05	0.000169847	0.00023319	0.000311059	4e-05	0.000134956
36.864	-0.00042115	0.000125711	5.782e-05	0.00025456	0.00015	0.000105008
40.96	-0.00010606	9.0463e-05	1.273e-05	0.00020922	1e-05	8.1261e-05
45.056	-0.00024317	6.17292e-05	9.648e-05	0.0001721	0	6.20288e-05
49.152	3.691e-05	3.79041e-05	-0.00015129	0.000141206	-0.00016578	4.61782e-05
53.248	-0.00040445	1.78647e-05	-0.00030449	0.000115134	-0.00042186	3.29208e-05
57.344	-0.00018184	8.02673e-07	-0.00045327	9.2868e-05	-0.00019678	2.16921e-05
61.44	-0.00024504	-1.38782e-05	-0.00057138	7.36571e-05	-0.00012422	1.20778e-05
65.536	-0.00041801	-2.66268e-05	-0.0005438	5.69331e-05	-2.15e-05	3.76728e-06
73.728	-0.00048463	-4.76288e-05	-0.0004331	2.92928e-05	-0.00011724	-9.83786e-06
81.92	-0.00010111	-6.41579e-05	-0.00022165	7.45516e-06	-2.996e-05	-2.04623e-05
90.112	-0.00011567	-7.74591e-05	-9.65e-05	-1.01757e-05	-3.58e-06	-2.89522e-05
98.304	-0.00017115	-8.83605e-05	-0.00018546	-2.46669e-05	-0.00027154	-3.58664e-05
106.496	-0.00052003	-9.74337e-05	-8.48e-06	-3.67579e-05	-6.752e-05	-4.15881e-05
114.688	-0.00048378	-0.000105085	-0.00016715	-4.69766e-05	-0.00010625	-4.63879e-05
122.88	-0.00011951	-0.000111611	-0.00019993	-5.57091e-05	-0.00026165	-5.0462e-05
131.072	-0.00014161	-0.000117232	-5.169e-05	-6.32441e-05	-0.00029139	-5.39558e-05
147.456	-0.00030091	-0.000126393	-0.00021549	-7.55512e-05	-0.00019567	-5.96165e-05
163.84	-0.00029913	-0.000133509	-0.0003431	-8.51359e-05	-0.00035007	-6.39826e-05
180.224	-8.369e-05	-0.00013917	-0.00027725	-9.2777e-05	-0.00026439	-6.74348e-05
196.608	9.982e-05	-0.000143762	-8.049e-05	-9.89876e-05	-1.12e-06	-7.02205e-05
212.992	0.00034657	-0.00014755	0.00016507	-0.000104118	0.00021821	-7.25073e-05
229.376	0.00020185	-0.000150718	0.00020732	-0.000108415	-0.0001094	-7.4412e-05
245.76	6.51e-05	-0.0001534	-0.00019469	-0.000112057	0.00011749	-7.60185e-05
262.144	-0.00016305	-0.000155695	-0.00029624	-0.000115177	-5.517e-05	-7.73884e-05
294.912	1.838e-05	-0.000159403	-4.478e-05	-0.000120223	9.73e-06	-7.95919e-05
327.68	-0.00026051	-0.000162253	-9.637e-05	-0.000124108	-0.00020625	-8.12772e-05
360.448	-0.0001356	-0.0001645	-1.318e-05	-0.000127175	-0.00013744	-8.26002e-05
393.216	9.508e-05	-0.000166309	0.00028216	-0.000129647	0.00013856	-8.36613e-05
425.984	2.24e-05	-0.000167791	0.00018359	-0.000131674	-4.574e-05	-8.45279e-05
458.752	-8.311e-05	-0.000169023	-5.848e-05	-0.00013336	3.649e-05	-8.52465e-05
491.52	4.535e-05	-0.00017006	-8.077e-05	-0.000134782	5.245e-05	-8.58502e-05
524.288	0.00014253	-0.000170944	0.00031151	-0.000135993	0.0002276	-8.63631e-05
589.824	1.588e-05	-0.000172363	-4.121e-05	-0.000137938	-2.55e-06	-8.71846e-05
655.36	-1.22e-05	-0.000173446	-1.02e-06	-0.000139425	3.364e-05	-8.78096e-05
720.896	-3.31e-05	-0.000174295	-4.245e-05	-0.000140591	-9.095e-05	-8.82982e-05
786.432	0.00015432	-0.000174975	0.00034685	-0.000141525	0.00017434	-8.86888e-05
851.968	-0.00014942	-0.00017553	-0.00014706	-0.000142288	4.494e-05	-8.90068e-05
917.504	-3.965e-05	-0.000175989	3.54e-06	-0.00014292	-1.88e-05	-8.92698e-05
983.04	0.00010141	-0.000176375	-7.973e-05	-0.000143451	-4.764e-05	-8.94902e-05
1048.58	8.589e-05	-0.000176703	0.00016824	-0.000143901	0.00018259	-8.96772e-05
1179.65	-5.552e-05	-0.000177226	-1.442e-05	-0.000144623	-9.87e-05	-8.99758e-05
1310.72	5.885e-05	-0.000177625	-5.809e-05	-0.000145171	3.725e-05	-9.02024e-05
1441.79	-2.16e-06	-0.000177936	-3.235e-05	-0.0001456	3.312e-05	-9.03792e-05
1572.86	3.501e-05	-0.000178184	3.667e-05	-0.000145943	-1.46e-05	-9.05202e-05
1703.94	-5.613e-05	-0.000178386	8.077e-05	-0.000146221	1.726e-05	-9.06348e-05
1835.01	-4.697e-05	-0.000178554	-0.00010921	-0.000146452	-6.573e-05	-9.07295e-05
1966.08	8.741e-05	-0.000178694	8.116e-05	-0.000146645	0.00010009	-9.08087e-05
2097.15	-2.349e-05	-0.000178812	5.436e-05	-0.000146809	-3.067e-05	-9.08759e-05
