# Supplementary material for: Spatial control of the APC/C ensures the rapid degradation of cyclin B1
Source: EMBO J. 2024 Aug 14;43(19):4324–55. doi: 10.1038/s44318-024-00194-2 (PMC11445581; doi:10.1038/s44318-024-00194-2)
Supplement: Supplementary file 5 — Source data Fig. 1 [file 44318_2024_194_MOESM5_ESM.zip › Figure 1/Fig 1I/Complex percentage.xlsx]

## Sheet: DNA after APCIN TAME
Kd	Kd in nM	Complex % of CyclinB1	Log KD
2.64437e-07	264.437	34.3915	2.42232
2.32386e-07	232.386	31.9018	2.36621
1.53795e-07	153.795	50.7705	2.18694
1.91198e-07	191.198	28.125	2.28148
1.50905e-07	150.905	33.9286	2.1787
2.49524e-07	249.524	27.451	2.39711
2.58757e-07	258.757	32.1839	2.41289
1.39831e-07	139.831	28.7129	2.1456
1.61577e-07	161.577	36.0294	2.20838
2.8884e-07	288.84	26.3736	2.46066
2.25337e-07	225.337	40.099	2.35283
1.30269e-07	130.269	44.2748	2.11484
1.10963e-07	110.963	41.8367	2.04518
1.4139e-07	141.39	39.47	2.15042
2.09587e-07	209.587	40	2.32137
1.50915e-07	150.915	43.8356	2.17873
1.8119e-07	181.19	34.5324	2.25813
1.63734e-07	163.734	40.2597	2.21414
2.20873e-07	220.873	40	2.34414
1.1487e-07	114.87	43.75	2.06021
1.32489e-07	132.489	46.4052	2.12218
1.16079e-07	116.079	46.6667	2.06475
1.94581e-07	194.581	36.478	2.2891
2.00663e-07	200.663	38.7879	2.30247
1.87734e-07	187.734	32.1678	2.27354
Average	182.877	37.5373
SEM	9.95098	1.28254

## Sheet: Cyto after Apcin TAME
Kd	Kd in nM	Complex % of CyclinB1	Log KD
2.57533e-07	257.533	35.6757	2.41083
2.18841e-07	218.841	34.3195	2.34013
2.55885e-07	255.885	40.107	2.40804
1.7749e-07	177.49	30.4687	2.24917
1.29098e-07	129.098	42.9232	2.11092
1.863e-07	186.3	33.3333	2.27021
2.73291e-07	273.291	30.3371	2.43663
1.7761e-07	177.61	28.9256	2.24947
1.63831e-07	163.831	37.1429	2.2144
2.53923e-07	253.923	31.5217	2.4047
1.44944e-07	144.944	45.5128	2.1612
2.27625e-07	227.625	38.6139	2.35722
1.00689e-07	100.689	47.2222	2.00298
1.50969e-07	150.969	36.1538	2.17889
2.29029e-07	229.029	38.2353	2.35989
1.91005e-07	191.005	39.759	2.28104
2.32235e-07	232.235	35.9788	2.36593
2.11008e-07	211.008	35.6322	2.3243
2.53051e-07	253.051	35.0515	2.40321
1.75911e-07	175.911	38.8158	2.24529
1.68095e-07	168.095	39.2638	2.22556
1.27997e-07	127.997	49.3243	2.1072
2.11649e-07	211.649	36.478	2.32562
1.7291e-07	172.91	45	2.23782
2.01526e-07	201.526	35.8974	2.30433
Average	195.698	37.6677
SEM	9.01107	1.02776

## Sheet: Poles after Apcin TAME
Kd	Kd in nM	Complex % of CyclinB1	Log KD
2.4434e-07	244.34	36.4103	2.38799
2.35856e-07	235.856	30.4337	2.37265
1.94637e-07	194.637	35.8974	2.28922
2.29068e-07	229.068	35.4167	2.35997
1.37148e-07	137.148	44.5205	2.13719
2.29303e-07	229.303	43.8818	2.36041
2.0232e-07	202.32	33.4101	2.30604
1.44336e-07	144.336	41.5636	2.15937
2.17984e-07	217.984	31.25	2.33843
2.44325e-07	244.325	35.0515	2.38797
1.3922e-07	139.22	49.697	2.1437
2.1825e-07	218.25	29.3706	2.33895
2.14962e-07	214.962	40.2985	2.33236
1.48149e-07	148.149	42.5676	2.1707
2.1716e-07	217.16	36.3636	2.33678
2.03404e-07	203.404	40.8602	2.30836
2.20615e-07	220.615	29.2208	2.34363
2.32158e-07	232.158	28	2.36578
2.16053e-07	216.053	39.0863	2.33456
1.79075e-07	179.075	33.9594	2.25303
2.13042e-07	213.042	36.5714	2.32847
1.71654e-07	171.654	40.2532	2.23465
2.20813e-07	220.813	33.7278	2.34402
Average	203.212	36.8614
SEM	6.86024	1.12912

## Sheet: Spindle
Kd	Kd in nM	Complex % of CyclinB1	Log KD
2.19459e-07	219.459	40.4837	2.34135
2.10838e-07	210.838	36.2069	2.32395
2.4637e-07	246.37	41.9689	2.39159
1.73923e-07	173.923	32.5758	2.24036
1.48969e-07	148.969	40.7924	2.1731
1.79913e-07	179.913	36.2319	2.25506
1.63271e-07	163.271	43.0275	2.21291
1.61392e-07	161.392	31.746	2.20788
1.58718e-07	158.718	39.726	2.20063
2.44919e-07	244.919	32.9787	2.38902
1.36187e-07	136.187	47.205	2.13414
2.19457e-07	219.457	40.3846	2.34135
1.19109e-07	119.109	44.0264	2.07594
1.45378e-07	145.378	38.5185	2.1625
2.22485e-07	222.485	40	2.3473
1.86511e-07	186.511	41.1765	2.2707
2.2625e-07	226.25	37.6289	2.35459
2.03975e-07	203.975	37.7778	2.30958
2.47939e-07	247.939	36.3636	2.39434
1.70309e-07	170.309	40.7643	2.23124
1.62127e-07	162.127	41.4201	2.20986
1.42704e-07	142.704	47.2748	2.15444
2.05197e-07	205.197	38.4146	2.31217
1.67332e-07	167.332	46.7742	2.22358
1.96488e-07	196.488	37.5	2.29334
Average	186.369	39.6387
SEM	7.22481	0.817467
