# Supplementary material for: Spatial control of the APC/C ensures the rapid degradation of cyclin B1
Source: EMBO J. 2024 Aug 14;43(19):4324–55. doi: 10.1038/s44318-024-00194-2 (PMC11445581; doi:10.1038/s44318-024-00194-2)
Supplement: Supplementary file 5 — Source data Fig. 1 [file 44318_2024_194_MOESM5_ESM.zip › Figure 1/Fig 1H/Complex Percentage.xlsx]

## Sheet: Q-value at Chromosomes
Kd	Kd in nM	Complex % of CyclinB1	Log Kd
7.085e-08	70.85	70.0866	1.85034
5.14002e-08	51.4002	66.6016	1.71096
7.73029e-08	77.3029	66.3025	1.8882
5.28621e-08	52.8621	66.5138	1.72314
5.31576e-08	53.1576	74.8256	1.72557
6.54704e-08	65.4704	69.8946	1.81604
1.25192e-07	125.192	62.6506	2.09758
5.2013e-08	52.013	68.4795	1.71611
6.42385e-08	64.2385	66.7569	1.8078
6.375e-08	63.75	77.9221	1.80448
7.28378e-08	72.8378	66.8675	1.86236
6.56405e-08	65.6405	71.2909	1.81717
1.104e-07	110.4	62.5	2.04297
2.60839e-08	26.0839	85.7531	1.41637
6.9e-08	69	50	1.83885
7.92474e-08	79.2474	85.7788	1.89898
7.09957e-08	70.9957	56.1743	1.85123
8.16776e-08	81.6776	53.2731	1.9121
1.55778e-07	155.778	36.5761	2.19251
1.27667e-07	127.667	40.8953	2.10608
3.84138e-08	38.4138	63.5815	1.58449
8.14183e-08	81.4183	51.7087	1.91072
1.2596e-07	125.96	50.298	2.10023
1.43535e-07	143.535	45.3133	2.15696
4.29998e-08	42.9998	54.9118	1.63347
1.21286e-07	121.286	50.6811	2.08381
1.58248e-07	158.248	65.0557	2.19934
1.37246e-07	137.246	40.9917	2.1375
1.55523e-07	155.523	39.0252	2.1918
2.77932e-08	27.7932	65.6623	1.44394
2.58883e-08	25.8883	67.6241	1.4131
4.59893e-08	45.9893	46.5973	1.66266
3.96275e-08	39.6275	68.0998	1.598
8.89026e-08	88.9026	49.0513	1.94891
1.21053e-07	121.053	53.1108	2.08298
1.26836e-07	126.836	45.3487	2.10324
4.20111e-08	42.0111	65.9213	1.62336
7.72502e-08	77.2502	53.7159	1.8879
Average	82.5144	59.8906
SEM	6.33169	1.98604

## Sheet: Q-value at SpindleFibres
Kd	Kd in nM	Complex % of CyclinB1	Log kd
8.10251e-08	81.0251	49.4729	1.90862
4.9428e-08	49.428	61.7352	1.69397
3.58836e-08	35.8836	63.5487	1.5549
3.25528e-08	32.5528	68.4638	1.51259
4.1675e-08	41.675	61.1234	1.61988
5.58729e-08	55.8729	54.3167	1.7472
6.38265e-08	63.8265	59.2339	1.805
9.06952e-08	90.6952	58.9597	1.95758
3.94566e-08	39.4566	74.1112	1.59612
1.20194e-07	120.194	44.7467	2.07988
1.2468e-07	124.68	52.5567	2.0958
1.44014e-07	144.014	44.3568	2.1584
4.85223e-08	48.5223	69.5259	1.68594
6.66576e-08	66.6576	59.8632	1.82385
6.56447e-08	65.6447	59.8609	1.8172
6.97052e-08	69.7052	50.8147	1.84327
9.94671e-08	99.4671	40.5403	1.99768
4.58814e-08	45.8814	62.5106	1.66164
8.21156e-08	82.1156	53.0061	1.91443
4.32328e-08	43.2328	56.2184	1.63581
3.83593e-08	38.3593	47.4343	1.58387
7.26411e-08	72.6411	47.9542	1.86118
4.54391e-08	45.4391	59.5001	1.65743
1.16944e-07	116.944	44.1404	2.06798
8.19287e-08	81.9287	61.3952	1.91344
9.97074e-08	99.7074	72.0467	1.99873
Average	71.3673	56.8245
SEM	5.97029	1.73214

## Sheet: Poles
Kd	Kd in nM	Complex % of CyclinB1	Log Kd
5.75502e-08	57.5502	83.6384	1.76005
9.90081e-08	99.0081	70.2824	1.99567
6.14526e-08	61.4526	71.7411	1.78854
1.1194e-07	111.94	68.2101	2.04898
5.99111e-08	59.9111	71.1628	1.77751
9.65182e-08	96.5182	56.374	1.98461
8.58838e-08	85.8838	41.1765	1.93391
5.33912e-08	53.3912	66.2025	1.72747
5.85304e-08	58.5304	70.2984	1.76738
1.01647e-07	101.647	52.8523	2.0071
5.65658e-08	56.5658	65.1493	1.75255
8.6895e-08	86.895	58.3353	1.93899
5.83634e-08	58.3634	70.2856	1.76614
9.62439e-08	96.2439	59.6943	1.98337
9.35355e-08	93.5355	54.5572	1.97098
1.01308e-07	101.308	53.1407	2.00564
1.04073e-07	104.073	49.9099	2.01734
6.95159e-08	69.5159	66.9663	1.84208
6.44702e-08	64.4702	75.2813	1.80936
8.46897e-08	84.6897	65.9443	1.92783
9.33117e-08	93.3117	71.4459	1.96994
9.17614e-08	91.7614	63.7455	1.96266
6.84599e-08	68.4599	65.3552	1.83544
Average	80.6533	63.9891
SEM	3.87311	1.94257

## Sheet: Cytoplasm
Kd	Kd in nM	Complex % of CyclinB1	Log Kd
2.02282e-07	202.282	47.1824	2.30596
1.94356e-07	194.356	46.489	2.2886
1.73947e-07	173.947	54.9195	2.24042
2.49562e-07	249.562	54.8877	2.39718
1.57715e-07	157.715	45.5847	2.19787
1.46802e-07	146.802	50.7031	2.16673
1.00079e-07	100.079	46.0021	2.00034
1.60126e-07	160.126	36.9478	2.20446
1.07382e-07	107.382	48.0505	2.03093
1.1954e-07	119.54	45.5916	2.07751
9.6922e-08	96.922	54.9199	1.98642
9.11145e-08	91.1145	54.8503	1.95959
1.99752e-07	199.752	52.1081	2.30049
3.62342e-07	362.342	45.9301	2.55912
2.1317e-07	213.17	35.5447	2.32873
2.02132e-07	202.132	52.8492	2.30564
2.24187e-07	224.187	46.6849	2.35061
1.4281e-07	142.81	52.3935	2.15476
2.42218e-07	242.218	45.5976	2.38421
1.79728e-07	179.728	44.2029	2.25462
1.98967e-07	198.967	40.024	2.29878
1.60981e-07	160.981	56.1187	2.20678
2.42128e-07	242.128	27.3182	2.38404
9.34044e-08	93.4044	45.1115	1.97037
1.41314e-07	141.314	41.9144	2.15018
Average	176.119	46.8771
SEM	12.2197	1.35665
