# Supplementary material for: Spatial control of the APC/C ensures the rapid degradation of cyclin B1
Source: EMBO J. 2024 Aug 14;43(19):4324–55. doi: 10.1038/s44318-024-00194-2 (PMC11445581; doi:10.1038/s44318-024-00194-2)
Supplement: Supplementary file 5 — Source data Fig. 1 [file 44318_2024_194_MOESM5_ESM.zip › Figure 1/Fig 1J/Kd and Complex Percentage.xlsx]

## Sheet: Cyto 4837
Kd	Kd in nM	Complex % of CyclinB1		Log KD
2.92476e-07	292.476	24.0642		2.46609
3.38414e-07	338.414	20.6612		2.52945
3.24294e-07	324.294	26.383		2.51094
4.03968e-07	403.968	15.3846		2.60635
3.4654e-07	346.54	23.7288		2.53975
4.37496e-07	437.496	18.5874		2.64097
2.11402e-07	211.402	29.697		2.32511
2.66425e-07	266.425	24.5161		2.42557
3.34486e-07	334.486	24.9694		2.52438
2.84201e-07	284.201	22.5		2.45363
3.81105e-07	381.105	18.75		2.58104
2.82825e-07	282.825	17.1429		2.45152
2.81202e-07	281.202	21.7357		2.44902
3.37834e-07	337.834	15.8163		2.5287
2.86855e-07	286.855	29.3146		2.45766
2.39072e-07	239.072	42.4125		2.37853
2.50425e-07	250.425	25.641		2.39868
2.40941e-07	240.941	20.2532		2.38191
2.89268e-07	289.268	22.7273		2.4613
3.56288e-07	356.288	21.4077		2.5518
3.00049e-07	300.049	19.5713		2.47719
Average	308.836	23.1078
SEM	11.0885	1.15326
