# Supplementary material for: Spatial control of the APC/C ensures the rapid degradation of cyclin B1
Source: EMBO J. 2024 Aug 14;43(19):4324–55. doi: 10.1038/s44318-024-00194-2 (PMC11445581; doi:10.1038/s44318-024-00194-2)
Supplement: Supplementary file 5 — Source data Fig. 1 [file 44318_2024_194_MOESM5_ESM.zip › Figure 1/Fig 1D/RawData/Pulled_Centrosomes_Raw_FINAL_MG132.txt]

-29.5	22.6355
-29.0	23.7067
-28.5	24.2003
-28.0	23.957600000000003
-27.5	23.9585
-27.0	24.5697
-26.5	23.9974
-26.0	23.610000000000003
-25.5	23.6443
-25.0	23.6671
-24.5	24.203599999999998
-24.0	23.5435
-23.5	22.941799999999997
-23.0	22.5001
-22.5	23.563399999999998
-22.0	20.279700000000002
-21.5	22.154
-21.0	29.225099999999998	22.110799999999998
-20.5	27.1804	21.5932
-20.0	27.288999999999998	22.230800000000002
-19.5	24.9031	23.468500000000002
-19.0	23.400799999999997	21.506300000000003
-18.5	27.8554	21.607799999999997
-18.0	25.3059	21.019
-17.5	26.7872	19.615099999999998
-17.0	25.066	18.767
-16.5	24.459	19.2159
-16.0	25.1756	16.6058
-15.5	24.8855	19.305999999999997
-15.0	25.052699999999998	20.380000000000003
-14.5	25.570400000000003	19.1596
-14.0	22.993499999999997	20.2575
-13.5	25.1392	20.2157
-13.0	23.464199999999998	20.333000000000002
-12.5	22.540999999999997	20.7831
-12.0	22.9619	21.4009
-11.5	25.6372	21.897100000000002
-11.0	24.3978	23.9276
-10.5	25.881800000000002	21.2056
-10.0	25.950599999999998	23.302799999999998
-9.5	42.0888	26.1874	23.7911
-9.0	42.0442	26.0047	22.869699999999998
-8.5	41.9545	26.327800000000003	20.8356
-8.0	42.5675	26.2178	23.347
-7.5	41.323	33.167	33.167	26.887800000000002	23.5979
-7.0	39.3902	33.0537	33.0537	26.1363	21.282
-6.5	41.289699999999996	34.0396	34.0396	26.172600000000003	21.314899999999998
-6.0	40.5004	33.3649	33.3649	25.711	21.0762
-5.5	37.3865	22.295299999999997	35.2449	35.2449	26.8704	21.3259
-5.0	39.5118	22.200000000000003	33.4313	33.4313	26.7709	20.6115
-4.5	39.1073	37.6922	21.2127	33.012100000000004	33.012100000000004	26.5383	20.103099999999998
-4.0	39.649	37.9471	24.822599999999998	20.4331	32.9597	32.9597	26.5012	20.9027
-3.5	38.2737	38.11	23.345100000000002	21.7503	32.985	32.985	26.0556	36.646300000000004	21.467299999999998
-3.0	40.3388	37.676399999999994	21.0371	20.5865	31.318600000000004	31.318600000000004	25.3081	36.766	20.523600000000002
-2.5	41.224	40.631299999999996	23.7729	19.6939	32.815	32.815	26.1058	37.9919	20.1387
-2.0	40.4824	41.4208	24.055400000000002	20.5865	32.5526	32.5526	25.5897	37.186400000000006	20.3669
-1.5	41.1603	41.3606	23.8986	21.1599	32.781800000000004	32.781800000000004	22.8602	34.7198	20.7534
-1.0	39.8596	39.6748	22.332	20.768900000000002	31.604800000000004	31.604800000000004	23.8214	36.5168	20.2906	28.028599999999997
-0.5	41.6636	40.0817	23.6663	20.3247	32.0229	32.0229	23.9962	36.090199999999996	20.201700000000002	24.0051	24.0051	28.4698
0.0	24.988200000000003	40.3618	39.067800000000005	24.2522	20.0565	32.559000000000005	32.559000000000005	24.6445	36.410999999999994	18.7841	25.9359	25.9359	29.804
0.5	26.0597	39.744	38.567899999999995	23.8544	18.261599999999998	21.3251	31.3807	31.3807	22.929000000000002	34.3264	19.973200000000002	24.6576	24.6576	29.5785
1.0	26.2493	40.0851	41.2796	23.1151	17.9272	20.6126	33.4398	33.4398	23.5815	35.5017	19.194599999999998	22.3492	22.3492	28.8959
1.5	26.8935	40.1736	40.3275	23.8414	18.4503	20.2981	32.9788	32.9788	23.7727	35.1796	18.377399999999998	22.829600000000003	22.829600000000003	29.365099999999998
2.0	28.61	39.3034	39.4277	23.028000000000002	19.726100000000002	20.4503	33.0944	33.0944	23.7059	35.8125	18.781	23.4152	23.4152	28.2297
2.5	26.5087	39.1729	40.2609	23.3381	17.6232	20.8345	32.7449	32.7449	23.4804	35.8307	19.278200000000002	22.555999999999997	22.555999999999997	28.3697
3.0	27.978	39.8466	37.2945	22.399299999999997	17.057699999999997	19.802300000000002	32.2486	32.2486	24.2916	35.3305	19.345299999999998	22.7084	22.7084	27.0997
3.5	29.1577	38.9736	36.9032	23.6642	17.2681	19.6189	32.3914	32.3914	24.4311	33.486900000000006	17.9708	22.717599999999997	22.717599999999997	29.305100000000003
4.0	27.170199999999998	38.2558	37.1907	21.9312	18.7091	19.6743	33.4503	33.4503	23.9445	35.8768	17.488500000000002	23.5344	23.5344	27.531
4.5	28.179299999999998	40.114999999999995	37.293800000000005	21.567500000000003	18.2209	19.657600000000002	32.1737	32.1737	25.2274	34.7718	18.3262	23.3044	23.3044	28.159100000000002
5.0	26.5408	40.0681	36.8087	21.9963	19.2447	19.3695	31.142899999999997	31.142899999999997	23.163	35.1365	17.5533	24.793100000000003	24.793100000000003	28.8569
5.5	28.0123	40.382	35.6503	21.3142	19.5795	20.717	31.7079	31.7079	23.3183	34.6649	18.0748	22.658099999999997	22.658099999999997	28.194300000000002
6.0	26.5213	38.5683	37.087199999999996	21.1971	18.6422	20.4221	31.4056	31.4056	24.0136	34.361900000000006	18.1385	22.2458	22.2458	26.0753
6.5	27.236800000000002	40.251	36.4298	22.026500000000002	17.5177	20.5765	30.029600000000002	30.029600000000002	22.8826	34.203399999999995	16.514200000000002	22.0544	22.0544	27.977999999999998
7.0	26.4425	40.573299999999996	35.2947	20.1104	19.0363	19.5624	31.166999999999998	31.166999999999998	24.3589	33.0893	16.7943	22.6444	22.6444	27.3106
7.5	27.7485	40.6386	34.932	21.7197	19.0856	21.9114	31.9001	31.9001	24.8064	33.4446	17.0578	23.978199999999998	23.978199999999998	29.2262
8.0	26.730200000000004	41.9724	35.5179	21.710600000000003	19.7685	21.5216	30.596	30.596	23.5295	33.438900000000004	19.3658	22.970399999999998	22.970399999999998	26.767400000000002
8.5	25.8632	38.9097	37.4429	21.1477	18.283099999999997	21.824800000000003	30.5379	30.5379	23.6307	33.655100000000004	18.537599999999998	21.7591	21.7591	28.1112
9.0	25.8247	39.7098	35.0017	22.1283	19.1205	20.9266	29.818	29.818	22.5792	33.2516	17.6463	22.4613	22.4613	26.1202
9.5	26.7421	38.086400000000005	35.0923	20.7345	17.955	21.3686	31.3398	31.3398	23.1756	34.84630000000001	18.9161	22.764499999999998	22.764499999999998	26.331300000000002
10.0	25.992600000000003	38.8543	36.631	21.6299	18.0576	22.0658	31.908199999999997	31.908199999999997	23.6222	34.2047	17.962600000000002	24.140700000000002	24.140700000000002	27.4945
10.5	27.8766	40.5253	34.7864	22.5438	19.0837	21.918	30.464	30.464	22.9504	32.0723	17.7961	22.4911	22.4911	27.0144
11.0	26.8555	38.686299999999996	34.443599999999996	21.171	18.157400000000003	21.9911	28.7306	28.7306	23.8357	34.0379	17.5108	22.4274	22.4274	26.8059
11.5	26.3497	39.3037	34.2164	22.0418	16.6988	21.6693	31.987099999999998	31.987099999999998	22.447899999999997	33.401599999999995	16.177	22.740900000000003	22.740900000000003	26.9907
12.0	26.651500000000002	40.630900000000004	34.3257	20.7043	18.3698	21.1541	30.8729	30.8729	24.241	31.533900000000003	17.587	22.2009	22.2009	25.7895
12.5	26.1022	36.9978	33.7337	20.3761	17.4022	22.4762	31.623700000000003	31.623700000000003	23.7851	30.7993	18.46	22.2173	22.2173	26.2265
13.0	25.8441	36.5376	33.2794	19.8111	18.326800000000002	20.6716	31.445700000000002	31.445700000000002	24.6301	32.80200000000001	18.4902	21.208	21.208	26.6891
13.5	25.057199999999998	38.1511	32.4037	20.287000000000003	18.4068	20.6256	28.579500000000003	28.579500000000003	23.317099999999996	30.160800000000002	17.1177	22.7647	22.7647	24.996699999999997
14.0	25.348300000000002	39.360299999999995	32.4618	21.045199999999998	17.8693	21.4113	31.6712	31.6712	24.038899999999998	33.282199999999996	17.707099999999997	24.1113	24.1113	24.7283
14.5	25.4174	38.3591	32.9361	19.6052	17.539700000000003	21.4298	29.442200000000003	29.442200000000003	23.032899999999998	30.7733	17.6694	22.7437	22.7437	24.6687
15.0	25.9138	39.0479	33.0771	21.0242	17.739199999999997	22.9411	31.0247	31.0247	23.570500000000003	30.692899999999998	17.8378	22.8373	22.8373	23.7718
15.5	27.7053	37.9621	32.1183	20.5221	17.6434	22.500799999999998	28.8566	28.8566	22.8689	29.9315	17.8429	23.560799999999997	23.560799999999997	25.133300000000002
16.0	24.6696	37.4088	30.3765	20.9981	15.146700000000001	22.5394	28.8683	28.8683	22.9994	30.0693	17.148	22.726799999999997	22.726799999999997	23.654200000000003
16.5	26.668999999999997	37.2313	32.8385	19.8785	16.6686	22.2131	28.428600000000003	28.428600000000003	22.9843	29.4133	17.955099999999998	21.9369	21.9369	24.5228
17.0	23.5901	38.095299999999995	31.2987	19.7898	16.2806	21.0506	28.5506	28.5506	22.490299999999998	30.4191	18.7388	21.6123	21.6123	23.8879
17.5	24.773100000000003	38.175399999999996	31.732300000000002	20.3468	15.980399999999998	20.7691	28.5532	28.5532	20.9574	28.2178	16.9622	22.8609	22.8609	24.496499999999997
18.0	24.4805	35.9716	31.2216	20.4909	18.3457	21.6279	28.9451	28.9451	22.7869	30.273500000000002	17.5422	21.0497	21.0497	25.4553
18.5	25.6737	38.439099999999996	33.0832	20.3071	16.293499999999998	22.5929	28.185	28.185	22.691300000000002	30.9306	18.499200000000002	21.6663	21.6663	24.7053
19.0	25.465400000000002	38.1581	31.8943	20.0712	17.2212	22.2222	28.2825	28.2825	23.4356	30.0818	18.138	21.096	21.096	24.9668
19.5	24.235400000000002	37.0139	33.517799999999994	17.8899	15.7471	22.396500000000003	28.977	28.977	22.976499999999998	29.4435	17.982	21.9564	21.9564	24.6733
20.0	24.402900000000002	38.537699999999994	30.0107	16.122700000000002	13.9818	23.1176	29.5984	29.5984	20.4093	30.363200000000003	18.584	21.8631	21.8631	24.1536
20.5	26.3785	37.5544	32.0365	20.401	13.295300000000001	23.4147	29.2457	29.2457	23.0682	29.369	18.2408	22.0183	22.0183	23.5817
21.0	26.587500000000002	39.432500000000005	31.873499999999996	18.0363	12.5653	21.9189	28.401400000000002	28.401400000000002	23.148899999999998	29.0385	18.271800000000002	21.4662	21.4662	24.3322
21.5	26.279999999999998	37.0557	30.409499999999998	18.4445	14.5237	23.075200000000002	28.2558	28.2558	22.0335	29.5827	18.923	21.8649	21.8649	23.542
22.0	24.605	35.1732	33.2336	18.4976	13.3759	23.268500000000003	28.4698	28.4698	23.890900000000002	29.058500000000002	17.986	21.418	21.418	23.8001
22.5	24.5497	35.8632	31.157500000000002	18.1201	13.2293	20.9602	27.887	27.887	23.8815	30.978700000000003	19.1944	20.948	20.948	23.5203
23.0	26.4776	36.6259	30.998199999999997	18.463900000000002	12.4444	22.0607	28.0557	28.0557	23.8659	30.8594	19.2558	21.6752	21.6752	23.9655
23.5	25.587699999999998	36.9567	33.4394	17.3399	12.0319	22.025799999999997	27.8402	27.8402	22.3974	30.0328	17.8975	20.1524	20.1524	23.9464
24.0	25.7742	37.1342	32.9348	16.5246	12.6767	22.2737	28.6618	28.6618	24.2674	27.7422	17.773100000000003	20.837	20.837	23.4829
24.5	26.5273	37.3399	31.5263	15.9682	13.7401	21.2472	27.225399999999997	27.225399999999997	22.6668	29.5587	17.8315	20.0017	20.0017	23.1315
25.0	26.5876	36.811600000000006	29.435599999999997	16.6436	13.6601	21.8368	28.1803	28.1803	22.2637	28.9368	18.2929	22.2017	22.2017	23.312700000000003
25.5	24.9557	35.8335	29.6907	18.0204	11.6625	22.854	28.2669	28.2669	23.659999999999997	28.227	17.4588	22.5439	22.5439	23.9499
26.0	25.5278	35.9289	29.8157	14.276000000000002	12.187100000000001	22.528100000000002	29.3272	29.3272	24.4925	28.8098	18.892699999999998	22.5489	22.5489	21.1748
26.5	25.361600000000003	34.4292	31.2505	13.6809	13.8139	22.5784	27.9685	27.9685	22.852400000000003	28.0593	17.8656	21.4354	21.4354	21.7284
27.0	24.782	36.333099999999995	31.6241	13.316799999999999	15.145100000000001	22.2682	28.561	28.561	23.2077	29.0325	18.6974	19.5896	19.5896	21.6515
27.5	25.9706	35.402	30.126199999999997	13.544599999999999	15.527299999999999	21.936	27.2185	27.2185	23.291999999999998	28.8486	18.4974	19.325000000000003	19.325000000000003	22.2348
28.0	27.2306	35.2113	29.379199999999997	13.441600000000001	22.4717	23.5518	23.5518	23.2576	29.1132	19.6049	20.0317	20.0317	22.339199999999998
28.5	25.2343	35.1829	29.4919	21.868000000000002	27.3464	27.3464	21.819599999999998	29.8941	18.3848	20.287399999999998	20.287399999999998	21.023899999999998
29.0	25.3616	36.330099999999995	27.9651	19.694499999999998	26.3157	26.3157	22.3826	28.5398	18.343	20.063100000000002	20.063100000000002	21.3726
29.5	25.3313	34.3722	29.1447	22.664	27.1124	27.1124	22.6452	28.094099999999997	18.2013	21.749	21.749	22.2606
30.0	24.2817	34.0987	29.151	21.1447	25.8957	25.8957	21.677500000000002	28.559900000000003	18.5683	19.394	19.394	21.0048
30.5	22.4595	34.509499999999996	30.227899999999998	22.1277	25.2486	25.2486	22.3736	28.8018	17.6672	20.2209	20.2209	20.5639
31.0	24.701	33.8644	27.0179	22.689899999999998	26.3849	26.3849	22.680699999999998	26.9893	21.9639	21.9639	19.974600000000002
31.5	24.1385	36.1541	28.3905	21.691	26.329	26.329	21.8327	27.2988	20.4456	20.4456	20.4166
32.0	23.2614	34.2841	29.762300000000003	21.5399	26.3647	26.3647	23.1902	27.038	20.0045	20.0045	21.6113
32.5	23.0427	35.4268	29.404500000000002	21.4565	26.1209	26.1209	23.3062	27.3247	20.5745	20.5745	21.3129
33.0	21.1674	35.3859	25.2535	21.1188	25.5416	25.5416	21.9892	27.747799999999998	20.2156	20.2156	20.3733
33.5	21.250300000000003	35.35659999999999	27.6685	22.070999999999998	25.423000000000002	25.423000000000002	21.7626	27.6239	18.858	18.858	21.5276
34.0	20.902	34.3607	29.1676	22.1224	23.024600000000003	23.024600000000003	22.1126	25.7811	20.984299999999998	20.984299999999998
34.5	22.557599999999997	35.996	24.350199999999997	21.876199999999997	23.1884	23.1884	22.0214	26.689500000000002	19.8863	19.8863
35.0	22.9604	35.131699999999995	21.5841	22.1007	25.0671	25.0671	24.4421	25.8304	20.730999999999998	20.730999999999998
35.5	23.7568	35.5661	22.432699999999997	25.300900000000002	25.300900000000002	21.7582	24.129399999999997	20.7522	20.7522
36.0	23.2492	33.3111	21.763099999999998	22.1901	23.4222	21.3164	21.3164
36.5	22.0974	33.4572	22.4229	22.485200000000003	25.276	21.065	21.065
37.0	20.9804	33.764700000000005	20.4044	23.546999999999997	26.3126	20.750500000000002	20.750500000000002
37.5	20.123	35.061299999999996	22.5029	21.7169	24.8021	19.717000000000002	19.717000000000002
38.0	18.9328	34.760000000000005	21.3367	19.3995	22.843600000000002	19.6123	19.6123
38.5	15.828599999999998	33.8007	22.0862	21.2585	20.753600000000002	20.254399999999997	20.254399999999997
39.0	15.8874	34.1861	21.8706	21.811799999999998	20.7756	21.4604	21.4604
39.5	16.9754	33.3939	22.278599999999997	19.7945	21.3596	21.3596
40.0	14.884000000000002	32.2564	22.1079	19.9055	20.1169	20.1169
40.5	32.9154	21.296799999999998	20.130300000000002	20.654300000000003	20.654300000000003
41.0	31.685500000000005	20.9882	21.2764	20.0706	20.0706
41.5	34.1251	19.3786	25.6981	20.4273	20.4273
42.0	31.9226	20.8654	25.294600000000003	20.6999	20.6999
42.5	31.5632	22.2175	24.3102	20.5518	20.5518
43.0	31.9597	21.685000000000002	22.0229	19.823500000000003	19.823500000000003
43.5	31.3193	21.511899999999997	23.456400000000002	18.9087	18.9087
44.0	31.6585	21.388900000000003	23.002200000000002	19.7741	19.7741
44.5	33.2372	21.7177	20.5057	19.3195	19.3195
45.0	32.1286	21.2396	18.79	20.722	20.722
45.5	32.5643	20.0806	18.2226	16.5628	16.5628
46.0	33.0724	18.8836	19.3428	19.3428
46.5	32.5711	19.1947	19.2983	19.2983
47.0	32.9968	21.0592	11.3993	11.3993
47.5	30.198500000000003	10.2432	10.2432
48.0	31.247099999999996	18.9607	18.9607
48.5	32.842499999999994	20.467100000000002	20.467100000000002
49.0	32.3863	19.7138	19.7138
49.5	32.0288	19.9677	19.9677
50.0	30.2344	18.6492	18.6492
50.5	32.524300000000004	18.314799999999998	18.314799999999998
51.0	31.0114	18.8215	18.8215
51.5	30.0242	18.8029	18.8029
52.0	31.009	18.7793	18.7793
52.5	32.9023	19.128899999999998	19.128899999999998
53.0	30.110699999999998	17.7162	17.7162
53.5	31.7323	18.4275	18.4275
54.0	31.5326
54.5	31.105999999999998
55.0	30.733800000000002
55.5	29.817999999999998
