# Supplementary material for: Spatial control of the APC/C ensures the rapid degradation of cyclin B1
Source: EMBO J. 2024 Aug 14;43(19):4324–55. doi: 10.1038/s44318-024-00194-2 (PMC11445581; doi:10.1038/s44318-024-00194-2)
Supplement: Supplementary file 5 — Source data Fig. 1 [file 44318_2024_194_MOESM5_ESM.zip › Figure 1/Fig 1D/RawData/Pulled_DNA_Raw_FINAL_MG132.txt]

-29.5	28.024800000000003
-29.0	29.0717
-28.5	27.8831
-28.0	27.7851
-27.5	26.876800000000003
-27.0	27.1294
-26.5	24.6912
-26.0	24.0072
-25.5	24.8736
-25.0	25.3646
-24.5	24.412399999999998
-24.0	24.4174
-23.5	21.5845
-23.0	20.7564
-22.5	22.317899999999998
-22.0	21.5725
-21.5	24.0106
-21.0	33.0574	23.191399999999998
-20.5	33.0625	21.8367
-20.0	32.0386	23.4354
-19.5	25.7901	22.6849
-19.0	22.7592	21.9568
-18.5	32.9941	23.27
-18.0	29.551099999999998	15.725399999999999
-17.5	31.299599999999998	12.3847
-17.0	30.6303	9.9526
-16.5	30.5983	9.5826
-16.0	30.5704	10.6051
-15.5	28.1402	22.488899999999997
-15.0	29.2166	18.9709
-14.5	28.2438	22.5961
-14.0	25.374699999999997	23.6111
-13.5	29.9116	26.6373
-13.0	30.3796	26.1856
-12.5	31.808	24.351100000000002
-12.0	32.827200000000005	24.476999999999997
-11.5	32.106300000000005	23.6142
-11.0	33.7094	25.6155
-10.5	32.9884	24.445
-10.0	32.189099999999996	24.540599999999998
-9.5	64.2379	36.4697	23.642400000000002
-9.0	60.9709	35.5306	24.0423
-8.5	60.9234	36.862899999999996	24.1945
-8.0	61.4883	35.782300000000006	26.194200000000002
-7.5	57.362100000000005	33.7482	33.7482	36.4591	24.4969
-7.0	55.9274	35.912099999999995	35.912099999999995	35.7423	28.0135
-6.5	58.940799999999996	35.282000000000004	35.282000000000004	37.4717	25.9646
-6.0	55.8209	36.2802	36.2802	36.0963	24.809
-5.5	58.9832	23.4394	36.2396	36.2396	36.9224	25.5374
-5.0	56.770300000000006	23.1961	42.3298	42.3298	36.2492	26.3908
-4.5	41.868500000000004	58.7612	18.2413	38.4976	38.4976	37.4262	25.222099999999998
-4.0	40.4881	61.7173	24.200599999999998	24.1191	40.913399999999996	40.913399999999996	34.330499999999994	25.1695
-3.5	46.239399999999996	58.0152	23.8396	26.2983	41.991899999999994	41.991899999999994	36.058	36.1558	26.226599999999998
-3.0	58.598	61.153999999999996	19.2178	25.6923	40.2595	40.2595	32.2106	35.2943	26.8655
-2.5	60.3442	61.064499999999995	25.9574	23.8839	42.8414	42.8414	32.2663	36.629599999999996	27.832900000000002
-2.0	58.3972	59.6237	25.4116	26.194000000000003	42.7286	42.7286	32.093	34.1481	26.4139
-1.5	59.5259	61.5679	27.0522	24.2331	43.6454	43.6454	26.1673	37.5342	27.371599999999997
-1.0	56.8885	64.0923	25.1116	25.6998	41.0023	41.0023	34.4504	36.1862	26.735500000000002	31.183400000000002
-0.5	56.261	65.0875	26.4408	25.5733	40.0184	40.0184	37.4347	38.545199999999994	27.6503	30.4413	30.4413	30.845499999999998
0.0	37.273199999999996	56.3399	59.484300000000005	25.8784	26.7412	40.138400000000004	40.138400000000004	35.5047	36.7894	23.9891	27.7941	27.7941	29.733
0.5	37.4674	56.044599999999996	59.6406	26.0038	19.9053	28.152	37.8088	37.8088	35.1493	34.9955	29.8167	27.6979	27.6979	28.6041
1.0	38.7967	55.7737	60.781400000000005	28.4193	21.0243	26.9224	37.9547	37.9547	36.251999999999995	37.317	27.7629	32.601800000000004	32.601800000000004	31.137700000000002
1.5	40.9852	56.0067	56.538	26.915000000000003	21.6908	26.3182	39.5342	39.5342	38.4296	33.4929	26.4437	31.3147	31.3147	30.414099999999998
2.0	40.4249	57.9133	57.4511	25.099500000000003	21.861600000000003	24.716199999999997	37.2556	37.2556	38.5501	35.012899999999995	29.5469	35.11	35.11	30.331300000000002
2.5	41.7498	54.4863	57.8585	24.6048	21.7055	27.341099999999997	39.199200000000005	39.199200000000005	38.7638	35.5143	28.8821	30.738600000000005	30.738600000000005	30.349300000000003
3.0	37.437	52.9372	59.7543	26.602200000000003	20.5077	25.7265	38.3506	38.3506	38.7705	32.903200000000005	27.4015	33.2914	33.2914	32.791
3.5	40.724900000000005	55.6999	61.9182	26.602800000000002	22.6129	27.7394	37.1905	37.1905	36.8213	35.940200000000004	28.1736	31.5095	31.5095	31.418300000000002
4.0	39.3568	50.8222	60.9948	28.5223	24.6582	26.698900000000002	37.6335	37.6335	35.3253	39.689800000000005	23.6492	29.7861	29.7861	30.639499999999998
4.5	38.6045	57.5558	55.9429	25.876900000000003	22.534	28.366400000000002	39.0477	39.0477	35.603199999999994	37.4087	28.2066	32.5052	32.5052	33.051500000000004
5.0	38.0934	53.5301	58.784000000000006	29.680100000000003	22.3109	29.0519	38.918	38.918	32.0995	35.038199999999996	27.996399999999998	31.845700000000004	31.845700000000004	32.784600000000005
5.5	39.4219	55.9709	54.2319	27.4552	22.174799999999998	29.692099999999996	37.730000000000004	37.730000000000004	34.7612	37.6448	29.0495	29.6486	29.6486	34.3225
6.0	37.4204	52.1519	52.6744	29.1855	21.308	30.3207	37.091899999999995	37.091899999999995	35.6963	37.4146	28.369799999999998	30.1456	30.1456	31.367599999999996
6.5	37.8499	53.543899999999994	58.7458	27.3946	22.5475	28.863500000000002	35.5401	35.5401	37.8162	36.52419999999999	25.834200000000003	30.5711	30.5711	33.494
7.0	37.6922	54.6521	52.3625	27.312199999999997	24.9341	26.8218	37.232	37.232	34.2003	33.3176	27.0092	29.9979	29.9979	29.3862
7.5	41.0509	53.6918	54.4128	27.3581	23.260099999999998	30.536500000000004	34.3365	34.3365	35.1667	34.684400000000004	26.8183	32.537200000000006	32.537200000000006	32.1888
8.0	40.6507	56.8867	55.561299999999996	28.522000000000002	23.4249	27.8593	34.7281	34.7281	32.3599	38.065000000000005	25.403100000000002	29.595599999999997	29.595599999999997	30.441100000000002
8.5	36.4124	53.1572	53.398900000000005	25.8582	24.378999999999998	29.470799999999997	36.265299999999996	36.265299999999996	31.095000000000002	37.3078	25.977999999999998	30.7323	30.7323	31.729799999999997
9.0	37.848099999999995	57.1015	49.410199999999996	25.9724	21.676	27.043	36.8656	36.8656	31.0852	34.6604	25.2499	30.3817	30.3817	28.935100000000002
9.5	39.255	52.0231	56.668000000000006	25.841	21.304399999999998	26.894799999999996	38.1586	38.1586	30.857599999999998	37.630300000000005	26.6748	30.092	30.092	30.941800000000004
10.0	40.4744	51.9952	53.1891	27.136000000000003	24.0981	27.5746	34.754099999999994	34.754099999999994	32.5639	36.698800000000006	26.1472	29.9902	29.9902	29.956899999999997
10.5	41.3795	51.757200000000005	49.1853	29.271	23.2658	28.1475	33.8654	33.8654	31.699299999999997	36.1269	27.141099999999998	30.3338	30.3338	29.8476
11.0	38.8503	51.797399999999996	46.741499999999995	25.962500000000002	23.8197	27.1092	20.7189	20.7189	32.3962	36.878400000000006	26.9084	29.3047	29.3047	30.8618
11.5	38.579499999999996	54.7923	54.7359	27.456	21.7534	27.4253	32.102	32.102	30.499899999999997	35.6215	19.831	30.5554	30.5554	30.3045
12.0	38.8968	52.876400000000004	56.3866	23.6223	24.720100000000002	28.1584	33.610499999999995	33.610499999999995	29.881700000000002	36.7595	26.0159	30.769300000000005	30.769300000000005	28.872999999999998
12.5	34.607699999999994	50.3783	47.4842	27.8262	22.4749	28.5845	35.989999999999995	35.989999999999995	31.995399999999997	33.2804	24.8033	30.9607	30.9607	29.355800000000002
13.0	39.117599999999996	52.640699999999995	54.4093	25.296	21.7969	25.974600000000002	37.551700000000004	37.551700000000004	36.2234	34.3962	24.5748	28.0352	28.0352	27.8405
13.5	38.4262	52.3826	56.5212	25.3485	21.7318	26.9082	36.1059	36.1059	31.292499999999997	33.8922	25.219	28.5627	28.5627	28.6714
14.0	39.0185	54.067	58.3654	22.9542	24.6194	28.4474	33.9916	33.9916	30.5297	37.4544	26.499699999999997	29.0018	29.0018	31.1711
14.5	35.9184	54.089	53.3314	21.6668	22.3854	26.2344	33.3408	33.3408	30.3448	34.1388	25.0147	31.478900000000003	31.478900000000003	27.5833
15.0	35.9696	51.9359	49.58	23.249399999999998	25.4747	29.1571	34.658300000000004	34.658300000000004	30.6429	37.712	26.7112	28.0156	28.0156	29.0609
15.5	39.6002	53.8435	49.1988	22.372799999999998	23.2179	27.161099999999998	35.8503	35.8503	31.866699999999998	37.3904	25.5407	31.038999999999998	31.038999999999998	30.6554
16.0	37.1382	50.8348	52.1867	23.3638	21.436999999999998	27.6458	31.311799999999998	31.311799999999998	31.020799999999998	39.6944	24.7265	29.6922	29.6922	31.1847
16.5	37.3111	54.9069	50.0422	22.0968	25.2892	28.622	33.4576	33.4576	30.922100000000004	36.0777	25.378999999999998	29.6183	29.6183	29.930400000000002
17.0	38.4912	55.3516	44.3461	26.0175	21.6831	26.7576	35.519	35.519	27.6285	36.696	25.962	29.2992	29.2992	28.9798
17.5	36.631499999999996	53.0005	47.0176	24.6269	23.5184	27.4109	33.9264	33.9264	25.6851	33.725199999999994	24.586699999999997	29.744600000000002	29.744600000000002	27.8979
18.0	35.9148	54.5694	48.31079999999999	25.874299999999998	21.509700000000002	26.9416	32.585499999999996	32.585499999999996	31.5424	34.9647	23.984	28.9572	28.9572	29.9703
18.5	39.0822	51.4128	46.0448	23.766000000000002	22.2988	25.34	35.3766	35.3766	28.344800000000003	35.2033	25.1929	28.2613	28.2613	28.0242
19.0	35.587199999999996	54.4636	48.9751	18.128600000000002	18.814	26.8457	30.2062	30.2062	31.2454	35.9423	23.5632	29.4956	29.4956	29.784699999999997
19.5	38.5854	51.3696	50.813199999999995	13.5759	22.3068	27.561500000000002	33.3043	33.3043	30.250799999999998	38.0127	26.5583	29.0186	29.0186	29.6436
20.0	38.161199999999994	53.201299999999996	47.06	11.3903	19.857200000000002	26.0016	31.1107	31.1107	32.3894	35.306400000000004	24.3201	29.5039	29.5039	29.128
20.5	39.3627	50.6909	46.419	22.3417	22.211000000000002	28.392400000000002	32.4843	32.4843	29.3692	34.982	28.645699999999998	29.7192	29.7192	29.4485
21.0	38.790099999999995	52.6687	49.3144	16.7271	17.647699999999997	26.1558	35.323299999999996	35.323299999999996	28.326700000000002	35.768699999999995	25.523	26.203500000000002	26.203500000000002	28.6455
21.5	36.8874	51.2537	44.4799	15.8381	21.9252	25.536	32.9779	32.9779	26.7946	37.032700000000006	26.0773	29.402199999999997	29.402199999999997	28.0321
22.0	36.1874	49.1243	48.1872	17.1977	21.8247	25.971300000000003	32.7752	32.7752	30.8787	35.2102	26.601	30.9947	30.9947	30.3207
22.5	37.903099999999995	52.6048	42.7619	15.091600000000001	23.7444	26.0044	31.944999999999997	31.944999999999997	31.393	33.2403	24.3552	31.5527	31.5527	29.750999999999998
23.0	39.0287	51.5327	45.1121	13.9378	19.1523	27.2472	30.3118	30.3118	29.8437	36.0047	23.9233	30.467200000000002	30.467200000000002	28.3084
23.5	39.195100000000004	49.8924	51.375499999999995	11.4535	22.2025	27.360799999999998	30.3817	30.3817	31.238699999999998	32.1595	24.750400000000003	30.9231	30.9231	27.609099999999998
24.0	39.278	51.4479	47.329100000000004	11.4045	17.159499999999998	28.4798	31.2422	31.2422	30.7073	34.4405	24.6762	29.645100000000003	29.645100000000003	27.4801
24.5	37.752500000000005	50.4964	47.5686	11.8578	16.3996	26.1726	31.0889	31.0889	29.968	34.168299999999995	25.586699999999997	30.276600000000002	30.276600000000002	27.200400000000002
25.0	34.9584	51.816	47.990300000000005	12.4002	19.3871	26.4301	34.249	34.249	27.6769	35.0112	26.4454	30.3321	30.3321	28.596700000000002
25.5	34.2043	49.9044	48.4208	13.133999999999999	17.938399999999998	23.856699999999996	29.4856	29.4856	33.6319	32.823299999999996	26.5259	30.4926	30.4926	27.7856
26.0	36.511	54.6088	46.1892	16.2424	15.2716	23.7197	31.401100000000003	31.401100000000003	31.2792	31.028000000000002	25.971899999999998	29.2421	29.2421	19.1065
26.5	36.9052	50.3616	46.5885	12.9986	13.658100000000001	25.008	30.4181	30.4181	29.8225	30.764599999999998	24.6027	30.3176	30.3176	23.8627
27.0	36.0416	53.5571	42.541599999999995	10.905	11.9954	24.3692	30.0039	30.0039	31.244899999999998	28.596	26.1463	29.642599999999998	29.642599999999998	25.7527
27.5	35.9085	54.567099999999996	47.3131	15.0873	11.3384	25.4719	29.1604	29.1604	31.5447	32.7547	24.5411	29.3652	29.3652	25.1602
28.0	35.6512	46.7417	49.325	13.9146	23.657899999999998	25.4968	25.4968	29.8715	33.7865	24.709600000000002	27.6979	27.6979	25.7702
28.5	28.989	51.315	48.4811	21.4531	29.852999999999998	29.852999999999998	28.4072	32.575399999999995	23.9635	29.6039	29.6039	26.8774
29.0	35.4829	48.137	38.6014	19.814999999999998	30.9666	30.9666	29.651200000000003	32.8458	25.822300000000002	28.496100000000002	28.496100000000002	24.7108
29.5	35.8597	48.600699999999996	36.3186	25.6689	29.337600000000002	29.337600000000002	29.522	31.125099999999996	25.1078	29.5966	29.5966	23.407899999999998
30.0	31.122299999999996	48.3978	35.573	27.2654	28.3443	28.3443	29.3711	29.082800000000002	24.8003	25.4286	25.4286	23.331899999999997
30.5	29.9784	48.5717	33.1506	25.934700000000003	28.9648	28.9648	30.017500000000002	28.1222	27.893600000000003	30.6286	30.6286	22.7595
31.0	27.9271	46.586200000000005	35.821600000000004	26.1386	30.3971	30.3971	28.4899	28.7025	27.7087	27.7087	20.2589
31.5	32.7251	50.1842	45.172700000000006	24.3365	32.64	32.64	28.418599999999998	25.6808	28.2334	28.2334	20.3282
32.0	33.803900000000006	47.911	33.5458	24.4209	29.3077	29.3077	32.8046	24.2608	27.0016	27.0016	17.5975
32.5	37.6601	47.6483	44.7206	21.0434	30.4542	30.4542	28.3344	25.1764	26.1591	26.1591	19.5522
33.0	37.5288	48.6553	37.1924	15.2383	28.0305	28.0305	26.9527	18.9521	27.444399999999998	27.444399999999998	20.9752
33.5	34.2539	45.9537	34.1132	19.644299999999998	28.818	28.818	27.9616	26.4667	27.974800000000002	27.974800000000002	23.389300000000002
34.0	34.548300000000005	46.8093	35.2927	25.6361	31.0198	31.0198	29.5666	22.0339	27.363699999999998	27.363699999999998
34.5	33.3954	47.7433	38.9641	26.0434	28.3992	28.3992	31.4879	20.145200000000003	29.9916	29.9916
35.0	31.1404	49.403	36.3624	27.0014	29.7424	29.7424	29.4083	21.3689	26.735999999999997	26.735999999999997
35.5	28.976899999999997	47.9004	23.877299999999998	31.866799999999998	31.866799999999998	29.9715	17.5019	24.0431	24.0431
36.0	34.6229	52.1284	24.4711	29.6234	18.3276	25.041500000000003	25.041500000000003
36.5	35.61	51.8268	18.9499	30.2325	18.8228	26.2101	26.2101
37.0	33.625800000000005	48.2819	16.0815	28.949099999999998	20.6966	24.327599999999997	24.327599999999997
37.5	28.577	49.2361	20.4542	29.748	18.344199999999997	26.999000000000002	26.999000000000002
38.0	35.9433	49.4896	23.2266	27.959699999999998	17.8535	27.282700000000002	27.282700000000002
38.5	28.2809	46.867	20.7146	30.8988	16.2392	26.5037	26.5037
39.0	21.950599999999998	48.5484	23.2411	28.7849	18.8994	26.4879	26.4879
39.5	27.4875	50.0145	22.6577	20.405099999999997	25.0414	25.0414
40.0	22.59	48.7394	22.950699999999998	20.7987	26.807100000000002	26.807100000000002
40.5	49.3585	25.6222	19.297	27.233900000000002	27.233900000000002
41.0	46.365700000000004	22.2245	18.7139	27.3045	27.3045
41.5	48.9871	18.2165	20.7659	27.8291	27.8291
42.0	48.8883	19.8144	15.6335	28.0642	28.0642
42.5	45.9666	18.7168	15.061499999999999	24.0546	24.0546
43.0	49.714	21.5597	16.1877	25.909000000000002	25.909000000000002
43.5	47.2969	23.1105	15.5893	23.9235	23.9235
44.0	47.2726	17.023100000000003	13.491	26.6121	26.6121
44.5	45.952	21.4371	13.8821	23.5387	23.5387
45.0	46.4605	21.3133	12.314200000000001	25.860500000000002	25.860500000000002
45.5	46.9863	12.7832	14.0334	24.5277	24.5277
46.0	49.0773	11.5541	25.3507	25.3507
46.5	47.5799	10.9022	27.8761	27.8761
47.0	48.3345	11.0906	19.151899999999998	19.151899999999998
47.5	46.9212	17.1341	17.1341
48.0	47.7087	26.0373	26.0373
48.5	45.459999999999994	24.916800000000002	24.916800000000002
49.0	46.196099999999994	27.2777	27.2777
49.5	44.8513	26.9783	26.9783
50.0	44.9123	24.9548	24.9548
50.5	48.998200000000004	25.573999999999998	25.573999999999998
51.0	41.8361	25.5551	25.5551
51.5	40.2309	24.2337	24.2337
52.0	43.724000000000004	25.18	25.18
52.5	46.0567	23.5241	23.5241
53.0	45.3495	23.0966	23.0966
53.5	42.7022	24.2008	24.2008
54.0	46.4072
54.5	44.3978
55.0	43.1179
55.5	44.1173
