# Supplementary material for: Spatial control of the APC/C ensures the rapid degradation of cyclin B1
Source: EMBO J. 2024 Aug 14;43(19):4324–55. doi: 10.1038/s44318-024-00194-2 (PMC11445581; doi:10.1038/s44318-024-00194-2)
Supplement: Supplementary file 5 — Source data Fig. 1 [file 44318_2024_194_MOESM5_ESM.zip › Figure 1/Fig 1D/RawData/Pulled_Whole_Raw_FINAL_MG132.txt]

-29.5	8.7974
-29.0	8.7452
-28.5	8.9627
-28.0	8.9854
-27.5	9.002699999999999
-27.0	9.198599999999999
-26.5	8.9353
-26.0	10.088199999999999
-25.5	10.2925
-25.0	12.609300000000001
-24.5	13.523700000000002
-24.0	13.6636
-23.5	13.6525
-23.0	13.7517
-22.5	14.1369
-22.0	14.157399999999999
-21.5	14.084
-21.0	20.946399999999997	14.3177
-20.5	21.6965	14.462900000000001
-20.0	21.921499999999998	15.182500000000001
-19.5	21.2639	14.6445
-19.0	21.2042	14.7232
-18.5	21.3831	14.4846
-18.0	21.0745	14.525400000000001
-17.5	20.718899999999998	14.2279
-17.0	20.7397	13.6321
-16.5	20.0196	13.4543
-16.0	19.6663	10.1119
-15.5	18.857699999999998	8.923100000000002
-15.0	16.8899	8.9711
-14.5	14.3132	9.0811
-14.0	10.7325	9.0047
-13.5	10.6883	9.0048
-13.0	10.4155	8.7201
-12.5	10.645	9.0923
-12.0	10.7291	8.8408
-11.5	10.6485	9.0631
-11.0	10.7059	9.0083
-10.5	10.4262	8.8284
-10.0	10.3044	9.048100000000002
-9.5	16.3479	9.5048	9.0039
-9.0	16.598000000000003	9.441799999999999	8.965399999999999
-8.5	16.7307	10.449	8.692800000000002
-8.0	16.875	9.418	9.1125
-7.5	16.6631	15.496400000000001	15.496400000000001	9.4456	8.9394
-7.0	16.7852	15.467899999999998	15.467899999999998	9.2536	8.7991
-6.5	16.9686	15.4365	15.4365	10.3298	8.9443
-6.0	16.9364	15.294700000000002	15.294700000000002	9.2441	8.937299999999999
-5.5	16.865599999999997	9.0379	15.412599999999998	15.412599999999998	9.4331	8.9545
-5.0	16.9663	9.3948	15.2286	15.2286	9.1487	8.8566
-4.5	17.1719	16.7684	9.089500000000001	15.3733	15.3733	9.151399999999999	9.0108
-4.0	17.4722	16.6544	9.0708	9.3667	15.485199999999999	15.485199999999999	9.1526	8.8671
-3.5	17.8257	16.717100000000002	8.921399999999998	9.4758	15.657	15.657	9.043	13.5326	9.030800000000001
-3.0	18.249100000000002	16.7442	9.0886	9.607700000000001	16.2572	16.2572	9.2377	13.5946	8.9451
-2.5	18.528599999999997	16.796200000000002	9.1072	9.2558	15.466000000000001	15.466000000000001	9.1817	13.4798	9.084900000000001
-2.0	18.6508	16.9143	9.1659	9.4403	15.280499999999998	15.280499999999998	8.9195	13.4334	8.868699999999999
-1.5	18.7376	16.997	9.2425	9.639600000000002	15.384899999999998	15.384899999999998	9.2545	13.331199999999999	8.7233
-1.0	18.7819	16.498099999999997	9.1682	9.6235	15.3375	15.3375	8.9294	13.4555	8.9521	14.7163
-0.5	19.0575	16.6726	9.1635	9.400699999999999	15.457099999999999	15.457099999999999	8.823599999999999	13.4422	8.783299999999999	10.2575	10.2575	14.158
0.0	10.6869	19.0661	16.749699999999997	9.1558	9.5842	15.373299999999999	15.373299999999999	9.082899999999999	13.3067	8.9429	10.4374	10.4374	13.0388
0.5	10.626	18.8355	16.5088	9.2672	6.652500000000001	9.5879	15.247900000000001	15.247900000000001	8.8162	13.3175	8.927	11.668600000000001	11.668600000000001	12.8242
1.0	10.5832	19.024099999999997	16.3546	9.0597	6.755	9.6098	15.3055	15.3055	8.8333	13.418399999999998	8.787600000000001	10.374099999999999	10.374099999999999	12.7341
1.5	10.7051	18.8434	16.368499999999997	9.1654	6.7031	9.3529	15.1682	15.1682	8.8533	13.5299	8.746599999999999	10.5336	10.5336	12.686300000000001
2.0	10.7989	18.998700000000003	16.0472	9.187	6.6624	9.756	15.1717	15.1717	8.880600000000001	13.400400000000001	8.7674	10.462900000000001	10.462900000000001	12.8715
2.5	10.6205	18.900199999999998	16.2784	9.3507	6.750900000000001	9.761	15.328	15.328	8.7117	13.3124	9.0207	10.431	10.431	12.8028
3.0	10.5429	18.945999999999998	16.253800000000002	8.9225	6.4916	10.017900000000001	15.0938	15.0938	8.8146	13.5063	8.7896	10.542200000000001	10.542200000000001	12.5833
3.5	10.782900000000001	18.883100000000002	16.197300000000002	9.1701	6.6317	9.8553	15.145	15.145	8.5648	13.488299999999999	8.739099999999999	10.4318	10.4318	12.5968
4.0	10.5495	18.9351	16.142	9.071200000000001	6.586200000000001	9.6047	14.948	14.948	8.6657	13.671999999999999	8.7165	10.156699999999999	10.156699999999999	12.5087
4.5	10.774000000000001	18.7864	16.085099999999997	8.8752	6.714700000000001	10.1542	15.0945	15.0945	8.9165	13.540199999999999	8.6554	10.2952	10.2952	12.8274
5.0	10.5141	18.8678	16.157999999999998	8.901399999999999	6.7186	9.9338	14.7768	14.7768	8.6067	13.3824	8.5589	10.427499999999998	10.427499999999998	12.7271
5.5	10.838899999999999	19.025	16.0005	8.9677	6.684000000000001	9.9575	14.892	14.892	8.6587	13.359	8.818100000000001	10.1679	10.1679	12.5128
6.0	10.5632	18.7164	16.043300000000002	9.0374	6.6427000000000005	10.302900000000001	14.889000000000001	14.889000000000001	8.6151	13.415099999999999	8.647200000000002	10.2469	10.2469	12.3518
6.5	10.6076	18.6785	16.0608	9.1301	6.687600000000001	10.096400000000001	14.971499999999999	14.971499999999999	8.395299999999999	13.3005	8.5788	10.1313	10.1313	12.4039
7.0	10.650400000000001	18.9314	16.1039	8.8088	6.7219	9.8881	14.902999999999999	14.902999999999999	8.3901	13.300699999999999	8.708	10.2257	10.2257	12.4426
7.5	10.5611	18.5556	15.576400000000001	9.0209	6.612699999999999	10.0862	14.867799999999999	14.867799999999999	8.4634	13.1931	8.5617	10.068100000000001	10.068100000000001	12.37
8.0	10.4915	18.5811	15.5126	9.185699999999999	6.817199999999999	10.048399999999999	14.8325	14.8325	8.3946	13.5838	8.7139	10.294799999999999	10.294799999999999	12.549999999999999
8.5	11.1783	18.8527	15.924199999999999	8.855	6.7427	10.0901	14.906699999999999	14.906699999999999	8.4848	13.5781	8.6921	10.257100000000001	10.257100000000001	12.4711
9.0	10.7224	18.416	15.367799999999999	9.0015	6.684000000000001	10.129199999999999	14.8283	14.8283	8.4519	13.677900000000001	8.559999999999999	10.1926	10.1926	12.4146
9.5	10.562100000000001	18.7514	15.2621	9.1008	6.724300000000001	10.293099999999999	14.7651	14.7651	8.3185	13.406699999999999	8.6204	10.1449	10.1449	12.3046
10.0	10.4865	18.692899999999998	15.4835	9.0689	6.642999999999999	10.1092	14.5996	14.5996	8.5787	13.4299	8.6788	10.2763	10.2763	12.5287
10.5	10.7246	18.6196	15.1167	9.1688	6.787699999999999	9.926	14.8379	14.8379	8.5541	13.2273	8.520800000000001	10.049	10.049	12.476099999999999
11.0	10.5065	18.5548	15.368000000000002	8.9908	6.759100000000001	9.9291	14.8656	14.8656	8.5139	13.194199999999999	8.546000000000001	10.3181	10.3181	12.5451
11.5	10.450000000000001	18.750899999999998	15.0299	9.0787	6.4239	10.3066	14.6731	14.6731	8.5004	13.347100000000001	8.613999999999999	10.2261	10.2261	12.3903
12.0	10.9358	18.5904	15.139800000000001	9.048100000000002	6.576199999999999	9.9482	14.569400000000002	14.569400000000002	8.630199999999999	13.2654	8.577100000000002	10.0681	10.0681	12.5718
12.5	10.6617	18.7353	15.270300000000002	9.1975	6.8237	10.4347	13.9368	13.9368	8.6189	13.065199999999999	8.7095	10.0745	10.0745	12.7148
13.0	10.864600000000001	18.5386	15.01	8.9265	6.720899999999999	10.2468	13.799199999999999	13.799199999999999	8.4777	13.2614	8.493	9.885100000000001	9.885100000000001	12.4379
13.5	10.5405	18.5713	15.3044	8.8464	6.6038	10.1967	13.7282	13.7282	8.555	13.131	8.375	9.969999999999999	9.969999999999999	12.1929
14.0	10.519699999999998	18.5288	15.051600000000002	9.1738	6.6088	10.447400000000002	13.7423	13.7423	8.5424	13.165199999999999	8.5273	9.8958	9.8958	12.4232
14.5	10.6555	18.432100000000002	14.9128	9.0541	6.7966999999999995	10.2873	13.7339	13.7339	8.491800000000001	13.1117	8.4347	10.099	10.099	12.383500000000002
15.0	10.524899999999999	18.397	14.9275	9.0623	6.712899999999999	10.3435	13.8257	13.8257	8.5651	13.1532	8.4298	9.836	9.836	12.3373
15.5	10.7697	18.3789	14.7752	9.0327	6.6548	10.3193	13.9405	13.9405	8.4655	13.077300000000001	8.5967	9.2012	9.2012	12.4339
16.0	10.3972	18.2626	14.7458	9.0111	6.722599999999999	10.1588	13.806000000000001	13.806000000000001	8.6992	13.0023	8.4855	9.674900000000001	9.674900000000001	12.5276
16.5	10.4763	17.708299999999998	14.4812	8.9526	6.5859000000000005	10.1422	13.832899999999999	13.832899999999999	8.606200000000001	13.099	8.542200000000001	9.933399999999999	9.933399999999999	12.2725
17.0	10.103200000000001	18.3881	14.6754	9.020800000000001	6.5495	10.3005	13.8132	13.8132	8.7444	13.194099999999999	8.5201	9.0698	9.0698	12.381599999999999
17.5	11.395299999999999	17.856099999999998	14.4892	8.9708	6.8157000000000005	10.166799999999999	13.8056	13.8056	7.7148	13.323400000000001	8.6364	9.1826	9.1826	12.5296
18.0	11.186399999999999	17.7253	14.3569	9.118	6.822900000000001	10.3418	13.9232	13.9232	8.3852	13.049399999999999	8.4662	9.7716	9.7716	12.5507
18.5	11.2187	17.408099999999997	14.509599999999999	8.7866	6.6693999999999996	10.5005	14.541	14.541	8.143099999999999	13.214699999999999	8.652600000000001	9.5929	9.5929	12.4053
19.0	11.2621	17.6482	14.3086	8.7098	6.6433	10.1554	13.760000000000002	13.760000000000002	8.5092	12.9917	8.5223	8.9443	8.9443	12.355
19.5	10.6806	17.69	14.1781	8.8689	6.7296	10.4274	13.7563	13.7563	8.617799999999999	13.0141	8.4436	9.856	9.856	12.1385
20.0	10.688600000000001	18.1647	14.1607	8.709	6.514999999999999	10.2409	13.7112	13.7112	8.5202	12.8769	8.4141	9.8639	9.8639	12.3732
20.5	10.865400000000001	17.8465	13.6605	8.9116	6.7846	10.3337	13.857899999999999	13.857899999999999	8.2798	13.141	8.5575	8.9315	8.9315	12.105500000000001
21.0	10.677999999999999	18.134600000000002	14.1349	8.7858	6.6288	10.046	13.7371	13.7371	7.771100000000001	13.135200000000001	8.3247	9.035599999999999	9.035599999999999	12.1132
21.5	10.6235	17.8325	13.650699999999999	8.8384	6.6215	10.385100000000001	13.818000000000001	13.818000000000001	8.4945	12.8515	8.6508	8.9135	8.9135	11.5409
22.0	10.7478	17.5294	14.1947	8.9003	6.836	10.3372	13.7882	13.7882	8.535900000000002	12.803799999999999	8.6942	8.9976	8.9976	12.2694
22.5	10.5613	17.5536	13.3302	8.6838	6.7923	10.2775	13.7337	13.7337	8.7139	12.9183	8.4442	8.7583	8.7583	12.3304
23.0	10.626800000000001	17.7225	13.443000000000001	8.7404	6.5573999999999995	10.4071	13.7479	13.7479	8.647300000000001	13.0445	8.5485	8.7195	8.7195	11.3697
23.5	10.729	17.464199999999998	13.3546	8.6861	6.693300000000001	10.3581	13.5838	13.5838	8.635200000000001	12.9979	8.3689	8.8853	8.8853	11.2959
24.0	10.4265	17.6999	13.3275	8.4521	6.6327	10.134500000000001	13.6541	13.6541	8.6001	12.6631	8.4055	8.8067	8.8067	11.3417
24.5	10.5172	17.4774	13.444799999999999	8.6739	6.6506	10.2213	13.4635	13.4635	8.5127	12.9296	8.4505	8.7408	8.7408	11.2544
25.0	10.6828	17.6988	13.3106	8.4277	6.8442	10.1539	13.799100000000001	13.799100000000001	8.6042	12.7157	8.4648	8.822	8.822	11.2415
25.5	10.5189	17.299	13.246599999999999	8.5346	6.5834	10.2483	13.7355	13.7355	8.6543	12.6337	8.4317	8.886199999999999	8.886199999999999	11.2172
26.0	10.461	17.4272	13.1621	8.684800000000001	6.6845	10.1626	13.5328	13.5328	7.6864	12.8167	8.4824	8.7877	8.7877	11.0298
26.5	10.5123	17.4219	13.2676	8.6466	6.616	10.203899999999999	13.819	13.819	7.889799999999999	12.9308	8.4648	8.8865	8.8865	11.0228
27.0	10.4695	17.704	12.985000000000001	8.679599999999999	6.7315000000000005	10.4042	13.7717	13.7717	8.5394	12.7595	8.4308	8.8687	8.8687	10.990099999999998
27.5	10.3719	17.4676	12.9812	8.6601	6.6809	10.275200000000002	13.493500000000001	13.493500000000001	7.5582	12.944799999999999	8.600999999999999	8.7364	8.7364	10.9094
28.0	10.3512	17.213700000000003	13.0657	8.457	10.2669	13.7102	13.7102	7.5638000000000005	12.694	8.5409	8.6761	8.6761	11.017100000000001
28.5	10.1921	17.1926	12.9041	10.2691	13.6091	13.6091	8.636500000000002	12.9211	8.7393	8.7433	8.7433	10.9451
29.0	10.203	17.1234	12.8217	10.1952	13.492500000000001	13.492500000000001	8.4804	12.730500000000001	8.483600000000001	8.7059	8.7059	11.0733
29.5	10.244299999999999	17.0761	12.5908	10.4932	13.464500000000001	13.464500000000001	8.5166	12.6465	8.533900000000001	8.6196	8.6196	11.063500000000001
30.0	10.064499999999999	17.0714	12.6897	10.2219	13.2863	13.2863	8.4363	12.733699999999999	8.6227	8.609300000000001	8.609300000000001	10.8838
30.5	10.0844	17.1783	12.5828	10.3083	13.2296	13.2296	7.5104	12.6088	8.518799999999999	8.5013	8.5013	11.0317
31.0	10.098600000000001	16.9392	12.4059	10.4457	13.3853	13.3853	8.296000000000001	12.6884	8.569500000000001	8.569500000000001	10.873099999999999
31.5	10.1954	17.483	12.5876	10.2935	13.245999999999999	13.245999999999999	7.722600000000001	12.8213	8.612	8.612	10.8852
32.0	10.049999999999999	17.1421	12.3509	10.246300000000002	13.1514	13.1514	7.437799999999999	12.5409	8.564400000000001	8.564400000000001	10.9009
32.5	9.9206	17.130499999999998	12.563799999999999	10.202200000000001	13.1645	13.1645	7.6518999999999995	12.5482	8.4865	8.4865	10.9234
33.0	9.8784	17.2272	12.2339	10.1257	13.3822	13.3822	7.5102	12.5753	8.5131	8.5131	10.8379
33.5	10.017199999999999	16.923000000000002	12.357899999999999	10.080400000000001	13.068100000000001	13.068100000000001	7.4491	12.510800000000001	8.474200000000002	8.474200000000002	10.948599999999999
34.0	10.0067	16.897299999999998	12.391300000000001	10.1561	13.0672	13.0672	7.5424	12.4871	8.522300000000001	8.522300000000001
34.5	9.9221	16.932199999999998	12.115300000000001	10.130600000000001	12.9433	12.9433	7.4331	12.527	8.539100000000001	8.539100000000001
35.0	9.7545	16.7664	12.0275	10.1018	13.140500000000001	13.140500000000001	7.7621	12.415600000000001	8.5439	8.5439
35.5	9.743	17.0136	10.2447	13.2811	13.2811	8.5362	12.3293	8.5024	8.5024
36.0	9.7973	16.8459	10.241700000000002	8.5595	11.929	8.4953	8.4953
36.5	9.9137	16.871100000000002	10.0707	7.822500000000001	12.3477	8.3712	8.3712
37.0	9.8297	16.626600000000003	10.2909	7.4351	12.3662	8.2766	8.2766
37.5	9.493400000000001	16.843200000000003	10.1423	7.5556	12.308	8.243599999999999	8.243599999999999
38.0	9.2615	16.9129	10.2869	7.3708	12.421800000000001	8.2636	8.2636
38.5	9.3781	16.6969	10.121	7.6023	12.412899999999999	8.1982	8.1982
39.0	8.961400000000001	16.917	10.3747	7.4014999999999995	12.5353	8.2754	8.2754
39.5	9.034099999999999	16.702099999999998	10.1063	12.0763	8.2346	8.2346
40.0	8.9865	16.5544	10.3155	12.296	8.088000000000001	8.088000000000001
40.5	16.6386	10.279	12.4553	8.245	8.245
41.0	16.6246	10.0428	12.6454	8.4507	8.4507
41.5	16.5763	9.9986	12.3766	8.319700000000001	8.319700000000001
42.0	16.4711	9.8408	11.842699999999999	8.3821	8.3821
42.5	16.3801	10.2703	11.7218	8.0466	8.0466
43.0	16.171400000000002	10.076799999999999	11.8892	8.2816	8.2816
43.5	16.1773	10.3361	11.6639	8.1665	8.1665
44.0	16.326600000000003	10.3426	11.998800000000001	8.2324	8.2324
44.5	15.6981	10.0989	11.849	8.149000000000001	8.149000000000001
45.0	15.722199999999999	10.051200000000001	11.6294	8.1079	8.1079
45.5	15.9778	10.1604	11.791	8.1909	8.1909
46.0	15.8432	10.039299999999999	8.193299999999999	8.193299999999999
46.5	15.561	10.1531	8.2021	8.2021
47.0	15.6167	10.130600000000001	8.3599	8.3599
47.5	15.660400000000001	8.421100000000001	8.421100000000001
48.0	15.594399999999998	8.0638	8.0638
48.5	15.486699999999999	8.1431	8.1431
49.0	15.5332	8.2963	8.2963
49.5	15.4499	8.2126	8.2126
50.0	15.310500000000001	8.014899999999999	8.014899999999999
50.5	15.5366	8.228399999999999	8.228399999999999
51.0	15.285100000000002	8.0605	8.0605
51.5	15.351899999999999	8.1185	8.1185
52.0	15.045000000000002	8.145000000000001	8.145000000000001
52.5	15.1398	7.976	7.976
53.0	15.135600000000002	8.1619	8.1619
53.5	14.854899999999999	8.0942	8.0942
54.0	14.8962
54.5	14.879
55.0	14.7043
55.5	14.8812
