# Supplementary material for: Spatial control of the APC/C ensures the rapid degradation of cyclin B1
Source: EMBO J. 2024 Aug 14;43(19):4324–55. doi: 10.1038/s44318-024-00194-2 (PMC11445581; doi:10.1038/s44318-024-00194-2)
Supplement: Supplementary file 5 — Source data Fig. 1 [file 44318_2024_194_MOESM5_ESM.zip › Figure 1/Fig 1D/RawData/Pulled_Spindle_Raw_FINAL_MG132.txt]

-29.5	13.159899999999999
-29.0	13.151200000000001
-28.5	13.799900000000001
-28.0	13.8719
-27.5	15.079500000000001
-27.0	15.4795
-26.5	14.738000000000001
-26.0	15.3606
-25.5	15.447099999999999
-25.0	15.7009
-24.5	16.2015
-24.0	15.626999999999999
-23.5	16.151
-23.0	15.974899999999998
-22.5	16.0826
-22.0	15.893399999999998
-21.5	15.970299999999998
-21.0	23.380000000000003	16.6053
-20.5	23.7092	17.166999999999998
-20.0	24.3143	17.5801
-19.5	22.976599999999998	18.013
-19.0	23.573700000000002	17.2556
-18.5	23.1614	17.1479
-18.0	23.451	16.891599999999997
-17.5	23.5063	17.1032
-17.0	23.1174	16.581200000000003
-16.5	22.1305	16.7274
-16.0	22.5566	14.963099999999999
-15.5	21.861	14.4291
-15.0	20.3265	14.6131
-14.5	20.397000000000002	14.6821
-14.0	17.8307	14.4379
-13.5	17.8631	15.078800000000001
-13.0	18.1017	14.8097
-12.5	17.9163	15.455899999999998
-12.0	18.9452	15.485999999999999
-11.5	18.234199999999998	15.5661
-11.0	18.444	15.711100000000002
-10.5	18.2024	15.6206
-10.0	17.8464	16.083499999999997
-9.5	26.669900000000002	18.3842	16.5768
-9.0	27.459	17.623	16.3069
-8.5	28.2196	17.789700000000003	15.576
-8.0	27.7979	18.092	15.609200000000001
-7.5	27.7761	23.8583	23.8583	18.0953	15.613499999999998
-7.0	27.0566	23.878800000000002	23.878800000000002	17.796599999999998	15.4598
-6.5	27.4698	24.5848	24.5848	17.3121	16.1249
-6.0	27.6501	24.8385	24.8385	17.3078	16.1515
-5.5	27.1646	15.396500000000001	24.3265	24.3265	17.6997	15.527299999999999
-5.0	26.416999999999998	15.095699999999999	24.1309	24.1309	16.9984	14.6847
-4.5	29.7966	26.058799999999998	14.366	24.253600000000002	24.253600000000002	18.0349	15.1044
-4.0	30.2792	25.612099999999998	16.650399999999998	14.9606	24.154700000000002	24.154700000000002	17.4081	14.5344
-3.5	31.014	25.8281	15.728299999999999	15.3459	24.243100000000002	24.243100000000002	17.429	24.351300000000002	15.4167
-3.0	31.663300000000003	26.512700000000002	15.1843	15.6279	22.704700000000003	22.704700000000003	17.6095	24.1142	15.040999999999999
-2.5	31.0548	26.000500000000002	15.9755	15.1065	23.3807	23.3807	17.0796	24.5045	15.0561
-2.0	32.0599	26.508499999999998	15.7532	15.0919	22.7761	22.7761	17.130100000000002	23.6571	14.565299999999999
-1.5	32.104	26.5742	15.743199999999998	15.1721	23.2094	23.2094	16.916999999999998	23.194300000000002	14.1099
-1.0	31.296300000000002	25.4197	16.1454	15.3392	22.5747	22.5747	16.6118	23.464	14.6671	19.945
-0.5	31.8628	25.3038	16.3616	15.259899999999998	22.761200000000002	22.761200000000002	16.0515	24.3564	14.3554	17.749000000000002	17.749000000000002	19.7404
0.0	19.0013	31.449399999999997	25.248199999999997	16.149	15.297699999999999	22.565099999999997	22.565099999999997	16.9458	23.6236	14.7851	17.6592	17.6592	20.0696
0.5	18.786499999999997	30.3518	25.3335	16.4346	11.773399999999999	15.555499999999999	23.1893	23.1893	16.698400000000003	23.121299999999998	14.6943	17.9298	17.9298	20.5872
1.0	18.3672	30.644799999999996	25.3532	16.0776	11.8735	14.7542	23.5651	23.5651	15.733400000000001	23.9269	13.994900000000001	17.0624	17.0624	19.1688
1.5	18.8967	30.4268	25.0141	15.8822	11.6662	14.543600000000001	23.7394	23.7394	16.045099999999998	23.524	14.136099999999999	17.209400000000002	17.209400000000002	19.694599999999998
2.0	18.8343	30.511100000000003	25.007299999999997	16.1171	12.0868	15.3441	22.4236	22.4236	15.979199999999999	22.5518	13.994900000000001	16.6809	16.6809	19.7448
2.5	18.7891	30.299699999999998	25.388900000000003	16.0214	11.542200000000001	15.2369	23.560299999999998	23.560299999999998	15.929499999999999	22.8984	14.0003	16.979100000000003	16.979100000000003	19.901400000000002
3.0	18.2203	29.4715	24.031200000000002	15.999	11.7274	15.170200000000001	23.1911	23.1911	15.4317	23.533	14.1545	17.060200000000002	17.060200000000002	19.358900000000002
3.5	18.782999999999998	29.0055	24.2502	16.3682	11.7829	15.0773	23.2944	23.2944	15.8546	23.11	14.4283	16.2521	16.2521	19.8672
4.0	18.306199999999997	28.603099999999998	24.8163	16.1312	12.2396	14.6082	23.2175	23.2175	15.7468	22.655	14.3867	16.000300000000003	16.000300000000003	19.4562
4.5	18.2791	28.8316	24.6623	16.086100000000002	11.8876	15.265299999999998	23.657	23.657	16.2249	22.614	13.8077	16.2105	16.2105	20.0333
5.0	18.0959	29.1737	24.2528	15.813999999999998	11.7926	15.0659	22.664299999999997	22.664299999999997	16.4819	22.4558	13.6129	16.2295	16.2295	20.4453
5.5	18.196099999999998	29.1083	23.3676	15.892900000000001	12.1867	15.424000000000001	23.3269	23.3269	16.3505	22.681	14.0165	15.527600000000001	15.527600000000001	19.692
6.0	18.250500000000002	29.3003	23.665200000000002	15.776900000000001	11.8475	15.8417	23.2823	23.2823	16.170099999999998	22.459699999999998	14.2684	16.090700000000002	16.090700000000002	19.0581
6.5	18.0379	28.0793	24.1357	15.6443	11.478399999999999	15.454799999999999	23.318	23.318	16.473599999999998	22.3499	14.1457	16.322	16.322	19.911099999999998
7.0	18.069300000000002	28.600299999999997	24.6967	15.242299999999998	11.9102	14.835899999999999	23.0888	23.0888	16.0201	22.4128	14.111	16.1295	16.1295	20.1866
7.5	18.0004	27.659399999999998	24.098799999999997	15.7883	11.9956	15.5663	22.994400000000002	22.994400000000002	16.2675	21.956500000000002	14.117799999999999	15.870099999999999	15.870099999999999	19.8188
8.0	17.747500000000002	27.0841	23.9724	16.0046	12.2817	15.2644	22.2315	22.2315	15.9255	22.6724	14.1733	15.892	15.892	19.5533
8.5	17.4505	28.0584	23.8401	14.777400000000002	11.4794	15.666200000000002	22.446800000000003	22.446800000000003	15.8935	22.5383	13.4881	15.856100000000001	15.856100000000001	20.212
9.0	18.038500000000003	28.220399999999998	23.5371	15.354	11.8645	15.307400000000001	21.782300000000003	21.782300000000003	15.468099999999998	21.8723	13.3195	16.645	16.645	19.797900000000002
9.5	17.7413	27.204700000000003	23.3224	15.508299999999998	11.6187	15.3301	22.0894	22.0894	15.4634	21.5613	13.7195	16.0321	16.0321	19.9039
10.0	17.7178	27.8139	24.2833	15.484599999999999	11.5463	15.1125	21.95	21.95	16.170399999999997	21.1987	13.8363	16.3662	16.3662	19.3434
10.5	17.8752	27.2451	23.6633	15.6329	11.5503	15.0191	21.6932	21.6932	15.428899999999999	21.4295	13.534500000000001	15.8808	15.8808	19.1795
11.0	17.6597	26.5878	23.0813	14.9875	11.6913	14.909100000000002	22.167	22.167	15.5726	21.3205	14.0888	16.0773	16.0773	19.4041
11.5	17.6467	26.9803	22.5135	15.1964	11.011	15.531300000000002	21.4959	21.4959	15.643300000000002	21.1326	13.774799999999999	16.523600000000002	16.523600000000002	19.1336
12.0	17.798000000000002	26.7099	22.5282	15.2649	11.561200000000001	14.895100000000001	22.0893	22.0893	15.211100000000002	20.947400000000002	13.5958	15.5679	15.5679	19.136599999999998
12.5	17.2237	27.5116	23.3044	15.3325	11.524299999999998	15.4801	22.7499	22.7499	15.672	20.7729	13.6013	15.8334	15.8334	18.9827
13.0	18.2397	26.949199999999998	23.393	14.8438	11.230899999999998	15.2164	21.9323	21.9323	15.0581	20.7751	13.1706	15.744200000000001	15.744200000000001	19.237599999999997
13.5	17.485799999999998	26.8955	23.7952	14.979	11.7545	15.209	21.104200000000002	21.104200000000002	15.931500000000002	20.590400000000002	12.8208	16.089299999999998	16.089299999999998	18.5741
14.0	17.2965	26.4658	22.532999999999998	15.704500000000001	10.9239	15.4133	21.6156	21.6156	15.5955	20.7191	12.901	15.9195	15.9195	18.7451
14.5	17.053900000000002	26.005000000000003	21.6102	15.2527	11.3978	15.452799999999998	21.2177	21.2177	15.826100000000002	21.1051	12.71	15.9897	15.9897	18.8568
15.0	16.6024	26.5266	21.2384	14.8377	11.3478	15.6883	20.4874	20.4874	15.4734	20.840799999999998	12.521	16.1415	16.1415	18.046899999999997
15.5	17.3628	26.29	21.826600000000003	14.7367	11.1593	15.454300000000002	20.9055	20.9055	15.8466	20.11	12.5557	15.553400000000002	15.553400000000002	18.477600000000002
16.0	16.4949	26.3191	22.0523	14.903500000000001	11.2596	15.0418	21.5689	21.5689	15.5897	19.882	12.5744	15.667600000000002	15.667600000000002	18.390400000000003
16.5	17.2115	26.223599999999998	21.643099999999997	15.032700000000002	10.9854	15.1385	21.169600000000003	21.169600000000003	15.1079	20.7337	12.4566	15.7234	15.7234	18.7468
17.0	16.6901	26.4087	21.6386	14.6005	11.2122	15.740200000000002	20.9764	20.9764	15.283800000000001	20.707	12.88	14.950199999999999	14.950199999999999	18.2192
17.5	16.741100000000003	25.8536	21.322799999999997	14.9041	10.8843	15.491400000000002	21.121	21.121	15.123400000000002	20.541800000000002	12.8628	14.9784	14.9784	19.0355
18.0	16.7933	25.6304	20.9415	14.9351	10.7821	16.0559	20.857499999999998	20.857499999999998	14.8726	20.8956	13.1288	15.255700000000001	15.255700000000001	18.5335
18.5	16.286	25.4084	21.3447	14.714400000000001	10.455	15.960799999999999	21.3868	21.3868	15.1701	20.3371	13.3521	15.944999999999999	15.944999999999999	18.1247
19.0	16.503800000000002	25.913600000000002	20.4449	14.4256	10.9208	15.4375	21.0504	21.0504	15.483299999999998	20.1413	12.8463	15.134999999999998	15.134999999999998	18.0764
19.5	16.759800000000002	25.8898	20.832900000000002	14.1754	10.8153	15.786	21.1374	21.1374	15.708299999999998	19.7624	12.673300000000001	15.438400000000001	15.438400000000001	17.4422
20.0	16.7695	25.7086	21.1234	13.4667	10.378599999999999	15.6953	20.3447	20.3447	15.3246	19.340700000000002	12.7747	15.5864	15.5864	17.1723
20.5	17.3636	25.7283	20.990699999999997	14.4518	10.747699999999998	15.808099999999998	21.500400000000003	21.500400000000003	15.1965	20.1704	12.6823	15.2085	15.2085	17.0391
21.0	16.6492	25.4231	20.478099999999998	14.0541	10.8004	15.157000000000002	21.6808	21.6808	14.8376	20.154600000000002	12.5575	14.9708	14.9708	17.173099999999998
21.5	16.9137	25.287699999999997	19.939899999999998	13.960700000000001	11.1073	15.362200000000001	20.8625	20.8625	15.0566	19.9682	13.27	15.128400000000001	15.128400000000001	17.2731
22.0	16.9926	24.839299999999998	20.6596	13.7216	10.7792	15.263	20.8554	20.8554	15.2899	19.6383	13.0707	15.415999999999999	15.415999999999999	18.0059
22.5	16.4294	25.2763	20.404700000000002	13.4332	10.548300000000001	15.4007	21.1588	21.1588	15.499799999999999	19.8717	12.649	15.066400000000002	15.066400000000002	17.7527
23.0	16.575699999999998	24.796499999999998	20.2577	13.207199999999998	10.479	15.500499999999999	20.4734	20.4734	15.3633	20.373399999999997	12.6817	14.777499999999998	14.777499999999998	17.9318
23.5	16.4161	24.410899999999998	19.955099999999998	13.421899999999999	10.200099999999999	15.445400000000001	20.540399999999998	20.540399999999998	15.0016	19.5028	12.6608	15.314100000000002	15.314100000000002	17.7547
24.0	15.3799	24.833299999999998	19.4371	13.1854	10.1522	15.244700000000002	19.9405	19.9405	14.980799999999999	19.366699999999998	12.5325	15.3937	15.3937	17.6178
24.5	15.8333	24.717399999999998	20.2286	13.4676	10.6973	15.148599999999998	19.9808	19.9808	14.799100000000001	19.5222	13.0884	15.057799999999999	15.057799999999999	16.784100000000002
25.0	16.311	25.019099999999998	19.315399999999997	13.0741	10.2836	15.432500000000001	20.7713	20.7713	14.996199999999998	20.0543	12.6256	15.0168	15.0168	17.532300000000003
25.5	15.711799999999998	24.5906	19.9926	13.3022	10.2	15.617400000000002	20.1947	20.1947	14.3831	19.2752	12.5862	14.874400000000001	14.874400000000001	17.8504
26.0	16.0661	24.5695	19.429599999999997	13.2348	10.3036	15.2932	20.869400000000002	20.869400000000002	14.303700000000001	19.9391	12.8664	15.104099999999999	15.104099999999999	16.4606
26.5	16.688499999999998	24.7974	19.4167	12.7151	10.7411	15.3337	20.877499999999998	20.877499999999998	15.023100000000001	19.8807	13.0067	15.110599999999998	15.110599999999998	16.4316
27.0	16.3119	25.100800000000003	19.6483	12.7308	10.8492	15.641499999999999	20.2361	20.2361	14.810200000000002	19.609099999999998	12.6764	14.9037	14.9037	16.0426
27.5	16.4881	24.6028	18.4428	12.4481	10.5244	15.1157	19.631899999999998	19.631899999999998	14.566499999999998	19.749200000000002	13.0498	14.838099999999999	14.838099999999999	15.9702
28.0	16.062	24.599899999999998	19.2454	12.530100000000001	15.5305	20.868	20.868	14.8046	19.949399999999997	12.9138	15.061000000000002	15.061000000000002	16.643
28.5	15.5505	25.1528	19.0963	15.812399999999998	20.041999999999998	20.041999999999998	14.937899999999999	19.6106	12.5654	14.8853	14.8853	16.759
29.0	15.6223	24.7314	18.8763	15.86	19.7043	19.7043	14.4694	19.4375	12.809600000000001	14.3857	14.3857	16.790999999999997
29.5	15.895399999999999	23.413	18.8128	16.1169	19.6554	19.6554	14.1595	19.1027	12.3722	14.5058	14.5058	16.298
30.0	15.3673	23.4337	18.4587	15.3322	19.993100000000002	19.993100000000002	14.448	19.2923	12.6658	14.2468	14.2468	15.853499999999999
30.5	15.0333	23.957900000000002	18.3863	15.5249	19.4662	19.4662	14.248899999999999	19.2359	12.681899999999999	14.7968	14.7968	16.2788
31.0	15.1206	23.984699999999997	18.1886	15.7141	20.4517	20.4517	14.4521	19.232799999999997	14.9817	14.9817	15.629800000000001
31.5	15.280199999999999	24.9552	18.5012	15.470099999999999	19.1379	19.1379	14.347199999999999	19.947	14.9829	14.9829	16.2875
32.0	15.3827	23.4493	18.7436	15.7943	19.316399999999998	19.316399999999998	14.298	19.5183	14.341000000000001	14.341000000000001	15.642999999999999
32.5	14.561900000000001	23.6468	18.3827	15.757800000000001	19.9898	19.9898	14.829699999999999	19.131400000000003	14.2716	14.2716	15.6842
33.0	14.883400000000002	24.0873	17.8444	15.571299999999999	19.7827	19.7827	14.0093	18.7784	14.726599999999998	14.726599999999998	15.6169
33.5	15.091299999999999	23.5335	18.6783	15.765	19.209	19.209	13.830499999999999	18.9755	13.8277	13.8277	16.119200000000003
34.0	15.207	23.168	18.3458	15.121500000000001	18.933300000000003	18.933300000000003	14.4157	18.2085	14.465	14.465
34.5	15.0176	24.2422	17.6498	15.469400000000002	18.590600000000002	18.590600000000002	13.9201	19.412300000000002	14.3202	14.3202
35.0	14.975100000000001	24.206	17.6753	15.137899999999998	18.9683	18.9683	14.4473	18.9455	14.2767	14.2767
35.5	14.9079	23.783	15.268500000000001	18.685100000000002	18.685100000000002	14.1984	19.0205	14.4739	14.4739
36.0	15.0055	24.0584	15.475099999999998	13.6773	18.6738	14.2453	14.2453
36.5	15.690399999999999	23.404400000000003	15.708900000000002	14.331700000000001	18.1831	14.2595	14.2595
37.0	15.684	23.166800000000002	15.8953	14.256400000000001	18.1383	13.9172	13.9172
37.5	15.104099999999999	23.868000000000002	15.7336	14.2439	18.1256	13.9457	13.9457
38.0	14.6382	23.3047	15.7423	13.584200000000001	18.242	13.6915	13.6915
38.5	14.1902	23.1734	15.751000000000001	14.5195	17.991100000000003	14.1372	14.1372
39.0	13.999099999999999	23.5446	15.372900000000001	13.7776	18.2779	14.059	14.059
39.5	13.9245	22.5122	15.575999999999999	17.8136	14.4226	14.4226
40.0	13.7302	22.9632	15.677299999999999	17.864199999999997	13.7034	13.7034
40.5	23.0369	15.386000000000001	17.905900000000003	14.078199999999999	14.078199999999999
41.0	22.765700000000002	15.7821	18.3387	13.9543	13.9543
41.5	22.1975	15.573999999999998	18.5876	14.1912	14.1912
42.0	21.643900000000002	15.5167	18.2342	14.4353	14.4353
42.5	22.578799999999998	15.839300000000001	18.6617	13.7631	13.7631
43.0	22.1068	15.3595	18.887	13.420599999999999	13.420599999999999
43.5	22.461299999999998	15.367300000000002	18.755300000000002	13.5682	13.5682
44.0	22.837100000000003	15.315	18.8051	13.9482	13.9482
44.5	22.7191	15.206900000000001	17.6418	13.889800000000001	13.889800000000001
45.0	21.6481	15.3189	17.330000000000002	13.5074	13.5074
45.5	22.168	15.174500000000002	17.365399999999998	13.175699999999999	13.175699999999999
46.0	21.3955	14.806399999999998	13.4407	13.4407
46.5	21.8563	14.9158	13.482199999999999	13.482199999999999
47.0	22.602800000000002	15.822099999999999	13.045	13.045
47.5	21.955000000000002	13.0835	13.0835
48.0	22.1707	13.572000000000001	13.572000000000001
48.5	21.945	13.613000000000001	13.613000000000001
49.0	21.3446	13.7254	13.7254
49.5	21.643	13.5878	13.5878
50.0	22.0929	13.6862	13.6862
50.5	21.4089	13.3094	13.3094
51.0	21.3734	13.447299999999998	13.447299999999998
51.5	21.552	13.4617	13.4617
52.0	21.3582	13.3139	13.3139
52.5	21.220399999999998	13.3598	13.3598
53.0	21.050099999999997	13.3772	13.3772
53.5	21.1448	13.2405	13.2405
54.0	21.392
54.5	20.7569
55.0	20.7406
55.5	20.359199999999998
