# Supplementary material for: Spatial control of the APC/C ensures the rapid degradation of cyclin B1
Source: EMBO J. 2024 Aug 14;43(19):4324–55. doi: 10.1038/s44318-024-00194-2 (PMC11445581; doi:10.1038/s44318-024-00194-2)
Supplement: Supplementary file 5 — Source data Fig. 1 [file 44318_2024_194_MOESM5_ESM.zip › Figure 1/Fig 1D/RawData/Pulled_Cytoplasm_Raw_FINAL_MG132.txt]

-29.5	7.8409
-29.0	7.326600000000001
-28.5	7.4523
-28.0	7.0228
-27.5	7.331199999999999
-27.0	7.6187
-26.5	7.1644000000000005
-26.0	6.9201999999999995
-25.5	6.8134
-25.0	6.6398
-24.5	6.6385000000000005
-24.0	7.754099999999999
-23.5	6.850099999999999
-23.0	6.852599999999999
-22.5	6.6355
-22.0	6.7018
-21.5	6.2065
-21.0	8.04	6.3995
-20.5	7.957800000000001	6.5009999999999994
-20.0	7.8359	5.8858999999999995
-19.5	7.4285000000000005	5.3511999999999995
-19.0	7.202299999999999	5.9101
-18.5	10.7536	5.490499999999999
-18.0	11.9671	5.1617999999999995
-17.5	11.260299999999999	5.7481
-17.0	10.1937	5.9308
-16.5	8.8496	6.3781
-16.0	8.4287	6.0928
-15.5	7.5415	7.099200000000001
-15.0	8.8233	7.5783
-14.5	8.499	9.141599999999999
-14.0	8.6346	9.3276
-13.5	7.9921999999999995	9.369399999999999
-13.0	7.8796	9.5222
-12.5	8.5794	9.75
-12.0	8.5094	9.9512
-11.5	8.3992	10.2423
-11.0	10.107800000000001	9.8251
-10.5	8.9498	10.1546
-10.0	8.7895	10.2089
-9.5	24.1115	9.3433	10.7471
-9.0	23.6631	9.9033	9.3115
-8.5	23.7486	8.7705	10.138300000000001
-8.0	26.9412	8.4855	10.4636
-7.5	26.7269	14.2922	14.2922	8.7055	10.5458
-7.0	26.3149	13.1638	13.1638	8.4045	9.7349
-6.5	25.3742	13.8724	13.8724	8.6235	10.3231
-6.0	23.9194	13.6552	13.6552	8.0969	10.1897
-5.5	23.910999999999998	7.005700000000001	14.0229	14.0229	8.0387	9.3921
-5.0	24.5249	7.0245999999999995	12.322000000000001	12.322000000000001	8.241	9.3257
-4.5	17.9847	23.9021	7.154999999999999	12.440900000000001	12.440900000000001	8.2865	8.9078
-4.0	17.6162	21.6997	13.5983	6.751200000000001	12.063600000000001	12.063600000000001	8.366	8.5126
-3.5	16.6862	20.511200000000002	12.056199999999999	6.958400000000001	12.4981	12.4981	8.649000000000001	14.8739	8.4101
-3.0	16.538700000000002	20.3399	13.1055	7.2244	12.416899999999998	12.416899999999998	8.124	14.8282	8.622399999999999
-2.5	16.066	20.7112	13.3972	7.123	12.390999999999998	12.390999999999998	7.6587	11.9832	8.017100000000001
-2.0	15.655900000000003	19.2085	14.253799999999998	6.854100000000001	11.9993	11.9993	7.214200000000001	11.4608	8.965
-1.5	16.3226	19.3433	13.0098	7.381900000000001	10.9827	10.9827	7.805	11.529499999999999	8.0845
-1.0	15.570699999999999	17.584	12.6364	7.1023000000000005	11.3613	11.3613	7.875400000000001	11.8875	7.789	8.7193
-0.5	15.3798	16.9228	11.7082	7.457099999999999	12.2624	12.2624	7.9045	11.549399999999999	7.516399999999999	8.0015	8.0015	8.4605
0.0	10.9352	16.0448	15.8957	12.7423	6.8014	11.8558	11.8558	8.046899999999999	11.5887	7.2807	7.5812	7.5812	8.9403
0.5	10.3092	15.084100000000001	16.3337	11.475	5.8576	7.524100000000001	11.1028	11.1028	7.7014	11.535	7.334600000000001	7.676699999999999	7.676699999999999	8.815900000000001
1.0	10.2382	15.322799999999999	15.503699999999998	10.0964	5.8216	7.016399999999999	11.7322	11.7322	8.5642	11.662500000000001	6.883600000000001	15.732399999999998	15.732399999999998	8.2866
1.5	9.7193	14.7549	15.108300000000002	9.860399999999998	5.742100000000001	6.934000000000001	11.2286	11.2286	7.9015	11.3932	7.046199999999999	14.300699999999999	14.300699999999999	8.785300000000001
2.0	9.4195	15.0664	15.077399999999999	9.8911	5.6531	7.802	10.335999999999999	10.335999999999999	8.318	11.4473	7.0803	14.967600000000001	14.967600000000001	8.6051
2.5	9.275	14.4437	14.898000000000001	9.495000000000001	6.2143999999999995	6.8818	10.7158	10.7158	8.0397	12.2116	7.525	13.3034	13.3034	9.2682
3.0	8.5056	15.063600000000001	14.8371	8.6279	6.424	7.279800000000001	10.7022	10.7022	8.497200000000001	11.0462	7.257299999999999	12.8992	12.8992	8.1816
3.5	9.2881	14.825999999999999	14.683099999999998	9.7343	6.147500000000001	6.7315000000000005	10.5586	10.5586	7.524900000000001	11.7027	7.061399999999999	12.6232	12.6232	8.341999999999999
4.0	9.4318	15.545600000000002	14.4952	8.4707	5.4419	7.139900000000001	10.231	10.231	8.9847	11.4697	7.321	11.853299999999999	11.853299999999999	8.4283
4.5	9.4108	14.8301	14.8451	7.791399999999999	6.1297999999999995	7.4059	10.582	10.582	8.3842	11.6951	7.1369	12.6601	12.6601	8.152000000000001
5.0	8.575700000000001	15.165000000000001	15.270900000000001	8.3242	5.9612	7.2218	10.4801	10.4801	7.781000000000001	11.1735	7.2803	12.999799999999999	12.999799999999999	8.2788
5.5	9.4857	15.054800000000002	14.912399999999998	8.963899999999999	5.670999999999999	6.463100000000001	10.2806	10.2806	8.415400000000002	11.3098	7.1189	12.164200000000001	12.164200000000001	7.980300000000001
6.0	9.5791	14.427100000000001	14.794	9.1157	5.4015	7.1369	10.1765	10.1765	8.4544	11.8896	7.2589	12.3549	12.3549	8.2399
6.5	9.3586	15.302600000000002	14.1924	9.2456	6.024	7.1995000000000005	10.3294	10.3294	8.535599999999999	11.3276	7.210500000000001	12.6258	12.6258	8.149799999999999
7.0	8.6393	14.7423	14.5765	8.6723	5.6263000000000005	6.949199999999999	10.7163	10.7163	8.5394	11.565999999999999	6.901200000000001	12.834200000000001	12.834200000000001	8.0253
7.5	7.9359	15.8224	15.311000000000002	8.1278	6.0689	7.0753	10.338799999999999	10.338799999999999	9.047	11.6623	6.5004	12.1088	12.1088	8.427
8.0	8.5577	14.4517	14.126000000000001	8.3521	6.2661999999999995	6.741	10.2521	10.2521	8.8867	11.3721	7.0924	11.408999999999999	11.408999999999999	9.2195
8.5	9.369100000000001	15.267	14.2592	8.3908	6.2169	7.2661999999999995	10.0677	10.0677	9.0108	11.874099999999999	6.5028	11.7758	11.7758	9.3602
9.0	8.6222	14.555299999999999	14.610899999999999	8.904599999999999	5.8345	7.7575	9.9979	9.9979	9.0479	11.834100000000001	6.7985	11.040899999999999	11.040899999999999	8.6371
9.5	8.273	15.6718	14.413699999999999	8.985	5.764900000000001	7.427099999999999	10.342699999999999	10.342699999999999	9.3103	11.1623	6.5186	11.318	11.318	9.011
10.0	8.5875	15.192999999999998	14.4219	8.7871	5.8419	7.1815	9.8764	9.8764	9.5003	11.621599999999999	6.8451	10.9793	10.9793	8.5607
10.5	8.3093	14.9726	14.3056	8.8418	5.7105	7.5946	10.0792	10.0792	9.5131	10.2791	7.067900000000001	11.083499999999999	11.083499999999999	8.6623
11.0	8.7987	14.955	14.336500000000001	7.919200000000001	5.9293000000000005	7.1244	9.749500000000001	9.749500000000001	9.4308	10.465499999999999	7.085	10.6368	10.6368	8.4498
11.5	8.398200000000001	15.1796	13.4169	8.183499999999999	5.5169999999999995	7.3968	10.6565	10.6565	10.1372	10.857700000000001	7.5989	10.6802	10.6802	7.8262
12.0	9.4051	15.450099999999999	14.447799999999999	8.528400000000001	5.4424	7.3599	9.944700000000001	9.944700000000001	9.488199999999999	10.9011	7.0072	10.4591	10.4591	8.342899999999998
12.5	9.3213	15.6891	14.780900000000003	8.7503	6.1041	7.5093	10.3758	10.3758	9.8722	10.818	6.8368	9.6207	9.6207	8.518
13.0	8.1095	14.729800000000001	14.273	7.4853000000000005	5.9801	7.248200000000001	11.221599999999999	11.221599999999999	9.4743	10.7641	6.6226	10.6151	10.6151	7.791400000000001
13.5	7.801400000000001	14.991599999999998	13.8837	7.4174	5.8101	6.8716	10.3668	10.3668	9.9383	10.598700000000001	7.0333	11.5783	11.5783	8.4034
14.0	8.2136	14.411000000000001	14.0694	7.2323	6.0089	7.528200000000001	10.3095	10.3095	9.6413	10.9507	6.7349000000000006	10.1651	10.1651	8.1903
14.5	8.9649	13.972299999999999	13.347900000000001	7.183300000000001	5.9441	7.406700000000001	10.1981	10.1981	9.7329	11.503	6.790800000000001	10.4662	10.4662	8.261600000000001
15.0	7.788599999999999	14.5221	13.7898	7.4798	5.3696	7.705500000000001	10.719	10.719	10.1831	11.004199999999999	6.2728	10.612	10.612	8.082500000000001
15.5	8.059199999999999	14.159400000000002	14.1715	7.3533	5.7621	8.0096	11.0427	11.0427	9.5234	10.903400000000001	6.4266000000000005	9.8474	9.8474	8.067
16.0	7.9252	14.524799999999999	13.689599999999999	7.555100000000001	5.2928	7.822099999999999	10.3152	10.3152	10.7835	10.5169	6.852600000000001	10.6869	10.6869	8.1905
16.5	7.6807	14.423900000000001	13.1523	7.062600000000001	5.840299999999999	7.6555	10.421	10.421	10.2863	10.3292	6.797299999999999	12.287799999999999	12.287799999999999	7.7755
17.0	7.362500000000001	14.6905	14.0824	7.9575000000000005	5.5762	7.7463999999999995	10.0763	10.0763	11.164000000000001	10.985999999999999	7.270300000000001	12.3916	12.3916	7.8717999999999995
17.5	8.474499999999999	15.177299999999999	13.466700000000001	7.1994	6.3541	7.736400000000001	10.456100000000001	10.456100000000001	11.6407	10.8321	6.1322	11.5471	11.5471	7.432499999999999
18.0	7.869999999999999	14.5491	13.6856	6.8888	5.8084999999999996	7.511999999999999	10.0735	10.0735	11.741299999999999	9.456	6.6976	11.738900000000001	11.738900000000001	7.7639
18.5	7.4818	14.6057	14.0028	7.1378	6.483700000000001	7.798	9.740499999999999	9.740499999999999	10.1318	10.096599999999999	6.899800000000001	9.8972	9.8972	7.682899999999999
19.0	8.6222	13.774799999999999	13.1931	6.5967	6.5419	7.3123	10.1682	10.1682	10.9269	10.2908	6.744999999999999	10.8615	10.8615	8.105
19.5	8.2756	14.541	13.078000000000001	7.464	6.2829999999999995	7.922699999999999	10.3913	10.3913	10.3341	10.1491	6.4601	10.5994	10.5994	7.4148000000000005
20.0	8.7304	14.4473	12.7312	7.6856	6.2538	8.176	10.2511	10.2511	9.0935	9.784799999999999	6.120100000000001	10.1398	10.1398	7.8671
20.5	9.1797	14.5847	12.7994	7.2575	6.4067	8.123899999999999	10.6204	10.6204	9.5143	10.4175	6.2338000000000005	10.4649	10.4649	7.5319
21.0	9.8187	14.4321	13.173300000000001	6.7639	5.807300000000001	8.2758	11.5811	11.5811	10.8062	10.184800000000001	6.196	9.421600000000002	9.421600000000002	8.3731
21.5	9.8156	14.191600000000001	12.128599999999999	6.7957	6.2915	8.546800000000001	11.6917	11.6917	10.123	10.0399	6.9114	9.6151	9.6151	7.590299999999999
22.0	9.7409	13.1917	12.9053	7.033899999999999	6.3526	8.485999999999999	12.1194	12.1194	10.420300000000001	10.5723	6.9635	9.4905	9.4905	8.1024
22.5	9.327	13.063500000000001	12.862599999999999	7.113200000000001	6.065799999999999	8.498999999999999	12.5227	12.5227	11.3446	9.7664	6.4833	9.228	9.228	7.930499999999999
23.0	9.9738	13.832699999999999	12.527800000000001	7.265	6.4565	8.607	12.283900000000001	12.283900000000001	11.1007	10.8052	5.9448	10.5051	10.5051	7.5366
23.5	9.9081	13.4417	12.6029	7.093700000000001	6.248900000000001	8.4327	12.279200000000001	12.279200000000001	12.378900000000002	10.5271	6.6222	10.8117	10.8117	7.6011
24.0	9.7347	13.5937	13.0251	8.0538	5.894399999999999	8.2653	12.3158	12.3158	11.0803	10.1791	6.3549	10.5771	10.5771	7.9328
24.5	9.7508	13.4194	12.589599999999999	7.5353	5.5266	8.0077	11.9929	11.9929	11.2955	10.553600000000001	6.2842	10.6603	10.6603	7.5680000000000005
25.0	9.796100000000001	13.249	12.9483	7.394399999999999	5.7293	8.3885	12.3224	12.3224	11.6055	10.412099999999999	6.5367	10.0037	10.0037	7.2951
25.5	9.7858	14.3356	12.052299999999999	6.8298	5.2089	8.2774	13.364	13.364	10.998	10.2487	6.4475999999999996	9.194400000000002	9.194400000000002	7.970899999999999
26.0	9.6074	14.120800000000001	11.7332	7.781899999999999	5.7274	7.854699999999999	12.2752	12.2752	12.0881	9.9791	6.8004999999999995	9.3555	9.3555	7.6917
26.5	9.4572	14.1793	11.9521	7.700800000000001	5.8657	8.5865	13.8489	13.8489	12.298	10.078	6.6283	9.383	9.383	7.789200000000001
27.0	9.8884	14.6975	11.4992	8.7555	6.0212	8.9132	14.686499999999999	14.686499999999999	11.349400000000001	10.6739	6.503	10.134599999999999	10.134599999999999	7.666799999999999
27.5	9.778799999999999	13.9062	12.1453	8.1467	5.9149	8.7014	16.3992	16.3992	10.9287	9.9186	6.2105	11.4542	11.4542	6.9609000000000005
28.0	9.6874	14.8267	12.2264	7.809900000000001	8.1432	15.8776	15.8776	11.594	9.8101	6.665	11.788300000000001	11.788300000000001	7.3327
28.5	9.0021	14.6171	11.741	8.4616	13.657200000000001	13.657200000000001	12.1948	10.438799999999999	6.5742	12.1573	12.1573	7.466900000000001
29.0	9.196299999999999	13.5504	12.1494	8.2893	14.9472	14.9472	10.7037	9.722100000000001	6.5714	11.6387	11.6387	7.5722000000000005
29.5	9.6383	13.8317	12.0974	9.032300000000001	15.6356	15.6356	11.1524	10.213700000000001	6.1183000000000005	11.3856	11.3856	7.3549999999999995
30.0	9.0308	13.849599999999999	12.432400000000001	8.346200000000001	17.139	17.139	9.5474	10.0284	6.6530000000000005	11.321200000000001	11.321200000000001	7.25
30.5	8.4581	14.010299999999999	11.8767	8.2416	16.8552	16.8552	9.691199999999998	9.5421	6.6583000000000006	9.5885	9.5885	7.718000000000001
31.0	9.6087	13.863199999999999	12.478100000000001	8.343	15.5601	15.5601	9.8449	10.2882	9.7824	9.7824	8.0339
31.5	8.482099999999999	14.5284	11.5885	8.5814	16.1058	16.1058	10.078	9.7563	11.8322	11.8322	8.1771
32.0	8.6929	14.646700000000001	11.1764	8.604600000000001	16.333399999999997	16.333399999999997	10.7738	10.193200000000001	10.9528	10.9528	7.861599999999999
32.5	8.6963	13.380400000000002	11.653699999999999	8.1128	16.7033	16.7033	10.9201	9.1478	10.748899999999999	10.748899999999999	7.7471
33.0	8.790199999999999	13.7066	11.837100000000001	7.8582	15.480999999999998	15.480999999999998	10.9789	9.3909	11.246599999999999	11.246599999999999	7.5535000000000005
33.5	8.952399999999999	13.5936	11.9228	8.768	15.3733	15.3733	11.1218	9.3504	11.0119	11.0119	7.9491
34.0	8.940299999999999	14.4825	11.5656	8.2643	16.0229	16.0229	11.476199999999999	9.3757	10.3019	10.3019
34.5	8.3062	14.2913	11.839500000000001	8.3405	17.0133	17.0133	11.0427	9.2628	9.5166	9.5166
35.0	8.4216	14.4285	11.644400000000001	8.641200000000001	17.5656	17.5656	11.0808	10.098300000000002	10.388900000000001	10.388900000000001
35.5	8.6095	13.741	8.3371	17.0537	17.0537	10.5032	9.5396	9.5435	9.5435
36.0	8.2506	13.5708	8.2898	10.4113	9.9789	9.3911	9.3911
36.5	8.6069	13.805800000000001	8.6678	11.117999999999999	9.6398	7.7208000000000006	7.7208000000000006
37.0	8.3269	13.5328	8.637500000000001	9.8292	9.6385	8.8908	8.8908
37.5	8.5585	14.3082	8.3444	10.3185	9.2535	9.0251	9.0251
38.0	7.8926	13.9291	8.2035	10.1635	9.1303	8.434199999999999	8.434199999999999
38.5	7.7139999999999995	13.979899999999999	7.971200000000001	9.8801	9.0857	8.4053	8.4053
39.0	7.705799999999999	13.7201	8.1544	10.119	8.9284	7.2555000000000005	7.2555000000000005
39.5	7.9118	13.7471	8.4925	9.2539	8.9548	8.9548
40.0	8.2856	14.1613	8.5679	9.3759	8.134400000000001	8.134400000000001
40.5	13.6917	8.8764	8.6747	9.749099999999999	9.749099999999999
41.0	13.5048	8.153599999999999	9.6175	10.6521	10.6521
41.5	13.8679	8.1846	9.2446	10.176200000000001	10.176200000000001
42.0	14.3573	8.785599999999999	8.979299999999999	10.3457	10.3457
42.5	14.3341	9.097100000000001	8.2182	8.841899999999999	8.841899999999999
43.0	13.2756	9.0226	8.7048	10.5733	10.5733
43.5	13.427100000000001	8.7134	8.287799999999999	10.6269	10.6269
44.0	13.4496	8.716199999999999	8.5943	9.1298	9.1298
44.5	13.5317	7.983500000000001	8.6723	8.783	8.783
45.0	14.1086	8.2146	8.2278	9.9267	9.9267
45.5	13.6484	8.1493	8.449900000000001	9.655899999999999	9.655899999999999
46.0	13.5587	7.728	10.583699999999999	10.583699999999999
46.5	13.3533	8.2437	9.2692	9.2692
47.0	12.9992	8.1857	14.7483	14.7483
47.5	12.759599999999999	17.4402	17.4402
48.0	13.5357	9.6471	9.6471
48.5	13.5	9.9092	9.9092
49.0	13.2714	10.113	10.113
49.5	13.2453	9.826799999999999	9.826799999999999
50.0	13.0587	8.662799999999999	8.662799999999999
50.5	13.2696	10.590499999999999	10.590499999999999
51.0	13.548300000000001	9.133199999999999	9.133199999999999
51.5	13.426699999999999	9.6026	9.6026
52.0	13.1081	9.8648	9.8648
52.5	13.2636	9.958300000000001	9.958300000000001
53.0	12.7241	10.023399999999999	10.023399999999999
53.5	12.8987	10.4414	10.4414
54.0	12.828899999999999
54.5	13.2201
55.0	12.4422
55.5	12.788499999999999
