# Supplementary material for: Spatial control of the APC/C ensures the rapid degradation of cyclin B1
Source: EMBO J. 2024 Aug 14;43(19):4324–55. doi: 10.1038/s44318-024-00194-2 (PMC11445581; doi:10.1038/s44318-024-00194-2)
Supplement: Supplementary file 5 — Source data Fig. 1 [file 44318_2024_194_MOESM5_ESM.zip › Figure 1/Fig 1C/RawData/Pulled_Cytoplasm_Raw_FINAL_ApcinTame.txt]

-30.0	20.276
-29.5	20.531000000000002
-29.0	19.3186
-28.5	20.369899999999998
-28.0	20.192700000000002
-27.5	19.2362
-27.0	19.5547
-26.5	12.6152	18.9844
-26.0	13.472100000000001	17.3262
-25.5	13.2911	18.3606
-25.0	14.0124	18.4291
-24.5	13.5337	16.6155
-24.0	13.6614	18.087200000000003
-23.5	14.3063	19.123700000000003
-23.0	13.2584	20.5712
-22.5	12.9668	17.9615
-22.0	13.3073	18.2593
-21.5	12.7559	19.0111
-21.0	11.9204	19.3586	11.500499999999999
-20.5	14.664499999999999	17.945800000000002	11.203
-20.0	12.6094	14.845699999999999	17.435399999999998	12.4757	16.342
-19.5	13.894400000000001	14.1841	17.3595	11.215	15.7477
-19.0	14.151700000000002	12.8597	18.1953	11.578199999999999	16.0861
-18.5	14.961500000000001	12.2937	18.2947	11.1282	16.2335
-18.0	14.0905	12.100200000000001	18.108	11.7257	16.653299999999998	21.173099999999998
-17.5	14.8263	12.0998	17.5065	11.5903	16.909799999999997	21.8426
-17.0	15.1192	15.6814	11.9441	17.5444	11.795800000000002	17.0257	22.839399999999998
-16.5	16.3952	16.8583	11.6853	15.872900000000001	11.6357	17.7044	22.5639
-16.0	17.1666	17.9003	12.0674	11.681799999999999	15.589000000000002	10.460099999999999	17.6568	20.9772
-15.5	18.2452	20.728199999999998	12.8779	11.682	15.1538	11.1214	6.3811	16.6811	18.5706
-15.0	18.3098	19.7597	12.379	11.5942	17.076700000000002	15.588399999999998	11.037600000000001	6.543200000000001	16.3202	16.1403
-14.5	10.8122	17.8816	18.86	13.524799999999999	11.2322	17.2272	15.6129	10.8948	6.4985	15.4564	17.0863
-14.0	10.6107	18.2221	17.8285	13.667900000000001	11.3216	17.8661	14.114700000000001	11.5959	7.509799999999999	13.5288	14.913599999999999
-13.5	10.7123	16.8713	18.4893	13.679	12.0618	17.052200000000003	14.8668	11.1135	8.1305	13.4622	14.0197
-13.0	10.8947	16.2691	17.903299999999998	13.254900000000001	11.934999999999999	16.2792	14.7029	11.0676	7.634399999999999	13.2654	14.1297
-12.5	9.6643	15.227500000000001	17.2469	13.049900000000001	14.0428	12.074100000000001	16.8764	14.5638	11.3553	8.2191	13.18	13.2111
-12.0	10.7029	15.5596	16.176000000000002	12.129900000000001	15.8817	12.2064	15.592799999999999	18.491999999999997	13.7357	11.2126	8.118400000000001	12.1429	13.564
-11.5	10.604399999999998	15.907199999999998	15.959100000000001	12.529200000000001	16.3046	12.1327	16.6697	20.673099999999998	14.4386	11.147100000000002	8.6375	13.591	13.1144
-11.0	10.0137	15.8681	15.481	12.789399999999999	16.376	10.300899999999999	11.5934	15.7459	21.711199999999998	14.5365	11.3555	7.6011	13.729000000000001	13.5289
-10.5	10.6798	17.0457	15.934600000000001	13.2629	14.8538	17.9715	10.1966	10.9102	15.5367	21.8632	14.3526	10.7396	7.847100000000001	12.196100000000001	12.751
-10.0	10.1923	15.7852	16.118499999999997	12.1613	14.439400000000001	17.754299999999997	10.1184	11.445500000000001	15.869900000000001	24.746299999999998	13.9719	10.974400000000001	8.2637	12.5595	12.6569
-9.5	13.6745	10.3642	16.515900000000002	16.6078	13.907599999999999	15.632800000000001	18.291	10.4133	11.628200000000001	29.7961	24.652	14.3186	11.361600000000001	7.7019	12.316600000000001	12.8162
-9.0	11.8351	10.340100000000001	16.9511	17.0126	13.4499	14.7746	17.9366	10.8857	12.4113	28.0204	26.2477	14.105599999999999	11.878	7.0390999999999995	11.770199999999999	12.503300000000001
-8.5	11.8526	9.489099999999999	17.2289	16.057199999999998	13.347199999999999	15.707099999999999	20.1944	11.0015	10.9307	26.3958	25.892500000000002	13.887099999999998	11.325899999999999	7.055	11.7584	11.792
-8.0	11.6708	9.935699999999999	16.261	16.4315	12.449200000000001	15.399099999999999	21.801099999999998	10.4778	10.0966	26.2983	25.7037	13.8711	11.2974	7.626399999999999	10.8188	12.8591
-7.5	11.7445	9.4376	16.0986	16.1914	12.811499999999999	14.943700000000002	20.6758	10.7523	10.5518	26.647199999999998	25.079700000000003	13.9885	11.5585	6.822800000000001	11.3209	12.219199999999999
-7.0	11.6876	9.8058	5.8686	16.25	15.978900000000001	13.232800000000001	21.6632	17.0609	10.5196	9.713799999999999	25.709600000000002	24.627000000000002	13.5988	11.6686	7.2139	10.901499999999999	12.773
-6.5	11.7869	9.4844	6.6329	16.0795	16.4953	12.8718	16.5825	16.231900000000003	10.6598	10.188300000000002	24.8372	24.200400000000002	14.5063	11.977	6.756499999999999	10.382399999999999	14.312100000000001
-6.0	11.7826	9.521199999999999	5.7906	15.5891	16.226699999999997	13.3011	23.9609	14.4968	11.2168	9.804	25.229	23.4579	14.1272	11.483300000000002	6.793199999999999	10.212399999999999	13.7324
-5.5	11.3101	9.7482	6.393999999999999	15.4984	16.4869	12.5265	25.2207	12.9096	11.4484	8.718399999999999	23.8942	24.6795	13.053799999999999	11.522499999999999	7.126200000000001	10.395	13.8776
-5.0	12.481300000000001	9.721899999999998	6.337200000000001	14.367899999999999	16.8208	11.4195	23.7151	12.884699999999999	11.5573	8.827	24.0347	22.7966	13.117500000000001	11.8373	7.0991	10.574499999999999	12.9731
-4.5	12.7954	9.1484	6.554	13.464300000000001	16.134600000000002	12.3811	23.8548	13.1351	11.048200000000001	8.9559	23.805	22.4675	14.4713	12.3559	7.325500000000001	10.742899999999999	13.5598
-4.0	12.9244	10.271999999999998	6.5508	14.1203	16.0701	11.859900000000001	24.5087	12.6316	11.2419	9.1811	19.677	20.518	14.8495	12.5832	7.0893999999999995	12.2135	13.4997
-3.5	12.789000000000001	9.968900000000001	6.583600000000001	12.6079	17.0124	12.519	22.9548	13.5349	10.3815	8.5244	17.4548	21.5047	13.746699999999999	12.276900000000001	6.9535	11.1595	13.429699999999999
-3.0	12.5377	10.2362	6.456300000000001	12.1097	12.1346	16.5153	12.222199999999999	22.0862	14.1199	10.6144	9.7162	16.8831	20.051099999999998	13.965900000000001	23.038899999999998	7.2536000000000005	10.714	13.072700000000001
-2.5	12.6577	9.7086	6.957000000000001	12.1603	12.1004	17.0748	11.931000000000001	21.0485	14.149000000000001	11.2689	8.9558	23.0813	14.8541	19.7955	13.6163	21.7624	6.920700000000001	10.4281	13.6799
-2.0	12.4658	9.9097	5.847200000000001	12.053799999999999	13.3778	11.8477	16.661499999999997	11.9501	20.6695	12.710799999999999	10.3383	8.655899999999999	19.7189	14.1604	19.4002	13.504000000000001	12.6637	7.2513000000000005	10.2681	12.778
-1.5	12.4162	8.9542	6.535299999999999	11.709999999999999	13.027000000000001	11.4707	17.0076	10.6467	19.4762	12.305200000000001	10.5184	9.309299999999999	19.3991	14.5274	18.655	13.792	22.960900000000002	6.7021999999999995	10.7493	12.5966
-1.0	11.9756	9.1712	6.872999999999999	11.3232	11.3675	11.107099999999999	17.424300000000002	11.4388	19.6021	12.828999999999999	10.279399999999999	8.636399999999998	21.1645	14.675099999999999	19.4803	13.747900000000001	22.3628	7.1791	10.5299	12.9996
-0.5	11.371300000000002	8.6123	6.5547	11.8481	11.738199999999999	10.6826	10.674100000000001	17.121000000000002	11.5694	19.084799999999998	12.887	9.765699999999999	9.370000000000001	21.816399999999998	14.427900000000001	18.9207	13.827399999999999	21.3929	6.768699999999999	10.440900000000001	13.152099999999999
0.0	15.7678	11.2665	9.402999999999999	8.7751	6.839100000000001	14.5644	7.1951	11.2258	11.4146	10.3912	10.343599999999999	18.8434	12.2281	19.4344	13.1204	9.8555	8.961799999999998	20.0768	14.5595	18.4068	13.7055	22.1494	6.9443	10.3995	12.6812
0.5	14.5071	11.0955	10.578	9.3414	6.5302	14.7424	6.4758000000000004	10.9145	11.0743	10.8906	11.7273	18.0428	12.299900000000001	19.037499999999998	12.3627	9.7308	8.8659	20.9239	15.012599999999999	17.3641	14.1765	11.6457	7.465999999999999	10.0079	12.603900000000001
1.0	15.407399999999999	10.022499999999999	9.123000000000001	8.8304	6.6960999999999995	15.3838	6.354199999999999	10.1025	10.543	10.696100000000001	10.7478	18.299400000000002	11.0729	19.463	13.3086	10.4643	8.1946	19.7402	14.629399999999999	16.3138	13.5013	21.2682	6.6746	10.8317	13.1911
1.5	14.6583	11.744	9.5323	8.6334	7.268799999999999	14.255600000000001	6.731700000000001	9.7142	10.7303	10.7201	10.886800000000001	18.340799999999998	11.126	18.163600000000002	12.559600000000001	10.2527	8.8586	19.932599999999997	14.343499999999999	17.1912	12.9076	21.4028	6.9834	9.954	11.8862
2.0	14.860100000000001	11.3085	9.3439	8.965	6.7170000000000005	15.258499999999998	6.7372	10.1776	9.870999999999999	10.4397	11.5299	18.3072	10.2502	17.0028	11.6799	10.1407	8.930700000000002	20.1227	15.5688	16.6472	13.623099999999999	11.6357	6.960100000000001	10.8559	11.4288
2.5	15.457400000000002	12.1579	9.5081	9.199399999999999	6.775099999999999	15.3692	6.7134	9.0986	10.6698	9.985100000000001	11.379000000000001	18.101200000000002	10.6062	16.7343	11.1465	9.9144	8.7258	19.489	14.136700000000001	15.83	13.996	11.5083	7.3414	9.5802	12.2855
3.0	14.4324	11.9179	9.4644	10.140899999999998	6.4297	15.365000000000002	6.4594	9.4578	10.7294	10.1773	10.992199999999999	16.4296	9.9352	16.1552	11.9326	10.6734	8.6857	18.705499999999997	15.7269	15.250499999999999	13.0317	11.6768	7.5893999999999995	8.936900000000001	12.410599999999999
3.5	15.1888	11.1822	8.9217	9.9082	6.240599999999999	14.5188	6.7337	9.4213	9.6059	9.6873	10.9061	16.7836	10.5458	15.5302	10.9574	10.0761	9.2096	19.1216	16.051900000000003	14.8307	12.816300000000002	20.970499999999998	6.8488999999999995	9.1872	13.0564
4.0	15.751199999999999	10.8772	9.6968	9.0526	6.924899999999999	14.520900000000001	6.8245000000000005	10.0238	9.8719	9.843	10.589	17.3996	10.6142	15.1568	11.7311	10.5216	7.850499999999999	18.3997	15.044699999999999	15.952099999999998	12.907	20.6973	7.3026	9.1247	14.7461
4.5	14.946800000000001	11.5772	10.1651	9.753599999999999	6.707000000000001	13.6113	6.3429	9.4552	10.2996	10.1913	11.0934	15.7124	10.4329	14.5514	11.3286	10.568000000000001	7.6533999999999995	18.721	16.4082	16.0654	15.8603	12.3997	10.437999999999999	6.6393	9.0098	11.2282
5.0	15.387400000000001	11.8612	10.145299999999999	8.733699999999999	6.167	13.934199999999999	6.4708000000000006	9.267700000000001	9.942499999999999	9.8082	10.488399999999999	16.1173	10.623899999999999	15.7648	11.2744	9.6897	8.0296	18.308899999999998	15.400999999999998	15.0628	14.9647	11.8427	10.6943	7.2597000000000005	9.1447	10.99
5.5	15.0897	11.842	9.581	9.8153	6.1662	14.0171	6.820399999999999	9.6911	10.3016	10.0401	10.943900000000001	16.1361	11.088000000000001	14.885100000000001	10.997900000000001	9.749	8.1477	19.7396	15.5711	15.1601	15.111199999999998	12.9291	10.4805	6.824299999999999	9.6745	11.3476
6.0	14.9538	11.1685	9.7812	9.0415	6.516300000000001	13.321000000000002	6.184900000000001	9.6508	9.5869	9.912899999999999	10.0039	15.5241	10.741800000000001	10.4769	15.515899999999998	11.4056	9.6733	8.950199999999999	20.8607	14.862499999999999	14.9497	15.8852	12.961699999999999	10.5805	6.533	9.393600000000001	12.2561
6.5	15.1876	11.5557	9.511	9.0076	6.4521999999999995	12.9435	6.419700000000001	9.542399999999999	9.9157	9.5249	10.351199999999999	15.8135	11.304	10.6739	14.3865	11.1866	10.8886	8.5519	20.7455	14.6846	15.1914	14.670800000000002	12.543099999999999	11.0214	6.9033999999999995	9.7888	11.897100000000002
7.0	15.204199999999998	11.9662	9.4346	8.5746	6.8676	13.6121	6.3469999999999995	9.0563	10.302900000000001	9.1958	10.1388	15.5	10.8309	10.5114	14.7055	11.3222	10.564799999999998	8.6852	19.4096	14.9991	14.3714	15.938400000000001	13.0253	9.9673	6.9723	9.5677	11.9266
7.5	14.6688	12.002799999999999	9.000499999999999	8.4687	5.9561	12.7919	6.9277999999999995	9.134500000000001	9.8247	9.2845	11.345199999999998	15.578899999999999	11.0588	10.5711	14.4967	11.3257	9.6093	7.7535	19.4418	14.5435	13.8138	15.4268	12.3918	10.353299999999999	7.013800000000001	9.445	11.5381
8.0	14.370899999999999	11.8446	9.034199999999998	8.115599999999999	6.1594999999999995	12.8065	7.0269	9.857899999999999	10.4891	9.8651	10.8371	15.5969	10.7974	10.3491	13.866299999999999	11.3945	10.0814	8.0836	18.433	14.184999999999999	12.7988	15.2835	11.9835	10.454	6.487	9.5216	11.9613
8.5	14.814900000000002	11.642999999999999	9.821900000000001	8.8152	6.5169999999999995	13.157200000000001	6.426399999999999	9.715	11.1066	8.953800000000001	10.8116	15.5092	11.4851	11.145199999999999	14.0209	10.8957	10.3586	7.7723	20.6687	13.9651	14.130799999999999	15.9234	11.681199999999999	10.6714	6.8327	9.139199999999999	11.7852
9.0	15.3626	11.503800000000002	9.4169	8.673300000000001	6.517200000000001	12.8875	6.2994	10.0767	9.7798	9.3372	10.371	15.959600000000002	10.5078	10.6468	14.2586	11.253200000000001	9.7762	7.948200000000001	19.8584	14.4324	12.951	14.831700000000001	12.6841	11.0069	6.617800000000001	8.9027	11.8757
9.5	15.0287	11.853	9.4604	7.742799999999999	6.7753	13.4592	6.4252	10.4797	10.5934	9.5571	10.592899999999998	15.6355	10.7377	9.7909	13.8045	10.7087	10.1514	9.051200000000001	19.9416	12.6298	14.4802	15.697299999999998	12.1421	9.822099999999999	6.872699999999999	8.462	11.4864
10.0	14.801400000000001	11.3969	9.5492	8.338799999999999	5.999899999999999	12.9378	6.756899999999999	10.206100000000001	10.2444	9.4524	10.5975	15.048499999999999	11.573599999999999	10.830200000000001	14.041599999999999	10.473799999999999	9.6602	7.9044	20.7873	13.3476	13.4918	14.831800000000001	11.716700000000001	10.5916	7.3105	8.8704	11.276399999999999
10.5	14.911	11.648100000000001	9.1574	8.2275	6.2764999999999995	12.5753	6.4952	9.873999999999999	10.0414	9.3617	11.1538	15.030700000000001	11.8553	10.2362	13.5453	11.5291	10.0036	8.482199999999999	18.6961	12.9037	15.836300000000001	14.3239	12.294	9.4039	6.773	8.607700000000001	12.0536
11.0	14.9049	11.1778	8.9774	9.4025	6.4079	13.206900000000001	6.564699999999999	9.9695	9.8658	9.4621	10.861099999999999	14.5183	11.512	10.6732	13.6432	11.318499999999998	9.9104	8.5161	20.1464	12.8293	15.6845	14.407	11.4926	10.155399999999998	7.2519	8.7686	10.9195
11.5	15.1139	12.446	9.128499999999999	8.0038	6.4765	13.0632	6.603299999999999	10.7271	10.2916	9.9764	10.558300000000001	14.7687	10.9694	11.1243	13.8871	11.475	9.7234	8.433900000000001	19.0278	12.3171	14.793800000000001	15.219399999999998	11.636	9.8552	6.7369	8.1054	11.4046
12.0	14.022400000000001	12.056700000000001	8.9642	8.6176	6.561299999999999	12.985500000000002	6.554300000000001	10.635200000000001	10.3205	8.8081	11.145	14.2958	11.0622	10.2165	13.8507	11.1713	10.1186	8.6861	18.148600000000002	12.695500000000001	14.6424	13.811800000000002	11.5653	9.9532	7.0516	7.944300000000001	10.8777
12.5	14.109	11.652600000000001	9.4708	8.7667	6.4514	13.4935	6.884	9.946100000000001	10.474200000000002	8.884	10.794500000000001	14.8082	10.2465	9.9809	14.243	11.052	9.877	8.4001	17.904799999999998	12.1473	16.4451	13.7518	12.2788	9.969800000000001	6.7321	8.1883	10.475499999999998
13.0	14.226500000000001	11.7546	9.239	8.9707	6.0945	13.415	7.173299999999999	10.2468	10.8323	9.451699999999999	10.485199999999999	14.6105	10.3142	10.4862	14.1615	11.2469	10.006900000000002	8.3707	18.8263	12.153099999999998	17.529500000000002	14.072799999999999	11.6484	9.2875	6.483700000000001	7.751099999999999	10.839500000000001
13.5	14.6203	12.1601	9.3092	8.7423	6.198099999999999	13.3459	7.1729	9.748099999999999	10.207	8.898299999999999	10.7141	14.2095	9.4133	10.2045	12.7567	11.6466	10.2159	8.3382	19.8704	12.0453	15.001199999999999	13.9564	12.1565	9.7909	6.9208	8.2867	11.1211
14.0	14.5673	12.026900000000001	9.360100000000001	8.3389	5.9481	13.069700000000001	7.0238000000000005	10.427200000000001	10.7141	9.1487	10.818	14.1795	10.102	10.136800000000001	12.7929	10.8817	10.290199999999999	8.2037	20.557699999999997	11.401399999999999	15.0861	12.8314	11.5556	9.1522	6.3783	7.567500000000001	11.32
14.5	14.715399999999999	11.8297	9.2393	7.1823	6.268599999999999	13.1822	6.8117	10.8772	10.2922	9.0996	10.5557	13.896	10.366900000000001	10.1312	13.7089	10.9717	9.7707	7.336399999999999	19.2353	11.5366	16.5187	13.2693	11.980699999999999	9.407499999999999	7.0473	7.5607	10.3246
15.0	14.589400000000001	12.2577	8.724	8.0325	6.513299999999999	13.0003	6.663800000000001	10.0877	10.9338	9.1087	10.5716	13.9255	10.386700000000001	10.417	13.903099999999998	10.826600000000001	9.4984	7.694400000000001	20.438899999999997	11.7366	14.736600000000001	12.7445	12.4375	9.362900000000002	7.118399999999999	7.745500000000001	9.619299999999999
15.5	14.3562	11.8976	8.7801	7.613700000000001	6.2061	12.120000000000001	6.7042	10.643099999999999	10.6143	9.4087	11.0082	13.291899999999998	10.336699999999999	10.4425	13.399999999999999	11.5572	9.948500000000001	7.534599999999999	19.970499999999998	11.047	14.889	12.630899999999999	12.2365	9.0486	7.1355	7.3871	9.9602
16.0	15.295399999999999	12.0738	8.638300000000001	8.4452	5.9994000000000005	12.6562	6.840199999999999	10.145199999999999	10.56	9.366700000000002	9.7727	13.971400000000001	10.425799999999999	9.7972	14.0171	10.7247	9.9964	8.440199999999999	19.8514	10.8212	14.2613	12.3143	9.3725	7.1798	7.68	9.4146
16.5	13.4244	11.654599999999999	9.232800000000001	7.772100000000001	5.728300000000001	12.3369	7.360899999999999	10.1772	10.7511	9.597399999999999	10.294999999999998	14.111600000000001	10.2179	9.6061	13.538	11.201500000000001	10.0774	7.5689	19.8716	10.603200000000001	13.957699999999999	12.1718	8.5801	6.5076	7.8229	9.7889
17.0	15.328899999999999	10.9995	8.320799999999998	7.414799999999999	5.802199999999999	12.286	6.739399999999999	10.2729	10.1894	9.328899999999999	10.3016	14.2026	10.6163	9.6812	13.0661	10.9631	10.001299999999999	6.7641	20.2357	11.1018	14.3093	11.964400000000001	9.1415	6.1968	8.184000000000001	9.917200000000001
17.5	15.549400000000002	11.427200000000001	8.5885	7.5771	5.673399999999999	11.7235	6.8571	10.0563	10.996599999999999	8.887400000000001	9.857800000000001	13.833699999999999	9.9077	10.4997	13.625200000000001	10.8676	9.546	7.4146	19.313399999999998	10.7387	11.8203	9.9761	6.0121	7.926	9.963
18.0	14.1026	11.6741	8.5535	6.9628	6.1045	12.1547	6.5958000000000006	10.283900000000001	11.6828	8.578899999999999	10.1786	14.418299999999999	10.130600000000001	9.9914	13.2745	11.069299999999998	8.985199999999999	7.1556999999999995	19.008699999999997	9.917200000000001	11.959999999999999	9.2394	6.345	7.227599999999999	9.5798
18.5	14.8723	11.3341	7.806399999999999	7.617299999999999	5.8536	12.446	6.835099999999999	10.4566	10.5762	8.9253	10.2773	13.8283	10.270800000000001	10.774	13.660400000000001	11.5056	9.6486	7.3912	19.9055	10.0154	12.42	9.3462	5.9303	7.8729	9.7706
19.0	14.0082	12.061300000000001	8.1136	6.7797	5.6126000000000005	12.683800000000002	6.335799999999999	10.780899999999999	10.062	8.6051	10.4421	14.231399999999999	10.2909	10.07	13.9031	11.2219	7.2395	18.445500000000003	10.3658	11.1393	15.458800000000002	5.3175	7.408999999999999	9.4839
19.5	15.053400000000002	10.7355	7.6013	7.493	5.652299999999999	12.229600000000001	6.974	10.1029	9.913599999999999	8.7808	9.5959	14.312299999999999	9.839599999999999	9.689599999999999	13.2684	11.144699999999998	7.068599999999999	19.2316	9.0017	10.5473	15.4398	6.1857	7.3627	9.1511
20.0	14.0098	11.4108	8.2811	7.1295	5.450200000000001	12.4358	6.456	10.3581	10.698400000000001	8.7896	9.2435	13.8417	10.2324	9.7634	13.2453	10.4866	6.8923000000000005	19.6104	9.376000000000001	11.848	14.4504	5.7592	7.600500000000001	9.4809
20.5	10.4081	7.936300000000001	7.1162	5.4285000000000005	12.4307	6.358500000000001	10.5213	10.564400000000001	8.4688	9.6198	13.9691	10.2971	10.055	12.7652	10.9451	7.2473	18.508	8.958499999999999	11.017700000000001	14.079	6.18	7.6560999999999995	9.6209
21.0	10.9949	9.1054	7.0043	5.623100000000001	12.4643	6.055800000000001	9.6273	11.1486	8.7515	9.1555	13.752099999999999	10.5771	9.9389	12.9011	10.841099999999999	18.550700000000003	11.517100000000001	14.461	6.0548	7.713400000000001	10.225
21.5	11.1583	8.3614	7.210100000000001	5.037	12.3517	6.5721	10.571399999999999	11.3041	8.4512	9.9855	12.445400000000001	9.960600000000001	9.6838	12.247900000000001	10.6529	16.907899999999998	11.3945	13.3389	5.5393	7.405399999999999	9.351099999999999
22.0	11.152000000000001	8.6617	6.546900000000001	5.621899999999999	11.912400000000002	6.4024	10.4374	11.317300000000001	9.132100000000001	9.9088	12.8855	10.0693	9.686499999999999	13.774299999999998	10.518799999999999	19.1384	10.3423	14.1409	5.541399999999999	7.2589	10.4356
22.5	10.896	8.056700000000001	7.057600000000001	4.678599999999999	12.1153	6.058999999999999	10.2852	10.801400000000001	8.4204	9.5992	12.885	10.6004	9.7184	12.831299999999999	10.837200000000001	17.6098	9.8339	12.858600000000001	8.169799999999999	10.563799999999999
23.0	10.3513	7.9670000000000005	6.280200000000001	4.8612	12.0747	6.5472	9.8029	11.1253	8.191199999999998	9.5137	12.9228	9.3092	9.6058	12.726700000000001	10.4159	17.6885	10.368	12.7141	7.1114999999999995	9.2803
23.5	11.1795	8.2058	6.301399999999999	4.779100000000001	12.2746	6.495800000000001	10.786	11.1096	8.5151	9.2819	12.672	9.4106	9.595699999999999	13.0107	10.6433	17.1388	10.341	6.87	8.8586
24.0	10.3667	7.3992	7.048499999999999	4.5205	12.6434	6.9367	10.391399999999999	10.234399999999999	8.617899999999999	9.9571	13.1937	9.180800000000001	9.3002	13.058	10.0097	16.059	9.186200000000001	6.8525	8.6009
24.5	11.3119	8.2115	7.181399999999999	4.9259	11.9842	6.550000000000001	10.053099999999999	10.5214	8.4224	9.2418	12.493	10.016200000000001	9.8898	12.9534	9.6421	15.8951	8.8396	6.7322	8.0916
25.0	10.7669	8.094000000000001	6.456199999999999	4.6528	11.9247	6.575000000000001	9.8911	10.7633	8.09	9.572799999999999	12.4169	9.1778	9.4347	12.8184	10.187100000000001	16.6438	9.6489	6.4216	8.2533
25.5	10.525099999999998	7.550999999999999	6.082799999999999	4.775399999999999	12.1097	6.256500000000001	9.8264	10.478200000000001	7.7901	9.898900000000001	11.1958	8.6838	9.7175	12.345899999999999	10.275200000000002	15.432099999999998	9.613	7.0595	7.6421
26.0	10.6874	9.2215	6.458499999999999	4.3894	12.126900000000001	6.1322	9.892199999999999	11.917	7.8085	9.288	12.314	10.2103	9.9601	12.5435	10.2915	15.0986	9.341000000000001	7.847700000000001
26.5	10.7681	8.4458	6.0862	4.0095	11.8058	6.4458	9.594199999999999	10.7665	7.514199999999999	9.3206	12.7371	9.3034	9.6568	12.6118	10.047699999999999	14.8748	9.1239	7.9614
27.0	10.6149	10.2447	6.7546	4.4798	12.0216	5.736699999999999	10.0992	10.9857	8.2781	9.5865	11.9108	9.4725	9.4802	12.5823	10.4474	9.1891	6.463
27.5	9.856	9.3213	6.702099999999999	4.3515	12.0344	5.943700000000001	10.3854	11.3369	8.261500000000002	8.8968	11.7165	8.8011	9.4437	12.351999999999999	10.208300000000001	6.399
28.0	10.638	8.0672	5.931	4.5714999999999995	12.0649	6.2681000000000004	9.7974	11.4773	7.4412	9.2725	11.9805	9.0537	9.062000000000001	11.6757	10.3283	6.243799999999999
28.5	9.9933	9.6186	6.678399999999999	4.4578	12.0049	6.355500000000001	10.041599999999999	11.0921	7.0342	9.0961	12.4625	9.9442	8.751100000000001	12.5448	10.478299999999999	6.4222
29.0	9.8019	7.7628	6.7066	4.197000000000001	11.8038	6.2526	10.0352	11.407	7.990599999999999	8.809299999999999	11.6181	9.7913	9.8484	12.396799999999999	9.835	5.8016
29.5	10.0892	7.372200000000001	5.536600000000001	4.3856	12.0933	6.555699999999999	10.0888	10.9316	7.569600000000001	9.033000000000001	11.868500000000001	9.4661	9.665500000000002	12.1339	10.455	6.0691
30.0	10.6697	7.486599999999999	5.1301000000000005	3.8551	11.4207	5.8050000000000015	9.8753	10.9607	7.4846	9.0666	11.831900000000001	9.0837	8.8416	11.9291	10.163	6.162100000000001
30.5	9.8513	7.911900000000001	5.8873999999999995	3.8217000000000003	11.280999999999999	6.1035	9.6424	11.166400000000001	7.500799999999999	8.529399999999999	11.848	9.1644	9.0271	12.0395	9.1317	5.1884
31.0	10.2788	8.424199999999999	6.3229	11.597000000000001	5.894300000000001	9.9697	11.830300000000001	6.961199999999999	8.9998	12.150500000000001	8.820200000000002	8.854999999999999	11.6064	9.6706
31.5	9.924900000000001	7.872799999999999	5.7618	11.6026	10.0198	11.457799999999999	7.551599999999999	8.88	11.4025	9.2865	9.742899999999999	11.2801	9.4808
32.0	9.9419	7.6742	5.9275	11.9574	10.4404	11.5503	7.2781	8.4848	11.450899999999999	8.8117	9.137500000000001	11.6946	9.535
32.5	10.063	8.551300000000001	5.747700000000001	11.617899999999999	9.1692	10.7491	7.1122000000000005	9.023	11.0042	9.1258	8.9073	11.4711	9.0931
33.0	9.980699999999999	8.880799999999999	5.803599999999999	11.7837	9.3879	11.372499999999999	6.6858	8.4778	11.6592	8.9617	9.4566	11.9832	8.5288
33.5	9.941600000000001	8.1256	5.9336	12.284099999999999	9.2636	11.1403	6.716500000000001	9.2112	11.1593	8.000499999999999	8.343900000000001	11.2661	9.1881
34.0	10.5838	8.3184	5.552700000000001	12.1257	10.424	11.2605	6.6866	8.9221	11.5612	9.286	8.4985	10.9764	9.8565
34.5	9.8501	8.3397	5.3588000000000005	11.5519	9.241999999999999	10.7383	6.8528	8.7144	11.441500000000001	9.0687	8.5147	10.458	9.360000000000001
35.0	10.2276	7.1329	5.4969	11.6311	9.1681	11.179499999999999	6.7462	8.062100000000001	11.517700000000001	8.7015	8.636800000000001	10.581100000000001	9.2977
35.5	9.5131	7.9392	11.9185	8.9109	10.4484	7.135	8.4961	11.3947	9.6233	8.5527	10.751299999999999	8.6962
36.0	9.796600000000002	7.2631000000000006	11.897099999999998	8.343599999999999	11.220899999999999	11.189	7.340800000000001	8.005799999999999	9.7955	8.6414
36.5	9.435099999999998	6.8977	11.005600000000001	8.6478	11.337000000000002	10.8657	7.429	7.9966	10.0762	8.7821
37.0	9.2424	7.041500000000001	11.5765	8.0397	11.6862	10.373000000000001	7.355600000000001	8.2047	10.1058	9.5581
37.5	8.8985	6.3934999999999995	11.3275	8.741	11.937100000000001	11.249	7.1051	8.1238	9.605300000000002	8.7374
38.0	9.7471	7.1034999999999995	11.1117	8.504000000000001	11.152199999999999	10.5989	7.6389	7.929500000000001	8.8649	8.911999999999999
38.5	9.1495	11.5001	9.022	10.2243	11.042100000000001	8.014100000000001	9.9028	8.674900000000001
39.0	8.530299999999999	11.3901	9.1067	10.7282	11.1816	7.725499999999999	9.4892	8.0733
39.5	11.1012	8.594000000000001	10.7393	8.4473	9.1707	7.9632000000000005
40.0	11.309099999999999	8.4271	10.422899999999998	8.0777	9.1755	7.43
40.5	11.6904	8.374199999999998	9.840700000000002	8.1997	8.7076	7.5728
41.0	10.7722	8.8881	10.2604	8.7536	7.7036999999999995
41.5	10.59	8.153200000000002	9.6935	8.125499999999999	8.1772
42.0	10.398499999999999	7.8527000000000005	9.648900000000001	7.917599999999999	8.2643
42.5	10.5837	7.806799999999999	10.5796	8.293899999999999	7.698799999999999
43.0	11.032399999999999	8.5138	10.2902	8.480300000000002	8.2379
43.5	10.2087	9.7673	7.9343	7.4083
44.0	10.3806	9.9268	8.1744	7.997000000000001
44.5	10.4358	9.803	7.9071	7.499299999999999
45.0	10.1158	9.8052	8.2376
45.5	10.0715	9.5886	8.6556
46.0	10.0055	9.9039	7.7258000000000004
46.5	9.8237	9.8484
47.0	9.305299999999999	10.2617
47.5	8.7705	10.5725
48.0	9.656400000000001	9.6646
48.5	8.9094	8.950500000000002
49.0	8.6094	9.0159
49.5	9.0029
50.0	9.268400000000002
50.5	8.827300000000001
