# Supplementary material for: Spatial control of the APC/C ensures the rapid degradation of cyclin B1
Source: EMBO J. 2024 Aug 14;43(19):4324–55. doi: 10.1038/s44318-024-00194-2 (PMC11445581; doi:10.1038/s44318-024-00194-2)
Supplement: Supplementary file 5 — Source data Fig. 1 [file 44318_2024_194_MOESM5_ESM.zip › Figure 1/Fig 1C/RawData/Pulled_Spindle_Raw_FINAL_ApcinTame.txt]

-30.0	32.6089
-29.5	31.5938
-29.0	32.2142
-28.5	32.9938
-28.0	33.4096
-27.5	34.878699999999995
-27.0	34.9572
-26.5	20.3551	35.852
-26.0	21.456500000000002	35.861599999999996
-25.5	21.855500000000003	35.8133
-25.0	21.4828	36.3106
-24.5	20.6928	36.4091
-24.0	21.4678	36.2264
-23.5	21.5092	37.389599999999994
-23.0	21.147299999999998	37.5057
-22.5	20.729799999999997	36.9749
-22.0	20.5866	37.095600000000005
-21.5	20.273699999999998	37.5752
-21.0	19.814799999999998	37.112100000000005	26.7131
-20.5	21.3273	37.860499999999995	26.645200000000003
-20.0	38.816	21.288400000000003	37.7206	27.372	23.8598
-19.5	38.5035	21.3287	37.163599999999995	27.6236	23.788200000000003
-19.0	37.978100000000005	19.9818	37.0029	26.9996	23.8777
-18.5	36.3336	18.896800000000002	35.6389	26.7013	23.4439
-18.0	36.0913	17.6515	35.2872	26.270699999999998	23.6983	25.5913
-17.5	35.9364	17.5996	34.5552	25.887500000000003	23.959899999999998	25.1688
-17.0	22.5657	35.992	17.6127	34.364999999999995	26.4403	23.915300000000002	26.038999999999998
-16.5	22.1324	35.6355	17.3261	34.9839	26.51	23.7335	24.9453
-16.0	20.9129	34.809799999999996	20.7184	17.169	35.536199999999994	27.2599	23.7711	24.57
-15.5	19.6812	35.2473	21.2506	18.317999999999998	34.6773	26.2882	16.114199999999997	23.9668	25.0714
-15.0	19.564799999999998	34.071400000000004	21.3444	17.6818	30.202	33.926	26.187299999999997	16.1725	23.9084	24.496399999999998
-14.5	25.5514	19.7024	34.8159	21.108	18.764499999999998	31.844299999999997	33.8195	25.9505	15.9429	24.446	24.0476
-14.0	26.6455	19.803800000000003	34.3335	20.961199999999998	17.9695	31.648799999999998	33.5538	26.293100000000003	17.1349	24.537599999999998	23.5902
-13.5	26.3214	20.6124	34.262499999999996	21.2278	18.535200000000003	30.6293	32.9713	25.6975	17.0685	24.4311	23.9052
-13.0	26.2103	20.7761	34.9853	20.4835	18.3291	30.8923	32.6721	26.323	17.5803	24.546400000000002	23.314600000000002
-12.5	25.9698	21.661099999999998	36.0126	21.1193	31.3482	19.157899999999998	30.1763	32.8487	25.9116	18.1641	23.3698	23.9323
-12.0	25.533	21.437	36.412299999999995	21.8663	31.0855	19.351	30.392300000000002	34.9202	32.3569	25.3042	17.5119	24.2063	23.6024
-11.5	26.572	22.188100000000002	35.757200000000005	21.5994	30.855600000000003	18.9287	31.2417	34.824200000000005	32.6005	25.0785	18.1588	23.7617	24.1117
-11.0	26.1949	21.868	35.2258	21.2004	30.9649	20.203000000000003	18.6645	30.626099999999997	34.4718	31.636999999999997	25.0593	17.8704	23.506899999999998	24.6732
-10.5	25.6332	23.394099999999998	35.4907	22.0928	16.230800000000002	31.4825	20.7424	17.8994	30.7369	33.6204	31.743999999999996	24.7778	17.6353	23.3246	23.5725
-10.0	24.3918	23.5948	34.2791	22.404999999999998	15.939200000000001	31.867499999999996	20.3428	18.3711	30.1644	34.3371	30.7197	23.6771	17.1898	23.4171	24.871599999999997
-9.5	19.433	24.968799999999998	23.5757	35.0319	21.1036	15.889899999999999	31.887900000000002	20.092399999999998	18.3036	30.8866	34.113499999999995	30.9213	24.4585	17.5842	23.0734	24.8423
-9.0	18.0937	24.19	23.2082	34.114999999999995	20.8944	16.5746	31.684900000000003	19.8489	18.5427	31.5992	34.204600000000006	30.8715	23.5106	16.8101	22.4115	24.842000000000002
-8.5	18.1213	23.6995	23.4917	34.8837	21.6157	16.890099999999997	32.1097	19.9547	18.148600000000002	30.3719	34.371500000000005	29.179	23.264	17.485699999999998	22.8443	24.5443
-8.0	17.692800000000002	23.8463	23.5349	35.019	21.939700000000002	15.8985	31.4883	20.2877	17.999100000000002	31.5583	33.4506	30.8042	23.6536	17.4728	23.016399999999997	24.7415
-7.5	17.8206	24.5271	23.788600000000002	33.9118	21.7082	16.693499999999997	30.6043	20.1647	18.076999999999998	29.635199999999998	33.4078	29.7714	23.316399999999998	17.1597	23.1201	25.241500000000002
-7.0	18.454	23.869300000000003	13.023800000000001	22.8614	34.1464	21.696399999999997	17.1623	28.361400000000003	19.9426	18.0019	29.442200000000003	33.89	29.7574	23.027099999999997	17.272199999999998	22.8852	25.4965
-6.5	19.1229	23.8908	13.319400000000002	23.009	32.762	21.5424	13.5265	26.3948	20.1057	17.9725	30.015	33.4144	29.4071	23.5096	16.974700000000002	22.6935	25.0881
-6.0	18.8916	23.2635	13.5672	22.636999999999997	33.7164	21.1436	16.1738	26.7397	20.048399999999997	17.9196	29.7307	32.8799	29.5553	23.5339	17.202	22.4362	24.75
-5.5	19.4143	23.210099999999997	13.811899999999998	22.5998	33.4933	21.3241	16.9738	26.9151	20.136599999999998	17.921899999999997	29.6038	32.642300000000006	28.979000000000003	22.5578	17.1841	21.455000000000002	25.1151
-5.0	18.6054	23.4284	13.3499	23.2203	33.6407	21.1676	16.136200000000002	25.1687	19.4164	18.432000000000002	30.0837	31.659499999999998	30.256800000000002	22.561600000000002	17.4699	22.4843	25.7036
-4.5	18.8094	22.5895	14.056400000000002	22.7213	33.4075	21.0611	16.5846	25.517500000000002	19.4011	18.0097	30.0695	31.6692	28.200100000000003	22.7634	17.2872	22.107200000000002	24.124200000000002
-4.0	19.1521	23.017	13.856300000000001	21.5666	33.319399999999995	20.8116	16.8394	25.8767	19.3416	18.0986	29.940199999999997	31.7309	28.9562	22.5405	17.6392	21.9695	24.8966
-3.5	18.9866	22.5272	13.9644	22.2933	32.7179	20.995900000000002	16.0341	25.5125	18.6342	17.864600000000003	29.4568	31.2075	28.8388	22.186500000000002	16.9971	21.910700000000002	24.3578
-3.0	18.957800000000002	21.6607	13.7284	24.558500000000002	23.2888	31.6479	20.1826	16.291700000000002	25.5504	18.9463	17.743299999999998	28.2047	31.300299999999996	28.683799999999998	22.054399999999998	17.4063	21.9059	25.3491
-2.5	19.0857	22.305100000000003	13.581000000000001	24.8341	22.639499999999998	32.231	20.0968	16.715	25.8793	19.8368	18.0917	27.0209	28.5881	29.9624	28.477800000000002	22.2965	17.676	21.9118	24.8363
-2.0	19.0742	22.6567	13.873400000000002	25.293100000000003	22.809099999999997	23.2822	31.6826	20.4548	15.5138	26.4678	18.929	17.6966	27.1688	28.4954	30.3641	28.3714	22.1507	16.876700000000003	21.7058	24.228399999999997
-1.5	19.5091	21.4154	13.827699999999998	24.5628	23.9613	21.682599999999997	31.670999999999996	20.5574	16.6419	26.1981	19.0618	17.8776	27.608900000000002	28.3525	28.7298	28.807699999999997	22.2862	17.058400000000002	21.744300000000003	24.0148
-1.0	18.939	22.1251	13.9125	25.014599999999998	23.174699999999998	21.9975	32.2569	21.3319	17.481199999999998	26.3381	18.2351	17.8017	26.8517	29.1053	29.0553	27.401999999999997	22.7325	17.7116	21.2866	24.142699999999998
-0.5	18.9011	21.2964	13.7543	24.0209	23.3695	19.336	21.903399999999998	30.5197	19.909	15.171799999999998	25.942999999999998	18.4969	17.765600000000003	27.2338	28.621399999999998	29.3556	27.4788	22.0172	17.918000000000003	21.3511	24.0017
0.0	31.701	19.2909	16.3692	20.6836	13.552699999999998	28.3731	13.740200000000002	24.1154	22.4985	19.144099999999998	21.831400000000002	32.118	20.1866	27.4022	26.552699999999998	18.1163	17.333199999999998	27.3426	29.2825	29.810299999999998	27.1078	22.8204	17.630300000000002	21.3017	24.2457
0.5	30.989800000000002	19.466500000000003	16.8197	22.315	13.856200000000001	29.1555	14.110800000000001	23.827399999999997	23.3778	19.0228	21.2065	30.593	20.443199999999997	28.1301	26.6262	18.1146	16.8413	26.9811	28.734	28.595000000000002	27.8795	22.432299999999998	17.0911	21.285400000000003	23.5018
1.0	30.711100000000002	18.983900000000002	16.9618	20.253	14.0342	29.2971	13.5996	23.9175	23.4299	19.2621	21.0655	31.478400000000004	20.124399999999998	27.3145	26.5496	18.750700000000002	17.3522	27.2249	28.9036	29.077199999999998	28.2205	21.8051	16.9714	20.840700000000002	24.403499999999998
1.5	31.590399999999995	19.490699999999997	17.0358	20.702800000000003	14.228100000000001	29.6339	13.7991	23.4842	23.7657	19.057599999999997	20.765700000000002	30.476399999999998	19.6712	27.265800000000002	26.4074	18.4071	16.9897	27.3284	27.9923	28.7646	27.1039	21.865299999999998	17.435399999999998	21.2382	23.5013
2.0	31.6665	18.6589	16.7121	20.6886	14.000699999999998	29.0842	14.0498	23.7345	23.524900000000002	18.387800000000002	19.9118	30.172700000000003	19.3468	27.370600000000003	25.9497	17.415599999999998	17.2486	26.9872	28.3389	27.6499	26.8434	21.5124	17.8802	20.543499999999998	22.802799999999998
2.5	32.0201	18.7532	16.8528	21.571800000000003	14.258699999999997	28.4796	14.0131	23.8069	23.2455	19.0031	20.508	31.0054	19.5184	27.1785	25.2081	17.709400000000002	17.055899999999998	27.0451	28.2003	29.0406	26.8393	21.3438	17.2007	20.0483	22.0064
3.0	32.1281	18.8606	16.8002	20.7737	13.5494	29.671000000000003	13.7747	23.5728	22.3708	19.0653	20.6042	29.7977	19.8163	25.828200000000002	25.4356	17.8765	17.175	26.7426	28.0945	28.0455	27.025	21.3426	16.8025	19.5995	22.3395
3.5	31.634	18.8248	16.3175	20.950499999999998	14.0005	29.953700000000005	13.5747	23.7279	21.9827	18.2656	20.9402	29.6364	19.6114	26.54	25.5099	17.730800000000002	17.0657	27.2014	27.8399	27.4366	27.9028	21.496299999999998	16.9116	19.7659	22.5837
4.0	31.0283	18.3036	16.174100000000003	20.9636	13.591899999999999	30.0399	13.767199999999999	23.637	22.6996	18.330199999999998	20.7845	30.0841	19.9777	26.5268	25.383300000000002	18.470000000000002	16.842100000000002	26.018900000000002	28.4512	27.793499999999998	26.1982	21.124599999999997	16.7106	20.4151	22.8441
4.5	31.009999999999998	18.904799999999998	16.476799999999997	20.616699999999998	13.5589	15.892600000000002	13.741900000000001	23.455099999999998	22.5155	18.2868	20.4007	29.0257	19.6098	26.6504	25.5459	17.8967	17.1563	26.3089	24.9994	28.3683	27.071199999999997	26.6449	21.3356	17.0514	19.209500000000002	22.6263
5.0	31.0983	18.372899999999998	16.2658	20.6119	13.2677	29.180200000000003	13.2321	24.1772	22.9495	18.602	19.921499999999998	29.6157	19.4757	27.7744	25.031399999999998	17.522	17.0254	26.6483	25.361700000000003	27.8355	27.6615	27.218600000000002	20.6525	16.4003	19.2063	21.518
5.5	31.077799999999996	19.1284	16.5908	20.5141	12.9895	29.994	14.1291	23.8235	22.6795	18.2602	19.468799999999998	29.998099999999997	19.4974	27.090600000000002	24.602700000000002	17.4639	16.6549	26.9893	25.258699999999997	27.621299999999998	27.3941	26.7764	20.1558	16.6554	19.1466	21.2505
6.0	30.921099999999996	18.3475	16.273999999999997	20.0009	13.123800000000001	28.857	13.457799999999999	23.0473	22.735699999999998	18.177300000000002	20.1508	30.0657	19.6006	20.122500000000002	27.8473	24.6835	17.0669	16.658	26.563200000000002	25.5434	25.8932	27.5582	25.912200000000002	20.3822	16.134500000000003	19.2702	21.800199999999997
6.5	31.3977	9.6224	16.2498	20.116300000000003	13.9084	28.4125	13.8905	23.6413	22.0473	17.7067	20.069300000000002	29.6832	19.071199999999997	20.771099999999997	28.1259	25.2256	16.9972	16.2203	26.3671	25.6961	26.0584	27.0742	25.8105	20.4278	15.881200000000002	19.4707	22.0326
7.0	30.5454	17.5673	16.1719	20.0782	13.441500000000001	29.0046	13.887300000000002	22.5424	21.922700000000003	17.5775	20.2183	29.105800000000002	19.2377	19.9178	28.7026	24.6589	17.9699	16.320500000000003	27.1961	25.2089	27.153000000000002	27.5032	25.382	20.220100000000002	16.146	19.1072	21.9255
7.5	31.361800000000002	17.7835	16.291500000000003	19.312600000000003	13.148599999999998	28.9364	14.3586	22.321199999999997	21.4573	17.6815	20.195899999999998	28.4405	19.5047	19.8549	27.6797	24.7838	17.8493	16.824299999999997	26.3917	24.257099999999998	27.9148	26.44	25.8234	20.120700000000003	16.6698	19.9999	20.9467
8.0	31.0297	18.0808	16.302	19.9893	13.211599999999999	29.1259	13.9546	23.068	22.852	18.1083	20.3682	28.652600000000003	19.6512	20.3727	26.4756	24.7493	17.3983	16.2737	26.387700000000002	23.3743	27.6275	26.8323	25.3582	19.9912	16.874299999999998	19.258499999999998	21.6346
8.5	30.4677	17.8137	16.645799999999998	19.0426	13.295000000000002	28.0491	14.208	23.0651	22.8325	17.0351	20.5168	28.8909	19.0451	20.241	27.4481	24.3674	17.272299999999998	16.1827	26.1992	23.4739	27.717000000000002	25.9572	24.929199999999998	20.4253	16.1993	18.0049	21.6472
9.0	30.827	17.2477	15.8877	19.139200000000002	13.3485	28.695400000000003	14.003599999999999	22.6955	22.200200000000002	17.3177	20.2564	28.3153	18.7117	20.4006	26.939100000000003	23.8579	16.5712	16.0405	26.1423	23.0847	27.591	25.6467	24.7994	19.8059	15.962800000000001	18.027	21.9956
9.5	30.6152	17.9505	15.8373	18.994	13.0507	27.3803	13.716999999999999	22.6667	22.679900000000004	18.366	19.990199999999998	28.290200000000002	18.7223	20.7946	26.381899999999998	23.3813	17.531399999999998	16.0945	26.7011	22.909000000000002	26.573700000000002	25.3588	24.7903	19.601	15.3512	18.108600000000003	20.8609
10.0	30.7875	18.245199999999997	15.756400000000001	19.0213	13.351599999999998	26.9959	14.1109	22.5219	21.8011	17.2454	20.4616	27.334699999999998	18.5184	19.4472	25.6362	22.8568	17.345399999999998	16.342299999999998	26.391199999999998	22.1897	26.1687	25.8737	24.4237	19.318800000000003	15.0781	18.358400000000003	20.205000000000002
10.5	30.6066	17.5575	15.807699999999999	18.870399999999997	12.584600000000002	26.8418	13.586099999999998	23.1036	21.8275	17.2997	19.591500000000003	28.305999999999997	18.7789	19.0704	25.9441	22.6668	17.2855	16.2165	26.8202	22.2336	25.5301	25.0579	24.8233	19.1056	14.8107	18.4468	20.5552
11.0	30.176199999999998	17.845599999999997	15.8352	18.657200000000003	12.2385	27.232400000000002	13.863	23.299100000000003	21.962	17.201900000000002	19.5823	27.3543	18.479300000000002	19.490399999999998	26.7999	23.1613	17.0339	15.548000000000002	25.9437	21.5046	25.787300000000002	25.1837	24.9952	18.7938	15.3596	18.2625	20.7053
11.5	29.8918	17.644	16.0014	18.509100000000004	12.407	27.411	13.6558	22.7196	21.890900000000002	17.1489	19.402	28.0892	18.2242	19.5997	25.2589	22.8462	17.0933	16.037	26.3614	21.1193	25.8109	25.3064	24.4214	19.0553	15.247500000000002	17.9015	20.7881
12.0	30.112199999999998	17.944499999999998	15.560199999999998	18.7955	12.1543	27.7774	13.864700000000001	23.1237	22.5798	17.193600000000004	19.3421	27.597	18.0832	19.9388	25.7207	23.0061	16.968999999999998	15.524799999999999	25.7701	21.0463	26.7257	24.3565	24.4866	19.269499999999997	15.3264	16.8973	19.8749
12.5	29.97	17.9679	15.465400000000002	18.095200000000002	12.0672	26.7185	14.1563	22.383	22.4268	16.6242	18.8799	27.1269	18.7999	19.461199999999998	26.1146	23.497300000000003	16.9667	15.514800000000001	25.5678	20.606	26.0561	24.101	24.5242	18.9798	14.803899999999999	17.470499999999998	19.779700000000002
13.0	29.304599999999997	17.0668	15.1551	18.194899999999997	12.199200000000001	27.8427	14.095799999999999	22.695700000000002	22.543699999999998	16.4762	19.7908	26.3881	18.0703	19.9837	26.2471	22.5158	16.2704	15.7917	25.250899999999998	20.7631	25.7601	23.8093	24.6393	18.7118	14.8878	18.023100000000003	18.953799999999998
13.5	29.362900000000003	17.628	15.406300000000002	17.651	12.2807	27.991699999999998	13.943699999999998	22.5444	22.1565	17.099	19.3797	26.045299999999997	17.9218	19.643	25.8641	22.8501	17.078	15.6571	25.177799999999998	19.8194	25.942	24.2955	24.0496	18.566499999999998	14.335700000000001	18.107	18.8289
14.0	29.0584	17.8903	15.7128	18.4148	11.611	26.8012	13.6966	22.3345	21.8496	16.7348	19.504099999999998	26.6349	18.051	19.580000000000002	25.6765	22.412	17.2102	15.8973	24.4422	19.7325	25.6401	23.756	23.4663	18.3637	14.0757	18.109099999999998	18.075100000000003
14.5	29.9034	17.6055	15.530499999999998	17.5419	11.8367	26.7579	13.717099999999999	22.0997	22.418200000000002	16.5492	19.354499999999998	26.4438	18.1367	18.634	25.6785	22.2818	17.2532	15.2725	24.1499	19.6903	25.6826	22.8928	23.3188	18.0036	14.3069	17.104	18.654400000000003
15.0	29.155	17.812700000000003	15.201099999999999	18.2861	11.7524	25.8542	13.857199999999999	22.136200000000002	21.894	15.993799999999998	19.2484	26.9	17.9693	19.2495	25.637600000000003	22.2922	16.7835	14.6279	24.124699999999997	18.944599999999998	25.4835	22.682499999999997	23.3659	18.365000000000002	13.982199999999999	16.848599999999998	18.3789
15.5	28.8357	17.5013	14.9921	17.7821	11.1375	25.4141	14.013300000000001	21.5438	21.4459	16.229	19.159299999999998	26.886799999999997	18.3594	19.6635	25.628999999999998	22.326500000000003	16.2992	14.3002	23.833099999999998	18.905099999999997	25.0657	21.8248	23.7294	18.1083	13.8289	16.497700000000002	16.9446
16.0	28.7502	17.2793	15.459600000000002	17.7715	11.2515	26.1407	13.8234	20.9496	21.6903	16.5501	18.552	26.6605	17.9796	20.0855	24.503800000000002	22.559099999999997	15.6814	15.3445	24.029400000000003	18.3265	24.5735	21.7305	17.3781	12.8735	16.9443	17.2677
16.5	29.7618	17.6861	14.6518	17.4363	11.2651	26.6889	13.9387	21.2065	21.9515	16.0924	18.7607	26.2027	18.0133	20.0111	24.9312	22.1635	16.138199999999998	14.988	24.033	18.0458	25.4701	21.5422	17.404400000000003	12.5591	17.328	16.487099999999998
17.0	28.663	17.5408	14.424799999999998	17.173299999999998	11.181899999999999	26.201500000000003	13.849799999999998	21.01	21.8008	16.4124	18.595699999999997	25.4756	17.563	19.8412	24.3291	21.4896	16.4649	14.8465	23.3293	17.4602	24.6123	21.6226	17.3714	12.4774	17.7411	17.1425
17.5	29.1513	17.2095	14.679800000000002	16.888600000000004	10.7346	26.230600000000003	14.0167	20.9069	20.8364	16.002699999999997	18.7536	25.5302	16.9064	20.0335	25.148999999999997	21.0799	15.805	14.7151	22.3642	17.003	21.0322	17.1242	12.2029	17.1455	17.038
18.0	28.8543	17.3794	14.589400000000001	16.8194	10.5998	25.6955	13.7504	21.5465	21.083	16.3252	19.249399999999998	25.659100000000002	16.5331	18.889300000000002	25.0392	21.6798	16.236800000000002	14.3908	22.7107	16.485699999999998	20.0678	16.829500000000003	12.1652	16.941200000000002	16.9712
18.5	28.9497	16.9733	15.159400000000002	17.7477	10.9054	25.9828	13.296199999999999	20.473399999999998	21.2633	16.077199999999998	18.3872	26.0254	16.726200000000002	18.6767	25.028200000000002	21.223	15.7225	13.865	22.8512	16.061300000000003	19.9283	16.8678	11.627600000000001	16.9172	16.679100000000002
19.0	28.7161	17.5884	14.802100000000001	16.4884	10.1293	24.8157	13.770999999999999	20.7163	21.554	15.714300000000001	18.433699999999998	24.518	16.602700000000002	18.7199	24.3001	21.6984	13.7559	22.5684	16.0686	19.7684	15.6901	11.053999999999998	17.2817	17.0203
19.5	27.846	17.518600000000003	14.47	16.893500000000003	10.1025	25.5017	14.182199999999998	21.1972	21.3081	16.0995	17.6863	25.0882	16.5321	19.1545	24.993499999999997	21.2375	13.517299999999999	22.631700000000002	15.039899999999998	19.9241	15.911499999999998	10.7045	16.9137	16.490499999999997
20.0	29.027700000000003	17.556700000000003	14.267100000000001	17.2697	10.054400000000001	24.7892	13.7622	21.311	21.4042	15.8838	17.2825	24.9283	16.3628	19.307	25.2346	21.6812	13.5344	21.9244	15.6838	19.7407	15.703299999999999	10.3001	16.0033	16.084
20.5	17.1391	14.1982	17.3585	9.9952	25.3455	13.7977	21.0624	20.9544	16.046100000000003	17.9183	25.2514	16.8076	19.2121	25.186	21.3009	13.724599999999999	21.645799999999998	15.0011	19.1601	14.4505	9.92	16.386300000000002	15.672200000000002
21.0	16.9367	14.0579	17.4282	9.6007	24.7627	13.444100000000002	20.2838	21.371299999999998	16.0661	17.7659	24.6908	16.8074	18.5186	25.1203	20.793499999999998	21.6724	18.4347	13.9763	9.9557	16.3569	15.7009
21.5	17.1838	14.3273	17.2053	9.6162	24.326500000000003	13.2592	20.1102	21.090200000000003	16.1997	17.5386	24.7377	16.7467	18.3067	24.5994	20.5995	21.5365	18.3385	14.3984	10.0649	16.3352	15.290799999999999
22.0	17.229699999999998	13.5321	16.4972	9.754999999999999	24.864900000000002	13.133	20.8928	21.244699999999998	15.932700000000002	17.9554	24.414399999999997	15.968199999999998	18.8542	24.3249	20.8372	21.568	18.489700000000003	14.0211	9.4415	16.552799999999998	14.866900000000001
22.5	17.0061	13.64	15.980500000000001	9.073500000000001	24.4687	13.2058	20.032799999999998	21.3767	15.388499999999999	17.4724	24.142	15.995700000000001	19.1509	24.2651	20.8088	20.516099999999998	17.320899999999998	13.2946	16.525199999999998	14.333499999999999
23.0	16.4109	13.8667	15.729000000000001	9.4809	24.463600000000003	13.0447	20.3125	21.6053	15.355799999999999	17.5616	25.0533	16.383799999999997	18.7224	23.591099999999997	20.4338	19.6693	16.972399999999997	13.5416	16.175800000000002	13.7951
23.5	17.391199999999998	13.735299999999999	15.9109	8.9334	24.1326	12.978900000000001	20.5443	21.200499999999998	15.3584	16.5301	23.0956	16.185200000000002	18.620900000000002	23.8508	19.8598	20.045399999999997	16.6019	15.967400000000001	13.8446
24.0	16.761699999999998	13.67	16.487899999999996	9.0083	23.8749	12.7131	19.5881	20.808600000000002	14.734399999999999	17.2021	23.4909	15.753499999999999	18.334699999999998	23.4567	20.066100000000002	20.1108	16.3122	15.757	13.4911
24.5	16.1863	13.2676	16.3561	9.1167	24.051499999999997	12.701600000000001	19.839100000000002	20.939999999999998	14.6756	16.8182	23.866899999999998	16.1414	18.5359	23.2061	19.8712	19.5558	16.151500000000002	15.8408	12.748899999999999
25.0	17.0671	14.0363	15.5968	8.434000000000001	24.385800000000003	12.382100000000001	19.4344	20.6899	14.778799999999999	16.7055	24.3276	15.476199999999999	17.9031	22.4377	19.29	19.7751	15.825700000000001	15.9446	12.356300000000001
25.5	16.588900000000002	13.166	15.0074	8.4118	23.639400000000002	12.177100000000001	19.9771	20.8114	14.503800000000002	16.8365	23.6585	15.305900000000001	18.310499999999998	22.1665	19.851200000000002	19.122799999999998	15.306499999999998	15.722100000000001	11.7797
26.0	16.2569	13.1096	14.570199999999998	8.4509	23.6171	12.6628	19.5702	20.615	14.710999999999999	16.6056	23.738500000000002	14.826800000000002	18.0923	22.0638	19.8124	19.083299999999998	14.979699999999998	11.6914
26.5	16.4512	12.709200000000001	15.373	7.7684999999999995	23.6525	12.5671	19.4249	19.9848	14.491299999999999	16.336000000000002	23.5527	14.687899999999999	18.302599999999998	22.5131	19.9862	18.4237	14.7321	11.2666
27.0	15.707400000000002	13.185699999999999	15.200099999999999	7.951099999999999	23.5886	11.9915	19.4755	20.2545	14.555499999999999	16.0639	22.2641	15.067699999999999	18.0509	21.9989	19.7679	14.195	10.931600000000001
27.5	15.933	14.1031	15.449199999999998	8.003400000000001	23.5761	11.6604	19.5689	20.3599	14.182500000000001	16.2568	22.3039	14.2062	17.326800000000002	21.3029	19.504	10.4256
28.0	16.21	13.2646	14.187899999999999	7.833600000000001	23.3939	11.7186	19.5691	19.6066	13.9533	16.4086	22.6614	14.618099999999998	18.1065	21.8123	18.913600000000002	10.0429
28.5	16.085500000000003	13.3603	14.159600000000001	7.729399999999999	23.3691	12.0707	19.4467	19.9984	13.781600000000001	16.2125	22.6593	14.2909	17.965	21.7005	19.1688	9.5442
29.0	15.980899999999998	12.8288	14.3843	7.7027	23.2805	11.517900000000001	19.1038	20.636899999999997	13.2693	16.0805	22.1231	14.1646	17.6324	20.7908	19.034100000000002	9.0458
29.5	16.065199999999997	12.622300000000001	14.7366	7.0591	23.1822	11.3036	18.3422	19.969800000000003	13.523	15.953799999999998	22.3266	13.2828	17.341099999999997	20.713700000000003	18.2102	8.7903
30.0	15.548200000000001	12.9812	14.3242	7.2553	22.5151	11.1789	18.4128	19.342	13.6499	16.016799999999996	22.2245	13.4681	17.4346	20.791	18.965	8.549900000000001
30.5	15.610800000000001	13.1312	15.0411	7.016399999999999	21.7388	10.895999999999999	18.7476	19.0934	13.142000000000001	15.8835	22.0951	13.379000000000001	17.1528	20.0726	19.1236	8.0228
31.0	15.504499999999998	12.512599999999999	14.4711	21.9293	10.7935	18.6916	19.138499999999997	13.3002	15.823799999999999	21.6677	13.2796	17.0683	20.232699999999998	18.5589
31.5	15.4334	12.332	13.702200000000001	22.4159	17.8943	18.9027	12.646799999999999	15.3073	21.1176	13.0636	16.6135	19.364900000000002	18.9176
32.0	15.2159	12.129999999999999	14.023200000000001	22.495199999999997	17.2197	19.0253	12.731	15.574200000000001	22.3135	12.9137	17.1627	18.9808	18.031
32.5	15.717	11.878	13.810100000000002	21.602500000000003	17.819	19.1013	13.0198	14.8918	21.8664	12.734	16.7058	18.7578	18.136499999999998
33.0	14.909399999999998	12.4354	14.4033	21.8107	17.530399999999997	19.2456	12.5589	15.159899999999999	21.5058	12.9202	16.676000000000002	18.4019	17.6305
33.5	14.887700000000002	12.104899999999999	14.1368	21.708299999999998	17.094299999999997	18.7417	12.0674	14.949699999999998	21.5425	12.0887	16.5997	18.4212	17.943900000000003
34.0	14.2066	11.768	13.7107	21.420399999999997	17.0316	18.8944	12.3702	15.0669	21.2053	11.8628	16.5817	18.1771	17.5814
34.5	14.328999999999999	11.5759	13.7328	20.7359	17.4014	18.8522	12.1945	14.990599999999999	21.1208	11.8065	16.3624	17.8584	17.383699999999997
35.0	14.0684	11.1189	12.7974	20.1327	16.938599999999997	17.5651	11.716	14.587599999999998	21.12	12.6634	16.9051	17.391	16.8886
35.5	14.147499999999999	11.1699	20.4961	16.517799999999998	18.5296	11.9756	14.454799999999999	20.561	11.2316	15.792200000000001	17.3655	17.319200000000002
36.0	14.1082	10.860500000000002	20.4884	16.4695	18.5003	20.6878	11.2275	16.2391	16.8253	17.2136
36.5	13.936599999999999	11.0535	19.661099999999998	16.9009	18.2413	20.1224	11.056	15.317899999999998	16.0256	17.3156
37.0	13.4491	10.5616	19.8415	16.3299	18.1621	19.4363	10.937	16.2949	16.5735	17.0714
37.5	13.7623	10.886899999999999	19.3176	16.169700000000002	17.719700000000003	19.532899999999998	10.5693	15.5339	15.4722	16.7504
38.0	13.402899999999999	9.7844	18.796599999999998	15.0823	17.5333	19.6486	10.532300000000001	15.7615	15.034600000000001	16.0085
38.5	13.0212	18.511200000000002	15.719100000000001	18.204	19.2253	15.5329	14.873499999999998	16.345100000000002
39.0	12.905199999999999	19.165399999999998	14.885000000000002	17.302400000000002	18.990199999999998	15.13	14.2563	15.647599999999999
39.5	18.2868	14.828700000000001	17.1014	15.9561	14.295	15.258999999999999
40.0	18.4049	15.0936	17.7893	15.600600000000002	14.0419	15.0846
40.5	17.8769	14.625	17.7765	15.6792	13.394	15.894400000000001
41.0	17.9625	14.648200000000001	17.466199999999997	13.529	15.366
41.5	17.967	13.651499999999999	17.491699999999998	13.1096	15.0738
42.0	17.3185	13.6679	17.419800000000002	13.206900000000001	15.113199999999999
42.5	18.3349	13.4532	16.9678	12.8066	15.0301
43.0	17.8211	13.7443	16.7967	12.962800000000001	15.402499999999998
43.5	17.803	16.8352	12.6914	15.6481
44.0	17.1148	16.8003	12.2901	15.2379
44.5	16.9489	16.253	12.236099999999999	15.1106
45.0	16.639999999999997	16.4092	15.4329
45.5	16.148699999999998	16.0823	15.197899999999999
46.0	16.232000000000003	16.288800000000002	15.3986
46.5	15.9544	15.5951
47.0	16.215600000000002	15.564
47.5	15.192899999999998	15.4951
48.0	15.458299999999998	15.5774
48.5	14.975000000000001	15.2364
49.0	14.8859	15.168299999999999
49.5	15.081199999999999
50.0	15.422600000000001
50.5	15.1506
