# Supplementary material for: Spatial control of the APC/C ensures the rapid degradation of cyclin B1
Source: EMBO J. 2024 Aug 14;43(19):4324–55. doi: 10.1038/s44318-024-00194-2 (PMC11445581; doi:10.1038/s44318-024-00194-2)
Supplement: Supplementary file 5 — Source data Fig. 1 [file 44318_2024_194_MOESM5_ESM.zip › Figure 1/Fig 1C/RawData/Pulled_Whole_Raw_FINAL_ApcinTame.txt]

-30.0	27.834799999999998
-29.5	28.526500000000002
-29.0	27.5523
-28.5	28.9221
-28.0	29.0974
-27.5	29.5248
-27.0	29.724899999999998
-26.5	17.8761	30.805699999999998
-26.0	18.232	30.7878
-25.5	18.4067	31.0996
-25.0	18.635099999999998	30.955199999999998
-24.5	18.418599999999998	30.9356
-24.0	18.6908	30.890800000000002
-23.5	18.755100000000002	31.146900000000002
-23.0	18.3937	31.156200000000002
-22.5	17.961499999999997	30.7609
-22.0	17.874	29.6085
-21.5	17.7095	29.7599
-21.0	17.4458	29.662	20.823700000000002
-20.5	17.205	29.970100000000002	20.621100000000002
-20.0	30.008	16.3278	29.5304	20.7271	17.6322
-19.5	29.939799999999998	15.5308	29.4774	20.8724	19.412599999999998
-19.0	29.4911	10.633700000000001	29.412599999999998	20.6364	17.7183
-18.5	28.2861	9.3395	28.9017	20.494300000000003	19.4542
-18.0	18.1052	9.425400000000002	22.680400000000002	19.579	19.7355	20.651799999999998
-17.5	18.1238	10.0941	22.484599999999997	19.271800000000002	19.653399999999998	20.5243
-17.0	17.9344	18.098399999999998	9.465800000000002	24.2989	20.6176	17.779600000000002	19.407899999999998
-16.5	17.9036	17.926099999999998	9.357299999999999	22.7429	15.9955	19.662200000000002	19.575899999999997
-16.0	16.3281	17.918	15.4316	9.3372	22.5666	19.4311	19.615099999999998	17.960800000000003
-15.5	17.2289	19.179199999999998	15.5198	9.3656	21.3104	15.7929	10.7138	19.415100000000002	19.357
-15.0	17.247	18.128999999999998	14.2498	9.4435	23.256800000000002	21.3217	15.8711	10.4519	19.5485	15.6017
-14.5	17.2407	17.3318	18.607	14.506499999999999	10.333300000000001	24.839299999999998	22.4145	17.6002	10.6325	19.495	18.9823
-14.0	15.592600000000001	17.143800000000002	19.1913	14.2653	10.222199999999999	25.0468	22.5614	17.450400000000002	10.787500000000001	18.1908	18.8182
-13.5	15.598500000000001	16.334500000000002	19.2345	15.842800000000002	10.3912	24.832700000000003	21.1784	15.599499999999999	10.6085	16.2004	17.6423
-13.0	15.500800000000002	16.0654	19.162499999999998	15.811900000000001	10.267299999999999	24.926	21.38	15.832299999999998	10.8521	19.3049	14.172799999999999
-12.5	15.051800000000002	16.016099999999998	19.4135	15.537400000000002	27.198	10.4695	24.9153	21.3073	15.879199999999999	10.8161	17.652	17.9129
-12.0	15.2575	16.2624	24.546100000000003	15.585099999999999	26.9222	10.5183	23.401400000000002	18.362299999999998	21.0499	15.659400000000002	10.566400000000002	18.0447	14.2417
-11.5	15.317800000000002	16.3287	19.675099999999997	15.438600000000001	27.404400000000003	10.392999999999999	23.5567	18.284599999999998	21.059	15.8734	12.172099999999999	17.9115	17.5503
-11.0	15.093900000000001	16.0783	19.4706	14.3931	27.2421	10.2448	10.5007	23.371699999999997	18.185599999999997	21.0415	14.652199999999999	10.6694	17.9654	17.8888
-10.5	15.175400000000002	16.2366	19.7734	15.592299999999998	25.337400000000002	27.5479	10.2477	10.6032	24.7179	18.1498	21.1279	15.7207	12.106	16.3839	14.078000000000001
-10.0	14.8565	15.9587	21.136699999999998	14.4092	25.2823	27.328699999999998	10.0968	10.4237	23.3747	18.484199999999998	20.8346	15.662899999999999	12.046700000000001	16.229000000000003	17.5183
-9.5	10.9291	14.771899999999999	14.6364	21.482400000000002	14.2523	25.355600000000003	27.293599999999998	10.0188	10.4411	23.5648	18.6225	20.895799999999998	14.8686	12.091000000000001	16.283299999999997	14.4895
-9.0	10.6101	14.804400000000001	14.843300000000001	21.1277	14.1753	25.295099999999998	26.6818	10.2168	10.5602	23.5604	18.6368	20.9276	14.6556	12.1606	17.7354	14.2988
-8.5	10.6804	14.5652	16.2135	21.11	14.3925	25.5581	26.706300000000002	10.286200000000001	10.3682	23.425800000000002	18.7129	20.8294	15.4784	12.3659	16.1067	14.0373
-8.0	10.6684	14.6145	14.596	21.3104	15.779900000000001	25.4258	26.1711	10.548599999999999	10.349499999999999	23.430500000000002	18.5574	20.7871	14.5822	10.8765	16.1342	13.8945
-7.5	10.5009	14.454699999999999	14.656899999999998	21.1693	15.7176	25.245299999999997	25.4441	10.3664	10.4879	23.523899999999998	18.5298	20.518500000000003	14.524099999999999	10.727500000000001	16.2741	14.0747
-7.0	10.6602	14.319999999999999	6.1649	14.5319	20.1662	15.6641	25.156299999999998	23.769000000000002	10.192	10.4279	23.4688	18.8716	20.517	14.6623	12.1703	15.3072	14.4897
-6.5	10.8347	14.331899999999997	6.828399999999999	14.6815	21.045099999999998	15.4775	24.9468	23.171100000000003	10.2631	10.4239	23.438	18.691000000000003	20.572400000000002	14.785	11.942599999999999	16.0895	14.6155
-6.0	10.7866	14.2562	6.839099999999999	14.496500000000001	21.302	15.5962	24.100399999999997	16.6191	10.3387	10.4434	22.0957	18.804399999999998	19.7311	14.661000000000001	10.6115	15.0994	14.2116
-5.5	10.895100000000001	13.754199999999999	7.050999999999999	14.565299999999999	21.2599	14.2767	23.8728	16.4117	10.3028	10.453499999999998	22.9693	18.6935	19.6395	14.425799999999999	11.9589	14.8789	14.2385
-5.0	10.914100000000001	13.4483	6.938500000000001	14.467199999999998	21.3541	14.0291	23.188899999999997	15.4861	10.3471	10.6662	23.136400000000002	18.5369	19.8156	14.560400000000001	12.0133	14.7511	14.2319
-4.5	10.8705	12.9254	7.120699999999999	14.4908	21.175700000000003	14.0431	19.9206	15.531100000000002	10.221599999999999	10.5775	23.1889	18.770400000000002	19.663600000000002	14.8611	12.062299999999999	14.680499999999999	14.196399999999999
-4.0	11.2071	13.422	7.0429	14.1784	21.2402	14.088700000000001	18.5279	15.597000000000001	10.171999999999999	10.7001	23.4791	18.5736	19.6207	14.7524	12.2681	15.0274	13.9207
-3.5	10.994800000000001	13.389600000000002	7.2226	14.550699999999999	20.0157	14.2583	17.8312	15.596699999999998	9.9656	10.164299999999999	23.0775	18.559199999999997	19.6379	14.4185	11.7943	14.741	12.655299999999999
-3.0	10.9605	12.8991	7.350300000000001	12.697	14.431799999999999	19.9891	14.1214	16.936300000000003	15.787499999999998	10.152000000000001	10.339	21.964599999999997	18.6678	19.4759	14.3826	10.7914	15.0481	12.9625
-2.5	11.0052	12.625700000000002	7.1858	13.3982	14.545	19.8016	14.168700000000001	16.8397	16.2701	10.3711	10.3168	17.2086	21.9292	18.427	19.4615	14.3607	12.034799999999999	14.8326	14.0691
-2.0	11.1317	13.009899999999998	7.3551	12.6061	15.157200000000001	14.4749	19.8014	14.0681	17.0551	15.7756	10.1402	10.430499999999999	17.927000000000003	21.7547	18.5716	19.2091	14.4012	11.7593	14.65	13.068200000000001
-1.5	11.2095	12.1723	7.3728	12.7112	16.072	14.3024	19.7837	13.8586	17.1039	16.345	10.406799999999999	10.513599999999999	17.924400000000002	21.7322	18.2148	19.152500000000003	14.562800000000001	11.878499999999999	14.681	13.205200000000001
-1.0	11.1824	12.4159	7.4841	13.6128	15.9191	14.3088	19.711000000000002	14.1188	17.048499999999997	15.7258	10.419799999999999	10.261199999999999	18.0257	21.8537	17.2657	19.179499999999997	14.5465	10.8555	14.4796	14.366
-0.5	11.218100000000002	11.8289	7.3995	13.3928	15.4285	10.5032	14.573	19.6962	14.0788	17.2454	15.7049	10.293600000000001	10.3779	18.1606	21.6294	17.5134	19.1899	14.537500000000001	11.87	14.6835	14.604199999999999
0.0	20.3535	11.1052	8.9941	11.430100000000001	8.0761	19.3671	7.3614999999999995	12.6615	15.969800000000001	10.404399999999999	13.6352	19.758599999999998	14.1792	17.1922	16.3435	10.1752	10.283299999999999	18.2223	21.5276	17.5432	19.025100000000002	14.4514	10.8445	14.7709	14.4274
0.5	19.581200000000003	11.1924	9.3028	12.317800000000002	8.070599999999999	19.1934	7.2945	13.5016	15.1598	10.380400000000002	13.5588	18.521800000000002	13.9821	17.3193	15.757900000000001	10.0823	10.2224	17.4822	21.733700000000002	17.4492	19.111	14.415600000000001	10.884599999999999	14.7399	14.3549
1.0	19.5692	11.0732	9.2894	11.772699999999999	8.0916	19.2835	7.2736	13.519499999999999	15.1102	10.4776	13.6586	19.3865	13.6168	17.915	15.699900000000001	10.3813	10.308	18.060100000000002	20.2929	17.384300000000003	19.0916	14.235299999999999	10.559899999999999	14.7156	14.499
1.5	20.0494	11.2205	9.3803	12.35	8.129	19.5891	7.469500000000001	13.4414	15.199000000000002	10.3626	13.493	18.372999999999998	13.7903	17.9035	15.569300000000002	10.3788	9.811599999999999	17.933699999999998	20.416	17.4071	18.7107	14.120899999999999	10.753400000000001	14.8846	14.2848
2.0	19.3526	11.1605	8.9717	12.0201	8.1295	19.3136	7.538600000000001	13.704699999999999	15.087	10.306799999999999	14.300699999999999	18.2204	12.8154	17.4841	15.725799999999998	10.3648	10.326500000000001	18.0224	20.240000000000002	17.2317	18.5824	14.1033	10.6953	14.6104	13.3694
2.5	20.183999999999997	11.1333	9.101600000000001	12.2766	8.162700000000001	19.3159	7.5085	13.6202	15.0224	10.469100000000001	14.365400000000001	18.4467	12.967	17.5158	15.539900000000001	10.2603	9.701500000000001	18.1692	20.2187	17.227	18.886100000000003	14.1875	10.6493	14.4428	14.3373
3.0	19.6677	11.247900000000001	9.1882	12.390699999999999	7.725200000000001	19.442700000000002	7.3755	13.6415	15.2086	10.414200000000001	13.649199999999999	18.2503	13.6806	17.558300000000003	15.590500000000002	10.4177	9.6998	17.9572	20.1739	17.1436	18.5714	14.0901	10.4776	14.436	13.0033
3.5	19.540300000000002	11.097	8.943900000000001	12.3259	7.9735	19.1276	7.4487	13.5066	15.0639	10.594000000000001	13.5076	18.391299999999998	12.9702	17.6781	15.658600000000002	10.488	9.8274	17.9989	18.801900000000003	17.1497	18.5778	14.0231	10.587499999999999	14.57	13.1415
4.0	19.6203	11.054499999999999	8.9652	12.006300000000001	7.965399999999999	19.2298	7.482800000000001	13.7351	15.0674	10.6336	14.121699999999999	18.386599999999998	13.6251	17.665499999999998	15.354000000000001	10.6655	10.213899999999999	17.409	19.9958	17.063	17.6746	14.0121	10.5319	14.703100000000001	13.3348
4.5	19.3514	11.1633	9.105300000000002	12.4344	7.861599999999999	19.1393	7.556100000000001	13.675099999999999	14.987100000000002	10.328800000000001	13.4321	18.151799999999998	13.7646	17.6968	15.2705	10.401200000000001	9.6126	17.899	17.243000000000002	20.1034	17.058	17.8415	13.8081	10.594700000000001	13.3632	13.1566
5.0	19.4424	11.1389	9.121	12.120999999999999	8.0468	19.0603	7.2989999999999995	13.5151	14.7499	10.6627	13.7395	18.3922	13.7586	18.321299999999997	15.413	10.306999999999999	10.2011	17.784499999999998	17.0686	20.0845	17.156599999999997	17.6218	13.239799999999999	10.4348	14.3239	13.2958
5.5	19.1329	11.0381	9.1762	12.2647	7.668699999999999	19.0599	7.6494	13.5754	14.7212	10.543700000000001	13.5084	18.3569	12.9395	18.2404	15.287400000000002	10.2516	9.6565	17.2809	17.217100000000002	19.8174	16.9872	17.4852	13.188799999999999	10.5128	13.438500000000001	13.0519
6.0	19.024299999999997	10.996	9.078100000000001	12.057400000000001	7.795	18.8454	7.4732	13.761899999999999	14.6608	10.452499999999999	13.5388	18.1673	12.6258	13.6053	18.2172	15.3607	10.2897	9.4408	17.8926	16.812199999999997	18.5672	16.9339	17.4371	13.1368	10.2372	14.3445	13.021
6.5	19.1175	11.1181	9.1971	11.9676	8.0177	18.911	7.5365	13.7083	14.640799999999999	10.4785	13.481100000000001	18.1034	12.748700000000001	13.6731	18.0063	15.0447	10.5224	9.6699	17.351	16.995	18.4739	16.7731	17.5485	13.2002	10.3899	13.3557	13.180299999999999
7.0	18.922600000000003	11.1082	9.1349	11.793	8.1384	18.9056	7.232900000000001	13.4758	14.6708	10.5419	13.4232	17.952	12.7187	13.5206	18.2159	14.9457	10.455300000000001	9.6213	17.2715	16.9408	18.6075	16.6746	17.3494	12.9692	10.3065	13.395399999999999	13.1731
7.5	19.185	11.1663	8.9409	11.6411	7.6886	19.0002	7.619900000000001	13.2704	14.6011	10.4984	13.4773	17.8435	12.772	13.4037	18.0897	15.133	10.602599999999999	9.2954	17.2532	16.3809	18.4726	16.737000000000002	17.227800000000002	12.6639	10.265699999999999	13.284	12.897
8.0	19.069000000000003	11.2143	9.059999999999999	11.7554	7.682499999999999	19.073600000000003	7.822500000000001	12.7688	14.6129	10.7286	13.441899999999999	18.179100000000002	13.3919	13.3562	18.090400000000002	15.0226	10.3803	9.4482	17.1525	16.2752	18.4546	16.6625	17.165	13.0077	10.5626	13.3227	13.2387
8.5	19.122	11.131599999999999	9.2634	11.438299999999998	7.6576	18.8373	7.6571	13.5613	14.6601	10.526	13.5671	17.935299999999998	12.8211	13.5314	17.969	14.8534	10.490400000000001	9.3867	17.1064	16.2212	18.6489	16.492900000000002	17.158	12.9814	10.4874	13.212499999999999	13.104000000000001
9.0	19.0271	10.826699999999999	9.0517	11.732000000000001	7.8002	19.201500000000003	7.6218	13.5302	14.4508	10.4423	13.451600000000001	18.2272	12.5021	13.5135	18.0501	14.8161	10.192	9.455400000000001	17.116	15.5967	18.4647	16.5861	17.1561	13.0089	10.5007	13.1435	13.1623
9.5	19.0398	10.9604	9.0617	11.6343	7.786200000000001	19.0169	7.4001	13.6001	14.7466	10.7636	13.347399999999999	17.7998	12.4826	13.217500000000001	18.113999999999997	14.8989	10.384500000000001	9.256499999999999	17.0929	15.2532	18.291700000000002	16.3009	17.2491	12.803099999999999	10.151	12.9943	12.7883
10.0	18.8268	10.967600000000001	9.0373	11.2362	7.5888	18.368699999999997	7.5627	13.4845	14.4909	10.5916	13.319899999999999	17.717	12.587599999999998	13.307099999999998	17.86	14.7777	10.545	9.3687	17.133699999999997	15.042900000000001	18.141900000000003	16.3046	17.0012	12.8022	10.096599999999999	13.0598	12.644
10.5	18.6486	10.844100000000001	8.913	11.5936	7.517500000000001	18.4486	7.425999999999999	13.6624	14.5791	10.8481	13.4682	18.0548	12.7613	13.227799999999998	17.2887	14.5712	10.5344	9.1799	17.0862	14.9635	17.1724	16.2121	16.9511	12.5813	9.290500000000002	13.0031	12.734
11.0	18.6355	10.7524	9.055299999999999	11.7732	7.3759	18.7646	7.560899999999999	13.6112	14.4574	10.7088	13.4272	17.7354	12.6172	13.116200000000001	18.058400000000002	14.7464	10.395800000000001	9.178700000000001	16.852800000000002	14.750300000000001	17.213	15.2001	16.930799999999998	12.683499999999999	9.4249	12.9835	12.956
11.5	18.6868	10.9664	9.0588	11.1653	7.5899	18.788700000000002	7.671999999999999	13.7114	14.498000000000001	10.8836	13.1229	17.9003	12.8781	13.154599999999999	17.3679	14.2373	10.4117	9.4343	16.8226	14.593800000000002	17.1664	15.2188	17.1464	12.646799999999999	9.1619	12.9198	11.8225
12.0	18.680999999999997	11.1963	8.9909	11.407499999999999	7.308	18.596700000000002	7.460600000000001	13.613	14.639399999999998	10.7335	13.272	17.6398	12.6335	13.1271	17.2223	14.602500000000001	10.5523	9.1013	16.7966	14.4789	17.3573	15.125500000000002	16.8401	12.4794	9.191199999999998	12.736699999999999	11.7171
12.5	18.4513	11.0828	8.975100000000001	11.2746	7.2135	18.1341	7.7705	13.5319	14.6972	10.589099999999998	13.0287	17.941	12.7058	12.959999999999999	17.879299999999997	14.5069	10.426200000000001	9.1851	16.735999999999997	14.2045	18.2627	15.0532	16.9433	12.4802	8.9741	12.8661	11.5033
13.0	18.583199999999998	10.890899999999998	8.9625	11.7386	7.3232	18.630200000000002	7.5822	13.66	14.7864	10.619	13.1733	17.0196	12.377799999999999	13.1554	17.458199999999998	13.9483	10.3766	9.1464	16.6389	14.300099999999999	17.299500000000002	15.061899999999998	15.9333	12.1699	9.0098	12.7263	11.419400000000001
13.5	18.5105	10.8747	8.951500000000001	11.386800000000001	7.3204	18.227	7.7409	13.5899	14.8119	10.723799999999999	13.1683	17.4664	12.5415	12.9043	17.4559	14.546999999999999	10.5496	9.1625	16.6878	13.4297	17.145799999999998	15.146899999999999	15.9005	12.222800000000001	8.8811	12.781899999999998	11.450299999999999
14.0	18.5285	10.8185	8.9061	11.2279	7.205299999999999	18.204500000000003	7.567699999999999	13.626000000000001	14.7566	10.641599999999999	12.8941	16.9924	12.614	12.917100000000001	17.185200000000002	13.8702	10.62	8.8828	16.540300000000002	13.1292	17.0175	14.6548	15.993999999999998	11.8573	8.6929	12.6547	11.315999999999999
14.5	18.4209	10.8218	8.8367	10.2249	7.307499999999999	17.7708	7.848099999999999	13.5649	14.5822	10.6468	13.1928	16.9609	12.5494	12.8517	17.2995	13.8924	10.4744	8.918899999999999	16.3446	13.0957	17.1943	14.5699	16.0052	11.9793	8.7404	12.473600000000001	11.2083
15.0	18.357	10.905199999999999	8.7098	10.6268	7.3195	17.889499999999998	7.627199999999999	13.562	14.7941	10.512	13.0926	16.766	12.3941	13.0348	17.3949	13.8597	10.3089	8.8427	16.6058	12.8831	17.230900000000002	14.5899	15.668800000000001	11.4657	8.5855	12.5068	11.151
15.5	18.164099999999998	10.9329	8.5588	10.729600000000001	7.1116	17.5304	8.049900000000001	13.769499999999999	14.6145	10.7032	13.0802	16.5949	12.2974	12.9289	17.2111	13.7688	10.2443	8.5882	16.1787	12.8346	16.955299999999998	14.4344	15.829400000000001	12.047899999999998	8.594000000000001	12.4018	11.0615
16.0	18.205399999999997	10.731000000000002	8.8391	11.0205	7.0962000000000005	17.773600000000002	7.6462	13.4311	14.5841	10.5613	12.9393	17.394399999999997	12.1235	12.9472	17.092200000000002	13.731300000000001	10.236799999999999	8.9428	16.2029	12.4781	16.8172	13.796199999999999	11.5214	8.4042	11.4836	11.0249
16.5	18.2872	11.021	8.7033	10.596499999999999	6.8108	17.6891	7.9673	13.7265	14.7694	10.340399999999999	12.7335	16.7921	12.1576	12.867099999999999	17.0918	13.592400000000001	10.383700000000001	8.6677	16.3084	12.3634	17.1362	13.523200000000001	11.1851	7.6475	11.7373	10.836400000000001
17.0	17.509400000000003	10.8844	8.6249	10.426099999999998	7.058399999999999	17.8735	7.797999999999999	13.659799999999999	14.5413	10.597	12.8603	16.749000000000002	12.282	12.719899999999999	17.0897	13.4133	10.2418	8.7642	15.661200000000001	11.7649	16.9378	13.3168	11.182099999999998	7.478999999999999	11.580200000000001	10.888100000000001
17.5	18.3004	10.7327	8.7269	10.062800000000001	6.622999999999999	17.676099999999998	7.8321	13.6538	14.5047	10.4146	12.597700000000001	16.5803	11.9105	12.9448	17.0676	13.4614	9.9346	8.6423	15.374399999999998	11.6654	13.3132	11.1524	7.6007	11.5313	10.7692
18.0	18.0931	11.030899999999999	8.633099999999999	10.1266	6.9056999999999995	17.2983	7.7394	13.6106	14.5244	10.4703	12.9071	16.8301	11.7805	12.6893	17.046200000000002	13.271799999999999	10.104800000000001	8.4401	15.4598	11.2491	12.9666	10.7302	7.3657	11.3676	10.7027
18.5	17.685399999999998	10.955	8.7531	10.412299999999998	6.816800000000001	17.3458	7.663399999999999	13.4938	14.7453	10.5572	12.7438	16.3399	11.7857	12.6207	17.3235	13.444799999999999	10.1366	8.5164	15.267800000000001	11.1622	13.1348	10.884799999999998	7.2579	11.530199999999999	10.7301
19.0	17.7038	10.7757	8.4692	9.853	6.2202	17.4972	7.770099999999999	13.7233	14.7514	10.309700000000001	12.488700000000001	16.4199	11.76	12.7645	17.1094	13.3926	8.421899999999999	15.112599999999999	11.0945	12.7135	10.690100000000001	6.952000000000001	12.5274	9.9961
19.5	17.451	10.7906	8.4178	10.2731	6.0051	17.6777	7.894299999999999	13.5935	14.4507	10.4643	12.499600000000001	16.558500000000002	11.7897	12.512799999999999	16.9289	13.196499999999999	8.145700000000001	14.947000000000003	10.5734	12.6649	10.6976	7.0845	11.5229	9.712900000000001
20.0	17.5088	10.8895	8.4229	10.2431	6.237400000000001	17.6003	7.7814000000000005	13.6608	14.711400000000001	10.362100000000002	11.982199999999999	16.3926	11.759	12.6228	16.7997	13.4117	8.3884	14.959200000000001	10.6609	12.5473	10.477500000000001	6.745	11.3196	9.6437
20.5	10.719	8.3373	9.9999	6.233	17.2905	7.921200000000001	13.544400000000001	14.3828	10.4367	12.5632	16.3381	11.799999999999999	12.6631	17.091900000000003	13.354000000000001	7.9334999999999996	14.7123	10.3793	12.4335	10.0945	6.745900000000001	11.3739	9.4723
21.0	10.5817	8.4889	9.675799999999999	6.1112	16.9621	7.536900000000001	13.2761	14.6168	10.5807	12.264199999999999	16.036099999999998	11.788	11.9252	16.9392	12.9232	14.537899999999999	11.8778	10.1063	6.6448	11.328999999999999	9.428600000000001
21.5	10.7361	8.7011	9.7316	5.8843000000000005	16.9657	7.855899999999999	13.4064	14.3751	10.401900000000001	12.4693	15.8606	11.668800000000001	12.5493	17.0109	13.164	14.585899999999999	11.8346	9.5265	6.4725	11.099599999999999	9.1311
22.0	10.8858	8.4132	9.9099	5.916300000000001	17.026	7.599499999999999	13.4686	14.499600000000001	10.5045	12.3764	16.127699999999997	10.916599999999999	12.560099999999998	16.833299999999998	13.1409	14.4799	11.6082	9.555	6.384399999999999	11.0834	9.1978
22.5	10.5892	8.342	9.509500000000001	5.6358999999999995	17.136999999999997	7.553800000000001	13.4316	14.4923	10.3447	11.7679	16.1101	11.021	12.1347	16.8145	13.1387	13.296299999999999	11.3006	8.9632	11.1234	9.1612
23.0	10.5141	8.3725	9.442	5.9605	16.800700000000003	7.5985	13.490499999999999	14.670499999999999	10.350399999999999	11.729	16.0725	11.0891	11.9129	16.5719	13.1012	13.559000000000001	11.2133	9.24	11.264600000000002	8.786299999999999
23.5	10.8201	8.2458	9.3804	5.617100000000001	17.0102	7.5685	13.5946	14.344899999999999	10.3369	11.4024	15.732199999999999	10.9025	12.4187	16.5717	12.8445	12.9527	11.0361	10.9541	8.163900000000002
24.0	10.6159	8.225	9.528	5.570399999999999	17.0271	7.563600000000001	12.5738	13.8911	9.9659	11.7684	15.7171	10.7024	11.687999999999999	16.546100000000003	12.916	12.8783	10.6884	10.834399999999999	8.1808
24.5	10.5901	8.1173	9.6786	5.7066	16.792900000000003	7.684699999999999	13.4436	14.224400000000001	9.969999999999999	11.592	15.7172	10.749600000000001	11.852599999999999	16.4272	12.9361	12.7612	10.5332	11.0028	7.970599999999999
25.0	10.738	8.314900000000002	9.3406	5.3426	16.719499999999996	7.348000000000001	12.808	13.8356	9.8217	11.399799999999999	15.575000000000001	10.5698	11.8492	16.150399999999998	12.504900000000001	12.715200000000001	10.091099999999999	10.805	7.7866
25.5	10.574000000000002	7.9547	8.6863	5.371300000000001	15.957	7.379300000000001	13.316500000000001	13.915000000000001	10.0506	11.504	14.9222	10.5826	11.763599999999999	16.200599999999998	12.7287	12.4729	10.005099999999999	10.9981	7.4896
26.0	10.5134	7.993	8.5052	5.2291	16.1357	7.605300000000001	13.425799999999999	13.9822	10.1267	11.304400000000001	14.921400000000002	10.5397	11.8002	15.727699999999999	12.784199999999998	12.334200000000001	9.6114	7.5002
26.5	10.651900000000001	7.733600000000001	9.163400000000001	5.0777	16.110000000000003	7.355	12.828299999999999	14.1384	9.814	11.4282	15.120199999999999	10.209	11.7922	15.817599999999999	12.5801	11.639399999999998	9.4762	7.332299999999999
27.0	10.323500000000001	8.0382	8.7445	5.117500000000001	16.1713	7.2775	12.8546	13.8836	9.822799999999999	11.5205	14.682199999999998	10.4069	11.8131	16.0209	12.585799999999999	9.2881	7.003699999999999
27.5	10.2836	7.846500000000001	8.846599999999999	5.0731	15.863700000000001	7.372000000000001	12.824300000000001	13.612300000000001	9.4566	11.2925	14.8308	10.0063	11.4606	15.348199999999999	12.6693	6.9656
28.0	10.594299999999999	7.9141	8.2177	5.0306999999999995	15.7302	7.179599999999999	12.631300000000001	13.709399999999999	9.3129	11.353900000000001	14.67	10.074300000000001	11.710899999999999	15.2227	12.5648	6.5722
28.5	10.3712	7.5157	8.6798	5.0689	15.8457	7.412000000000001	12.6602	13.7302	9.5534	11.191500000000001	14.835600000000001	10.055	11.5888	15.3917	12.5251	6.193
29.0	10.3974	7.477	8.9393	4.975099999999999	15.9383	7.076899999999999	12.4578	13.706900000000001	9.0681	11.1539	14.2898	9.7462	11.5468	15.152000000000001	12.4601	5.9262999999999995
29.5	10.2551	7.556100000000001	8.648600000000002	4.841	15.713000000000001	7.098400000000001	12.4981	13.6482	9.1023	11.157	14.432	9.5204	11.490400000000001	14.9111	12.338999999999999	5.786
30.0	10.0893	7.748899999999999	8.0913	4.4873	15.540899999999999	6.9602	12.372399999999999	13.5176	9.0402	10.8415	14.4868	9.065900000000001	11.454	14.8271	12.3643	5.6753
30.5	10.1251	7.5809999999999995	8.6435	4.255700000000001	15.177800000000001	6.905199999999999	12.3344	13.391200000000001	8.8948	10.898499999999999	14.4369	9.2764	11.2865	14.549900000000001	11.620600000000001	5.426699999999999
31.0	9.7118	7.4208	8.538599999999999	15.243200000000002	6.673300000000001	12.287700000000001	13.683300000000001	8.9349	11.046299999999999	14.4463	9.190100000000001	11.217099999999999	14.5363	12.2535
31.5	9.744100000000001	7.2601	8.350999999999999	15.146199999999999	12.1873	13.4658	8.6813	10.841800000000001	14.1487	9.094199999999999	11.3391	14.0771	12.4438
32.0	9.6394	7.446000000000001	8.4839	15.081100000000001	12.0871	13.2752	8.677	10.9063	14.1289	8.8922	11.208	13.5831	11.6292
32.5	9.924000000000001	7.312399999999999	8.2835	14.6359	11.9129	13.3389	8.625599999999999	10.629999999999999	14.0831	8.739099999999999	11.088799999999999	13.433100000000001	11.5258
33.0	9.6657	7.2582	8.296000000000001	14.8691	11.9458	13.459	8.2897	10.6506	14.037	8.8863	11.1344	13.346	11.5274
33.5	9.7046	7.2133	8.2996	15.080099999999998	11.6051	13.1966	8.267800000000001	10.5061	14.0606	8.550699999999999	10.831700000000001	13.2697	11.3624
34.0	9.4223	7.1269	8.0628	15.110100000000001	11.8292	13.5831	8.3862	10.6028	13.872	8.4846	11.006499999999999	13.0947	11.3748
34.5	9.4902	7.0139	8.0814	14.3547	11.5784	13.3228	8.2988	10.2703	13.312100000000001	8.4239	10.8596	12.9092	11.1117
35.0	9.2479	6.8648	7.748200000000001	13.968	11.622900000000001	13.1844	7.9846	10.2469	13.8552	8.3342	10.8575	12.731	11.0869
35.5	9.1062	6.9155	14.3344	11.3715	12.9893	8.3171	10.4513	13.040199999999999	8.094700000000001	10.7096	12.766599999999999	11.2761
36.0	9.3934	6.552600000000001	14.0579	11.2968	13.085099999999999	12.9946	8.047699999999999	10.3293	12.3766	10.9827
36.5	9.140899999999998	6.7233	13.757600000000002	10.8787	13.0942	12.7675	7.9276	9.9915	12.2187	11.100399999999999
37.0	8.8385	6.638200000000001	13.6812	11.1326	13.0204	12.4082	7.911099999999999	10.7772	12.0265	10.9215
37.5	8.943299999999999	6.6349	13.5797	10.7571	12.868	12.5303	7.1974	9.9711	11.4343	10.7044
38.0	9.0238	6.523000000000001	13.5226	10.602799999999998	12.8867	12.599300000000001	7.248200000000001	9.966700000000001	10.948599999999999	10.7604
38.5	8.685799999999999	13.2613	10.5143	12.850999999999999	12.265899999999998	9.8461	11.231399999999999	10.612200000000001
39.0	8.488199999999999	13.5645	10.286999999999999	12.7923	12.127799999999999	9.834399999999999	10.6674	9.7509
39.5	13.0931	10.175600000000001	12.5481	10.2405	10.7158	9.7487
40.0	13.319099999999999	9.9964	12.6817	10.0523	10.4777	10.314400000000001
40.5	13.0007	10.0457	12.6008	10.0436	10.2098	10.524
41.0	12.8241	10.206299999999999	12.574	10.5324	10.5257
41.5	13.0021	9.717300000000002	12.3873	10.2822	10.4907
42.0	12.078199999999999	9.774700000000001	12.3245	10.1172	10.5487
42.5	12.282800000000002	9.581	12.0305	9.9734	10.524799999999999
43.0	11.9869	9.5531	11.9181	9.8009	10.5929
43.5	11.8276	12.0068	9.6672	10.6354
44.0	11.7343	11.7225	9.5851	10.6448
44.5	11.6962	11.489600000000001	9.5048	10.7454
45.0	11.356200000000001	11.6726	10.8825
45.5	11.2648	11.5342	10.5989
46.0	11.0964	11.3059	10.003400000000001
46.5	11.149000000000001	11.3578
47.0	11.1176	11.2974
47.5	10.8677	11.323599999999999
48.0	10.976199999999999	11.0668
48.5	10.0181	10.9912
49.0	10.1314	10.8452
49.5	11.1223
50.0	10.9329
50.5	10.865
