# Supplementary material for: Spatial control of the APC/C ensures the rapid degradation of cyclin B1
Source: EMBO J. 2024 Aug 14;43(19):4324–55. doi: 10.1038/s44318-024-00194-2 (PMC11445581; doi:10.1038/s44318-024-00194-2)
Supplement: Supplementary file 5 — Source data Fig. 1 [file 44318_2024_194_MOESM5_ESM.zip › Figure 1/Fig 1C/RawData/Pulled_DNA_Raw_FINAL_ApcinTame.txt]

-30.0	51.6785
-29.5	51.0013
-29.0	51.3521
-28.5	50.483700000000006
-28.0	53.178399999999996
-27.5	54.375699999999995
-27.0	53.6203
-26.5	27.107300000000002	52.9123
-26.0	31.992200000000004	48.373099999999994
-25.5	24.396700000000003	49.0965
-25.0	24.5387	50.1381
-24.5	22.6389	54.5505
-24.0	24.0699	57.2569
-23.5	23.793300000000002	56.6078
-23.0	21.5814	51.195299999999996
-22.5	21.9723	50.5316
-22.0	22.2578	52.2058
-21.5	21.0416	49.9067
-21.0	22.5369	52.402	41.24
-20.5	26.5678	52.297599999999996	40.2994
-20.0	52.9025	27.052100000000003	54.1933	40.93770000000001	37.9784
-19.5	47.1295	25.055500000000002	51.3495	41.2513	36.7169
-19.0	47.2973	26.7016	52.6593	42.6342	40.113099999999996
-18.5	50.0225	31.0871	49.5489	40.5816	39.1276
-18.0	51.244899999999994	29.871599999999997	51.5019	43.378099999999996	38.880300000000005	37.5224
-17.5	56.4995	30.5723	49.9623	42.035399999999996	38.5435	37.9089
-17.0	33.5101	56.9424	29.943199999999997	50.354699999999994	41.214099999999995	40.506499999999996	39.5592
-16.5	28.3626	54.6193	27.4481	49.3841	41.7542	36.4966	38.5081
-16.0	19.5713	51.150499999999994	28.4433	29.8827	48.8475	42.0782	36.6617	41.667899999999996
-15.5	16.487000000000002	56.533100000000005	32.0458	28.1114	48.7337	40.5547	27.511899999999997	36.205600000000004	39.3242
-15.0	17.5092	54.0405	33.9073	28.6369	42.3668	48.0418	42.118900000000004	27.479599999999998	38.246500000000005	39.2764
-14.5	45.6937	18.923099999999998	52.9915	37.272800000000004	29.1697	48.7002	52.2024	43.788799999999995	26.809700000000003	36.3089	40.1645
-14.0	44.9543	19.653200000000002	51.683400000000006	30.1191	29.538600000000002	56.945800000000006	49.0337	43.318599999999996	27.2415	41.4261	37.79
-13.5	47.4828	18.5771	51.942	35.3031	27.998399999999997	61.3035	48.0334	42.91930000000001	26.256	39.357	38.873
-13.0	42.8566	19.430500000000002	50.255300000000005	35.6766	28.6753	64.3962	51.37929999999999	43.3205	28.712600000000002	40.761199999999995	34.9917
-12.5	45.3261	31.432399999999998	47.062099999999994	35.068	36.5492	28.903599999999997	59.859199999999994	48.51240000000001	44.8241	28.1787	37.2235	35.657300000000006
-12.0	44.1685	31.7967	44.9235	35.4045	39.4163	28.3613	56.3662	47.782399999999996	46.8534	42.5988	26.9296	37.627	39.683
-11.5	44.8682	29.691200000000002	46.270900000000005	36.4799	36.3561	27.3175	61.8532	47.4102	47.1944	43.8181	27.3658	38.7611	40.1916
-11.0	44.0361	28.944	49.365199999999994	33.854800000000004	39.8362	32.7341	26.2271	58.202600000000004	47.245400000000004	46.3925	40.710499999999996	28.551099999999998	35.654900000000005	39.1755
-10.5	45.0561	32.6511	46.8406	34.0335	nan	39.119099999999996	32.967800000000004	27.9863	62.8563	48.6657	47.733900000000006	43.390800000000006	28.4578	39.197199999999995	38.9722
-10.0	44.469500000000004	34.0251	50.3074	33.3747	nan	39.126200000000004	35.1269	25.313399999999998	56.3486	48.2905	42.785	42.3767	26.936500000000002	35.2267	40.0558
-9.5	33.2821	46.886300000000006	34.6838	45.7384	33.9794	nan	37.1092	35.8484	23.1927	54.157999999999994	47.4629	44.5316	41.2697	30.4501	36.3734	36.68000000000001
-9.0	36.4222	46.346199999999996	37.9837	49.2162	29.4878	nan	36.0741	38.1544	24.9548	54.107899999999994	48.3868	46.0724	44.2169	29.6331	38.0872	39.235699999999994
-8.5	32.4899	42.229400000000005	34.9144	49.6286	30.664000000000005	nan	36.451	33.742799999999995	26.4256	57.5797	48.236000000000004	42.8574	42.1178	30.761599999999998	38.9784	37.2484
-8.0	35.6797	43.9966	34.0923	47.676	33.2463	nan	36.710300000000004	37.1787	26.4174	54.2639	48.4955	45.234	39.552099999999996	29.3904	36.146899999999995	36.221799999999995
-7.5	34.5224	44.089800000000004	34.0216	48.824	32.1198	nan	30.9318	34.6132	26.4062	53.957	49.4841	42.6588	40.0202	29.915300000000002	34.669799999999995	37.875699999999995
-7.0	35.7854	44.2368	19.9849	32.5306	47.2173	30.432599999999997	nan	27.067800000000002	35.9692	25.3472	53.6969	50.225	44.9586	41.6041	30.0896	35.5675	36.645799999999994
-6.5	39.1378	44.608	22.0618	36.2858	47.974700000000006	31.1154	nan	27.2042	35.153999999999996	28.8357	52.4711	50.686099999999996	41.4994	38.315799999999996	33.1835	33.9841	35.948
-6.0	37.3955	44.8566	22.008599999999998	34.5338	47.946400000000004	29.7996	nan	41.4254	35.2476	27.7239	54.4399	48.4842	42.138600000000004	39.1271	29.9112	35.3753	35.5817
-5.5	38.958099999999995	42.0195	22.2	33.7667	46.3456	32.552	nan	36.2567	35.945	24.1668	47.744200000000006	48.0377	42.4989	40.7144	31.727800000000002	36.6412	34.7166
-5.0	35.3275	46.194500000000005	21.816499999999998	35.912699999999994	45.4472	30.1963	nan	37.8628	33.785199999999996	25.135	47.2792	48.60039999999999	42.3465	40.3523	31.569200000000002	34.5517	36.38849999999999
-4.5	37.059200000000004	41.4842	21.42	34.8219	45.7328	28.2941	nan	39.217699999999994	33.1484	26.887999999999998	48.2104	49.6186	44.6764	39.6331	32.1041	36.9561	37.2867
-4.0	36.162800000000004	41.601600000000005	23.187	35.7989	44.939299999999996	28.162599999999998	nan	40.1919	35.0797	27.133100000000002	47.64	48.7457	42.0285	39.4867	30.635399999999997	36.069900000000004	36.1359
-3.5	33.742999999999995	40.2272	25.3694	35.7768	44.622	35.4132	nan	40.6482	33.9057	24.6472	46.0087	45.8084	43.3005	37.879400000000004	30.3108	36.9711	35.7614
-3.0	37.2288	39.2453	23.767500000000002	36.2271	34.26390000000001	45.3349	28.9024	nan	39.0152	34.0593	23.974	45.7075	49.031000000000006	42.8126	44.4989	30.4326	36.750299999999996	35.956
-2.5	39.1613	37.9566	22.2184	36.39019999999999	33.9722	41.391000000000005	27.7408	nan	38.361000000000004	32.6642	26.095100000000002	32.1681	47.462399999999995	49.372	42.865899999999996	43.819199999999995	30.5459	36.1134	34.4969
-2.0	40.4334	40.9571	22.6004	42.7888	43.339400000000005	35.349500000000006	42.8142	30.1858	nan	40.1518	31.723399999999998	25.6273	37.480599999999995	46.408100000000005	45.94949999999999	40.7614	35.940200000000004	30.7022	37.1777	35.6249
-1.5	37.2023	39.4596	21.044800000000002	45.3395	43.9645	32.6841	43.8902	26.594	nan	36.7144	34.9347	26.358	41.623799999999996	47.234	47.0679	40.9487	43.5193	30.5283	35.6505	34.7727
-1.0	34.9405	42.3221	20.9073	43.420300000000005	44.0079	33.440400000000004	43.778	30.1444	nan	40.929899999999996	34.4786	24.9288	43.0171	44.9068	46.032599999999995	42.7586	44.0691	28.7608	35.769099999999995	35.2201
-0.5	36.5477	41.481300000000005	21.3898	42.0715	41.659200000000006	30.5366	35.2431	41.2344	30.0554	nan	40.6321	34.9007	26.005000000000003	41.2102	41.3677	46.2341	37.6017	45.313199999999995	30.558	37.3269	35.7883
0.0	48.8448	33.4741	26.0396	38.2534	22.4394	45.3494	20.4596	40.256099999999996	43.2457	31.053700000000003	32.582899999999995	45.297200000000004	28.262	44.996700000000004	38.7438	34.9144	25.0698	40.9007	43.914899999999996	45.5256	39.8523	43.2662	30.8596	36.0704	37.786199999999994
0.5	46.0705	31.889699999999998	27.2101	39.639199999999995	20.5121	46.4834	24.0298	38.760000000000005	40.1453	30.5659	33.9115	43.5062	28.4608	47.128600000000006	39.690400000000004	33.0875	25.5025	42.174800000000005	42.191399999999994	41.939099999999996	39.842299999999994	37.2379	31.7776	35.6949	35.9709
1.0	47.7288	32.267	26.3219	40.537600000000005	21.8952	45.0841	23.761100000000003	41.1931	43.92	31.545499999999997	35.019	43.7046	30.1758	46.369899999999994	37.5415	31.5685	25.1542	41.435	44.9626	42.077000000000005	39.179	40.802800000000005	29.3391	35.631499999999996	34.5163
1.5	48.6271	29.500700000000002	26.2126	39.8544	20.9054	47.4969	23.4393	41.5787	44.0382	28.913899999999998	33.6694	41.5653	31.480900000000002	46.910199999999996	37.8692	35.0616	26.2155	42.008300000000006	44.9345	42.330299999999994	38.7274	40.0241	31.7391	36.051500000000004	36.321000000000005
2.0	48.6737	32.6331	28.2581	40.450500000000005	19.4613	46.2074	21.8585	40.0474	45.8922	29.7497	32.6386	45.6697	34.116499999999995	43.171099999999996	36.675	30.6164	26.4504	40.19840000000001	44.6701	41.4212	40.1434	33.742999999999995	30.29	32.3157	34.301100000000005
2.5	51.047399999999996	33.9285	28.8749	41.3894	20.9162	44.371700000000004	20.9095	40.2638	44.1137	31.8331	37.035399999999996	43.6358	32.907999999999994	45.1503	38.027300000000004	31.9488	18.9914	40.7918	46.6409	39.6853	39.9174	33.2902	30.8637	34.8583	34.0677
3.0	47.4351	33.7681	28.005200000000002	39.4393	22.7381	45.6551	21.8049	39.0162	40.9861	31.661600000000004	34.1238	41.1644	35.0484	42.928599999999996	37.2107	30.837500000000002	24.3281	43.0837	44.0956	42.260099999999994	39.3709	32.8209	30.5082	32.5436	34.7999
3.5	48.722300000000004	31.539200000000005	26.6402	39.1423	20.1336	48.960100000000004	19.8093	36.1735	46.558299999999996	31.588	33.131299999999996	43.915200000000006	36.349599999999995	44.282000000000004	40.9043	33.7125	24.273	38.2832	39.2842	41.439600000000006	40.643100000000004	39.221199999999996	28.892200000000003	32.826	30.682499999999997
4.0	47.913	32.558899999999994	27.1881	39.0409	21.2396	46.639100000000006	22.9178	36.978500000000004	46.5152	32.2943	36.0163	44.7801	33.5548	42.4387	35.8108	35.3761	25.738	37.6992	42.684900000000006	41.182700000000004	38.5117	41.140100000000004	30.1091	33.9677	27.3372
4.5	49.728	34.0098	26.342599999999997	39.6411	23.8191	nan	23.0521	35.4394	45.8978	29.587500000000002	35.0854	42.6689	30.828899999999997	46.6076	39.2659	30.157000000000004	23.7985	39.0713	39.2325	44.0112	37.2072	35.8044	31.339100000000002	30.983900000000002	35.518299999999996	32.8043
5.0	51.395700000000005	30.7493	27.3598	38.6812	21.4583	43.761	20.788400000000003	33.9354	44.7304	34.221599999999995	34.692	43.4524	27.858	47.1341	36.7683	32.7656	25.51	41.009600000000006	39.2331	46.0454	40.3872	37.1063	30.0834	28.886699999999998	34.059999999999995	33.6154
5.5	46.8183	30.834900000000005	27.4093	37.852199999999996	19.4538	44.1783	22.316200000000002	34.5724	44.285500000000006	32.184599999999996	33.974000000000004	42.032	23.676000000000002	43.1271	38.5669	32.123599999999996	26.3381	39.5559	39.2159	45.098	41.4099	36.6599	32.4642	29.4988	33.9973	31.4005
6.0	48.9355	32.259100000000004	26.589	36.4759	19.714299999999998	43.7904	21.0324	34.4064	42.5257	31.981600000000004	36.8222	42.8621	25.955399999999997	40.3472	46.5174	40.513600000000004	33.8273	23.875400000000003	37.406	37.0741	43.0941	40.251000000000005	36.7804	29.0734	29.504	31.868399999999998	33.8887
6.5	46.3287	nan	28.2391	37.634899999999995	20.9761	42.8616	23.489900000000002	33.7352	42.9768	31.267300000000002	33.4512	42.4454	22.7378	41.0266	44.2019	36.4621	30.234299999999998	24.6751	38.4493	38.4853	41.623	40.6344	36.2576	31.142699999999998	28.8598	32.374500000000005	30.6587
7.0	47.1478	30.796300000000002	27.4815	34.594699999999996	20.0991	43.308699999999995	22.2118	34.4857	44.2232	32.645399999999995	34.323600000000006	39.1701	24.2195	39.012499999999996	46.842999999999996	37.578500000000005	31.045599999999997	25.6734	37.534000000000006	36.657999999999994	40.9656	36.896899999999995	38.846199999999996	29.6849	30.6252	32.9207	33.4393
7.5	45.65	32.201899999999995	21.5985	36.928	20.6463	43.350199999999994	23.0376	32.898199999999996	46.0544	31.809800000000003	33.027100000000004	42.1374	23.1943	40.259299999999996	45.3445	38.5554	32.6332	24.874	37.450100000000006	37.512499999999996	43.9037	38.4674	36.1353	29.5107	29.2096	32.368900000000004	32.2373
8.0	45.757000000000005	33.4551	27.437099999999997	35.61	18.289900000000003	45.230000000000004	22.778000000000002	33.8305	45.894200000000005	29.8683	33.9119	40.229099999999995	25.1514	39.4724	48.0805	39.3666	31.765700000000002	24.080000000000002	37.834999999999994	33.7687	38.833	36.931999999999995	35.4899	27.6551	29.3091	32.0297	31.2646
8.5	47.9475	32.960699999999996	26.272199999999998	33.2641	20.3293	44.9269	22.2125	36.4972	42.758599999999994	33.3067	34.455099999999995	41.282900000000005	22.9677	39.067099999999996	47.608200000000004	37.125699999999995	34.708200000000005	27.192600000000002	33.107299999999995	32.5547	40.080799999999996	41.295700000000004	34.1579	29.2212	27.891800000000003	33.1092	30.5903
9.0	47.62820000000001	29.788	28.0636	30.227400000000003	19.817999999999998	41.5383	21.0164	33.448100000000004	47.0126	30.926	31.781899999999997	40.9382	21.2133	38.7834	43.6796	37.759299999999996	33.438300000000005	23.8982	37.688100000000006	32.0873	42.423100000000005	38.810700000000004	33.895700000000005	25.746000000000002	28.3049	32.408	34.006299999999996
9.5	46.890299999999996	31.894900000000003	26.5397	35.3993	18.8896	41.134	21.1308	35.7594	47.7376	33.1993	32.177400000000006	41.533899999999996	22.3917	39.6627	47.7389	37.8364	33.617000000000004	23.6809	39.0476	31.617700000000003	40.3342	36.792300000000004	34.5771	29.7875	29.1479	31.064700000000002	32.9139
10.0	46.533699999999996	30.5609	24.043	32.439299999999996	18.4104	44.1581	21.8712	36.3611	43.9529	33.5395	30.7852	40.2284	21.4631	37.3108	43.8775	40.1068	29.9349	25.0439	36.3652	31.226599999999998	36.279799999999994	37.8719	34.7118	28.181600000000003	26.695500000000003	33.712399999999995	33.4534
10.5	45.2006	31.285400000000003	24.5235	32.1009	17.179399999999998	43.2008	22.3243	36.5111	48.4983	32.4591	29.7468	42.9222	20.933	37.9461	48.425200000000004	39.1943	30.5163	23.7859	37.428999999999995	30.3049	39.6798	36.5117	33.0867	29.9015	27.778599999999997	30.1591	33.6087
11.0	46.209	31.620600000000003	25.525399999999998	31.5135	17.4722	42.4091	22.4486	37.526199999999996	43.9616	33.9137	23.5235	43.3256	24.2165	37.2699	48.421800000000005	38.3006	31.282700000000002	24.5978	38.8118	30.923	40.3754	36.9446	33.0107	28.0759	27.4756	32.0087	30.7269
11.5	44.1873	31.3725	24.287200000000002	31.6777	17.5522	41.5154	22.3401	33.7244	43.828399999999995	32.2726	24.0001	41.3116	24.5075	36.785199999999996	48.08	37.530800000000006	31.784999999999997	23.474800000000002	34.88719999999999	24.6878	38.8782	37.355999999999995	32.8623	29.3056	26.8351	30.5436	30.0374
12.0	43.8238	33.658300000000004	24.0463	33.5886	18.0436	38.901399999999995	22.5351	33.9826	49.220800000000004	33.3619	21.706599999999998	41.6128	24.5778	38.212900000000005	47.372400000000006	37.728899999999996	32.861000000000004	24.1243	34.0593	29.7337	41.3145	37.7595	34.5137	27.4514	24.2041	28.8521	28.613699999999998
12.5	40.6682	33.8521	25.2479	33.9449	16.131100000000004	40.5917	23.159	35.266400000000004	46.5193	33.1824	26.096700000000002	43.8528	27.2659	39.1581	46.060900000000004	41.4736	30.422299999999996	25.3127	35.483399999999996	25.192600000000002	38.430600000000005	36.331500000000005	32.6547	29.055500000000002	20.848	29.7468	31.0278
13.0	45.4111	34.3273	25.4958	33.413399999999996	18.3467	42.5212	21.7365	32.805499999999995	47.307300000000005	33.687	25.9705	41.0899	23.299699999999998	38.488	46.6094	35.539	33.0012	22.9444	31.5901	25.7203	38.478199999999994	36.6456	31.860999999999997	28.1375	25.3871	25.613300000000002	30.677899999999998
13.5	42.1589	31.0489	24.9405	32.7568	15.8827	41.727599999999995	21.635900000000003	32.5637	44.2235	35.729600000000005	28.5025	45.009299999999996	28.3631	38.96	46.3668	38.5804	30.968199999999996	24.563	32.8817	26.7249	37.3874	31.7759	34.2236	26.7931	22.9242	28.4159	29.6014
14.0	42.1885	30.6059	23.4853	32.550999999999995	17.2104	43.2534	21.7789	33.0225	46.3052	32.1692	28.9428	41.2425	32.4893	36.9883	41.606700000000004	36.66030000000001	31.0346	23.374000000000002	33.2738	25.6871	39.7732	34.7254	34.4897	26.0969	19.6341	28.174599999999998	27.030900000000003
14.5	45.1201	29.5907	23.6175	29.3196	18.7403	38.6842	21.1882	31.7894	44.458800000000004	32.174800000000005	29.8216	41.296	28.8263	38.85	46.4583	37.454899999999995	30.849	22.3694	31.375500000000002	24.954900000000002	39.1798	33.78489999999999	35.088300000000004	27.1827	24.1397	23.9438	29.285300000000003
15.0	43.879400000000004	32.2156	22.907700000000002	30.640900000000002	16.841	40.6976	22.176299999999998	35.5315	42.5369	32.7746	29.9734	37.682100000000005	27.322	38.1647	46.6189	39.5664	31.5044	23.8708	32.0182	23.592799999999997	39.141099999999994	33.980900000000005	32.264700000000005	26.5339	22.1559	29.9042	28.285300000000003
15.5	46.8225	32.3844	23.4942	27.7678	17.1985	39.516	20.6172	32.1076	43.3024	32.2373	34.240100000000005	39.7682	27.649900000000002	39.299400000000006	41.9134	35.4331	29.7445	20.9674	31.7518	25.205	41.674400000000006	30.921	35.174299999999995	26.8166	21.1754	31.2563	27.581200000000003
16.0	44.901199999999996	30.7698	23.287	27.753700000000002	15.9329	39.5914	21.3402	34.927800000000005	45.8613	32.5453	32.9178	39.828300000000006	24.4769	41.286899999999996	42.4551	37.1323	30.284000000000002	22.6371	33.016400000000004	24.4978	39.0218	31.2591	26.4667	19.6722	29.4264	29.3149
16.5	45.6378	31.682499999999997	23.8674	26.4847	15.173599999999999	37.218999999999994	24.1292	35.698	44.3556	30.742100000000004	32.748099999999994	40.5325	28.6898	40.055800000000005	43.9731	38.199299999999994	30.345899999999997	21.4321	31.480500000000003	23.1418	39.1144	28.7445	25.8545	18.4811	29.6774	27.0188
17.0	41.6068	28.5955	23.0779	27.9793	14.622300000000001	36.7425	21.5539	33.4836	39.2727	30.7517	32.6726	40.2955	25.0857	39.609100000000005	45.6355	37.822	31.705900000000003	19.7366	32.8319	21.3312	35.4834	30.905099999999997	24.8	20.945400000000003	28.4327	28.552699999999998
17.5	44.385799999999996	30.8051	22.208299999999998	24.349600000000002	15.1732	38.824799999999996	23.371599999999997	32.9205	39.4557	31.267099999999996	30.909100000000002	39.4957	27.179	38.516	43.112700000000004	34.619400000000006	25.732599999999998	21.680500000000002	33.689800000000005	24.2405	29.624200000000002	23.397299999999998	19.4045	31.2095	26.662100000000002
18.0	44.9294	30.2482	22.585800000000003	27.792	15.0759	39.2866	22.7014	33.3118	35.0018	30.0304	31.2286	41.944900000000004	26.7395	37.3928	42.979600000000005	36.391600000000004	26.3063	17.7684	30.6788	21.496699999999997	29.3633	21.5497	19.1215	28.915300000000002	27.9349
18.5	44.7808	28.627599999999997	23.7437	29.1738	15.1429	38.6221	22.324	31.9546	42.8566	31.8134	32.0675	38.968500000000006	26.686700000000002	34.788700000000006	42.7189	31.933500000000002	22.6301	20.4376	29.0694	20.067500000000003	28.2133	22.6969	18.9692	28.1555	25.706300000000002
19.0	45.7314	31.152	22.570999999999998	27.0982	14.8418	40.011500000000005	22.496299999999998	34.4225	42.5323	30.5669	29.8617	38.1204	26.0914	37.1426	45.175200000000004	34.4951	18.0116	30.3915	18.1757	27.4187	25.5172	16.6313	28.9527	26.692
19.5	46.631499999999996	29.1768	22.225399999999997	29.052099999999996	14.0095	39.7252	21.8754	33.3661	41.623599999999996	32.439299999999996	29.5416	36.3964	24.0599	36.880500000000005	42.6346	33.242700000000006	19.9121	29.7006	17.895300000000002	25.8064	23.9264	17.1977	28.1364	25.645899999999997
20.0	45.6884	28.947200000000002	23.329099999999997	27.3656	13.658500000000002	39.532	20.8642	33.0157	44.045500000000004	30.6576	28.867	38.747800000000005	24.3063	37.7101	39.985	34.540000000000006	18.7787	27.1394	18.696399999999997	27.3875	23.9816	14.3479	29.663700000000002	24.7579
20.5	28.8496	21.1118	20.7167	11.878900000000002	35.1666	20.5951	30.396100000000004	42.060900000000004	30.2371	27.471999999999998	36.4961	26.7366	37.232299999999995	42.4779	36.2399	18.1993	27.7627	17.9828	27.7634	21.3596	15.848499999999998	29.834	22.952399999999997
21.0	29.1012	21.0088	15.008299999999998	12.105500000000001	35.5924	21.567800000000002	32.2654	41.482800000000005	31.116	26.5533	38.157700000000006	25.050900000000002	38.086000000000006	42.576699999999995	31.619600000000002	26.7494	26.7216	22.904100000000003	13.318800000000001	25.074099999999998	22.3194
21.5	28.9782	22.9125	22.061300000000003	12.7073	37.1423	20.820700000000002	32.9911	41.3793	28.224999999999998	28.0268	35.586000000000006	25.6959	36.481300000000005	41.7427	33.754	25.5769	23.1655	22.3014	12.9688	27.5411	19.6783
22.0	30.331999999999997	22.3939	21.6132	11.2725	37.0403	20.4705	31.031299999999998	41.7205	28.350099999999998	26.3594	35.8986	25.7941	36.6836	42.3597	30.7894	26.6522	25.184700000000003	21.2967	13.179499999999999	26.7013	19.4664
22.5	28.790599999999998	21.2076	26.749299999999998	12.1272	35.531800000000004	18.960099999999997	33.841300000000004	41.1204	28.5968	28.6006	37.1981	23.6571	40.1158	37.994200000000006	33.929199999999994	28.1598	24.670099999999998	20.4044	28.874299999999998	18.5478
23.0	29.144000000000002	20.9364	27.229300000000002	13.271	35.2156	20.7311	31.986199999999997	40.862199999999994	29.1783	29.570999999999998	35.9103	26.929299999999998	35.8761	37.7725	31.0246	26.8236	22.8146	20.7835	25.558600000000002	15.203100000000001
23.5	30.4164	20.7042	25.7342	11.4552	35.620599999999996	19.4891	33.7153	40.8998	29.0805	29.5944	35.6885	24.2468	38.6463	34.6125	31.8725	25.807499999999997	23.6326	26.2135	20.0561
24.0	26.9834	19.3947	26.464100000000002	11.5581	35.7159	20.2985	31.579199999999997	40.6945	27.0992	29.3774	36.9243	24.637	37.4716	40.8438	32.961	26.9072	21.8191	26.264100000000003	19.764300000000002
24.5	28.623	20.270799999999998	26.7419	11.7425	35.4985	20.5234	32.9741	38.0091	27.0579	30.5411	36.4396	25.28	39.5601	38.064800000000005	32.046499999999995	24.1639	18.5742	26.7695	19.052599999999998
25.0	28.576099999999997	20.195999999999998	24.6693	10.213000000000001	37.1049	22.1377	32.0107	41.9897	26.787100000000002	28.446	35.1562	24.7333	33.8144	33.5708	30.3141	24.4926	18.5723	26.674300000000002	19.632099999999998
25.5	28.637600000000003	19.6532	23.838	10.075800000000001	34.3342	20.4518	30.8066	41.230199999999996	27.585800000000003	28.3348	34.486	18.513099999999998	38.1338	31.040000000000003	29.305300000000003	24.2643	20.386100000000003	26.179	16.8142
26.0	30.2234	19.7311	24.173000000000002	10.1985	35.0773	19.9144	29.6127	43.1357	26.3391	29.639799999999997	33.7714	22.836000000000002	39.824299999999994	28.9253	33.141999999999996	22.1263	20.708399999999997	18.177
26.5	29.253999999999998	20.8951	24.580599999999997	11.8847	36.256899999999995	20.460300000000004	29.8468	41.3399	26.0493	26.6735	35.7996	23.106099999999998	36.391999999999996	37.738299999999995	28.476	22.1514	17.5864	13.6373
27.0	27.4999	19.843600000000002	26.2474	10.2588	35.787	19.655	33.401399999999995	41.5453	25.8938	28.3539	35.1912	21.6075	36.79089999999999	38.3742	29.3257	16.21	14.555000000000001
27.5	27.3582	16.374	26.449199999999998	9.6289	35.7195	17.3011	30.8457	41.1881	25.610899999999997	29.738500000000002	33.4846	23.846400000000003	33.2993	37.5823	28.0636	14.3119
28.0	29.3795	19.9772	24.5926	10.1753	34.4757	18.150100000000002	30.3819	39.0073	25.1582	28.214199999999998	33.0425	19.4867	34.4122	35.4507	29.706200000000003	12.0121
28.5	28.748700000000003	17.859099999999998	25.009700000000002	9.7698	34.7893	19.4974	32.0351	41.2057	23.8607	28.0021	33.0036	20.125500000000002	35.3613	35.9122	31.2774	12.6605
29.0	26.9668	18.8114	24.2388	8.112400000000001	32.4315	18.3486	30.334100000000003	42.725300000000004	21.899800000000003	26.516	31.4317	16.2958	34.454	35.813300000000005	28.7397	11.799800000000001
29.5	30.2613	18.2184	22.4724	8.839200000000002	34.4117	17.0595	29.5917	41.2427	22.2953	28.491	33.4234	18.494699999999998	34.0973	33.9163	29.0747	12.2386
30.0	26.7709	17.4656	22.018	8.1812	34.566	18.549300000000002	29.7173	39.559400000000004	22.153599999999997	28.5655	32.7537	18.9524	32.5889	31.244699999999998	28.663700000000002	10.623700000000001
30.5	28.1698	18.132199999999997	22.8374	7.0763	33.2823	18.2377	29.9283	41.9999	22.8666	24.5352	28.5035	19.179299999999998	31.9814	32.185399999999994	28.480800000000002	8.6286
31.0	29.078200000000002	17.8289	23.7227	31.2647	15.914900000000001	28.6389	38.4895	23.8672	26.6876	32.7275	18.9459	32.709	31.037200000000002	27.494
31.5	26.6637	16.3504	21.1767	30.4932	25.9609	39.1284	23.7221	27.8809	30.0516	19.3102	31.7645	28.721	28.448400000000003
32.0	27.3917	17.269299999999998	21.941200000000002	32.395199999999996	28.955099999999998	41.3389	23.5661	26.2556	30.987299999999998	17.1536	31.3826	25.1252	30.615099999999998
32.5	27.620099999999997	18.637	20.5486	32.5485	29.0442	39.9688	23.125	25.9324	29.2748	17.704800000000002	28.964299999999998	27.4804	32.673
33.0	27.2622	17.5703	22.0402	30.026500000000002	27.0265	38.544799999999995	20.0556	24.8673	31.829800000000002	17.483099999999997	30.6479	28.229400000000002	28.1105
33.5	28.0059	16.8328	22.333	32.1598	27.0024	38.6439	22.1007	26.3445	29.5301	17.613000000000003	29.5185	27.5978	29.0923
34.0	25.8959	16.8392	20.5121	30.029700000000002	26.3324	39.3418	21.112399999999997	25.9087	29.5045	17.411	31.349700000000002	24.2193	26.507
34.5	26.6046	13.840300000000001	19.7565	27.6592	27.6688	38.565799999999996	21.5984	25.1445	29.3996	15.121599999999999	27.0448	27.6469	27.5114
35.0	24.565600000000003	15.3227	19.553	28.357699999999998	26.801299999999998	35.7301	20.8908	26.136400000000002	28.546	14.803799999999999	27.5002	27.696299999999997	28.4848
35.5	25.870900000000002	15.059	30.4602	26.57	37.7598	20.174699999999998	24.572400000000002	31.1409	13.351	29.2087	27.6479	26.783900000000003
36.0	24.247	13.657699999999998	28.675	23.264100000000003	37.7066	29.3857	16.389	28.4174	25.9227	27.5597
36.5	23.9114	14.3475	27.958299999999998	25.5659	34.957699999999996	24.9391	15.8739	26.4571	25.8463	25.994600000000002
37.0	25.1636	13.144400000000001	26.412499999999998	21.9138	37.8827	25.3799	15.573200000000002	28.6505	23.267400000000002	28.5779
37.5	24.2683	13.398	26.6097	24.1037	34.520199999999996	24.1292	14.416300000000001	27.814899999999998	23.4819	25.109199999999998
38.0	21.6625	13.9801	26.8836	24.991899999999998	36.3671	26.9091	15.6364	29.709999999999997	20.8547	23.323999999999998
38.5	22.996000000000002	25.6807	23.855	35.9933	25.7238	27.1021	21.6876	25.1695
39.0	21.0876	26.656	24.1312	33.8332	25.813	27.375700000000002	20.2832	24.0268
39.5	25.7316	22.0851	34.6123	31.0255	21.142500000000002	24.448500000000003
40.0	24.7021	22.7354	33.6555	29.784599999999998	21.078000000000003	24.1889
40.5	23.8196	22.9034	35.5343	29.1394	20.731	22.214499999999997
41.0	25.576900000000002	23.8718	33.2936	19.0525	25.3688
41.5	24.3962	23.4474	36.311400000000006	20.950100000000003	23.3423
42.0	24.6338	20.9243	33.3638	19.6375	24.4963
42.5	25.075400000000002	20.923000000000002	35.133	18.8885	21.2434
43.0	23.0074	22.0263	33.921899999999994	18.5254	23.9359
43.5	22.611600000000003	34.7175	18.2206	23.5219
44.0	21.7433	33.0817	17.7248	23.286099999999998
44.5	21.3001	33.183099999999996	15.978299999999999	23.194799999999997
45.0	23.168699999999998	32.374	24.6113
45.5	21.4376	32.1475	21.8558
46.0	20.3416	30.370900000000002	20.714199999999998
46.5	18.8179	30.9734
47.0	19.4461	28.2023
47.5	18.9531	27.7035
48.0	19.1225	26.4744
48.5	19.1497	30.659499999999998
49.0	16.7833	28.8507
49.5	29.6942
50.0	28.966099999999997
50.5	28.87
