# Supplementary material for: Spatial control of the APC/C ensures the rapid degradation of cyclin B1
Source: EMBO J. 2024 Aug 14;43(19):4324–55. doi: 10.1038/s44318-024-00194-2 (PMC11445581; doi:10.1038/s44318-024-00194-2)
Supplement: Supplementary file 5 — Source data Fig. 1 [file 44318_2024_194_MOESM5_ESM.zip › Figure 1/Fig 1C/RawData/Pulled_Centrosomes_Raw_FINAL_ApcinTame.txt]

-30.0	39.844
-29.5	38.3564
-29.0	38.9233
-28.5	42.3361
-28.0	41.3191
-27.5	42.5676
-27.0	40.8675
-26.5	27.2878	43.698299999999996
-26.0	29.5977	44.099199999999996
-25.5	28.875200000000003	42.119
-25.0	26.6794	41.346500000000006
-24.5	22.0479	45.842999999999996
-24.0	20.973200000000002	45.347500000000004
-23.5	21.3288	45.4674
-23.0	19.5353	46.980599999999995
-22.5	18.5121	43.6767
-22.0	19.0704	46.34460000000001
-21.5	18.7258	46.528000000000006
-21.0	19.5627	45.564600000000006	36.781
-20.5	27.5035	45.8311	35.8147
-20.0	44.329100000000004	25.826400000000003	47.492399999999996	36.466100000000004	30.7028
-19.5	45.079	26.038	48.764799999999994	38.42550000000001	30.3557
-19.0	46.4354	27.8751	49.292699999999996	36.2551	30.819399999999998
-18.5	42.9877	27.200300000000002	46.3229	35.2333	29.546599999999998
-18.0	42.3523	28.0657	46.2236	35.1025	29.3062	36.3068
-17.5	42.7519	28.3233	46.7481	34.151399999999995	30.8311	34.4562
-17.0	29.0105	43.5647	28.1409	48.5648	34.0428	30.197400000000002	37.2979
-16.5	24.4377	42.68	25.535	46.4883	34.1543	30.4492	34.506800000000005
-16.0	20.2649	42.7241	28.1403	25.3472	45.4092	35.8859	31.7112	34.437599999999996
-15.5	19.4825	40.3168	27.3113	27.256899999999998	45.662	35.9138	20.6832	30.6963	35.161899999999996
-15.0	19.2018	38.6847	26.5722	25.7505	42.7193	46.4331	35.499300000000005	19.6928	30.2984	34.827999999999996
-14.5	35.8685	20.0172	41.0339	26.9732	26.8399	43.4495	45.8986	35.8913	17.9344	29.479300000000002	33.072
-14.0	36.9941	20.312900000000003	41.2886	26.0369	26.267100000000003	45.6983	46.2512	37.9311	20.6939	33.5709	32.771499999999996
-13.5	38.7557	20.8457	41.766799999999996	27.842299999999998	25.6207	43.528099999999995	44.3064	37.848600000000005	20.069599999999998	32.2863	33.6983
-13.0	35.0375	20.0653	40.981100000000005	25.4677	24.3347	46.7466	45.4499	38.621300000000005	21.3244	33.2324	31.8176
-12.5	36.3607	22.0613	42.4828	27.5182	37.9416	25.7681	45.238499999999995	45.375400000000006	37.1201	22.2632	32.9991	32.5095
-12.0	36.7762	20.5349	42.474599999999995	29.728399999999997	37.5753	26.790399999999998	43.880700000000004	47.6918	44.9602	37.967800000000004	22.883499999999998	31.764	32.872099999999996
-11.5	38.0046	18.988500000000002	42.147200000000005	27.0109	37.692699999999995	25.1633	43.5815	47.9044	44.5909	38.0635	21.6832	31.5117	32.2748
-11.0	38.238899999999994	18.3559	42.2282	27.057199999999998	37.0704	27.5091	25.7793	43.4024	47.2028	44.054500000000004	37.9037	21.8198	32.048300000000005	32.162699999999994
-10.5	36.8266	29.612299999999998	43.2963	28.3095	36.0286	38.2385	27.7716	25.4324	44.5688	47.5348	47.642500000000005	37.9041	21.4825	31.7067	31.6586
-10.0	34.7306	30.3667	43.4921	28.481299999999997	34.5199	36.694	26.4564	25.013399999999997	44.4364	46.8373	42.875099999999996	35.1821	20.4104	33.2083	32.0234
-9.5	26.590799999999998	34.010400000000004	30.4419	45.594	27.5611	36.771	38.3128	26.372799999999998	26.2305	45.4516	47.001	42.4479	37.3557	20.276699999999998	31.5191	32.6503
-9.0	26.3019	34.229299999999995	30.1778	44.043000000000006	26.9453	35.143299999999996	35.511	25.541800000000002	24.5397	46.684	47.3404	43.7472	35.1197	21.6867	31.2266	31.738200000000003
-8.5	26.2595	32.779900000000005	29.738	45.1443	28.186500000000002	33.224399999999996	39.409	26.689899999999998	26.2061	44.174	48.955	42.3043	35.2868	20.7323	32.0124	31.655899999999995
-8.0	26.259700000000002	34.7166	29.9974	46.8612	27.3887	32.2957	38.7274	28.0762	25.983500000000003	46.248599999999996	47.4166	44.3997	33.666	22.2925	32.1135	32.3942
-7.5	26.7794	36.282700000000006	29.4187	43.9636	27.3612	34.1991	36.057199999999995	27.964100000000002	23.939999999999998	43.350699999999996	45.591	41.4563	35.1821	22.3515	30.200400000000002	32.5424
-7.0	27.6912	35.4007	16.824099999999998	29.3019	42.9466	27.997999999999998	32.895	35.8181	26.9197	25.456000000000003	43.2142	46.5732	42.0537	34.732600000000005	21.605	32.173300000000005	31.126500000000004
-6.5	26.4751	35.0981	17.162000000000003	29.4813	42.1396	26.7062	26.066300000000002	32.508500000000005	28.1089	24.7652	46.1884	45.8518	40.4865	34.2782	21.028100000000002	31.2376	32.0315
-6.0	26.3033	32.2019	15.4817	30.9578	42.8861	25.7806	33.429300000000005	36.99570000000001	27.7788	25.344	47.6768	47.2566	40.75	33.931999999999995	22.314	30.2331	30.9814
-5.5	27.2272	32.5295	17.9275	29.3138	45.104	27.495	34.3159	36.5056	26.6356	25.121199999999998	44.3588	48.1056	40.1561	33.0076	21.2895	28.5196	32.0092
-5.0	25.8108	32.595400000000005	18.0038	29.3691	41.2862	26.2051	33.4929	36.1217	25.9463	25.104100000000003	46.2022	45.356399999999994	40.3088	33.5297	21.4831	30.1228	30.894699999999997
-4.5	27.8237	31.17	17.6464	27.5536	40.800999999999995	27.7232	36.2698	37.3416	27.7248	25.2275	45.2723	46.2063	41.0582	33.969699999999996	21.7446	31.0395	30.2957
-4.0	27.5107	31.1228	16.9681	26.6739	41.2073	26.439899999999998	34.3265	36.9327	27.4697	26.4826	46.1366	45.984899999999996	40.0333	32.6451	22.0446	29.072799999999997	31.6576
-3.5	28.2107	30.448999999999998	18.885199999999998	27.7653	38.9638	27.4207	35.7068	35.9496	26.1051	25.7409	45.9501	44.3294	40.482800000000005	30.5209	22.0668	28.8396	28.854499999999998
-3.0	27.3575	30.2814	17.1969	31.8518	29.8154	41.1033	26.6253	36.7181	36.4534	25.9257	25.272199999999998	43.4286	44.8372	40.341100000000004	29.8038	21.0033	28.514499999999998	31.5488
-2.5	28.5414	29.7286	17.9989	31.640199999999997	29.830199999999998	41.542	26.1017	39.3665	35.9991	25.788	26.1343	37.7672	43.3696	42.946200000000005	39.818999999999996	30.4874	21.3005	30.874299999999998	31.189200000000003
-2.0	28.2402	30.020200000000003	17.6544	34.448	32.0818	29.3141	43.6355	23.909	36.490700000000004	36.8934	25.2528	25.9554	37.7834	42.2772	46.4246	40.7456	33.121	21.204	29.8589	30.623599999999996
-1.5	29.876	28.5965	18.6663	32.446600000000004	32.080600000000004	30.0494	42.662400000000005	23.4516	39.5649	36.657999999999994	26.0848	25.462600000000002	37.331999999999994	40.9306	43.757999999999996	40.2047	29.9236	22.2861	28.6849	31.177100000000003
-1.0	29.016299999999998	30.0272	17.1107	34.1105	34.0106	29.5295	42.8855	27.1036	36.54	38.2982	25.54	24.6583	37.6559	40.906099999999995	44.0398	40.1782	30.1753	21.8456	26.9124	30.863300000000002
-0.5	27.743199999999998	27.8601	18.7297	32.783699999999996	33.748200000000004	23.4018	29.090999999999998	44.600899999999996	25.1828	37.018	38.598	26.3891	24.3548	39.710699999999996	39.915800000000004	42.9039	40.542500000000004	30.2344	23.0381	27.763399999999997	31.046400000000002
0.0	38.0738	28.2071	20.9954	27.574600000000004	16.240299999999998	37.0352	17.3051	33.5774	34.2875	22.9806	28.678900000000002	43.010600000000004	22.7939	38.3568	37.8978	25.003899999999998	24.1928	37.9072	40.3859	43.3026	35.864	30.9016	21.515	27.9889	31.7319
0.5	36.4893	29.254800000000003	23.0409	28.7563	15.886500000000002	37.444900000000004	18.5091	32.328300000000006	32.8053	22.733700000000002	28.9553	41.727000000000004	25.6287	38.3607	37.1526	26.3228	24.049	36.7003	41.545199999999994	42.5415	37.3583	31.3128	21.3749	28.348200000000002	28.8311
1.0	39.3088	27.5977	24.991999999999997	28.214199999999998	17.0981	37.7615	19.3928	32.9494	34.2747	23.380399999999998	27.8665	43.866099999999996	25.5203	37.6417	37.414100000000005	26.1142	23.9614	38.3863	42.1611	44.492200000000004	37.820100000000004	29.9508	22.366	26.4083	30.9118
1.5	39.4861	27.9148	23.9754	29.7342	18.585	40.907	18.7655	32.930400000000006	33.5605	22.423299999999998	28.392300000000002	44.8154	26.040499999999998	36.055099999999996	38.8728	24.887	24.357599999999998	37.507400000000004	42.515899999999995	43.788999999999994	38.0915	28.738799999999998	22.066399999999998	28.622999999999998	29.884999999999998
2.0	40.4782	27.331300000000002	22.9102	29.711299999999998	18.6477	41.4724	19.5559	33.1794	32.5621	22.215200000000003	27.4142	44.2741	24.101999999999997	36.5458	38.8276	23.572200000000002	24.7437	36.846000000000004	43.0048	42.8801	38.981	30.5975	20.9919	27.364	27.755
2.5	43.2864	27.301099999999998	24.1675	30.1344	18.5308	38.586200000000005	19.431199999999997	32.6263	32.0737	24.3583	29.255599999999998	42.4139	25.1856	35.2025	37.1557	24.6385	23.584899999999998	37.1163	42.3466	42.4488	37.3059	31.0565	21.075400000000002	26.8538	29.363
3.0	42.7218	26.2127	23.7743	28.6565	18.465999999999998	43.3503	19.2585	32.0669	33.0348	24.294	30.229599999999998	42.9146	24.717299999999998	34.5282	38.3018	25.2822	23.2067	37.551	44.6008	41.633199999999995	37.0876	31.775	21.8633	26.234299999999998	28.0118
3.5	42.1756	26.346400000000003	23.057100000000002	28.375999999999998	17.8331	41.452400000000004	18.5933	31.890900000000002	33.195899999999995	23.408099999999997	28.1438	43.5214	26.3782	36.4426	37.0706	24.290300000000002	23.6191	37.0178	41.8695	41.0615	37.1409	26.8756	21.7698	26.5669	28.9252
4.0	43.08	25.9972	22.1062	27.8029	16.560299999999998	42.324200000000005	19.169800000000002	32.4313	32.7788	25.366799999999998	29.6607	42.0901	24.7121	35.0202	38.5863	26.162300000000002	24.755200000000002	34.7896	38.281000000000006	43.0486	36.8324	28.6935	20.8183	28.0739	26.3662
4.5	43.0	27.5213	22.3218	28.317899999999998	16.7294	41.2011	18.992	32.1273	31.795399999999997	24.8639	29.610599999999998	42.753800000000005	25.3284	37.1242	38.9557	24.6327	22.3694	36.3407	32.4336	40.0933	39.9763	37.7811	29.7993	21.6588	25.3636	28.355900000000002
5.0	42.3333	27.0369	21.6058	28.786499999999997	16.8321	37.9675	17.967100000000002	34.0361	31.674	24.483700000000002	28.3081	43.4658	24.9758	37.350699999999996	39.8462	23.4617	24.2609	36.8281	32.8039	39.2355	40.4915	35.3179	29.907799999999998	20.712400000000002	26.2231	28.8743
5.5	44.623599999999996	27.714799999999997	22.485400000000002	27.9955	16.2359	39.3553	17.836599999999997	31.636699999999998	31.959999999999997	24.0117	28.4365	42.0149	24.6509	35.5344	37.4447	25.4725	22.2688	37.4847	33.3959	38.3187	40.7676	33.631	29.0794	20.092599999999997	26.5211	29.558999999999997
6.0	43.4192	26.934800000000003	22.6773	28.1849	16.9712	38.6655	18.0933	33.0987	32.031099999999995	25.9676	29.1316	42.6077	24.410999999999998	25.1338	35.938100000000006	37.3663	25.6951	22.4466	39.3121	33.083	38.7298	40.6622	33.943999999999996	28.8988	20.2523	25.29	28.0137
6.5	43.7093	27.1905	22.9199	27.3149	17.4783	40.64	17.5041	32.494099999999996	33.6024	25.7164	29.471700000000002	42.8165	24.458	27.9089	34.1754	35.7112	24.2277	23.2743	37.4008	32.2522	36.3967	41.492399999999996	34.314099999999996	29.4049	18.336799999999997	25.2575	28.511
7.0	42.6992	27.9075	22.6027	28.3497	17.4344	40.7731	18.174599999999998	32.5748	32.5691	25.2692	30.2766	40.4848	25.7146	26.4741	33.7768	36.245200000000004	24.2223	23.3557	36.9557	31.440500000000004	37.9343	38.319799999999994	34.9344	28.927400000000002	19.1811	25.1398	28.3058
7.5	43.0934	25.4634	23.1914	26.3804	16.46	40.865899999999996	19.4219	31.295499999999997	30.9923	26.135900000000003	29.302599999999998	38.233599999999996	24.3357	27.289900000000003	34.4907	37.3108	25.6406	22.5382	35.62050000000001	32.2801	38.2732	39.7761	34.4339	29.21	19.831699999999998	25.2824	27.263
8.0	43.6257	27.3533	21.999399999999998	27.4396	16.7295	40.5561	19.8722	32.3925	30.8188	25.4898	28.87	40.3288	24.6916	29.4744	34.038000000000004	38.623799999999996	24.4033	23.0201	36.071299999999994	32.8673	37.9691	38.7195	32.1231	29.4283	19.9406	24.684	28.6712
8.5	42.8195	26.8134	23.199099999999998	23.9228	14.745899999999999	38.1133	18.937399999999997	32.7682	29.9827	24.2307	29.0192	40.7319	24.0033	29.8504	33.000600000000006	35.762299999999996	24.3604	21.672	36.7294	30.5325	39.260099999999994	38.026	33.2592	29.966199999999997	19.663600000000002	24.0118	27.7377
9.0	43.5039	25.1308	22.7442	23.7412	16.0888	38.4536	19.0556	31.765199999999997	32.482	23.8055	30.8646	39.4995	22.9819	29.659	33.8456	35.6778	23.7044	22.0286	36.657000000000004	29.090300000000003	39.5048	38.116800000000005	34.0189	27.9944	19.0526	23.8174	27.7561
9.5	44.1751	25.7849	21.4324	25.5747	16.0592	38.607400000000005	18.3342	31.255199999999995	30.8656	23.5793	28.4213	40.1408	23.2359	29.7654	34.5738	38.3542	24.8323	22.227800000000002	38.073	30.3246	37.2415	37.539100000000005	34.2048	28.0638	18.062199999999997	23.2489	25.7509
10.0	44.366	25.5517	21.4743	23.4014	15.5713	37.9355	19.2303	31.941599999999998	30.343500000000002	24.2312	28.4144	38.423	23.5013	30.0431	33.657199999999996	35.809400000000004	23.837799999999998	21.8723	34.3358	27.831	36.555099999999996	36.5646	32.7341	28.063899999999997	20.476200000000002	23.166	26.777
10.5	42.485	24.3859	22.8085	25.647799999999997	14.168299999999999	38.2418	18.9879	33.723800000000004	32.0424	24.0877	28.535400000000003	37.8056	23.3065	28.7874	34.6728	35.5798	24.130499999999998	21.2511	37.165099999999995	29.054000000000002	37.7148	37.2697	31.4506	27.3328	18.6814	23.4961	25.5117
11.0	41.3309	26.039900000000003	21.785999999999998	24.2628	15.7855	38.3768	18.6673	33.5894	32.0839	23.3301	28.3599	38.041399999999996	22.8412	28.290499999999998	34.9266	36.4487	22.9669	20.3836	34.7528	27.598699999999997	35.8634	35.518299999999996	34.691	25.8403	18.7897	25.2347	25.324
11.5	40.3497	25.7516	21.881400000000003	24.230400000000003	14.465599999999998	39.0646	18.8431	32.5159	31.2983	24.279	29.5036	38.670500000000004	22.3037	29.8558	34.286899999999996	35.636900000000004	21.8825	21.329900000000002	35.8763	27.2999	36.6649	35.899	33.0739	26.104799999999997	18.1876	23.7657	24.617
12.0	42.717400000000005	27.0745	20.1652	24.8382	15.3562	37.3671	19.4059	33.2172	31.872600000000002	24.6199	28.1115	37.2189	22.1483	29.4907	32.5733	37.0261	23.6478	20.5109	34.9859	27.109399999999997	37.2143	37.0461	33.8836	25.897	17.784699999999997	22.42	24.603199999999998
12.5	41.6453	25.994999999999997	20.9176	25.337500000000002	13.679699999999999	37.120900000000006	18.929900000000004	33.5842	30.947699999999998	23.5444	28.7564	38.3245	23.1527	29.1632	35.161100000000005	35.0649	23.24	21.5691	35.358399999999996	25.981	36.44220000000001	34.609100000000005	34.9505	26.7767	16.574199999999998	23.6236	24.1387
13.0	41.204	25.7915	20.1179	25.428199999999997	14.0681	37.4157	18.0178	34.839299999999994	32.7399	23.916	27.8455	38.090199999999996	23.0902	28.2518	33.859300000000005	34.108000000000004	22.9167	21.012400000000003	33.0405	26.3247	37.7487	33.7159	32.014	26.7507	18.679100000000002	22.2478	24.5888
13.5	40.3885	26.6949	19.1206	22.9429	14.287600000000001	37.6772	19.1263	33.8463	32.916	23.4867	28.1161	37.2889	23.8006	26.0752	33.58	35.9669	24.144199999999998	19.6345	34.7409	25.8855	36.4857	34.1914	30.7762	25.4069	17.6121	22.6275	23.4475
14.0	38.8112	27.1901	19.7942	24.711799999999997	13.6411	38.5538	18.7299	33.5644	30.5302	23.5455	27.4272	36.9777	24.025499999999997	28.2753	32.9108	34.24870000000001	23.857599999999998	19.783700000000003	33.5227	24.9751	33.932	33.3492	32.6359	24.9225	15.627999999999998	22.155099999999997	21.3413
14.5	39.938	24.5962	19.546599999999998	22.5003	13.3086	35.7404	19.4829	34.1216	30.9266	23.118499999999997	27.8262	35.7648	22.7706	27.6752	34.3208	35.4533	23.7497	18.5021	31.1545	24.5118	36.1046	33.80009999999999	31.7439	24.3868	17.4839	22.2203	21.9541
15.0	40.5256	25.3445	20.747700000000002	23.7519	14.3317	34.6031	18.1551	33.5472	29.786099999999998	22.8913	27.2818	36.6481	22.447799999999997	27.6818	33.738099999999996	35.3698	22.8202	18.336499999999997	33.042699999999996	23.4394	36.195899999999995	34.001000000000005	31.385299999999997	24.2173	16.4357	22.2534	19.4447
15.5	38.8841	26.1253	19.7635	22.5668	14.1205	37.0458	18.8394	32.6948	30.364	22.5004	28.257299999999997	36.5431	23.665200000000002	28.7507	31.566399999999998	31.9337	22.5246	16.587400000000002	32.3108	23.6479	35.0242	30.5043	30.999699999999997	25.058400000000002	16.195	19.9995	19.811700000000002
16.0	39.756	24.782600000000002	18.9075	24.2204	12.7622	35.790299999999995	18.5917	29.6403	30.311	23.9156	28.2231	34.988800000000005	21.3141	28.689	30.3821	32.689499999999995	21.4712	20.1513	32.3103	23.8568	34.5804	31.152199999999997	23.863	15.353299999999999	19.7309	19.7676
16.5	40.6927	25.686899999999998	18.792299999999997	23.9608	13.2143	34.7363	18.6317	31.719299999999997	30.5636	22.1111	27.6365	36.8901	21.9546	27.5403	33.711000000000006	33.968199999999996	22.709899999999998	18.9009	30.6753	22.9618	36.823800000000006	30.1836	23.5501	14.578800000000001	20.8609	18.077399999999997
17.0	38.2618	25.383300000000002	18.066499999999998	23.2183	11.9818	34.7077	16.7233	32.746900000000004	30.1773	22.229300000000002	26.623199999999997	36.441199999999995	22.9545	28.398799999999998	32.1892	30.2668	22.5042	18.9506	30.372	22.0484	34.5	30.493199999999998	22.942	14.1686	20.889899999999997	17.628
17.5	40.4424	25.2614	19.2256	21.8966	12.9307	35.145199999999996	19.1363	33.4827	28.8135	22.290399999999998	25.5251	36.1224	21.8432	28.1151	32.1002	31.962	21.064799999999998	18.555799999999998	28.276699999999998	21.4084	28.8231	22.8569	13.903599999999999	19.1963	17.550400000000003
18.0	40.866	25.7501	18.653100000000002	22.4738	11.8468	34.9251	18.058999999999997	33.6823	28.677699999999998	22.7702	27.3067	35.8947	21.196	28.3994	32.4371	35.172700000000006	21.1357	17.9906	27.882299999999997	21.9106	28.1375	21.1199	14.310599999999999	20.5791	18.821299999999997
18.5	39.842800000000004	23.9148	18.11	23.4564	11.9998	33.302099999999996	17.246000000000002	31.5272	31.076500000000003	23.179599999999997	26.732	34.4519	21.9403	26.5709	31.445800000000002	31.8365	20.444	17.798000000000002	28.7709	20.9307	27.438699999999997	22.1355	14.399799999999999	20.75	17.9429
19.0	38.1452	25.028299999999998	17.8502	20.663899999999998	10.4277	34.3541	16.1505	31.5927	30.5853	23.052500000000002	26.7075	33.5209	21.2759	27.254	30.1015	34.152	16.823300000000003	27.9965	20.3996	27.3197	19.808	12.1231	19.3643	19.1176
19.5	35.201299999999996	24.004900000000003	18.7547	22.5805	10.582999999999998	35.3667	17.6016	31.0773	29.2861	21.5761	25.3761	34.092099999999995	21.0027	27.07	32.0671	30.9221	16.572	29.4026	19.5958	25.9181	20.540300000000002	13.4968	19.1447	18.4331
20.0	38.510400000000004	24.6977	19.136699999999998	23.1715	11.869100000000001	35.867599999999996	16.6904	32.6333	31.046699999999998	21.9852	24.7375	33.9062	21.394099999999998	27.141	29.261699999999998	33.018	15.596900000000002	28.661299999999997	19.2897	28.1046	19.829	11.9969	16.0955	17.432299999999998
20.5	25.7378	17.692	22.4226	11.093799999999998	35.1983	16.751199999999997	29.368000000000002	29.209899999999998	23.7678	25.786099999999998	32.539500000000004	20.479499999999998	27.5271	31.673399999999997	30.810299999999998	15.573599999999999	27.5564	18.7104	26.2895	18.6461	12.414399999999999	18.0338	17.680699999999998
21.0	23.6262	18.2325	21.2634	9.5088	33.1379	16.387900000000002	31.901500000000002	30.136200000000002	22.2148	25.058899999999998	34.1109	21.0728	26.7808	31.350600000000004	29.951999999999998	27.7131	24.5456	17.8339	12.2898	15.047799999999999	14.950800000000001
21.5	24.2673	19.049599999999998	22.397399999999998	10.063199999999998	33.5819	16.875	30.759199999999996	29.2036	21.8655	25.3221	31.712799999999998	20.7582	26.5776	30.5329	30.2938	26.5463	25.0036	17.6352	11.7901	15.1239	14.7372
22.0	25.2456	18.046999999999997	21.7449	9.3796	34.0828	15.707699999999999	32.0077	28.5081	22.071199999999997	24.944000000000003	31.9585	20.5163	27.2968	31.554899999999996	30.2805	25.4205	24.0942	17.4801	12.1334	15.579799999999999	13.3659
22.5	23.2887	17.8868	22.030700000000003	9.084	35.2992	15.7478	32.957300000000004	30.8094	21.1252	24.946	33.4598	19.503899999999998	27.3673	30.7078	30.1859	23.9574	24.019299999999998	16.2574	16.0766	14.475399999999999
23.0	23.012600000000003	18.023200000000003	21.4172	10.0511	35.321200000000005	16.4625	33.1527	29.5744	22.1249	24.7517	31.554800000000004	20.3464	26.715600000000002	30.4665	31.1278	24.0032	23.167199999999998	16.4317	17.0289	12.4567
23.5	23.1415	17.7184	20.389000000000003	9.22	32.8634	17.1335	32.4142	28.8219	20.6608	23.8583	32.1077	19.6749	27.3715	29.8785	29.38	22.3802	23.4953	17.4168	15.272199999999998
24.0	22.616899999999998	17.86	21.1676	10.1293	34.1967	16.145	31.6829	29.7012	22.4621	24.7638	32.6133	20.7654	26.1459	28.493100000000002	30.974600000000002	23.877499999999998	22.7143	16.5184	14.3668
24.5	23.3623	15.814999999999998	21.7224	9.5852	33.285	16.888099999999998	31.994899999999998	30.4954	20.4864	24.1709	33.0461	18.5231	26.2619	28.771500000000003	29.1875	21.8934	20.4557	17.102	14.4343
25.0	23.953599999999998	15.800999999999998	21.1455	9.159400000000002	32.2381	14.8821	32.6226	29.2251	21.029600000000002	23.0408	32.7182	18.7499	25.8584	23.6768	27.7105	20.438599999999997	21.4672	16.405700000000003	13.1518
25.5	23.204900000000002	16.546699999999998	20.0741	9.048300000000001	32.5135	13.628800000000002	32.512800000000006	29.6173	20.2554	22.6136	32.4495	17.9693	25.923299999999998	24.519299999999998	28.3565	20.862	20.9187	15.579	12.3957
26.0	21.7561	18.0874	19.863999999999997	8.5595	32.8605	15.3294	31.424799999999998	29.1937	19.6423	22.5615	31.436999999999998	18.6968	26.0397	22.8738	28.9648	21.3921	20.1043	13.5329
26.5	22.898999999999997	16.4484	21.595799999999997	8.5383	33.163	15.6257	30.1808	27.6018	19.5043	22.6797	33.1791	18.2518	26.751199999999997	26.6433	28.7827	19.8686	19.5278	12.7011
27.0	21.599899999999998	15.5223	19.6423	8.4376	31.466499999999996	15.1861	32.1391	29.3613	19.255499999999998	23.1128	31.7381	18.7345	26.409299999999998	27.011699999999998	27.6409	19.6625	12.601500000000001
27.5	20.5093	15.0793	19.988899999999997	8.3535	31.565700000000003	12.479	30.0078	28.1405	17.9914	21.9606	32.43900000000001	17.729300000000002	24.361800000000002	25.5002	28.8813	11.376
28.0	22.2389	16.702	17.753999999999998	8.019	32.8187	14.329299999999998	30.287399999999998	28.8965	17.8307	22.6821	31.678100000000004	17.054199999999998	25.2283	26.706500000000002	28.255100000000002	9.7765
28.5	21.8399	15.892000000000001	19.0014	7.127199999999999	32.6541	15.176100000000002	29.9327	28.5167	18.2387	22.857899999999997	30.457900000000002	16.340700000000002	26.5428	26.3678	31.370600000000003	9.447799999999999
29.0	22.9281	16.7583	18.4182	7.9434000000000005	31.1653	13.685100000000002	31.745099999999997	29.225299999999997	17.3821	21.0032	29.311400000000003	14.499600000000001	25.569599999999998	25.9143	29.192700000000002	9.266200000000001
29.5	21.6944	16.466199999999997	18.432399999999998	7.884799999999999	31.6956	14.558800000000002	31.7017	27.700300000000002	18.558500000000002	22.0107	28.9953	16.062099999999997	24.1378	25.360000000000003	27.7774	8.0041
30.0	22.2946	16.2564	17.3155	7.1888000000000005	30.6898	14.7396	27.2785	27.1089	17.8566	21.737099999999998	31.0214	16.7515	24.7852	24.1186	27.7331	8.748700000000001
30.5	22.6732	15.574700000000002	18.1829	6.6363	30.3225	13.6658	29.8161	27.380399999999998	16.691	21.904	30.2793	17.002699999999997	23.5274	22.3691	27.148400000000002	7.7446
31.0	22.0925	15.2515	19.0234	29.4886	12.4155	30.1944	28.203799999999998	16.7973	21.7384	29.692500000000003	16.6139	24.104200000000002	21.657999999999998	27.0444
31.5	20.4758	14.8568	18.242	29.9805	27.6824	27.2104	17.2102	21.5582	28.0472	15.9892	23.941499999999998	20.276400000000002	28.886400000000002
32.0	21.0711	15.112099999999998	19.102300000000003	30.8459	26.1994	27.8168	17.1696	20.8618	29.1716	14.5232	24.4126	18.6025	28.0642
32.5	20.9579	14.4753	18.4936	29.392300000000002	27.2368	26.5007	16.6723	21.110599999999998	29.197400000000002	15.417799999999998	24.7792	17.9991	26.9008
33.0	20.520699999999998	15.638200000000001	18.940099999999997	29.824	26.780199999999997	26.9955	16.535899999999998	20.8919	28.072	15.451500000000001	24.0466	18.0095	26.3805
33.5	21.5363	14.597999999999999	18.8634	29.585	26.1051	25.7913	16.3067	20.820800000000002	27.471	14.1904	24.6478	18.4769	27.8211
34.0	19.7343	15.497800000000002	16.7638	29.1237	26.6574	27.5123	16.826099999999997	20.6385	27.5469	14.6623	23.9353	17.4526	25.3441
34.5	19.360500000000002	13.85	18.339299999999998	28.3934	25.0056	26.8508	16.7256	20.378100000000003	27.1434	14.01	23.3839	16.6585	25.3098
35.0	18.7483	13.7729	18.0584	27.1812	24.156399999999998	25.7253	15.907799999999998	19.2486	27.8023	13.0741	22.8577	17.0004	25.7198
35.5	19.297600000000003	14.3491	26.2218	23.3918	27.023	15.970699999999999	18.8889	25.656200000000002	11.2542	23.6842	18.116	26.809800000000003
36.0	19.351	13.386199999999999	27.112399999999997	26.0878	27.2666	25.5987	13.2746	22.9342	18.9076	25.479300000000002
36.5	18.023	13.439	26.9787	26.1062	26.1103	24.9348	12.674199999999999	21.958199999999998	17.0194	26.6273
37.0	18.3279	12.973600000000001	26.1445	23.0071	25.5582	23.9669	13.0305	23.475900000000003	15.8021	25.0902
37.5	18.593700000000002	12.1319	26.8862	24.6185	25.436999999999998	25.2475	11.8292	21.0586	14.7687	24.7079
38.0	17.4388	9.3362	26.8555	22.561	25.4895	25.089599999999997	11.5298	21.6067	15.003799999999998	22.9858
38.5	18.549	26.098100000000002	20.6994	25.8258	23.8879	21.231399999999997	14.1535	24.96
39.0	17.3592	26.817	20.6339	24.5116	22.9401	21.9208	13.5189	22.2953
39.5	24.6134	20.7197	24.3586	22.1828	14.6037	22.2204
40.0	24.1472	20.6107	24.697499999999998	22.6279	13.688	22.6544
40.5	24.9082	20.4956	25.6447	22.551699999999997	12.586500000000001	22.7751
41.0	25.8863	22.012500000000003	23.0215	13.1734	22.9121
41.5	24.497	19.4722	23.6614	12.320900000000002	21.480600000000003
42.0	24.3099	20.5524	23.7673	12.098099999999999	22.6197
42.5	23.6414	18.735100000000003	23.9407	11.620099999999999	20.519000000000002
43.0	23.5468	18.0415	23.2869	12.139800000000001	21.9666
43.5	23.393700000000003	23.730999999999998	11.5241	22.055899999999998
44.0	22.9972	23.4222	11.0556	22.2689
44.5	22.1403	23.2962	10.6649	21.3889
45.0	21.832099999999997	22.4609	22.842499999999998
45.5	21.5143	22.939899999999998	23.3937
46.0	21.956500000000002	22.197200000000002	21.4137
46.5	20.6087	21.0712
47.0	21.5791	20.392699999999998
47.5	20.205099999999998	20.9574
48.0	20.365199999999998	20.965
48.5	19.7518	20.4413
49.0	18.689500000000002	19.5795
49.5	19.247
50.0	20.3641
50.5	19.4618
