# Supplementary material for: Spatial control of the APC/C ensures the rapid degradation of cyclin B1
Source: EMBO J. 2024 Aug 14;43(19):4324–55. doi: 10.1038/s44318-024-00194-2 (PMC11445581; doi:10.1038/s44318-024-00194-2)
Supplement: Supplementary file 5 — Source data Fig. 1 [file 44318_2024_194_MOESM5_ESM.zip › Figure 1/Fig 1B/RawData/Pulled_Whole_Raw_FINAL_NT.txt]

-41.5	5.1897
-41.0	5.6348
-40.5	5.5642
-40.0	12.5678	5.5736
-39.5	12.873299999999999	5.607799999999999
-39.0	21.6814	6.1225000000000005
-38.5	22.3504	5.4966
-38.0	22.5567	12.7023	5.9094999999999995
-37.5	23.5693	12.6626	5.922000000000001
-37.0	23.8058	24.6937	12.594999999999999	5.9493
-36.5	24.1021	24.6233	13.6878	6.0821000000000005
-36.0	24.331100000000003	23.954	12.868300000000001	6.0245999999999995
-35.5	24.256700000000002	23.755	13.6219	5.951700000000001
-35.0	24.7059	22.7022	12.8933	5.8699
-34.5	24.5521	21.8244	13.6685	5.9422
-34.0	24.4872	12.747599999999998	13.6523	5.8925
-33.5	24.217799999999997	12.0595	12.9346	6.251099999999999
-33.0	23.7592	12.1165	13.6909	6.2217
-32.5	23.3832	12.524099999999999	13.692699999999999	6.260700000000001
-32.0	22.4153	12.586500000000001	13.6746	6.2472
-31.5	21.658	12.5915	13.743699999999999	6.3863
-31.0	19.7553	12.7491	13.023399999999999	6.5669
-30.5	11.4607	12.7076	13.2054	6.631200000000001
-30.0	11.098500000000001	12.8851	12.8727	6.4246
-29.5	11.0061	12.731300000000001	12.985800000000001	11.235000000000001
-29.0	11.0675	12.8431	12.8287	11.5698
-28.5	11.1544	12.7569	12.790700000000001	11.6871
-28.0	11.132200000000001	12.9607	12.6513	11.9962
-27.5	11.187899999999999	12.838099999999999	12.8101	12.218300000000001
-27.0	11.2685	12.9636	12.6891	12.4732
-26.5	11.2643	12.8892	12.6781	12.9541
-26.0	10.9273	13.0098	12.752400000000002	12.893
-25.5	11.2912	12.8961	12.761600000000001	13.0312
-25.0	11.0442	13.182400000000001	12.614700000000001	13.1112
-24.5	10.963099999999999	12.9124	12.5768	13.0815
-24.0	11.050799999999999	13.0246	12.5088	13.305000000000001
-23.5	11.1363	13.0039	12.6105	13.138300000000001
-23.0	10.890899999999998	13.339	12.6768	12.578800000000001
-22.5	10.8916	13.2163	12.6028	12.3858
-22.0	11.2213	13.056799999999999	12.6099	12.1448
-21.5	11.146999999999998	13.1319	12.423099999999998	11.5017
-21.0	10.9832	13.253300000000001	12.4926	6.8651	9.5227
-20.5	11.120800000000001	13.0857	12.479	12.456399999999999	6.5741000000000005	9.3688
-20.0	10.9587	13.0692	12.5383	12.5043	6.470599999999999	10.555499999999999
-19.5	11.124799999999999	13.221499999999999	12.473	12.2607	6.5638000000000005	10.7388
-19.0	11.264100000000001	12.8595	12.2239	12.3951	21.0383	6.537100000000001	10.9366
-18.5	11.0976	12.8653	12.2959	12.236	20.8148	6.781300000000001	10.925
-18.0	11.117	13.072000000000001	12.4466	12.6604	21.0009	6.566	10.6266
-17.5	10.8968	12.9212	12.6001	12.6376	20.8381	6.8580000000000005	10.761500000000002
-17.0	11.038699999999999	12.832799999999999	12.223099999999999	12.1873	20.793899999999997	6.559100000000001	12.5173
-16.5	10.831299999999999	12.840499999999999	12.4346	12.458	20.7697	6.664499999999999	10.896700000000001
-16.0	11.245199999999999	13.0024	11.941500000000001	12.576500000000001	13.8062	20.772100000000002	6.6524	10.8127
-15.5	11.160599999999999	12.9667	12.220400000000001	12.426499999999999	13.7592	19.8572	6.5657000000000005	9.461
-15.0	10.9352	12.7969	11.9608	12.4025	13.878999999999998	19.8448	6.497	10.6873
-14.5	10.7643	12.9954	12.3273	12.2243	13.939999999999998	19.8568	6.7347	9.570500000000001
-14.0	11.101899999999999	12.6727	11.901	12.1335	13.663	19.7116	6.5908999999999995	10.648
-13.5	10.8262	12.6745	12.016300000000001	12.4839	13.774999999999999	19.683600000000002	6.4221	8.5771	10.412899999999999
-13.0	10.692200000000001	12.9569	12.6067	11.865200000000002	12.374600000000001	13.572099999999999	7.671500000000001	19.7622	6.5976	8.8382	9.4932
-12.5	10.835899999999999	12.9387	12.5762	12.1586	12.3955	13.546700000000001	7.5074000000000005	19.6467	6.6676	8.6748	10.390600000000001
-12.0	10.8283	12.9296	12.592500000000001	11.905800000000001	12.014	13.1027	7.527	19.5874	6.4639	8.6512	10.7098
-11.5	10.8554	13.0397	12.2639	11.833400000000001	12.2821	13.3299	7.453899999999999	19.6738	6.391	8.7591	9.5046
-11.0	10.7038	12.8583	12.651299999999999	11.8357	12.2023	13.3438	7.3607	19.572	7.375499999999999	6.5405999999999995	8.7704	9.4677
-10.5	10.721599999999999	12.7469	12.6447	11.7463	12.2042	13.0231	7.5163	19.6531	7.0889	6.4988	8.954	9.4569
-10.0	10.6318	13.0068	12.3699	11.8716	12.0816	13.4715	7.5077	19.5044	7.3537	6.594299999999999	8.9148	9.492899999999999
-9.5	10.727699999999999	12.504900000000001	12.336300000000001	11.739	12.1938	13.459499999999998	7.446400000000001	19.165399999999998	7.1633000000000004	6.582400000000001	8.8271	9.6446
-9.0	10.785	12.7105	11.882100000000001	11.6836	12.1645	12.964300000000001	7.403400000000001	19.3802	7.230299999999999	6.4254	8.593	9.5447
-8.5	10.6491	12.514199999999999	11.777899999999999	11.4603	11.946800000000001	12.7624	7.3888	19.0658	7.172000000000001	6.408099999999999	8.6319	9.570599999999999
-8.0	10.4869	12.753	11.832699999999999	11.4278	12.068900000000001	12.2209	7.613100000000001	18.9973	7.202	6.5794999999999995	8.9107	7.1183	9.6067
-7.5	10.5054	12.5157	11.6305	11.4214	11.7447	12.5619	7.301399999999999	19.1352	7.1617	6.3455	8.6592	7.1125	9.506799999999998
-7.0	10.5648	12.6475	11.7918	15.777299999999999	10.9612	12.020199999999999	12.9068	7.260300000000001	12.478299999999999	19.0862	7.085699999999999	6.3728	8.8652	7.034999999999999	9.425699999999999
-6.5	9.7835	12.048900000000001	11.7871	15.9538	10.6362	11.6616	12.6467	7.3015	12.2634	19.0633	7.0572	6.4909	8.7515	6.940799999999999	9.7051
-6.0	9.7814	14.8404	11.884	11.9185	16.4181	10.9243	11.7441	12.8213	7.5043	12.3719	19.0185	7.2345999999999995	6.3119000000000005	8.8087	6.728	9.567499999999999
-5.5	9.7547	14.932300000000001	11.7343	11.6772	16.562	10.5455	11.66	12.505	7.440099999999999	12.2675	18.8997	7.091	6.331300000000001	8.815199999999999	6.8378000000000005	9.5053
-5.0	9.8536	14.907300000000001	11.6639	11.7043	16.2106	10.474400000000001	11.781500000000001	12.675699999999999	7.4152000000000005	12.151599999999998	18.7504	7.090199999999999	6.263	8.6724	6.992699999999999	9.393699999999999	7.2509
-4.5	9.575999999999999	14.8513	11.766	11.7029	15.643600000000001	10.668099999999999	11.6061	12.620800000000001	7.247399999999999	12.2919	18.755399999999998	6.994700000000001	6.3651	8.4046	6.7487	9.3397	7.2179
-4.0	9.6005	14.8536	11.397200000000002	11.687299999999999	15.7739	10.6361	11.4199	12.64	7.3316	12.3387	18.8333	7.1773	6.2492	8.4668	6.8934	9.4676	7.075900000000001
-3.5	9.5825	14.5987	11.4043	11.5717	15.799600000000002	10.4459	11.5181	12.4885	7.3263	12.422500000000001	18.8794	6.8659	6.0894	8.6741	6.7947999999999995	9.393	7.139800000000001
-3.0	9.712299999999999	14.5653	10.9726	11.456100000000001	15.677100000000001	10.3295	11.5478	12.4955	7.421399999999999	11.7956	18.8441	6.9288	6.227600000000001	8.5685	6.8426	9.201899999999998	7.029599999999999
-2.5	9.239799999999999	14.2152	11.1738	11.3787	15.5378	10.4039	11.4189	12.113000000000001	7.263000000000001	11.581499999999998	18.877	6.799799999999999	6.2479	8.612599999999999	6.9686	9.1142	7.1255999999999995
-2.0	9.4162	14.065000000000001	10.707099999999999	11.2885	15.547500000000001	10.351600000000001	11.5211	12.3132	7.3407	11.656	18.855600000000003	6.8691	6.4114	8.798200000000001	6.561299999999999	9.1861	6.944100000000001
-1.5	9.3713	14.145600000000002	10.0917	11.3324	15.620700000000001	10.3391	11.2357	12.3883	7.3142	11.665500000000002	18.0757	6.5915	6.322099999999999	8.5705	6.8435	9.153599999999999	7.139200000000001
-1.0	9.152	14.433499999999999	10.0617	11.1787	15.494400000000002	10.253499999999999	11.4164	12.4915	7.428299999999999	11.876399999999999	17.7838	6.7191	6.389899999999999	8.751000000000001	6.825499999999999	9.129700000000001	7.068599999999999
-0.5	9.197700000000001	13.761000000000001	9.7755	11.078	15.4949	10.142800000000001	11.3315	12.3307	7.376200000000001	11.6456	18.1219	7.0066999999999995	6.1211	8.6275	6.6844	9.0561	7.0745
0.0	9.2676	13.844299999999999	9.530800000000001	11.0546	15.179200000000002	10.2251	11.3437	12.1509	7.328399999999999	11.6541	17.9201	6.7482	6.2266	8.5615	6.8729000000000005	8.945400000000001	7.132300000000001
0.5	9.1371	13.815100000000001	9.1663	11.0923	15.0254	9.7811	11.156099999999999	12.1538	7.2452000000000005	11.7057	17.879800000000003	6.866199999999999	6.2837000000000005	8.516	6.8088	9.011000000000001	7.1286
1.0	9.2291	14.0494	8.967	11.1237	14.9169	9.7135	13.2111	11.008700000000001	12.149500000000002	6.599	11.5333	17.994300000000003	7.384900000000001	5.8799	6.260400000000001	8.451500000000001	6.7632	8.7458	6.729799999999999
1.5	8.9528	13.6871	8.8735	10.97	14.739799999999999	10.028	13.1812	11.2317	12.1253	7.127199999999999	11.4968	18.0019	12.7109	7.445600000000001	5.8783	5.967599999999999	8.7097	6.5362	8.629	7.04
2.0	9.0946	13.693	8.756400000000001	10.8162	14.3477	9.8659	13.0054	10.734300000000001	12.09	7.1803	11.252699999999999	17.7732	12.8667	7.1285	5.7956	6.207300000000001	13.7344	8.5509	6.709	7.920399999999999	7.1019000000000005
2.5	8.733699999999999	13.555299999999999	8.7335	10.779399999999999	13.9666	9.6263	13.1181	11.221300000000001	11.8619	6.6003	11.3287	17.4784	12.7821	7.3119000000000005	5.6426	6.0648	13.7836	8.5114	6.705699999999999	7.966000000000001	6.8100000000000005
3.0	8.7774	13.5292	8.213899999999999	10.5427	13.7587	9.727	13.0171	10.6838	11.874299999999998	6.6837	11.2691	17.697400000000002	12.606000000000002	7.422299999999999	5.408899999999999	5.9074	13.6207	8.235999999999999	6.8695	7.6345	6.9453
3.5	8.7414	13.4133	7.9556000000000004	10.4891	13.644200000000001	9.578800000000001	13.1187	10.952	11.791	6.5583	11.385	17.197599999999998	12.761999999999999	7.4588	5.652100000000001	6.0138	10.8611	13.553899999999999	8.454	6.7923	7.7546	7.1664
4.0	8.6678	13.482	7.576599999999999	10.306799999999999	13.4946	9.115599999999999	12.9904	10.661900000000001	11.9351	6.6742	11.3748	17.2318	12.6588	7.220699999999999	5.5847999999999995	5.862300000000001	10.5367	13.5951	7.4875	6.646700000000001	7.6606	6.754199999999999
4.5	8.6555	13.4294	7.4633	10.0648	13.2522	8.8706	12.9155	10.4529	11.577399999999999	6.655900000000001	11.2815	17.4379	12.7587	7.2646999999999995	5.6933	6.1142	10.547500000000001	13.6222	8.4906	6.6196	7.5327	6.994999999999999
5.0	8.643500000000001	13.3278	7.4427	9.784699999999999	12.7988	8.753	12.9865	10.5157	11.5976	6.5563	11.357	17.3866	12.0856	7.306199999999999	5.5248	6.027200000000001	10.4325	13.4221	8.5278	6.547000000000001	7.5357	6.988499999999999
5.5	7.967300000000001	13.2258	7.085799999999999	9.5039	12.7128	8.7166	12.9697	10.541	11.742099999999999	6.4956	11.161200000000001	17.213199999999997	11.9902	7.2859	5.6217999999999995	6.0824	9.4724	13.4137	7.6274	5.5212	7.3924	7.0443999999999996
6.0	7.842999999999999	13.143699999999999	6.981	9.3517	12.0908	8.563400000000001	13.0264	10.3901	11.4082	6.3998	11.1037	16.858600000000003	11.8469	7.2166	5.5061	5.9998000000000005	9.5064	13.2032	7.478599999999999	5.8748000000000005	7.282500000000001	6.7419
6.5	7.6495999999999995	12.783100000000001	6.452400000000001	8.965300000000001	11.836300000000001	8.4444	12.7372	10.4235	11.5817	6.3357	11.1379	16.2164	11.9754	7.104399999999999	5.4369000000000005	5.916399999999999	9.2722	13.1138	7.608499999999999	6.6704	7.273499999999999	6.6132
7.0	7.622199999999999	12.2071	6.5874999999999995	8.6358	11.4285	8.3192	12.7706	10.4741	11.4713	6.3673	11.253699999999998	16.0881	11.8595	6.9041999999999994	5.2983	6.0568	9.246	13.145	7.4572	5.5354	7.0581000000000005	6.596
7.5	7.3027	11.840399999999999	6.042800000000001	8.5352	11.2344	7.9795	12.5211	10.310300000000002	11.068	6.110900000000001	11.1608	16.143	11.821499999999999	7.1335999999999995	5.3893	5.8509	9.0651	13.026499999999999	7.428599999999999	5.542	7.0771	6.153700000000001
8.0	7.046200000000001	11.7756	5.8752	8.1861	11.0119	8.0914	12.524199999999999	10.0855	11.043700000000001	6.252	11.08	15.432199999999998	11.917599999999998	6.8007	5.4011000000000005	6.1079	8.9495	12.9104	7.567499999999999	5.4178	6.9165	5.968
8.5	6.796	11.406400000000001	5.503900000000001	7.371100000000001	10.8836	7.816299999999999	12.212200000000001	10.032	10.886	6.15	11.0408	15.3244	11.5911	6.7448	5.3001	5.9374	8.6929	12.616399999999999	7.2778	5.3887	6.6817	6.0073
9.0	6.6773	10.794500000000001	5.4284	7.4434	10.2802	7.6984	12.017700000000001	9.846699999999998	10.842600000000001	6.0069	10.792200000000001	14.9123	11.4333	6.624500000000001	5.1922	6.0407	7.883900000000001	11.881400000000001	7.185200000000001	5.2120999999999995	6.8942000000000005	5.663
9.5	6.2313	10.264899999999999	5.187	7.2044999999999995	10.1029	6.886100000000001	11.1484	9.725499999999998	10.7843	5.9135	10.6457	14.2133	11.3239	6.451700000000001	4.940099999999999	5.193300000000001	7.7176	11.7418	7.0364	5.3104000000000005	6.7786	5.4757
10.0	5.8886	9.9114	5.095000000000001	6.921900000000001	9.6363	6.870299999999999	11.085	9.4161	10.1745	5.6932	10.472	13.703199999999999	11.1221	6.4158	4.8706000000000005	5.2905	7.379	11.4804	6.8732999999999995	5.1531	6.1389	5.6684
10.5	3.1348000000000003	9.364700000000001	4.925800000000001	6.285	9.3793	6.7978	10.887699999999999	9.0169	10.3449	5.6897	10.2898	13.4407	10.904499999999999	6.1519	3.9543	5.2357	7.524799999999999	11.027899999999999	6.6205	4.9318	6.071899999999999	5.2547
11.0	3.1706999999999996	8.828100000000001	4.6979999999999995	5.9037999999999995	9.1389	6.503400000000001	10.6233	8.6643	9.842400000000001	5.6154	9.8437	12.596200000000001	10.1151	6.0062999999999995	3.9396	5.0834	7.274799999999999	10.7077	6.5249999999999995	4.7457	5.9752	5.139600000000001
11.5	5.1671	8.0813	4.0829	5.6392	8.611	6.3833	10.270999999999999	8.3329	9.823	5.4459	9.4955	12.0367	9.7197	5.5122	3.6968	5.0096	6.9329	9.976099999999999	5.9586	4.1014	5.8082	4.7717
12.0	4.8899	7.421399999999999	4.0188999999999995	5.4081	8.294	6.2717	9.7365	8.210099999999999	9.073599999999999	4.8356	9.2578	11.2325	9.1915	5.291	3.5242000000000004	4.706799999999999	6.6483	9.6227	5.6232	3.9149	5.6069	4.3987
12.5	4.6389000000000005	6.993200000000001	3.7841000000000005	4.8941	7.8727	6.1652	9.429499999999999	7.74	8.979500000000002	4.7049	8.6942	10.6478	8.9332	4.9277999999999995	3.3939	4.5577	6.2356	8.8468	5.5892	3.5723999999999996	5.4531	3.949
13.0	2.5511	6.6997	3.7008	4.509	7.3394	6.1387	9.021799999999999	7.4808	8.523	4.4505	8.2755	10.137699999999999	8.376399999999999	4.7898	3.0813	4.2955000000000005	5.827999999999999	7.956	5.2926	3.5874999999999995	5.1613999999999995	3.7487000000000004
13.5	2.4818	6.052300000000001	3.3826	4.0204	7.0336	5.6754	8.7887	6.9343	8.2829	4.262	7.5783	9.4876	7.7016	4.6294	2.9388999999999994	4.107900000000001	5.4696	7.7979	4.944999999999999	3.1960000000000006	4.9581	3.3984000000000005
14.0	2.425	5.7513000000000005	3.2141	3.8809999999999993	6.233700000000001	5.041399999999999	8.5003	6.4849000000000006	7.728499999999999	4.0857	7.3278	8.9287	7.347799999999999	4.3684	2.4447	4.024900000000001	5.0814	7.2768	4.6190999999999995	3.0659	4.691999999999999	3.2396000000000003
14.5	2.5494000000000003	5.583699999999999	2.141	3.4294000000000002	6.1174	4.6754	8.347199999999999	6.204599999999999	7.737299999999999	3.7263	6.8551	8.2188	6.9432	4.0191	2.4565	3.5694999999999997	4.8174	6.8454	3.9246	2.7119	4.1425	3.0932
15.0	2.4753	5.0435	2.0956	3.5300000000000002	5.784400000000001	4.5843	7.597799999999999	5.924200000000001	7.006300000000001	3.5509	6.448899999999999	7.733600000000001	6.346500000000001	3.6483	2.2996	3.1834000000000002	4.6409	6.3340000000000005	3.7799	2.5179	3.7787000000000006	2.7549
15.5	2.5842	4.7671	2.0617	3.2570000000000006	5.0905000000000005	3.1568000000000005	7.304200000000001	5.7378	6.7011	3.5391	5.6207	7.3016	5.996300000000001	3.686	2.0907	3.0725	3.9969	5.8816999999999995	3.5694	2.1007	3.5080000000000005	2.4377
16.0	2.1364	4.2828	1.7322	3.1583	4.934699999999999	3.1593999999999998	7.3433	4.483700000000001	6.349400000000001	3.1903000000000006	5.5034	6.8758	5.7579	3.301	2.1355	2.9202000000000004	3.8313	5.5655	3.4843	2.0829000000000004	3.28	2.1364
16.5	2.1004000000000005	4.1141	1.7119000000000002	0.5665	4.5119	2.9468	6.9833	4.3284	6.2431	2.8457999999999997	5.3565000000000005	6.391500000000001	5.2513000000000005	3.1896000000000004	1.8325	2.996	3.6144999999999996	5.3281	3.3908999999999994	2.0044	3.1902	2.1903
17.0	2.0023	3.9734999999999996	1.8046	1.9655	4.2367	2.8117	6.815200000000001	4.1565	5.968	2.6357	5.104299999999999	nan	5.0395	2.932	1.8738000000000001	2.6397	3.4473000000000003	5.081300000000001	3.2192	1.9068999999999998	2.9314999999999998	1.9022999999999999
17.5	1.8866999999999998	3.6718	1.6416000000000002	1.9873	3.9406	2.9257	6.439399999999999	4.2394	5.6959	2.5229	4.9462	5.7268	4.5741	3.0063	1.9367	2.5465	3.2315	4.9013	3.0785	1.7073	2.3746	1.8510999999999997
18.0	1.8283999999999998	3.4545000000000003	1.5083	0.6212	3.6768	1.5428	6.4178999999999995	2.8347	5.1289	2.3975	4.4251	5.6585	4.4227	2.7556000000000003	1.7473999999999998	2.3513	3.1706	4.202999999999999	2.8697	1.7470999999999999	2.2206	1.5816999999999999
18.5	1.7958	3.1985	1.4968000000000001	0.7617	3.3077999999999994	1.3188000000000002	6.1109	2.8232	5.1568000000000005	2.3697	4.392799999999999	5.3361	3.9855	2.5318	1.6851	2.3270000000000004	2.9748	3.9344	2.3790999999999998	1.6944000000000001	2.0919000000000003	1.6163
19.0	1.5993	2.9966	1.3884	0.6638	3.2562	1.1152000000000002	5.6644000000000005	2.6893	4.9911	2.4103000000000003	4.3431999999999995	4.6735	3.8053	1.6727	1.7644	2.8343000000000007	3.5307999999999997	2.0931	1.5356	2.0717	1.5543000000000002
19.5	1.5036999999999998	2.7723999999999993	1.3341	3.1296	1.3358	5.6143	2.6211	4.7554	2.4074	3.6746	4.4546	3.5409000000000006	1.7334	1.6092	2.3708	3.8569999999999998	2.0501000000000005	1.5754000000000001	2.0764	1.4779000000000002
20.0	1.4129999999999998	2.4078	1.367	2.9278999999999993	1.1888	5.308400000000001	2.3958	4.6983	2.1374	3.4978	4.1480999999999995	3.5277	1.4196000000000002	1.5515	2.1544	3.5225999999999997	2.0702	1.3453999999999997	1.0253	1.4296
20.5	2.2259	1.3578000000000001	2.2939999999999996	1.2833	5.2258	2.3393	4.4026	2.247	3.5561000000000003	4.1371	3.4023000000000003	1.6044000000000003	1.2869000000000002	1.9392	3.3138000000000005	1.9273	1.3907999999999998	1.6435000000000002	1.3071
21.0	2.0258	1.2740999999999998	2.2325999999999997	1.2987	2.2736	4.285500000000001	2.0743	3.3226	3.6372999999999998	3.3446	1.4113000000000002	1.3877	1.8366	3.3007	1.9316	0.8926
21.5	1.8577	1.0001	1.9212000000000002	1.1885999999999999	3.0936000000000003	2.0599	2.9805	3.6738999999999997	3.0827999999999998	1.4660000000000002	1.3583	2.0529	3.2103	1.8299999999999998	1.1181
22.0	1.6522	1.1289000000000002	1.7877	1.1198000000000001	3.0717000000000003	1.9053	3.1943	3.3122	2.8541	1.4121000000000001	1.4231	1.7931	1.6234000000000002	1.2988
22.5	1.8067	0.5911000000000002	1.8283999999999998	2.8920999999999997	1.9548999999999999	3.0668000000000006	3.0645	2.5683	1.3226999999999998	1.5898	1.6105999999999998	1.4777999999999998
23.0	1.7604	0.3318000000000001	1.7839	3.0652999999999997	3.1016000000000004	2.2569999999999997	1.3496000000000001	1.5606	1.3488	1.0023
23.5	1.5972999999999997	0.39249999999999985	1.6367	2.8324	2.7258000000000004	2.2079000000000004	1.3918	1.4667999999999999	0.8937
24.0	1.4598000000000002	0.43100000000000005	1.5534000000000001	2.6073	2.5633	2.0735	1.4344999999999999	1.1229999999999998
24.5	1.4168	0.33699999999999997	1.3944999999999999	2.6447999999999996	2.2601999999999998	1.9281	1.3428999999999998	1.1022000000000003
25.0	1.1884	0.47499999999999987	1.5311999999999997	2.4704000000000006	2.1992	1.0726999999999998
25.5	1.3451000000000002	0.3661000000000001	2.5477000000000003	0.6954000000000001
26.0	1.2166	0.35150000000000015	2.2937999999999996	0.6118999999999999
26.5	1.0521	0.3458000000000001	2.5202	0.5154000000000001
27.0	1.2632999999999999	0.47540000000000004	2.2746	0.6521
27.5	1.1897	0.35220000000000007	2.3542999999999994	0.6537
28.0	1.1734999999999998	0.36860000000000004	1.3672	0.6023
28.5	0.929	0.24340000000000006	1.3008000000000002	0.44610000000000016
29.0	1.0497	0.39579999999999993	1.1477
29.5	0.9171999999999998	0.32810000000000006	1.2443
30.0	1.0387000000000002	0.34450000000000003	1.1545999999999998
30.5	1.0474999999999999	0.33499999999999996	1.1320000000000001
31.0	0.7139999999999997	0.23639999999999994	1.1001999999999996
31.5	0.8956	0.3489	0.9798999999999998
32.0	0.8285999999999998	0.3518999999999999	0.8378000000000001
32.5	0.7406000000000001	0.21819999999999995	0.7785000000000002
33.0	0.8926000000000001	0.21130000000000004	0.8234999999999997
33.5	0.5943999999999998	0.21319999999999983	0.9092000000000002
34.0	0.7949000000000002	0.12749999999999995	0.7847
34.5	0.6304000000000001	0.2370000000000001	0.7130000000000001
35.0	0.9065000000000001	0.20099999999999985	0.7326000000000001
35.5	0.7996000000000003	0.13600000000000012	0.7864999999999998
36.0	0.7109999999999999	0.3598999999999999	0.9058999999999999
36.5	0.48580000000000023	0.25880000000000014	0.6362000000000001
37.0	0.6689000000000003	0.23120000000000007	0.7145999999999999
37.5	0.7111000000000003	0.3026	0.6123000000000003
38.0	0.8285	0.22070000000000012	0.7998000000000003
38.5	0.7332000000000001	0.19010000000000016	0.6412999999999998
39.0	0.7917000000000001	0.20690000000000008	0.5999000000000003
39.5	0.8653000000000002
40.0	0.5579000000000001
40.5	0.7295
41.0	0.6984000000000001
41.5	0.6654999999999998
42.0	0.5710999999999997
42.5	0.6636999999999997
43.0	0.6497999999999999
43.5	0.3187
44.0	0.34420000000000006
44.5	0.5487
45.0	0.7687999999999999
45.5	0.5462
46.0	0.3824000000000001
