# Supplementary material for: Spatial control of the APC/C ensures the rapid degradation of cyclin B1
Source: EMBO J. 2024 Aug 14;43(19):4324–55. doi: 10.1038/s44318-024-00194-2 (PMC11445581; doi:10.1038/s44318-024-00194-2)
Supplement: Supplementary file 5 — Source data Fig. 1 [file 44318_2024_194_MOESM5_ESM.zip › Figure 1/Fig 1B/RawData/Pulled_Spindle_Raw_FINAL_NT.txt]

-41.5	7.8290999999999995
-41.0	8.879100000000001
-40.5	9.0221
-40.0	24.5313	9.4481
-39.5	24.0626	9.4658
-39.0	24.731	9.853299999999999
-38.5	24.9514	9.562999999999999
-38.0	24.9954	24.1263	9.830300000000001
-37.5	25.9587	23.9942	9.894400000000001
-37.0	27.808400000000002	29.5796	24.2891	10.3405
-36.5	28.1631	30.287200000000002	24.4057	11.3002
-36.0	28.1598	28.930100000000003	24.2379	11.321399999999999
-35.5	27.5181	28.7916	24.387700000000002	10.9386
-35.0	28.1935	28.767100000000003	23.6609	10.787199999999999
-34.5	28.0533	27.9803	24.1977	11.462399999999999
-34.0	28.212600000000002	26.120800000000003	23.6279	11.7265
-33.5	27.5978	25.4201	23.3649	11.919699999999999
-33.0	26.3443	24.867099999999997	23.210600000000003	12.2923
-32.5	26.2381	25.3005	23.1922	12.527000000000001
-32.0	25.9623	25.530299999999997	22.195500000000003	13.0489
-31.5	25.7026	25.5044	22.6445	12.6472
-31.0	24.2762	26.2012	22.4378	13.190299999999999
-30.5	23.8906	26.365900000000003	22.1665	13.153400000000001
-30.0	23.147100000000002	27.0135	21.874000000000002	13.8629
-29.5	24.145699999999998	26.3126	22.3918	14.0859
-29.0	24.156799999999997	25.7191	22.3932	13.6259
-28.5	24.7252	25.6571	22.0534	14.2229
-28.0	24.8257	25.8051	21.4269	15.1747
-27.5	24.9331	25.645300000000002	21.4696	15.1378
-27.0	23.0748	25.55	21.5108	15.1375
-26.5	24.5325	25.8001	20.9053	15.203800000000001
-26.0	25.1707	25.3562	20.7757	15.348900000000002
-25.5	24.0529	25.2545	21.1499	15.3938
-25.0	24.4454	25.5016	21.2214	14.6524
-24.5	24.1332	24.4022	20.878400000000003	14.922300000000002
-24.0	24.081599999999998	24.430799999999998	20.1435	15.4776
-23.5	24.1341	24.548000000000002	20.363799999999998	15.173600000000002
-23.0	23.1544	24.8367	19.4805	15.1408
-22.5	23.3879	23.875899999999998	18.8478	15.019899999999998
-22.0	23.4689	24.0887	19.1014	14.704600000000001
-21.5	23.0318	24.3101	18.691699999999997	14.051
-21.0	22.953599999999998	23.8098	19.0884	13.6889	16.6011
-20.5	23.2002	23.201800000000002	18.9126	20.3506	12.7027	16.4314
-20.0	23.1065	23.534499999999998	18.9336	20.0391	11.9585	17.1111
-19.5	22.8051	23.908800000000003	18.9823	19.7691	12.8359	17.2046
-19.0	23.4127	23.4884	19.105500000000003	19.9987	33.6444	12.7583	16.766000000000002
-18.5	21.478299999999997	23.3414	19.729999999999997	19.3144	33.3211	13.1991	15.932300000000001
-18.0	22.234399999999997	22.807	18.757099999999998	19.7003	34.2416	13.4324	16.1061
-17.5	21.8239	21.854300000000002	18.3748	19.912300000000002	33.8827	13.3334	16.1175
-17.0	21.880599999999998	21.6612	17.836100000000002	19.282400000000003	33.482	13.3745	16.877
-16.5	21.0724	21.784	17.8647	20.0352	33.5107	13.5394	16.364099999999997
-16.0	21.2608	21.9586	17.905199999999997	20.122799999999998	20.0991	33.954	13.2125	15.9308
-15.5	21.857499999999998	21.9026	18.4196	19.6109	20.4193	33.4093	12.9287	16.2603
-15.0	21.229	21.291900000000002	18.2894	19.6263	20.5866	33.0771	12.9337	15.8873
-14.5	21.697599999999998	21.584	18.413899999999998	18.6234	20.9098	32.643	13.4063	15.712100000000001
-14.0	21.0879	20.6115	17.731299999999997	18.998	20.153499999999998	32.0867	13.1198	15.793700000000001
-13.5	20.9597	20.291	18.3237	19.8972	20.5105	32.292899999999996	12.4782	14.473300000000002	15.5336
-13.0	21.1758	21.8901	20.106	17.6616	19.6459	20.0034	14.6691	31.392300000000002	12.3975	14.212900000000001	15.5273
-12.5	20.976499999999998	21.2835	21.1892	18.1384	19.8252	20.3727	14.540099999999999	32.1364	12.804	13.4958	15.1751
-12.0	20.847299999999997	20.9326	21.3789	18.035999999999998	18.8783	20.1478	14.0084	31.5833	12.5045	13.923599999999999	15.407499999999999
-11.5	21.1455	20.8225	20.5327	18.0255	19.465600000000002	20.447	14.085099999999999	31.652900000000002	12.4164	13.8149	15.1554
-11.0	20.9921	20.377399999999998	21.1003	18.210700000000003	18.6579	20.261	13.5826	31.607599999999998	14.0359	12.427299999999999	13.8368	14.7867
-10.5	19.956500000000002	20.2222	20.4745	17.5281	18.7326	19.3932	13.849300000000001	31.8199	13.9239	11.831700000000001	13.2302	14.7677
-10.0	19.9531	21.2887	19.869	17.598	18.6963	19.5561	13.553899999999999	30.677300000000002	13.8166	12.265699999999999	14.1643	14.9442
-9.5	20.210600000000003	19.813399999999998	20.5487	16.9783	18.8789	19.9801	13.7589	31.085099999999997	13.561300000000001	11.9001	13.472	15.292700000000002
-9.0	19.9314	20.0705	20.286099999999998	17.3981	19.1293	19.3035	13.7834	31.8917	13.5867	12.0889	13.1349	14.7385
-8.5	19.319899999999997	19.1855	19.917299999999997	17.172700000000003	18.547900000000002	18.9058	13.9521	30.7081	13.0184	11.963799999999999	13.3153	9.833
-8.0	18.961299999999998	19.6272	20.0409	17.585	18.834600000000002	18.368100000000002	14.364700000000001	30.1462	13.4019	12.1781	13.4707	10.7351	14.8187
-7.5	19.5192	19.7231	19.226399999999998	17.082	18.6156	18.1684	13.8305	29.705099999999998	13.0531	11.692300000000001	13.6755	10.9903	14.516100000000002
-7.0	20.157500000000002	20.1953	19.4773	25.6445	16.538700000000002	18.5928	10.1301	13.3291	19.6024	29.695800000000002	12.9835	11.9755	13.8798	10.7798	13.9235
-6.5	19.1618	19.5456	19.529200000000003	26.1869	16.5246	18.095	18.8229	13.306	19.799000000000003	29.872400000000003	12.5777	11.718399999999999	14.2669	10.6829	14.3778
-6.0	18.9223	24.6083	19.325	19.645500000000002	25.8933	17.005799999999997	17.9967	19.120600000000003	14.0519	19.4624	29.320600000000002	12.2866	11.8383	13.5449	10.672500000000001	14.226899999999999
-5.5	19.1433	23.5799	18.741300000000003	19.5919	26.4823	15.9113	17.6726	19.0164	13.294	19.591099999999997	28.7354	12.8123	11.493	13.893	10.7283	14.0745
-5.0	19.189899999999998	23.7945	18.351300000000002	19.3393	25.7258	15.6395	18.166900000000002	18.9558	13.5256	19.956400000000002	29.0986	13.0452	6.2431	13.495	10.945	14.312899999999999	12.2399
-4.5	18.342100000000002	23.6467	18.0381	19.040100000000002	25.862399999999997	16.177300000000002	18.081400000000002	18.560699999999997	13.261	20.0584	28.4848	12.596799999999998	11.7311	13.9246	10.976500000000001	13.6493	11.8897
-4.0	17.868100000000002	24.6992	17.6971	19.098300000000002	25.9317	15.6716	17.5256	18.198500000000003	13.4463	20.753	28.895599999999998	12.5176	11.9313	13.2374	10.9132	13.7944	11.9959
-3.5	17.2711	23.295900000000003	17.430899999999998	18.8207	25.501	14.9196	17.894599999999997	18.787399999999998	13.653599999999999	20.0811	29.0	11.793899999999999	11.072400000000002	13.249	10.8299	13.469999999999999	12.0433
-3.0	17.366899999999998	23.1218	16.435699999999997	18.881899999999998	25.726799999999997	15.0179	18.1414	18.5031	13.2182	19.482899999999997	29.5725	12.4341	11.4023	13.478299999999999	11.049199999999999	13.0698	11.4751
-2.5	16.6658	23.579700000000003	16.3308	18.2695	24.7405	15.052	17.4351	18.3856	13.114099999999999	19.5228	29.1675	12.183	11.5526	13.158199999999999	10.966299999999999	12.6446	11.042100000000001
-2.0	17.778299999999998	23.4371	15.442899999999998	18.605800000000002	25.103299999999997	14.969999999999999	17.464000000000002	18.0502	13.335099999999999	20.3158	28.8713	11.9381	11.6487	13.368400000000001	10.6463	12.8219	11.0508
-1.5	17.6218	23.2675	15.137699999999999	18.652700000000003	25.4296	14.7135	17.0648	17.7927	13.0038	19.818099999999998	28.1419	11.6261	10.8805	13.122499999999999	10.9778	13.1259	11.7046
-1.0	16.491	22.5841	15.010399999999999	18.066200000000002	24.2634	14.636899999999999	17.322200000000002	17.6761	13.367700000000001	20.0759	27.6112	11.1383	11.5346	13.543700000000001	10.3449	12.9672	11.809700000000001
-0.5	16.3532	22.5213	14.2346	17.611	24.3066	14.153300000000002	17.5472	17.6385	13.398900000000001	20.4533	28.2908	11.2104	11.2438	13.1524	10.34	13.1372	11.5725
0.0	16.9754	22.8748	13.9796	17.6573	24.5055	14.1343	17.5121	17.8249	13.598500000000001	20.0041	27.717200000000002	10.7273	11.0718	12.875300000000001	9.996	12.1592	11.5229
0.5	16.6976	22.2185	13.1017	17.7515	22.748	13.7699	17.1355	17.913800000000002	13.2582	19.7383	26.890500000000003	11.1645	11.634699999999999	12.7927	9.891300000000001	12.2376	11.683800000000002
1.0	16.2891	22.255300000000002	12.8708	18.487	22.509100000000004	13.7496	20.7316	16.5551	17.1889	13.1117	19.692999999999998	27.0664	12.924	10.765099999999999	11.4642	12.604000000000001	10.3229	12.0856	10.9567
1.5	15.8591	21.7281	12.4823	17.3131	22.8207	13.996	19.9175	16.9034	17.5083	13.2586	19.8345	27.8813	20.627200000000002	13.4999	11.0391	11.2337	12.711400000000001	9.9194	11.696900000000001	11.339099999999998
2.0	16.242800000000003	21.0297	11.959800000000001	17.0798	23.210900000000002	13.6347	19.634	16.231399999999997	17.424200000000003	13.1425	19.1601	27.7357	21.6369	12.4911	10.5814	11.1352	21.6894	12.6826	10.0903	11.5937	11.352
2.5	15.432799999999999	20.329	12.0394	17.352	20.9631	12.9046	19.9544	16.513099999999998	17.0989	12.802900000000001	18.9341	27.027800000000003	21.4706	12.9667	10.2136	11.4132	21.825699999999998	12.2314	10.2225	11.4367	10.757200000000001
3.0	15.1721	21.663899999999998	11.815	16.470699999999997	21.1685	13.0555	19.8354	16.5468	17.2305	12.909699999999999	19.4275	26.4204	22.0274	12.9008	10.1798	11.3428	21.5695	12.3201	10.5594	11.012799999999999	10.8826
3.5	15.2984	21.134900000000002	11.2797	16.5911	20.182499999999997	12.549199999999999	19.5999	16.393900000000002	16.6383	12.4879	19.206599999999998	26.0002	21.1291	13.213	10.1808	10.9776	16.285999999999998	21.467100000000002	12.8602	10.6864	10.8065	11.5223
4.0	14.7938	20.1226	10.5528	16.1661	20.151999999999997	13.0433	20.1201	16.440399999999997	17.1113	12.3568	19.0869	26.1964	20.7187	12.8043	10.3748	11.0454	15.7492	21.756500000000003	12.6999	10.6685	10.9459	10.3834
4.5	14.6693	20.025100000000002	10.815	15.870299999999999	19.807	14.116	20.215899999999998	16.1295	16.592399999999998	12.334	19.1483	26.185	20.4392	12.834999999999999	10.6463	10.9156	15.787300000000002	21.7658	12.3441	10.0417	10.7742	10.6381
5.0	14.1014	20.150399999999998	10.2679	14.8083	18.6114	13.4159	19.2044	16.0482	17.0434	12.4354	19.1448	26.2393	20.1406	13.2234	9.9374	10.960799999999999	16.14	20.7864	12.183	10.008700000000001	10.5617	11.0864
5.5	13.5118	19.5488	9.7934	14.325999999999999	18.4357	12.9393	19.436799999999998	16.073700000000002	17.2255	12.239700000000001	18.7926	26.0904	19.4509	12.953100000000001	10.1173	11.0598	15.797500000000001	20.8987	12.201600000000001	9.9615	10.6324	10.9531
6.0	13.159500000000001	19.6492	8.9304	13.9938	17.54	12.5358	19.323	15.543099999999999	15.8747	12.5276	17.624499999999998	25.3625	19.644	12.7153	9.546299999999999	10.7865	16.1677	20.951500000000003	12.209900000000001	9.2411	10.0556	10.2008
6.5	12.5242	18.4914	8.7032	13.3101	17.1056	12.5081	19.276600000000002	16.051699999999997	15.8208	11.8763	18.078500000000002	24.740199999999998	20.129199999999997	12.358400000000001	9.6911	10.851500000000001	15.335600000000001	20.840300000000003	12.3583	9.4494	10.017800000000001	10.3554
7.0	12.4944	18.1271	8.621099999999998	12.6304	16.4262	12.0923	19.408499999999997	15.7839	16.3189	11.5885	18.4119	24.5305	19.4472	11.421999999999999	9.46	10.9666	15.165900000000002	20.000600000000002	11.8253	9.7519	10.1097	14.2147
7.5	11.3315	17.8175	8.3665	12.6733	16.118599999999997	11.5493	19.002000000000002	15.456400000000002	15.3107	11.2814	18.272199999999998	24.2407	18.5729	11.4505	9.3199	10.5974	14.809899999999999	19.3416	11.551	9.539200000000001	10.5937	13.4773
8.0	10.585700000000001	17.111400000000003	7.995299999999999	12.0099	15.3938	11.1445	18.3949	15.5164	14.784599999999998	11.4668	18.2176	22.8198	18.0866	11.504100000000001	9.465300000000001	10.3033	13.381	18.876	11.899	9.4016	9.6577	12.5665
8.5	9.8897	16.4189	7.380000000000001	10.728399999999999	15.570900000000002	10.9741	18.0143	15.2351	15.114999999999998	11.2747	18.011	22.4341	17.6494	10.6275	9.306799999999999	10.4969	12.9628	19.463800000000003	11.381699999999999	9.153500000000001	9.4346	10.0145
9.0	9.6579	15.2096	7.184199999999999	10.258199999999999	15.004600000000002	10.472900000000001	17.406399999999998	14.5318	14.806799999999999	11.2629	17.102	21.6659	17.64	10.8316	9.189	10.2494	12.274000000000001	18.568299999999997	11.358799999999999	8.847100000000001	9.494	9.2689
9.5	9.079899999999999	14.4401	6.9659	9.8272	14.5578	10.0014	16.5603	13.973499999999998	14.285000000000002	10.6549	18.0957	20.4193	17.2484	10.1224	8.2723	9.6937	11.8838	17.4924	10.635299999999999	8.8561	9.4754	8.7415
10.0	8.4775	13.3741	6.8748000000000005	9.24	13.5123	9.6407	15.564600000000002	13.619100000000001	13.493400000000001	10.069799999999999	16.8463	18.9727	16.3391	9.7453	8.3571	9.3366	11.28	16.0175	10.1706	8.5693	8.7791	8.632800000000001
10.5	6.388	11.724	6.5638000000000005	8.297799999999999	12.8116	9.541500000000001	15.0802	12.6326	13.5931	9.3353	16.0119	18.7883	15.423899999999998	9.4251	7.7137	9.0186	11.6652	15.8345	9.8228	7.854800000000001	8.6975	7.892999999999999
11.0	6.1427	11.119800000000001	5.802499999999999	7.422199999999999	12.3621	9.2702	13.6231	11.846499999999999	12.733600000000001	9.2497	14.969999999999999	17.319100000000002	14.1982	8.936900000000001	7.284999999999999	8.7798	10.5919	14.5928	9.1569	7.2621	8.4786	7.4267
11.5	5.739800000000001	10.2141	5.4940999999999995	7.0245999999999995	11.4955	8.7854	13.0365	11.4581	12.0806	8.5889	14.0336	15.9336	13.43	8.343	6.4533000000000005	8.410300000000001	9.7556	13.332699999999999	8.6084	6.3956	8.1081	6.6197
12.0	5.1651	9.074599999999998	5.0238	6.6282	11.0366	8.8225	11.7636	10.7272	11.296199999999999	7.433000000000001	13.4272	14.7858	12.2402	7.648299999999999	5.6041	7.3961	9.252400000000002	12.518699999999999	7.561999999999999	5.907	7.6763	6.18
12.5	4.8038	8.461500000000001	4.9761	5.8578	9.9689	8.4613	11.1705	9.5801	11.0656	7.1624	12.229199999999999	13.5859	10.843399999999999	6.9832	5.156899999999999	7.1345	8.5523	10.6324	7.273900000000001	4.9830000000000005	7.0401	5.327
13.0	4.2219999999999995	7.468399999999999	4.5555	5.1286	8.9962	8.164499999999999	10.5081	9.0759	10.168199999999999	6.106	11.581	12.463799999999999	10.0963	6.5987	4.3673	6.0316	7.628	9.4479	6.4289000000000005	4.7253	6.5470999999999995	4.6771
13.5	3.9433000000000007	6.9132	4.1377	4.634399999999999	8.103100000000001	7.5819	9.5015	8.1435	9.5741	5.6148	10.2408	10.8947	8.841600000000001	5.9134	3.8275999999999994	5.508900000000001	6.9771	8.637	5.7623999999999995	4.1431000000000004	6.1305	4.2064
14.0	3.6898	6.526400000000001	3.8503	4.424099999999999	7.2196	6.871199999999999	9.341	7.7512	9.0162	4.8885	9.2112	10.293600000000001	8.012599999999999	5.3587	3.2978	5.1721	5.9903	7.929399999999999	5.1075	3.7357000000000005	5.621099999999999	3.6791
14.5	3.5541	6.0935	3.2897	3.8302000000000005	6.7984	6.2890999999999995	8.7981	6.828200000000001	8.8426	4.173	8.1425	9.673	7.3511	4.7503	3.2221	4.630599999999999	5.55	7.0550999999999995	4.5422	2.9441000000000006	4.8525	3.3850000000000002
15.0	3.1283	5.558599999999999	3.1155	3.9267000000000003	6.394	5.9894	8.2494	6.5182	7.8034	3.6165	7.617500000000001	8.5515	6.9823	4.5544	2.9949000000000003	4.0573	5.0823	6.6295	3.9891	2.9974	4.2683	2.8758
15.5	3.0395000000000003	5.4671	2.8923000000000005	3.7787000000000006	5.5442	5.579	7.758500000000001	6.3591999999999995	7.701599999999999	3.5366000000000004	6.4998000000000005	7.9949	6.456600000000001	4.3039	2.9051	3.8882000000000003	4.8868	6.2996	3.6206000000000005	2.4619	3.807	2.9299
16.0	2.9231999999999996	5.2796	2.7771	3.5111000000000003	5.452500000000001	5.3198	7.9411	5.7568	7.1744	3.1195000000000004	6.3029	7.865	6.1324	3.7649999999999997	2.7858	3.5780000000000003	4.6545000000000005	6.3232	3.7877	2.5948	3.5455	2.5077999999999996
16.5	2.7087000000000003	4.9247	2.3752000000000004	3.2258000000000004	5.1853	4.8888	7.461499999999999	5.8097	7.286299999999999	2.9866	5.7799000000000005	7.6722	5.4596	3.5241	2.4684	3.9069	4.3639	5.9001	3.6356	2.4704	3.3038	2.4792
17.0	2.5247	4.7856	2.5584999999999996	3.3211999999999997	5.0761	4.6756	7.237500000000001	5.6389	6.773	2.9529	5.675	7.0553	5.362100000000001	3.3265999999999996	2.4634	3.4770999999999996	3.9981	5.553	3.6995999999999993	2.4905	3.1948999999999996	2.1431999999999998
17.5	2.5762	4.5061	2.3894	3.1975	4.2451	4.9721	6.7339	5.201599999999999	6.601000000000001	2.4323	5.5398	7.0038	4.6044	3.3800000000000003	2.1095	2.9208	3.9131000000000005	5.1951	3.6781999999999995	2.2664	3.0361000000000002	2.1509
18.0	2.2996	4.2844	2.2775	2.8715	3.8152	4.3781	6.667300000000001	5.075800000000001	6.3790000000000004	2.4039	5.1464	6.6986	4.5111	3.1776999999999997	2.1619	2.9700999999999995	3.5448	4.9481	3.1756	2.1249000000000002	2.7145	1.7743
18.5	2.1272	3.8944	2.0002000000000004	2.774	3.3796999999999997	4.3392	5.9597999999999995	4.8042	5.8644	2.3547	4.9379	6.2894000000000005	3.9878	3.1072	1.9031	2.9773	3.2665000000000006	4.5516	2.7888	2.1144999999999996	2.7186000000000003	1.8484999999999998
19.0	2.0197000000000003	3.4813	1.8518999999999999	2.6521	3.1694	3.8392	5.9592	4.551	5.8932	2.5176000000000003	5.0306999999999995	5.6942	3.7729	2.7827	2.0614	3.1019000000000005	4.2515	2.3674	2.0246999999999997	2.6426000000000003	1.5054
19.5	1.9123	3.0328999999999997	1.8972999999999998	3.0677000000000003	3.9984	5.6814	4.3497	5.6375	2.2622999999999998	4.3744	5.466200000000001	3.5155000000000003	2.8015	1.5834000000000001	2.8747	4.107200000000001	2.6975	2.0194	2.3973	1.6231000000000002
20.0	1.6894999999999998	3.5291000000000006	1.8609	2.798	3.6992	5.4138	4.1022	5.2431	2.0392	3.9513	5.033899999999999	3.5067999999999997	2.4802	1.671	2.5275000000000003	4.0561	2.5906000000000002	1.7321	2.2337	1.4645
20.5	2.9818	1.8040000000000003	2.5628	3.6435	5.4032	3.7983	5.1113	1.9542	3.9604000000000004	4.918200000000001	3.2668	2.6846999999999994	1.255	2.4798	3.809	2.3931000000000004	1.6649	2.0787000000000004	1.2302000000000002
21.0	2.7596	1.7425000000000002	2.9734999999999996	3.4727999999999994	3.5138999999999996	4.8279	1.8008000000000002	3.8291	4.1561	3.0068	2.3703	1.3084999999999998	2.0904	3.5834	2.3526	2.0279000000000003
21.5	2.5295	1.4777000000000002	2.1817	3.0810000000000004	4.5111	1.8179999999999998	3.4775	4.1655	2.7577	2.1470000000000002	1.4382	2.5979	3.7184	2.0119999999999996	1.7239
22.0	2.3781	1.4497	2.023	3.0466999999999995	4.201600000000001	1.6444	3.6083	3.7853000000000003	2.5127	1.9897	1.3080999999999998	2.1497	1.8512	1.8066
22.5	2.3869	1.8818000000000001	2.0161	4.0488	1.7191	3.5909000000000004	3.6604	2.7384999999999997	1.2235999999999998	1.5235	1.8864	1.5440999999999998
23.0	2.2695999999999996	2.0140000000000002	2.2173	4.0950999999999995	3.4775000000000005	2.3983999999999996	1.2454	1.7862999999999998	1.5467000000000002	1.8443
23.5	1.9377999999999997	1.3389999999999997	1.7697999999999998	3.8596000000000004	3.3716999999999997	1.9709999999999999	1.2146	1.5973	1.4460000000000002
24.0	1.8537000000000001	1.6124000000000003	1.8406	3.4278999999999997	3.1249	2.0528	1.3967	1.3377
24.5	1.8072000000000001	0.8102	1.4822000000000002	3.4507999999999996	2.7861	1.9435999999999998	1.4472	1.3763
25.0	1.9374999999999998	1.0934000000000001	1.681	3.0642000000000005	2.7022999999999997	1.1732
25.5	1.7449000000000001	0.9222999999999999	3.174	1.2038000000000002
26.0	1.4214	0.8445000000000003	2.9517	1.0976
26.5	1.2539	0.8460999999999999	3.0168999999999997	0.9040000000000001
27.0	1.6188	0.9465000000000001	2.6691	1.0526
27.5	1.5102	0.8136999999999999	2.8591999999999995	1.0977000000000001
28.0	1.2719999999999998	0.6292	2.6975	0.8223999999999999
28.5	1.0942	0.8693000000000002	2.3462	0.6328
29.0	1.214	0.7983	2.0526000000000004
29.5	1.2155999999999998	0.7322	2.2717
30.0	1.3764999999999998	0.7383	1.9749999999999996
30.5	1.2197	0.8103	2.0501000000000005
31.0	0.7508000000000001	0.6402999999999999	1.8794
31.5	0.9089	0.7361	1.6772999999999998
32.0	0.7094	0.6074999999999999	1.4523000000000001
32.5	0.7239	0.5845	1.4244000000000003
33.0	0.9400000000000002	0.6071	1.6351
33.5	0.7036000000000002	0.43479999999999985	1.5335
34.0	0.5897999999999999	0.3165	1.4087999999999998
34.5	0.8558000000000001	0.5971000000000002	1.4411999999999998
35.0	0.688	0.6120999999999999	1.2452999999999999
35.5	0.6454	0.6119000000000001	1.3641
36.0	0.7014999999999998	0.5515999999999999	1.2835999999999999
36.5	0.28310000000000013	0.4024000000000001	1.3316000000000003
37.0	0.3933	0.7204000000000002	1.2323
37.5	0.5066000000000002	0.4523999999999999	1.1275
38.0	0.7001	0.8197000000000001	1.3327000000000004
38.5	0.6324000000000001	0.5019	1.1315999999999997
39.0	0.569	0.5922000000000001	1.0996000000000001
39.5	0.7205000000000001
40.0	0.6076000000000001
40.5	0.5565
41.0	0.6249
41.5	0.7227999999999999
42.0	0.4081999999999999
42.5	0.47329999999999983
43.0	0.5003
43.5	0.40680000000000005
44.0	0.27849999999999997
44.5	0.6015999999999999
45.0	0.5084
45.5	0.6476
46.0	0.5354999999999999
