# Supplementary material for: Spatial control of the APC/C ensures the rapid degradation of cyclin B1
Source: EMBO J. 2024 Aug 14;43(19):4324–55. doi: 10.1038/s44318-024-00194-2 (PMC11445581; doi:10.1038/s44318-024-00194-2)
Supplement: Supplementary file 5 — Source data Fig. 1 [file 44318_2024_194_MOESM5_ESM.zip › Figure 1/Fig 1B/RawData/Pulled_DNA_Raw_FINAL_NT.txt]

-41.5	19.1848
-41.0	21.3978
-40.5	20.0533
-40.0	42.2952	19.7844
-39.5	42.033100000000005	20.5523
-39.0	39.908300000000004	21.2516
-38.5	41.7815	19.8438
-38.0	33.393499999999996	43.6483	18.529799999999998
-37.5	28.0715	42.5151	22.6008
-37.0	38.6608	40.8661	45.448800000000006	23.4338
-36.5	35.7932	42.165	44.334199999999996	25.0127
-36.0	36.6989	41.2994	42.0918	24.8216
-35.5	36.9607	44.245599999999996	44.9146	23.9986
-35.0	36.3545	41.0384	43.083499999999994	23.7439
-34.5	26.9987	44.4551	46.8717	25.1408
-34.0	31.268400000000003	46.5549	42.4482	19.920699999999997
-33.5	32.354800000000004	42.5545	45.6476	22.370700000000003
-33.0	34.2496	46.093900000000005	44.0686	21.415599999999998
-32.5	29.6079	47.2849	42.0087	21.8171
-32.0	32.3084	51.3983	42.109899999999996	22.6324
-31.5	32.7243	50.403099999999995	41.454	22.6876
-31.0	35.1356	49.6212	39.6112	22.4034
-30.5	36.3562	50.3534	28.225099999999998	23.306
-30.0	37.452	55.2504	37.701100000000004	21.0412
-29.5	41.4571	50.290600000000005	40.1545	23.3077
-29.0	38.804100000000005	49.2965	38.488	22.1583
-28.5	41.170300000000005	47.8155	41.3705	20.8343
-28.0	33.4499	44.5511	40.196600000000004	20.1343
-27.5	41.4789	44.3024	38.8824	20.996599999999997
-27.0	40.0328	48.6305	38.748	20.1113
-26.5	41.211299999999994	44.0533	39.5574	19.5466
-26.0	40.6774	45.2065	38.3711	21.3283
-25.5	43.1153	48.741499999999995	37.1346	15.3222
-25.0	38.633300000000006	45.331500000000005	36.5071	18.205
-24.5	37.4046	47.0327	35.11	17.7059
-24.0	36.8836	42.4097	37.9197	20.0964
-23.5	38.6405	41.7464	37.3493	18.4833
-23.0	38.3109	41.9247	33.765299999999996	16.1087
-22.5	38.330200000000005	40.1852	35.4653	14.8741
-22.0	39.5702	41.8226	36.0871	17.459400000000002
-21.5	38.1644	38.227500000000006	34.908899999999996	17.6902
-21.0	37.423	41.382	37.8521	17.8356	25.537
-20.5	35.9236	44.0309	34.238099999999996	33.6529	19.3306	25.2116
-20.0	38.9484	44.083800000000004	33.557500000000005	35.914	20.8168	26.8403
-19.5	34.1293	45.03	35.1842	32.714800000000004	21.9319	27.7025
-19.0	37.6093	43.2977	33.585300000000004	34.620000000000005	54.0438	22.977800000000002	28.7878
-18.5	35.318200000000004	43.689299999999996	33.850500000000004	34.0978	51.7009	25.3075	25.261300000000002
-18.0	33.955600000000004	44.426300000000005	33.0109	33.904799999999994	51.5346	23.6676	30.4028
-17.5	34.855999999999995	46.0793	30.371299999999998	34.1823	53.4991	20.183600000000002	31.9919
-17.0	34.411500000000004	41.954800000000006	32.5549	33.1498	50.234700000000004	20.702399999999997	32.9023
-16.5	33.1736	42.7374	33.1435	35.378499999999995	50.428200000000004	18.4381	29.2018
-16.0	36.3534	41.6839	31.8466	30.927500000000002	37.9495	51.2157	16.715999999999998	33.481100000000005
-15.5	35.8866	43.0019	32.2497	33.9812	40.1841	50.9635	19.8424	32.3129
-15.0	34.465399999999995	40.567499999999995	31.0503	34.5093	38.3795	48.2064	21.4724	29.1858
-14.5	33.7865	37.2093	32.036699999999996	32.8198	33.3575	48.997899999999994	21.1441	29.532999999999998
-14.0	33.9346	37.9773	31.240500000000004	33.0707	35.7169	46.5469	22.7305	30.0229
-13.5	31.513499999999997	40.8104	35.199	33.3427	39.6869	46.8003	22.9818	21.9415	28.1239
-13.0	34.8656	48.7014	35.217099999999995	24.9312	32.272	35.3142	27.599	47.889799999999994	19.346200000000003	22.243399999999998	27.0636
-12.5	34.96	46.6168	34.4388	15.596	34.1998	36.949600000000004	27.9764	47.0696	19.332500000000003	23.2202	28.951800000000002
-12.0	35.5308	48.708499999999994	35.6949	11.2743	30.983900000000002	34.1969	28.3007	50.5175	21.0688	21.9877	28.231
-11.5	32.5792	50.5128	33.134299999999996	11.0277	31.2787	34.9005	28.0597	48.162	18.5493	22.6625	27.3983
-11.0	33.1271	44.735099999999996	37.1955	10.4331	32.4907	35.462599999999995	30.0809	45.869299999999996	23.6974	21.3723	23.5883	26.964100000000002
-10.5	33.3063	45.9322	36.5919	9.2455	32.9361	34.9278	29.1294	45.1042	22.713	17.8904	20.0518	27.4328
-10.0	32.9022	47.4808	39.0982	8.6444	31.6503	33.8819	27.3403	45.0233	23.006999999999998	22.7605	22.0736	29.299300000000002
-9.5	33.7776	45.369299999999996	35.659	9.2934	31.383100000000002	33.6359	27.0204	45.000699999999995	22.8541	21.0817	22.5724	27.994999999999997
-9.0	30.4593	46.467200000000005	35.6056	7.1186	27.648699999999998	32.4956	28.4865	45.7548	20.8754	21.307199999999998	22.037	29.204400000000003
-8.5	30.423299999999998	45.1935	34.4506	8.017299999999999	30.343999999999998	31.9976	26.3141	43.7637	22.9223	20.2892	19.744600000000002	nan
-8.0	32.915200000000006	45.2515	35.391099999999994	7.3386	29.5462	27.8993	27.593899999999998	45.684200000000004	22.8019	21.0853	19.299799999999998	20.154400000000003	28.3341
-7.5	33.7155	47.8009	40.0998	6.676000000000001	28.3459	29.174599999999998	27.9336	43.5765	19.4928	17.387900000000002	23.3283	18.68	28.0789
-7.0	32.023399999999995	43.887699999999995	33.1121	52.0467	6.997000000000001	30.618299999999998	nan	26.1189	32.6397	45.2999	20.3701	20.261499999999998	22.9501	18.694699999999997	28.9223
-6.5	30.7849	42.416999999999994	36.7065	49.180299999999995	5.3151	31.653499999999998	32.6825	27.718	33.8916	45.1884	21.2143	20.7177	23.3747	17.529	27.758
-6.0	31.8716	40.4659	39.585	34.8622	50.9091	6.0036000000000005	21.0119	30.3806	27.429000000000002	33.5703	45.2785	19.78	19.2957	21.1998	17.9848	27.0134
-5.5	31.6553	39.8021	36.9568	36.72430000000001	51.131299999999996	5.4111	28.6098	27.9453	26.6086	29.075799999999997	45.3994	21.178900000000002	22.6331	23.573800000000002	19.9977	27.8657
-5.0	31.019299999999998	43.065	37.2536	32.46	50.62029999999999	4.5329999999999995	28.1426	28.548099999999998	25.928900000000002	33.5869	44.4188	17.990099999999998	nan	21.0128	17.232200000000002	25.4388	21.4118
-4.5	31.193500000000004	42.7638	38.186699999999995	31.5435	50.1312	4.7554	16.855400000000003	28.194399999999998	25.6736	35.2051	44.9242	18.8769	20.4407	19.2522	18.8024	26.072200000000002	21.6502
-4.0	30.8035	39.1618	35.060100000000006	32.2909	50.0298	4.3414	26.6204	28.450899999999997	26.909	34.6261	45.4438	20.2496	18.935200000000002	18.9821	19.7423	25.796499999999998	22.1816
-3.5	29.0093	40.1577	37.1918	27.743499999999997	50.726	4.0115	30.1299	30.176899999999996	25.9573	32.2107	45.412600000000005	20.872999999999998	20.1583	19.9066	17.8954	24.551099999999998	20.432499999999997
-3.0	32.4497	37.285700000000006	36.186099999999996	32.533100000000005	49.0046	2.9918	29.0077	28.8885	25.5852	29.2	42.113	20.9494	19.9495	19.651200000000003	16.8591	25.2957	13.5619
-2.5	27.360599999999998	38.2529	35.1717	31.459500000000002	49.234199999999994	3.0448	31.8415	29.0337	25.3901	33.747	46.198299999999996	19.667	19.0266	13.0487	18.4297	24.1862	20.4345
-2.0	28.2853	34.9177	29.5534	33.0648	47.483399999999996	2.7891999999999997	31.070100000000004	27.9436	27.302	34.888299999999994	44.4637	18.7155	17.889999999999997	15.3531	17.8715	25.406000000000002	20.103099999999998
-1.5	28.165399999999998	33.9267	28.9692	32.712599999999995	51.3692	2.5545	30.803500000000003	28.412200000000002	25.919999999999998	34.2549	44.6763	18.2131	17.0892	10.792399999999999	18.045099999999998	23.7004	18.027500000000003
-1.0	27.6603	34.645	26.912399999999998	31.272	46.9905	3.0879000000000003	28.8303	28.8428	26.7211	33.27	41.522299999999994	17.046000000000003	18.741400000000002	13.551300000000001	17.642999999999997	22.8952	17.1036
-0.5	28.4393	34.8438	29.7166	31.653299999999998	51.011199999999995	2.4269000000000003	28.887	25.200000000000003	23.8296	33.8785	43.732800000000005	17.9989	21.4266	18.6646	16.3213	22.4515	17.365
0.0	29.0895	34.4835	32.3333	30.9976	48.713300000000004	2.8902	30.555600000000002	23.5101	26.6006	33.4936	44.711600000000004	18.5001	19.8156	18.945999999999998	17.3873	20.4131	20.9254
0.5	27.9825	37.2864	23.898899999999998	31.808999999999997	47.245200000000004	2.1399000000000004	30.2493	27.9861	25.8305	33.728899999999996	41.882400000000004	19.5944	19.4283	18.989	16.2881	21.4971	19.7419
1.0	28.8025	39.4258	21.6098	33.169500000000006	45.367000000000004	1.6273000000000002	42.4492	28.952199999999998	23.6497	26.88	32.3739	44.807700000000004	19.9342	16.7525	19.3561	18.9773	17.872400000000003	23.4554	21.1043
1.5	28.945899999999998	35.6625	25.7338	29.5172	43.4198	1.5759	42.514399999999995	30.2875	22.3292	25.6204	33.183699999999995	41.531200000000005	34.8825	18.895	17.2403	17.682	17.9885	18.2055	22.1021	20.1096
2.0	26.5838	35.2833	24.1868	27.7286	39.4442	1.9690999999999999	39.370599999999996	27.133499999999998	22.6006	23.7671	31.467000000000002	38.8221	36.508	10.4301	16.111400000000003	20.5036	35.0105	16.6655	17.930400000000002	19.9057	15.3478
2.5	24.9691	32.228	24.9349	28.6854	39.0218	1.0937999999999999	38.370400000000004	30.397299999999998	24.3747	23.616	33.0909	38.140499999999996	36.3693	18.8587	16.6227	18.362099999999998	33.3951	16.5904	18.5846	19.0106	20.6332
3.0	27.4087	31.9065	21.3078	30.2837	40.546499999999995	0.6704999999999999	38.2274	31.6388	24.6063	21.4394	31.082900000000002	39.6447	38.4268	19.1938	16.3971	19.4429	35.0873	19.526100000000003	17.978700000000003	18.773200000000003	19.3767
3.5	27.4995	31.7092	19.1703	27.521	39.725899999999996	1.5861	42.4681	29.244500000000002	20.9265	22.970399999999998	31.226300000000002	36.130700000000004	34.5411	20.782899999999998	15.427399999999999	18.706400000000002	26.0631	32.0477	14.6225	15.8658	20.1282	18.924799999999998
4.0	25.1627	36.454899999999995	15.8411	26.1977	37.8251	1.1015000000000001	42.2287	28.83	19.253500000000003	22.3265	32.2049	39.0091	38.1647	18.2141	15.560500000000001	18.739099999999997	28.3003	29.8637	16.8093	18.2944	18.2278	19.2772
4.5	23.2329	32.574799999999996	21.7349	26.0473	34.415800000000004	17.320700000000002	37.479800000000004	28.4158	19.9593	23.3695	30.341600000000003	36.6826	39.7483	15.551300000000001	15.6163	17.5285	27.225	34.1877	17.9957	16.424	16.3935	17.913899999999998
5.0	22.2194	33.167	19.564799999999998	25.424500000000002	33.4369	14.5742	38.3728	30.453899999999997	18.1256	23.2175	33.7194	39.9708	37.692	21.7046	13.386500000000002	19.2207	24.4731	32.037600000000005	18.676299999999998	14.6561	16.5826	18.8689
5.5	21.631999999999998	30.6577	16.8257	26.3964	28.889699999999998	17.2516	40.596199999999996	29.0609	17.8561	22.4558	32.1911	36.8516	35.2023	20.8316	15.0249	18.555300000000003	24.710500000000003	30.7973	18.1649	15.042900000000001	13.2378	19.831500000000002
6.0	22.3599	32.0501	14.1686	23.348100000000002	33.1533	19.5687	38.651	29.865800000000004	16.173	24.2165	31.5242	35.5837	34.173300000000005	20.567999999999998	13.579099999999999	17.7102	23.666900000000002	32.4869	17.1785	11.3729	16.3645	21.140700000000002
6.5	18.5385	29.1755	11.708	21.229	31.2438	17.5201	40.3254	30.5792	16.224700000000002	20.9389	27.9319	36.2413	36.4086	16.9665	16.3508	17.7015	23.489199999999997	32.586099999999995	17.1095	9.339200000000002	17.0446	18.3369
7.0	22.5912	27.3215	13.000599999999999	20.0256	30.8606	13.9611	36.3195	19.9341	16.0378	20.1967	31.608900000000002	31.1982	34.240899999999996	13.7656	15.0458	19.0215	22.823	30.4709	17.7971	15.7317	16.3147	17.1578
7.5	16.2571	24.015	10.985899999999999	18.5104	31.102099999999997	10.775500000000001	38.6721	29.4209	18.1459	19.6859	30.6413	31.9827	36.4602	17.7317	13.3337	13.2418	20.1111	29.0698	15.7976	15.9281	16.7147	17.108900000000002
8.0	15.141100000000002	25.683799999999998	8.8318	17.8156	30.8595	10.4687	33.189299999999996	27.2672	15.427799999999998	20.238	30.773799999999998	31.540100000000002	35.02	16.7216	14.9054	18.173299999999998	17.702099999999998	30.563200000000002	15.116999999999999	15.5251	15.8854	15.607399999999998
8.5	15.0107	24.038800000000002	9.8926	16.5461	29.4454	10.5419	30.8053	29.6097	15.134	18.1588	28.7717	31.1523	33.192099999999996	17.406299999999998	11.158999999999999	18.3355	14.5424	27.4038	14.4483	14.669	17.4466	15.8365
9.0	13.6119	19.868299999999998	8.4763	14.7381	27.774099999999997	10.019300000000001	30.6015	25.1279	14.8398	17.8151	27.535800000000002	28.654400000000003	31.3846	14.5417	10.1014	17.012800000000002	17.6827	26.5995	15.909	15.2266	16.0947	14.7804
9.5	11.7761	20.6946	9.5474	13.8279	24.8465	8.2005	29.2435	23.693099999999998	13.686300000000001	17.8129	24.407	25.978199999999998	25.7595	14.686600000000002	12.7898	13.401	14.800100000000002	25.7205	12.8714	13.5843	14.4482	15.161500000000002
10.0	10.304099999999998	16.6981	8.4557	12.1448	23.558	8.743300000000001	25.1279	24.0046	13.278500000000001	16.909499999999998	26.9494	23.1824	25.747799999999998	13.5618	8.8435	10.44	14.088799999999999	24.909499999999998	13.017399999999999	11.7571	12.332899999999999	13.14
10.5	7.7062	13.8759	7.9338999999999995	10.245899999999999	22.241799999999998	8.3665	23.2359	19.7392	12.7588	14.2695	26.246499999999997	21.6314	24.468600000000002	14.345	6.9532	15.826799999999999	12.6798	22.285700000000002	11.372200000000001	10.6545	11.9623	12.4069
11.0	7.7608	10.9695	8.216199999999999	8.6864	19.3281	6.9267	19.0295	15.1983	11.476700000000001	14.9228	22.3341	18.046	20.540499999999998	12.363900000000001	6.4528	13.371699999999999	12.0154	20.8083	9.553700000000001	9.4806	12.0342	11.3065
11.5	7.6379	10.5075	6.3574	9.216	15.4113	7.427199999999999	16.7239	16.854100000000003	10.875399999999999	12.5941	18.5346	16.079099999999997	19.1795	9.235800000000001	5.4708000000000006	8.995800000000001	11.202399999999999	18.391000000000002	9.309	6.8803	12.9243	9.6608
12.0	6.9623	10.764299999999999	6.1406	7.0943	16.6714	6.850700000000001	13.3967	16.6305	10.5907	10.5967	17.4025	13.9819	13.7398	8.5674	4.6365	10.801300000000001	8.401800000000001	15.397599999999999	8.689	6.325200000000001	11.1406	8.0625
12.5	5.8459	9.055599999999998	4.6409	7.047199999999999	13.9252	7.0585	11.8114	11.946	9.953199999999999	8.805000000000001	13.421	12.3389	12.1733	6.0556	5.8319	8.224499999999999	7.2677	12.2634	6.928100000000001	5.2704	9.1149	7.6997
13.0	4.9719	8.9791	5.3326	5.5441	10.7655	5.5598	11.4828	11.072799999999999	9.567	8.1454	11.3897	10.5576	11.7362	6.074	4.196300000000001	7.2618	7.427399999999999	10.0831	6.1014	4.184699999999999	9.119	5.9317
13.5	4.3359000000000005	8.764199999999999	4.3895	5.2829999999999995	9.687800000000001	5.1926	10.5724	9.3565	10.4587	6.5304	9.553199999999999	10.3134	10.4116	5.4751	3.8606	6.0939	6.006	9.565000000000001	4.8015	4.052300000000001	7.369699999999999	4.8872
14.0	3.9307999999999996	7.118699999999999	3.9254	3.9758999999999993	6.9259	4.6373	9.2242	8.930399999999999	9.3438	5.823799999999999	9.981300000000001	8.2984	8.8536	4.3011	3.1787000000000005	5.7861	5.1065000000000005	7.8125	4.2681000000000004	3.2563000000000004	6.702999999999999	4.478
14.5	3.9896000000000003	6.686	3.7420999999999998	5.0696	7.731400000000001	5.319599999999999	10.721499999999999	7.7433	9.281699999999999	5.1486	8.4109	8.0261	8.6647	4.8871	3.3400999999999996	5.0202	5.3808	7.446400000000001	4.0751	3.2835	5.294899999999999	3.7392999999999996
15.0	3.3924	6.0046	3.4401	5.1104	6.0177000000000005	4.6144	7.619200000000001	6.8467	9.2065	4.1688	7.3138	7.907300000000001	8.6199	3.9107000000000003	3.9171000000000005	4.1929	4.4486	6.671200000000001	3.4179999999999997	3.0679999999999996	4.0186	3.0264999999999995
15.5	3.4196000000000004	6.0011	2.6026	4.5478000000000005	6.3603000000000005	4.7221	8.2635	7.9032	8.5242	4.036200000000001	7.2395	7.2121	6.856400000000001	3.9552999999999994	3.2872000000000003	4.5499	5.2123	6.3	3.1698000000000004	2.7793	4.5280000000000005	3.1369
16.0	2.9951	5.2402	2.3815999999999997	3.2121	6.289999999999999	4.8984	7.771999999999999	7.196399999999999	7.7979	3.6433	6.3472	5.2379999999999995	6.6605	4.0846	3.6018	5.0805	5.058300000000001	6.2422	3.3861999999999997	2.9395999999999995	4.5074000000000005	2.8804999999999996
16.5	3.3441	5.0216	3.0036999999999994	3.1078	4.5751	3.6595	7.552099999999999	6.9181	7.6151	3.7562999999999995	6.1793000000000005	5.9645	7.0146999999999995	2.7485	2.5878	4.384499999999999	5.4564	5.545999999999999	2.7866	3.1733999999999996	4.508	3.1012999999999997
17.0	2.9342	4.6802	3.0714999999999995	3.704	4.4939	3.9114000000000004	7.3482	6.317900000000001	7.946	2.4381	5.969399999999999	5.7155	4.5791	3.7122999999999995	1.7605	3.6088999999999998	3.4456999999999995	5.7269000000000005	2.7428	2.4486	3.822	2.985
17.5	3.5381	4.0728	0.5885	4.2727	4.3463	3.0382000000000007	6.666699999999999	7.0159	7.305900000000001	3.8488	6.0634	5.2259	4.871	3.087	3.3038000000000003	3.1109999999999998	3.3317	5.6712	2.8811999999999998	2.2818	3.9075000000000006	2.2039999999999997
18.0	2.9214	4.6239	1.7379	2.71	4.3738	4.2857	6.824199999999999	5.2448999999999995	6.102799999999999	3.0412999999999997	4.6434	4.8260000000000005	4.59	3.1437	3.3543000000000003	3.5389999999999997	2.8401	3.8446	2.9280999999999997	2.324	3.2866	1.7791
18.5	2.5763	3.045	0.9463999999999999	3.4055	2.8019999999999996	2.5824	5.9853	5.5852	7.8898	3.2036	4.6696	4.4107	3.5481	2.8141000000000003	2.6220999999999997	3.0928999999999998	2.849	5.1249	1.8855	1.5195	2.3887	1.5849
19.0	2.1724	3.0202	1.0294	2.8807	1.9804999999999997	3.1662999999999997	5.7198	5.1942	6.0195	2.7014	4.1339999999999995	4.2694	4.2202	2.4283	2.4519	2.489	4.4521	2.0061	1.8914	2.6219	0.8287
19.5	2.4419	2.8804	1.1352999999999998	2.1083000000000003	2.7116	5.9925999999999995	4.1314	5.6724000000000006	2.1041999999999996	4.0458	4.5255	4.0747	2.5998	1.979	1.3800999999999999	4.383800000000001	2.1266	1.8342999999999998	2.1666	0.9755
20.0	1.6326	2.6544999999999996	0.8689	1.8229	2.4623000000000004	4.611400000000001	4.2118	5.1682999999999995	2.3691	4.1723	3.7833	2.6866000000000003	2.002	2.3712	2.1515	4.0778	2.0202	1.0964	1.7534	0.7368999999999999
20.5	2.2874999999999996	1.6383	2.0488	2.8455	4.794700000000001	3.2403999999999997	5.7598	2.3297999999999996	3.461	3.6031999999999997	3.3055000000000003	2.8797999999999995	1.927	1.5082	4.074400000000001	2.3353	1.0850000000000002	1.1166000000000003	0.9236
21.0	2.5003	1.2248999999999999	1.8238999999999999	3.4975999999999994	4.0102	4.4468	2.1532	2.717	3.4061000000000003	3.1471	2.0448	1.9684000000000001	1.511	3.9387	2.0302	1.5853000000000002
21.5	1.9055	0.4074	1.9779	2.5664000000000007	4.1219	2.4596999999999998	2.9637000000000002	2.4406	3.3278	1.7516000000000003	1.7594	2.4448	4.2858	1.9182	1.9561000000000002
22.0	2.0114	0.7969999999999999	1.755	2.7619	4.3161000000000005	1.4442999999999997	3.9474	2.2346000000000004	2.2979	2.1528	1.5756	2.1298	1.8451	1.4692000000000003
22.5	2.0745000000000005	1.5847000000000002	1.6242	4.212899999999999	1.7633999999999999	2.5186	3.2588	2.6908	1.4299	1.5852000000000002	1.0348000000000002	1.1943000000000001
23.0	2.2146999999999997	1.0161	2.0011	3.6016000000000004	2.3687	2.0473999999999997	1.4289	1.415	0.9751000000000001	1.2837999999999998
23.5	1.7189	1.1704	1.6948999999999999	3.912	2.2119999999999997	1.5742	1.4489	1.59	1.2682000000000002
24.0	0.7924	0.8139000000000001	1.8435	3.9576999999999996	2.181	1.3161	1.4649999999999999	1.3638
24.5	1.7647000000000002	0.16690000000000005	1.5937000000000001	3.1888	1.7403	1.9749	1.4796999999999998	1.3447
25.0	1.2446	0.8688	1.6387999999999998	3.4978	1.7635	1.3901
25.5	1.4231999999999998	1.1082	2.8321	1.3512
26.0	1.4507	1.4642000000000002	2.5420000000000003	0.8612
26.5	0.8368999999999998	0.5365	3.8819	1.3608000000000002
27.0	1.1136000000000001	0.9717	3.6521000000000003	1.1437
27.5	1.244	1.0583	3.6564999999999994	0.9966000000000002
28.0	0.9701	0.9542999999999999	3.5023999999999997	0.45020000000000004
28.5	0.37270000000000003	0.2642	2.3679	0.897
29.0	0.6961999999999997	0.8439999999999999	2.6277000000000004
29.5	0.6678000000000002	0.41610000000000014	2.7709
30.0	0.9972999999999999	0.8158000000000001	3.2411000000000003
30.5	0.47919999999999985	0.3618999999999999	3.1644000000000005
31.0	0.7872999999999999	0.9055999999999997	2.9093
31.5	0.45189999999999997	0.2957000000000001	2.1961000000000004
32.0	0.24919999999999987	1.1587999999999998	3.0445
32.5	1.2908	0.24109999999999987	2.6056000000000004
33.0	0.9311	0.3861999999999999	2.5323999999999995
33.5	0.3385	0.39639999999999986	1.5790000000000002
34.0	0.49160000000000004	0.33319999999999994	1.8777
34.5	0.7198	1.1143	2.0797000000000003
35.0	0.7137	0.9367000000000001	1.4573999999999998
35.5	0.28190000000000004	0.26249999999999996	2.5023999999999997
36.0	0.41469999999999985	0.8581999999999999	2.7697999999999996
36.5	0.7509999999999999	0.6935	2.0049000000000006
37.0	0.9540000000000002	0.2653000000000001	1.4859999999999998
37.5	0.17000000000000015	0.7882	1.1950000000000003
38.0	0.9369000000000001	0.1866000000000001	1.5197000000000003
38.5	0.5230999999999999	1.3815	1.3062999999999998
39.0	0.5063	1.0190000000000001	1.6497000000000002
39.5	0.5740000000000001
40.0	0.13969999999999994
40.5	0.5734000000000001
41.0	-0.024899999999999922
41.5	0.11649999999999983
42.0	0.19259999999999988
42.5	0.5204
43.0	0.042300000000000004
43.5	0.4365000000000001
44.0	0.09040000000000004
44.5	0.6471
45.0	0.9616
45.5	1.1957
46.0	0.2017
