# Supplementary material for: Spatial control of the APC/C ensures the rapid degradation of cyclin B1
Source: EMBO J. 2024 Aug 14;43(19):4324–55. doi: 10.1038/s44318-024-00194-2 (PMC11445581; doi:10.1038/s44318-024-00194-2)
Supplement: Supplementary file 5 — Source data Fig. 1 [file 44318_2024_194_MOESM5_ESM.zip › Figure 1/Fig 1B/RawData/Pulled_Centrosomes_Raw_FINAL_NT.txt]

-41.5	13.0282
-41.0	15.6354
-40.5	15.277099999999999
-40.0	31.502000000000002	15.267700000000001
-39.5	28.816300000000002	15.671299999999999
-39.0	29.1961	15.523200000000001
-38.5	28.9758	15.753199999999998
-38.0	27.7317	33.962	16.9041
-37.5	28.464199999999998	33.9639	14.8779
-37.0	33.3968	35.5084	34.5427	16.9932
-36.5	32.552	37.18	34.29859999999999	17.9975
-36.0	34.5041	35.6162	32.8015	17.1353
-35.5	35.9208	34.754799999999996	33.2986	15.8338
-35.0	33.6137	35.5673	33.1958	16.9244
-34.5	33.4518	34.7226	33.7675	15.4089
-34.0	35.1528	35.63	32.2107	16.412
-33.5	35.6162	34.427699999999994	34.3868	17.8243
-33.0	32.2911	36.6569	32.6454	17.1721
-32.5	31.3466	36.6587	33.9083	16.5141
-32.0	34.389	38.036500000000004	30.9802	16.1463
-31.5	33.4993	37.3574	32.4379	16.3601
-31.0	31.458599999999997	35.6821	30.856699999999996	17.8671
-30.5	32.441100000000006	38.0319	25.347700000000003	16.6171
-30.0	32.4358	38.6	31.788800000000002	16.64
-29.5	35.826699999999995	38.3241	30.116600000000002	17.2824
-29.0	34.9915	35.619099999999996	30.932	17.478
-28.5	35.7994	39.6216	30.0573	17.6058
-28.0	35.6105	37.0622	28.290699999999998	17.4249
-27.5	35.2079	36.3405	29.7618	14.1732
-27.0	32.609899999999996	37.8341	29.224	17.6088
-26.5	33.5728	36.9263	30.157899999999998	17.5485
-26.0	37.862899999999996	35.334999999999994	28.878	17.3278
-25.5	35.9131	36.9124	28.584999999999997	16.496599999999997
-25.0	34.6126	36.2721	28.9625	17.6355
-24.5	33.159	35.4807	28.390900000000002	16.665399999999998
-24.0	35.0204	33.5106	27.3218	16.9088
-23.5	33.6629	34.5494	26.9976	15.2599
-23.0	33.9595	34.7145	26.1037	15.6605
-22.5	34.1697	33.3487	26.7785	15.9431
-22.0	34.520799999999994	34.3101	27.5915	16.5515
-21.5	33.684799999999996	32.915400000000005	27.0471	15.837499999999999
-21.0	32.714999999999996	34.2218	28.2648	15.850100000000001	22.1651
-20.5	31.993499999999997	35.8357	26.0911	28.5781	15.7954	22.3071
-20.0	32.5074	33.2241	26.7192	28.005	16.4571	23.2012
-19.5	31.948300000000003	33.6078	26.136	28.599	17.5795	23.493000000000002
-19.0	34.976	30.497700000000002	25.5989	28.6449	43.687	17.5379	24.4387
-18.5	30.1905	31.2231	25.229799999999997	26.4481	45.9992	18.2923	22.1048
-18.0	32.006800000000005	33.243900000000004	25.5281	27.4296	52.495	18.4521	23.5643
-17.5	32.015600000000006	32.5058	25.3219	27.483	51.9024	18.0305	23.834899999999998
-17.0	30.3173	31.461000000000002	24.567400000000003	28.2455	47.8278	18.8861	23.6332
-16.5	30.627399999999998	30.517599999999998	25.4846	27.2286	48.1351	17.6452	22.310499999999998
-16.0	31.3488	30.4497	25.0288	25.7442	28.766099999999998	48.1862	17.860799999999998	22.3461
-15.5	32.8915	30.6687	24.2543	27.1595	29.9761	47.141400000000004	18.1764	22.515900000000002
-15.0	30.321399999999997	30.3504	22.6913	28.7874	29.3124	46.4848	16.8057	21.5126
-14.5	30.819899999999997	29.5516	24.5514	27.815	29.581599999999998	45.845	18.221700000000002	21.822
-14.0	30.8114	31.664199999999997	23.473100000000002	28.0147	30.427500000000002	46.9869	17.478399999999997	21.6339
-13.5	30.7463	30.3716	23.9346	28.8406	29.943299999999997	45.4696	18.167299999999997	17.9313	20.8602
-13.0	29.5902	32.673	30.3144	19.155	27.7914	28.464000000000002	20.7186	44.602	17.414099999999998	18.804	20.3503
-12.5	31.2109	29.8033	30.4	17.7234	28.302999999999997	28.866699999999998	21.4856	44.4184	18.1077	18.5967	20.357200000000002
-12.0	30.168699999999998	30.7105	28.9616	17.4223	27.436799999999998	28.7107	20.6648	43.5216	17.2961	19.3076	20.7303
-11.5	30.4792	30.619400000000002	28.587899999999998	17.2987	25.3546	28.1861	20.2744	43.508900000000004	16.8086	20.8765	21.375899999999998
-11.0	30.544800000000002	29.4391	30.0554	16.5888	26.5706	27.4724	20.2627	43.4028	19.2908	18.4379	20.4959	21.287200000000002
-10.5	29.4612	28.596200000000003	28.0534	17.1124	26.3484	28.55	20.017699999999998	43.9397	19.311700000000002	16.6293	20.2453	20.992900000000002
-10.0	28.813100000000002	30.8921	28.843500000000002	17.315600000000003	26.3273	27.8316	18.4096	44.242399999999996	20.090799999999998	17.368199999999998	19.1107	20.8385
-9.5	29.578100000000003	29.234499999999997	29.6279	16.836100000000002	25.6528	27.9205	18.880499999999998	42.844	17.949099999999998	17.8719	16.8965	20.3538
-9.0	28.9012	28.199199999999998	27.6129	17.0255	25.41	26.994600000000002	18.7576	42.5673	19.4447	17.876299999999997	19.732499999999998	20.532600000000002
-8.5	28.075799999999997	28.431	26.9794	15.383500000000002	24.186	26.1478	18.6659	42.349999999999994	17.6368	17.4449	20.587	19.5203
-8.0	27.511499999999998	25.997899999999998	28.2868	15.6159	24.1348	25.4574	20.319399999999998	43.657500000000006	18.5087	18.553600000000003	18.9428	11.738199999999999	21.4468
-7.5	27.4312	25.717499999999998	27.6619	14.7846	25.0161	25.3444	18.6422	41.8516	18.4721	15.7654	20.7895	12.84	20.227899999999998
-7.0	27.2803	27.4536	26.7224	34.1935	14.3699	23.9664	26.0573	18.4253	25.2805	41.5755	19.922400000000003	17.453899999999997	22.2285	11.605400000000001	19.3083
-6.5	27.602	26.258100000000002	26.0244	41.7949	14.356499999999999	23.5713	24.5884	18.5464	26.8852	41.3606	17.7863	16.174100000000003	21.6024	10.8585	19.7348
-6.0	28.0701	33.263400000000004	25.2824	27.5741	41.5251	15.019499999999999	21.587799999999998	27.324800000000003	19.543400000000002	25.433699999999998	41.821999999999996	18.3506	16.9361	19.4913	11.1858	19.0237
-5.5	26.826999999999998	33.021	25.0025	26.4909	40.39660000000001	15.746300000000002	22.9972	24.734	18.5002	23.0044	41.3021	17.0987	17.4576	20.881200000000003	13.0387	19.6176
-5.0	26.2512	33.018299999999996	24.0819	25.415	40.1147	14.7083	23.5441	24.7759	18.252100000000002	24.527800000000003	40.6645	18.6286	17.0819	19.9585	14.6924	18.1553	14.2348
-4.5	25.0116	33.2121	24.0024	23.7544	40.393	15.199000000000002	21.790100000000002	26.3247	19.1857	25.7402	39.209199999999996	18.0415	17.3095	18.8168	15.650800000000002	19.2632	13.318299999999999
-4.0	26.1856	31.113899999999997	22.4238	25.168400000000002	37.136300000000006	15.109600000000002	22.2762	25.997100000000003	18.4585	25.5863	40.1731	18.739700000000003	16.4497	18.5835	15.824000000000002	18.9668	15.456600000000002
-3.5	25.0451	31.024900000000002	23.1789	25.0829	38.676700000000004	13.1554	22.0088	25.0358	16.9665	25.223200000000002	40.905	17.8442	15.392200000000003	21.006	14.7763	18.734099999999998	14.6098
-3.0	25.1933	29.4345	22.479499999999998	25.488599999999998	37.6396	12.936	22.8694	25.0433	18.4465	22.8221	39.7883	19.3163	16.3377	19.3396	15.2396	17.640900000000002	11.5953
-2.5	23.8018	30.858100000000004	23.0034	26.0799	36.758599999999994	13.991900000000001	22.6619	25.3844	17.969900000000003	28.9267	40.1133	18.254900000000003	17.3493	18.0079	15.5249	17.1183	14.308399999999999
-2.0	24.4408	30.9957	19.9862	24.9358	35.3925	13.370700000000001	22.465	25.1007	19.3513	29.7404	38.4136	16.1422	17.5798	19.6158	15.520399999999999	18.932000000000002	13.682
-1.5	24.0335	31.437199999999997	16.7566	25.2098	36.8243	12.623899999999999	21.8783	25.3856	17.4487	30.1042	37.165699999999994	17.2429	13.9272	17.1447	13.7012	17.3246	12.8234
-1.0	24.305300000000003	30.298299999999998	18.871499999999997	26.008000000000003	33.3157	12.588199999999999	22.027900000000002	24.567800000000002	18.9315	28.457700000000003	37.6275	16.7467	16.677400000000002	16.6238	14.1774	18.5671	12.739700000000001
-0.5	24.044900000000002	29.2994	18.520300000000002	23.6856	35.1464	12.6145	22.7732	25.4098	17.8735	29.3495	37.0013	16.774099999999997	16.715300000000003	18.1279	13.6106	17.3973	12.0719
0.0	22.2868	29.3265	17.1607	24.9818	34.4631	11.9466	21.9016	24.6443	18.8159	28.5688	36.5471	16.226699999999997	16.7136	18.6987	14.1127	15.7296	15.7656
0.5	22.3211	31.283	14.0802	24.4486	32.8223	11.160499999999999	21.8598	23.6844	17.7589	29.1512	35.9549	16.0565	17.1617	17.9064	14.427800000000001	16.7264	15.0307
1.0	22.5204	30.1256	14.961099999999998	25.5409	32.9728	10.7524	28.9297	21.1437	20.5856	17.8388	28.205299999999998	35.8789	15.4053	15.983399999999998	16.7954	19.4225	13.555	15.244700000000002	12.9462
1.5	22.3634	27.5107	16.006999999999998	23.555899999999998	31.3017	12.3951	23.602800000000002	21.1163	22.424999999999997	18.5545	29.221200000000003	35.8692	31.0822	15.783900000000001	15.289100000000001	16.588	18.665599999999998	13.0765	13.2075	13.265799999999999
2.0	22.164	30.1074	15.561900000000001	24.212999999999997	31.2282	11.770100000000001	25.5231	21.934099999999997	23.8499	17.97	26.5763	35.5577	34.06420000000001	13.6692	14.7705	17.1999	30.718999999999998	18.7048	12.679300000000001	13.6607	12.1609
2.5	22.407700000000002	28.141	15.6345	23.9234	29.023100000000003	10.9325	28.649199999999997	20.4514	22.9813	18.2276	27.261200000000002	34.943599999999996	32.47280000000001	18.1818	14.1566	16.726499999999998	29.817999999999998	18.3242	13.9648	14.2842	12.498800000000001
3.0	21.7266	28.169800000000002	14.892799999999998	22.9936	29.782400000000003	10.284699999999999	29.1053	19.91	22.054100000000002	18.6996	27.3373	34.1618	33.6594	19.7674	13.6062	15.9021	31.4707	17.3947	15.804	14.5766	10.9962
3.5	21.7288	28.2392	14.3552	23.9511	30.1144	9.520800000000001	27.6195	18.8195	22.9071	17.930799999999998	28.4194	34.1984	32.2926	19.377699999999997	14.001199999999999	16.3446	22.8323	28.972900000000003	16.7952	15.453800000000001	14.4637	12.572999999999999
4.0	19.8184	28.247999999999998	12.602599999999999	22.0672	28.459699999999998	9.7506	29.2149	19.441699999999997	22.3107	17.3978	27.4254	32.7532	32.6394	18.2087	14.1501	16.2319	22.535400000000003	28.9154	16.652900000000002	15.787400000000002	14.2902	12.3705
4.5	20.885	27.826800000000002	13.6897	20.3172	26.0056	15.7716	28.8219	20.4813	22.497799999999998	17.308699999999998	28.6109	34.259100000000004	31.7166	16.6847	13.7007	15.799100000000001	22.387900000000002	29.886	17.5634	14.863	15.1679	12.9474
5.0	19.123099999999997	26.743499999999997	13.025599999999999	19.352	24.566399999999998	14.344	31.5317	20.990000000000002	23.234099999999998	16.6404	27.9544	33.0696	31.334799999999998	18.6589	13.3796	16.2598	21.2348	28.0347	17.1111	13.779300000000001	13.340300000000001	11.919699999999999
5.5	17.8611	26.2778	10.7066	18.6703	22.473599999999998	13.1976	31.137099999999997	20.9012	20.9584	16.4749	26.593700000000002	31.964	30.3943	17.7737	15.0374	15.6973	20.688299999999998	28.0329	16.9125	14.7692	12.1074	12.4202
6.0	18.5786	25.9977	10.033800000000001	19.1968	22.8916	11.7033	29.8541	20.5926	21.0478	17.1308	24.674599999999998	32.517900000000004	31.5061	17.9525	12.715	15.059299999999999	20.7868	27.453300000000002	17.9171	14.0099	13.4094	11.8513
6.5	16.6129	23.7253	9.9901	17.9233	23.4816	12.1519	28.8776	20.620800000000003	20.640600000000003	17.5103	24.5395	31.9218	28.648899999999998	17.1552	13.422500000000001	16.4448	19.1677	28.7057	17.0971	11.848299999999998	11.9656	11.497399999999999
7.0	17.0506	24.2288	9.917100000000001	16.616699999999998	22.083000000000002	12.140699999999999	28.5161	16.3399	20.8127	17.2884	24.7366	30.0914	29.3695	13.5908	12.566600000000001	14.7991	19.5021	28.791900000000002	16.193299999999997	14.1706	11.6867	17.895500000000002
7.5	15.5232	22.441499999999998	8.4781	15.739899999999999	21.3872	10.7466	27.6307	19.286	18.7955	15.6553	23.811799999999998	29.8439	28.485	16.6026	10.370899999999999	13.5501	16.0623	27.8258	15.4311	14.449000000000002	11.617799999999999	16.6016
8.0	14.8945	22.476	7.920100000000001	14.690999999999999	20.327399999999997	10.2676	26.000700000000002	18.3837	18.4998	15.740400000000001	24.1704	27.8348	27.1721	14.7964	12.7806	15.619399999999999	17.4067	25.51	15.600699999999998	14.1091	12.297600000000001	15.669699999999999
8.5	13.6709	21.7924	7.078000000000001	13.311599999999999	19.9543	9.9321	25.4851	18.5708	17.307199999999998	14.8387	24.171	26.6324	28.766199999999998	15.950199999999999	11.9561	14.776399999999999	16.452	25.741400000000002	14.723299999999998	12.793800000000001	10.8643	11.1605
9.0	12.158	20.5489	7.7684999999999995	11.759799999999998	19.0585	10.1066	23.9179	18.9405	18.2723	14.6295	24.528100000000002	26.0504	25.5625	12.681700000000001	11.4836	13.9957	15.794800000000002	23.8968	15.011899999999999	12.6618	10.7515	9.6631
9.5	11.264299999999999	18.465300000000003	6.826300000000001	11.0441	18.3247	8.9522	22.657300000000003	16.4561	16.8445	14.1922	22.5024	23.514499999999998	24.6924	13.364600000000001	10.6966	13.8885	15.1531	22.122	13.5435	12.832	8.7897	9.1631
10.0	10.697299999999998	16.0536	6.5009999999999994	9.506400000000001	17.9767	8.6539	21.3927	15.730800000000002	15.321700000000002	13.85	19.8187	22.421200000000002	23.7119	12.282499999999999	9.5474	11.2709	13.4603	21.7731	13.2454	11.171299999999999	8.5089	8.6494
10.5	5.7371	14.277800000000001	6.2605	8.6208	16.275599999999997	9.047500000000001	19.450100000000003	14.7712	15.652600000000001	12.712900000000001	20.3298	20.6962	23.0802	12.0097	9.047600000000001	12.6493	12.8804	20.5947	12.250200000000001	9.8773	8.4298	8.4374
11.0	5.3004999999999995	13.0176	5.8727	7.6223	15.739	8.1606	16.087200000000003	12.359200000000001	14.6787	10.7729	18.714199999999998	18.8399	19.279899999999998	10.517100000000001	7.3974	10.9896	13.1065	17.2946	11.6989	9.017900000000001	8.52	8.0404
11.5	5.257199999999999	11.7413	5.418900000000001	7.7933	13.4471	7.912599999999999	15.909799999999999	13.1234	13.159300000000002	10.2076	17.9432	17.2095	17.208199999999998	9.9848	6.7483	8.750900000000001	11.3322	16.624200000000002	10.3107	8.3956	8.9575	7.161099999999999
12.0	4.9993	10.129199999999999	4.961399999999999	6.6719	13.658999999999999	7.425	12.3093	12.5198	12.2256	8.5907	15.6892	13.7968	14.760200000000001	9.1401	6.3195	8.2603	10.102	14.256499999999999	9.5592	5.9907	8.721699999999998	6.7345
12.5	4.9437	9.5685	4.73	6.1903	11.6256	7.5638000000000005	11.3345	10.4917	11.785599999999999	7.1556	14.479700000000001	13.1841	12.024799999999999	7.326499999999999	5.6086	7.574000000000001	9.6937	12.1679	9.0756	5.3713	7.9110000000000005	5.7111
13.0	4.4887999999999995	8.5638	4.1483	5.6234	9.303799999999999	7.862000000000001	10.8558	10.2738	10.788499999999999	6.5288	12.4064	12.55	11.3125	7.2549	4.2636	6.596700000000001	8.133099999999999	10.3407	7.3986	5.5083	7.668900000000001	5.1479
13.5	3.8495	8.1387	4.1064	5.232200000000001	8.6216	6.765199999999999	9.8896	8.9564	10.018099999999999	5.9824	10.888499999999999	11.2659	10.0191	6.3613	4.507499999999999	5.3878	7.2096	8.765600000000001	6.4929	4.8293	7.1025	4.4928
14.0	3.9268	7.428599999999999	3.4318	4.7554	7.587100000000001	6.6587000000000005	10.097	8.3032	9.3144	4.665699999999999	9.1661	10.3017	9.470699999999999	5.4472000000000005	4.260400000000001	5.0093000000000005	6.2783	8.0435	5.808	4.1235	6.563899999999999	3.6105
14.5	3.5717	6.677099999999999	3.3054999999999994	4.4916	6.6975	6.2034	9.3936	7.3467	9.51	4.3033	8.2015	10.8868	8.3126	4.7315000000000005	3.5719000000000003	4.9855	6.0335	7.764199999999999	5.7674	3.8025	5.5793	3.467
15.0	3.3848	6.160299999999999	3.3324999999999996	4.5268999999999995	6.4346000000000005	5.755599999999999	7.949400000000001	6.930100000000001	8.161100000000001	3.7296	7.294	9.6317	7.419500000000001	4.3739	3.1258	4.082599999999999	5.7535	7.0885	4.805	3.5402999999999993	4.1824	3.5401999999999996
15.5	2.8901000000000003	5.7629	3.3890000000000002	4.027	5.465	5.6268	7.740200000000001	6.8043	7.4251000000000005	3.5725000000000002	6.7539	8.571399999999999	7.7517	4.0501	2.8175	3.8941	4.7459999999999996	6.9602	4.373600000000001	3.3764000000000003	3.8576	3.0919
16.0	2.9267000000000003	5.9109	2.7351	4.238099999999999	5.413500000000001	5.014	7.518	6.353199999999999	7.4818999999999996	3.0704000000000002	6.389600000000001	8.2821	6.7311	3.3837	2.7307	4.2533	4.9632000000000005	6.4953	4.5685	3.0165999999999995	3.3512999999999997	3.0313
16.5	2.6623	5.1677	2.4871999999999996	3.4566	4.9096	4.7765	7.5478000000000005	6.0195	7.1074	2.4966999999999997	6.0026	7.611600000000001	6.720700000000001	3.9854000000000003	2.3912	3.6088999999999998	4.7078	6.4975	3.9086	2.9562000000000004	3.0225	3.0307999999999997
17.0	2.8930000000000002	5.3573	2.4177999999999997	3.5798	4.3632	4.1473	7.259400000000001	5.5158	7.2776	2.6106000000000003	5.8625	6.2504	5.8058000000000005	3.3440999999999996	2.0921000000000003	2.9966000000000004	3.7116999999999996	6.1618	3.7183	2.7862	3.4815999999999994	2.2402
17.5	2.5326	5.2247	2.1618000000000004	3.6831000000000005	4.2798	4.010000000000001	7.0839	5.402200000000001	7.0578	2.4018	5.3073	6.1993	4.9864999999999995	3.3558	2.1727	2.7047999999999996	3.4114	5.6379	3.58	2.327	3.2656	2.1961
18.0	2.3398	4.2244	2.7093	2.9490999999999996	4.0062	4.1988	6.5679	4.8058	6.2837000000000005	2.0326000000000004	4.6743999999999994	5.5741000000000005	5.3441	3.0537	1.9853999999999998	2.9596999999999998	4.1395	5.055499999999999	3.0629999999999997	2.0061999999999998	2.9353999999999996	2.0759999999999996
18.5	2.6060999999999996	4.0158	2.0440000000000005	2.8362	3.6658999999999997	3.7089999999999996	6.775499999999999	4.7054	6.3968	1.8007	4.4353	5.6044	4.0378	2.9277	1.8833999999999997	2.6088999999999998	3.8163	4.4744	3.3973	1.6841000000000002	2.9903	2.3873999999999995
19.0	2.0287	3.981	1.9364000000000001	2.8606	3.5673	3.521	6.736700000000001	4.153600000000001	6.125100000000001	1.9451	4.7315	5.0813	4.3626	2.7489999999999997	2.2511	3.3018	4.340199999999999	2.484	1.6471999999999998	2.9656000000000002	2.1795999999999998
19.5	2.0871	3.4726999999999997	1.5988	3.5016	3.6109999999999998	5.806699999999999	4.4513	5.807	1.7966	4.3662	4.637300000000001	3.6646	2.5928	1.7429000000000001	3.1895999999999995	4.8795	2.6044	2.0085	2.1293	1.9948
20.0	2.0791999999999997	3.7539000000000007	1.6223	3.4489	3.4194999999999998	5.4257	4.2492	5.5020999999999995	1.3704	3.3676000000000004	4.203900000000001	3.7171	2.5224	1.6638	2.8319	4.0203	2.0208000000000004	1.5886	2.1998	1.5450000000000002
20.5	3.4932999999999996	2.1137	2.8080999999999996	3.4488999999999996	5.927200000000001	3.8591	4.8257	1.6901	3.5565	4.1661	3.2501999999999995	2.2007000000000003	1.6107	2.6363	3.4963000000000006	1.7523000000000002	1.5268	1.8405000000000002	1.6597000000000002
21.0	2.8716	1.4523000000000001	2.9375999999999998	3.6665	3.7142999999999997	4.645900000000001	1.6204999999999998	2.8577	3.1027	3.1513999999999998	1.9150999999999998	1.4099000000000002	2.7504999999999997	3.7928999999999995	1.5349	2.0604
21.5	2.767	0.9985000000000002	2.2976	3.0233	4.1852	1.6877000000000002	2.9459999999999997	3.3710000000000004	2.7649999999999997	2.0981	1.147	2.8032000000000004	3.4249	1.7905	1.7111
22.0	2.5109000000000004	1.6585	2.0656	2.8244999999999996	4.161	1.2673999999999999	3.4147	3.4940000000000007	2.2904999999999998	2.1801	1.0286000000000002	2.1525	1.5535	1.7202000000000002
22.5	2.388	1.6535000000000002	1.9447	4.2265999999999995	1.1172	2.8952	3.3804	2.9785	1.0855000000000001	2.0174000000000003	1.6549999999999998	1.8361999999999998
23.0	1.9873999999999998	0.9545000000000001	2.2584	4.0822	3.1691000000000003	2.3850999999999996	0.9696	2.1228	0.9594000000000003	1.4849
23.5	1.6604	0.5218999999999998	1.7369	4.1887	2.9532999999999996	2.2455	1.0322999999999998	1.3779000000000001	1.5214000000000003
24.0	1.4475	0.8476999999999999	2.0217	3.7386000000000004	2.5929	2.5740000000000003	1.6134999999999997	1.5465999999999998
24.5	1.4368999999999998	0.7513999999999998	1.6941000000000002	3.5536	2.3299	2.2337999999999996	1.5076	1.3526000000000002
25.0	1.4597999999999998	0.4868999999999999	1.5257999999999998	3.4078	2.1492	1.0813000000000001
25.5	1.7594999999999998	0.5832000000000002	3.2863	1.1956000000000002
26.0	1.2802	0.31110000000000015	3.0307	1.044
26.5	0.9576999999999998	0.6097000000000001	3.508	0.7841
27.0	1.4987000000000001	0.8201	3.2710000000000004	1.1543
27.5	1.5484000000000002	0.8867000000000003	3.3111999999999995	0.6098000000000001
28.0	1.3176	0.7041	3.0332999999999997	0.6399
28.5	0.9566999999999999	0.4455	2.6256	0.5848
29.0	0.8836999999999997	0.5769	2.5531
29.5	0.9091	0.9011000000000002	3.0938999999999997
30.0	1.1382	0.44910000000000005	2.2834000000000003
30.5	0.8517999999999999	0.5701	1.9282
31.0	0.39039999999999986	0.6613	1.5284
31.5	0.669	0.30190000000000006	1.9519000000000002
32.0	0.4483999999999999	0.6676	1.1886999999999999
32.5	0.7702999999999998	0.2004999999999999	1.3226
33.0	0.45330000000000004	0.014599999999999946	1.1372999999999998
33.5	0.3863000000000001	0.41859999999999986	1.2216
34.0	0.478	-0.1049	1.4119000000000002
34.5	0.7796999999999998	0.2684000000000002	1.1599
35.0	0.5783	0.14969999999999994	1.1836000000000002
35.5	0.5582	-0.08689999999999998	0.9259
36.0	0.3811	0.3861999999999999	0.8784999999999998
36.5	0.30510000000000015	0.6360000000000001	0.7501000000000002
37.0	0.11909999999999998	0.3013000000000001	0.7833999999999999
37.5	0.5179	0.39890000000000003	0.6589
38.0	0.4881	0.4244000000000001	1.0881000000000003
38.5	0.3192999999999999	0.8642000000000003	0.8759999999999999
39.0	0.5945	0.5108000000000001	0.9962000000000004
39.5	0.7537
40.0	0.8113000000000001
40.5	0.45730000000000004
41.0	0.5208000000000002
41.5	0.3748
42.0	0.47219999999999995
42.5	0.5541
43.0	0.34210000000000007
43.5	-0.039799999999999836
44.0	0.22809999999999997
44.5	0.3292999999999999
45.0	0.6384999999999998
45.5	0.8494999999999999
46.0	0.16110000000000002
