# Supplementary material for: Spatial control of the APC/C ensures the rapid degradation of cyclin B1
Source: EMBO J. 2024 Aug 14;43(19):4324–55. doi: 10.1038/s44318-024-00194-2 (PMC11445581; doi:10.1038/s44318-024-00194-2)
Supplement: Supplementary file 5 — Source data Fig. 1 [file 44318_2024_194_MOESM5_ESM.zip › Figure 1/Fig 1B/RawData/Pulled_Cytoplasm_Raw_FINAL_NT.txt]

-41.5	6.296400000000001
-41.0	6.8063
-40.5	6.672499999999999
-40.0	16.8593	6.743799999999999
-39.5	16.9461	6.6465
-39.0	16.839100000000002	6.6744
-38.5	16.9978	6.839100000000001
-38.0	17.1663	15.230400000000001	7.1418
-37.5	17.764799999999997	16.7243	7.1370000000000005
-37.0	18.185200000000002	10.3193	17.7664	7.4329
-36.5	18.745	10.3584	17.54	7.397399999999999
-36.0	19.053600000000003	10.6181	19.1375	7.2608999999999995
-35.5	18.8705	10.504900000000001	20.6209	7.668099999999999
-35.0	19.115000000000002	10.6535	19.4071	7.268
-34.5	18.2398	10.990400000000001	18.1884	7.228000000000001
-34.0	19.0032	11.5267	17.447499999999998	7.1493
-33.5	18.851	11.8423	15.8693	7.880799999999999
-33.0	18.7098	12.1813	15.663400000000001	7.859999999999999
-32.5	17.3799	11.4574	15.5766	7.923800000000001
-32.0	17.3357	12.3599	14.1668	7.9744
-31.5	17.180400000000002	11.177299999999999	13.826099999999999	8.476
-31.0	16.342299999999998	11.8598	14.3784	8.0474
-30.5	15.583200000000001	12.2559	14.8059	8.721100000000002
-30.0	14.735000000000001	12.5901	11.8848	7.9406
-29.5	16.448999999999998	11.5725	11.5261	8.4852
-29.0	16.136699999999998	11.6296	10.9594	9.0754
-28.5	17.0346	11.6315	11.343	8.7835
-28.0	17.6582	11.4002	11.1823	8.405299999999999
-27.5	17.8189	11.0384	10.8609	8.9238
-27.0	17.1803	11.3491	10.968799999999998	9.519499999999999
-26.5	17.1234	11.3841	11.9052	9.298
-26.0	15.665099999999999	11.350900000000001	11.5265	8.5717
-25.5	16.4948	10.4481	11.7261	5.5075
-25.0	15.0427	10.7473	11.433900000000001	9.1166
-24.5	13.8696	10.712800000000001	11.283199999999999	8.6697
-24.0	14.1905	10.886000000000001	11.909600000000001	9.308300000000001
-23.5	14.3778	10.6616	12.5762	9.4893
-23.0	13.3216	11.0787	13.9302	8.8831
-22.5	14.045100000000001	10.589500000000001	15.384300000000001	8.7868
-22.0	13.378900000000002	10.484499999999999	14.2536	5.7599
-21.5	13.9102	10.3953	14.281599999999997	5.4128
-21.0	13.495099999999999	10.364600000000001	14.908800000000001	5.423100000000001	6.9013
-20.5	11.6066	10.3246	14.634400000000001	11.511199999999999	5.2326	6.9875
-20.0	11.2957	10.6166	14.4486	11.518	5.3500000000000005	6.3102
-19.5	12.167499999999999	10.650699999999999	13.589300000000001	11.6144	5.5555	6.1364
-19.0	12.1759	9.9401	13.2244	11.4437	24.6038	5.8638	6.8857
-18.5	11.5977	10.4248	14.940900000000001	10.5806	23.3589	6.2985999999999995	6.5059000000000005
-18.0	11.1309	10.6904	14.546399999999998	11.4261	20.7404	5.7174000000000005	6.8654
-17.5	10.4153	9.8206	14.002	11.5388	21.0531	6.141	6.6558
-17.0	10.803899999999999	10.5869	14.0267	11.203100000000001	20.278399999999998	5.587	6.8452
-16.5	10.5391	9.658299999999999	13.9493	10.983	19.7767	5.1102	6.8716
-16.0	11.348199999999999	10.0174	11.9136	11.153	11.151700000000002	20.3652	5.1318	6.3543
-15.5	10.4055	9.8202	12.7307	11.3465	11.1501	19.0682	4.7259	6.725099999999999
-15.0	10.8848	9.8139	12.3641	11.311599999999999	11.5442	19.189700000000002	4.8635	7.005199999999999
-14.5	10.5824	10.3448	12.4963	11.1081	10.991900000000001	19.703	5.190900000000001	7.3125
-14.0	10.5328	10.1585	11.4619	10.7979	11.5942	18.346500000000002	5.0068	6.6457
-13.5	10.2475	10.4589	10.8611	11.578899999999999	11.549399999999999	19.714100000000002	4.757499999999999	9.9611	6.791600000000001
-13.0	10.0676	12.152099999999999	9.738700000000001	9.9937	10.5594	11.848399999999998	7.0403	18.8693	5.1511000000000005	10.308800000000002	6.758900000000001
-12.5	10.008	11.2148	10.0366	9.6902	10.9335	10.911000000000001	7.7598	19.9701	5.190900000000001	9.5671	6.8302
-12.0	10.3607	11.541	9.8132	9.9029	11.2747	11.2087	7.0777	18.781299999999998	5.792	9.8431	7.1073
-11.5	10.5343	11.8673	10.0107	9.676100000000002	11.0316	9.9244	6.4861	19.006700000000002	5.5832999999999995	9.5299	6.416399999999999
-11.0	9.9344	12.3444	9.7339	9.8699	11.0575	10.2716	6.2751	19.991699999999998	6.5709	5.6538	9.735800000000001	6.6002
-10.5	9.9764	11.8811	10.522400000000001	9.5627	11.2667	10.8935	6.1438999999999995	19.1576	6.9898	6.0888	8.9105	7.4712000000000005
-10.0	9.5652	12.3698	9.3365	9.479800000000001	10.3601	11.383000000000001	5.974500000000001	17.8747	7.3004	5.6617	7.8665	6.742800000000001
-9.5	9.9392	11.32	9.8521	9.640500000000001	11.0692	10.6536	6.056100000000001	18.2952	7.6755	5.5324	7.8591999999999995	6.9246
-9.0	9.9441	10.6464	9.2773	9.596300000000001	10.8639	10.163899999999998	5.968	19.3179	7.802699999999999	5.7963000000000005	5.9496	6.8396
-8.5	9.6091	10.9462	9.458100000000002	9.8153	10.8169	10.840599999999998	5.7853	19.514400000000002	7.6187000000000005	5.9456999999999995	6.6455	6.2326999999999995
-8.0	9.6898	10.6994	9.2256	11.5331	10.4989	9.4219	7.098800000000001	18.9204	7.6164000000000005	6.6777	7.467700000000001	3.9838999999999998	6.3343
-7.5	9.2878	11.0062	8.970799999999999	11.0773	9.8792	9.9159	6.0195	19.847	7.732100000000001	6.4517999999999995	6.8873999999999995	3.4130000000000003	6.4061
-7.0	9.3125	10.8018	9.1917	12.1875	10.145199999999999	10.1181	10.4893	5.8814	16.7774	21.3579	6.4711	5.6746	6.4838000000000005	3.7558999999999996	6.1143
-6.5	9.6487	11.068200000000001	8.8158	12.2823	8.7575	10.641399999999999	10.145600000000002	6.4564	17.675800000000002	21.802100000000003	7.2761	5.0553	6.0619000000000005	3.358	6.2788
-6.0	8.780299999999999	12.481499999999999	10.789000000000001	9.0809	12.1959	9.961	9.9933	10.8277	6.164899999999999	18.4745	23.1066	7.335500000000001	5.186599999999999	6.6612	3.6837000000000004	7.006799999999999
-5.5	9.4296	11.867099999999999	10.6601	9.2042	12.5534	10.2119	10.7281	10.5596	6.2809	18.275399999999998	23.217699999999997	6.4414	5.521	6.2566	3.9332000000000003	6.5128
-5.0	9.5539	12.1682	10.6571	8.7542	11.7764	10.6788	9.9165	11.238500000000002	6.1339999999999995	17.9646	22.900199999999998	5.9656	5.4314	5.9753	3.3387	6.5812	4.949299999999999
-4.5	9.3212	12.1469	10.701400000000001	10.1571	12.4564	9.4714	10.6157	10.730500000000001	6.474500000000001	16.3759	23.1425	6.3835999999999995	6.23	6.179399999999999	3.6595999999999993	5.9128	5.310700000000001
-4.0	9.5412	11.6624	10.788	9.467699999999999	11.7466	9.0302	10.0267	11.0989	6.2625	17.0004	23.2922	6.8659	5.6136	6.016	3.6616999999999997	6.409000000000001	4.7401
-3.5	9.9893	11.8827	10.0527	10.008000000000001	12.095	8.7525	9.4462	10.6361	5.6915	17.6022	23.8358	6.6286000000000005	5.6809	6.8948	3.505	6.4848	4.7323
-3.0	9.7973	11.7442	9.9468	9.013900000000001	12.1665	8.5052	9.726700000000001	10.4544	6.3836	18.0324	22.506800000000002	6.8568	5.199299999999999	7.065299999999999	3.5097999999999994	6.0618	5.2291
-2.5	9.8235	11.1397	10.8069	9.3376	11.9969	8.2468	9.889700000000001	10.1728	6.4707	12.843599999999999	22.8008	5.7448999999999995	5.7677000000000005	8.0537	3.5776	5.9589	6.3146
-2.0	9.7355	11.641200000000001	10.2987	8.6599	11.9852	8.2218	9.644200000000001	9.970600000000001	6.3647	12.274000000000001	22.860100000000003	6.1048	5.5648	7.5346	3.5805999999999996	6.159800000000001	5.5053
-1.5	9.1011	11.242999999999999	10.2473	9.2996	11.8909	8.6565	9.654300000000001	10.2019	6.224500000000001	13.625399999999999	22.2002	5.5028	5.232	8.8317	3.4425999999999997	6.0718	6.1202
-1.0	8.8712	12.0398	10.0754	9.318399999999999	12.079799999999999	8.016499999999999	10.0716	10.0457	6.2951999999999995	14.0008	22.0821	6.0808	6.2454	8.801099999999998	3.6506	6.0057	5.8014
-0.5	9.4891	11.230400000000001	9.9385	8.7403	12.6071	7.6593	9.5334	10.601099999999999	6.8325000000000005	11.7754	22.3549	5.9966	5.9025	5.9994000000000005	3.6166	6.1529	7.071000000000001
0.0	10.0618	11.5224	9.0905	9.6353	12.0501	7.1207	9.9203	9.547799999999999	6.6647	11.1811	23.0224	6.1202	5.4324	7.0512	3.6658999999999997	5.9593	4.8696
0.5	9.4412	11.0038	9.2853	9.4308	12.167499999999999	6.7829999999999995	9.4409	10.1984	6.3100000000000005	12.1133	23.320600000000002	5.6241	5.4466	6.6881	3.3902	6.127	5.7394
1.0	8.7477	11.087200000000001	8.6746	8.9445	11.323	6.521999999999999	13.1336	9.3924	10.032300000000001	6.4021	10.349499999999999	23.332800000000002	11.125399999999999	5.8818	5.8328999999999995	6.6463	3.9718999999999998	6.5775	4.731999999999999
1.5	9.158	10.2174	8.5083	9.9275	11.8155	6.6099	13.049499999999998	9.8228	9.678899999999999	6.4614	10.5877	23.9199	10.888	12.1553	5.6635	5.4596	6.546799999999999	3.3758	6.540900000000001	4.9826
2.0	9.388	10.7127	8.2285	9.167200000000001	12.2473	6.5013	12.7079	9.498000000000001	10.2376	6.237699999999999	10.097999999999999	23.1063	10.588799999999999	9.9612	4.8246	5.6313	10.09	6.7537	3.271	5.4961	5.4018
2.5	8.6726	10.5994	8.1648	9.2365	12.107999999999999	6.2971	12.190900000000001	9.2707	9.2673	5.919099999999999	11.0217	21.5635	11.1218	8.879199999999999	4.9048	6.6616	10.2071	6.2321	3.1078	6.187	4.843
3.0	8.8826	10.6324	7.7893	8.883700000000001	11.264999999999999	6.8172	12.1852	9.6299	9.671	5.9507	10.4947	20.0715	10.6695	8.543800000000001	4.911200000000001	6.089799999999999	9.6869	6.4692	4.2211	5.9239	5.1441
3.5	8.3832	10.9317	7.7087	8.4784	11.319400000000002	6.1424	12.1895	9.2708	9.5428	6.4804	10.4497	20.0381	10.784899999999999	7.0398	5.738200000000001	6.891399999999999	7.4182	10.477599999999999	6.2551000000000005	3.8435000000000006	6.2757	5.4436
4.0	8.669699999999999	11.1758	7.360299999999999	8.7661	11.3541	6.0434	11.5615	9.136000000000001	9.9604	6.107900000000001	10.4795	18.4979	10.7072	7.3199000000000005	5.165	6.349400000000001	6.957200000000001	10.5019	6.8274	3.257	5.786099999999999	4.848199999999999
4.5	8.4587	11.4442	6.668	8.3009	10.4441	7.2441	12.478	9.3844	9.482	5.9054	9.8284	19.7354	11.0649	8.2624	5.8502	7.1852	7.106200000000001	10.3398	6.3644	3.4314999999999998	6.2645	5.2498
5.0	7.8725	10.9422	6.141400000000001	8.8973	10.5827	6.900600000000001	12.043800000000001	8.7751	9.2823	6.1327	9.907399999999999	20.2672	11.0063	6.2425999999999995	4.9517	6.766699999999999	6.2886999999999995	9.8816	6.1752	4.0422	5.9659	5.2269
5.5	7.898500000000001	10.8273	6.5435	8.343499999999999	10.754499999999998	6.8857	11.845500000000001	8.811399999999999	9.4186	6.052199999999999	9.4534	19.985999999999997	11.1009	6.4223	5.6343	6.6975	6.660299999999999	10.1553	6.2033000000000005	4.1069	6.346299999999999	4.6929
6.0	7.8091	10.656400000000001	6.276199999999999	8.048499999999999	9.9403	7.064899999999999	11.3088	8.392800000000001	8.948	5.9734	9.222199999999999	17.271700000000003	11.4581	5.5847	4.6679	7.588099999999999	6.9649	8.9396	6.6903	4.0441	5.9073	5.0953
6.5	7.6844	10.220600000000001	5.4649	7.843300000000001	10.8847	6.8743	11.395900000000001	9.1873	9.326799999999999	5.6017	9.8368	16.281499999999998	10.4882	5.9871	4.9126	7.2268	7.4544	9.0725	6.5374	4.0439	6.2611	4.428
7.0	7.892100000000001	10.4651	5.185	7.7437000000000005	9.9164	6.559099999999999	11.7371	9.223300000000002	9.3807	6.1186	9.9038	15.0475	10.5214	5.9176	4.9523	7.379499999999999	7.0584999999999996	9.4023	6.1846	4.5196	4.8754	7.398200000000001
7.5	7.531000000000001	10.0701	5.61	7.822699999999999	9.6793	6.530700000000001	11.8536	8.863599999999998	9.4912	5.594100000000001	9.6038	16.982300000000002	10.194099999999999	7.2652	4.9268	6.431799999999999	6.9609	8.5109	6.4407	4.9216	5.26	7.793100000000001
8.0	7.066700000000001	9.8892	5.5182	7.791	9.476700000000001	6.364000000000001	11.703999999999999	9.1317	9.906199999999998	6.3095	9.498800000000001	16.4068	9.8568	6.4249	4.931	7.8775	7.2185999999999995	9.5426	6.472099999999999	4.6789	5.2736	7.7666
8.5	7.093500000000001	9.2993	4.744400000000001	6.774	9.3254	6.0969999999999995	11.646600000000001	9.5671	9.6869	5.5159	8.5458	16.5741	9.18	6.4361999999999995	5.3187999999999995	8.0589	6.912699999999999	9.0741	5.9793	5.0907	5.0778	5.4601999999999995
9.0	6.5491	9.3085	4.471400000000001	6.8419	8.9716	6.1552	10.8923	8.7656	9.8576	5.7702	9.0463	16.1204	9.8627	6.569600000000001	4.4955	8.0438	7.1135	8.940800000000001	6.2296000000000005	4.4948999999999995	5.1258	4.7
9.5	6.335	9.819799999999999	4.6889	6.4239	8.8374	5.0891	11.0207	8.796899999999999	9.128	5.4789	9.0233	15.1777	9.9133	6.498200000000001	4.7818000000000005	7.160500000000001	6.702999999999999	8.9034	6.0668999999999995	5.5057	5.8225	4.9799999999999995
10.0	6.3816	9.6401	4.5634999999999994	6.916400000000001	8.6214	5.1145	11.1302	8.641200000000001	8.9221	5.2834	9.0295	14.1846	9.764299999999999	5.4312	4.702800000000001	8.3634	6.1071	8.756599999999999	6.146	5.2536000000000005	5.6179	5.2951999999999995
10.5	5.6391	8.7121	4.193	6.641400000000001	8.1462	5.1681	10.914499999999999	8.492799999999999	9.3512	5.0141	9.051100000000002	13.7433	9.4902	6.2186	4.8092	6.8522	6.592499999999999	8.702499999999999	5.4643999999999995	4.912100000000001	5.3786	4.811400000000001
11.0	5.1701999999999995	8.661900000000001	3.8517	6.159599999999999	8.4268	4.4957	10.9511	8.8885	8.6973	5.0743	9.017199999999999	14.0915	9.2577	5.9128	4.797	6.3809	6.8838	8.4253	5.4664	5.9701	5.167	4.5145
11.5	5.6911000000000005	8.514	3.5199000000000003	6.058	7.2658000000000005	4.4611	11.092699999999999	7.6099	8.552900000000001	4.8122	9.5215	12.9215	8.727699999999999	5.738899999999999	4.2828	7.156299999999999	6.172700000000001	8.671800000000001	5.6846000000000005	5.593500000000001	4.9196	4.2387
12.0	4.9423	7.7467	3.4399999999999995	5.6648	7.6655999999999995	3.8938000000000006	10.0634	7.7776	8.2479	4.8293	8.543099999999999	12.2964	8.1927	5.5663	4.5202	5.7306	5.9738999999999995	9.040899999999999	5.141	5.3359000000000005	4.3629	4.0638
12.5	4.9218	7.1354999999999995	3.4298	5.1815	7.106999999999999	3.8038	9.990499999999999	7.975300000000001	7.8717	4.8972	7.985899999999999	11.958300000000001	8.9	5.386699999999999	4.2089	5.5584	6.1453	8.1344	5.024100000000001	4.7074	4.8805	3.8534999999999995
13.0	4.2364	7.064399999999999	3.3844000000000003	4.8017	6.7609	3.9249	9.9073	7.097799999999999	8.3971	4.7738	8.1142	11.1069	8.4622	5.2966999999999995	4.1129999999999995	5.7441	5.161300000000001	7.5635	5.3225999999999996	4.4361	4.715	3.9955
13.5	4.168900000000001	6.9933	3.0955000000000004	4.722300000000001	6.4587	3.0564999999999998	9.334	6.3162	7.8142	4.465	8.0079	10.318999999999999	7.9768	4.7919	3.8182	5.2155000000000005	5.2395	8.4072	4.6373999999999995	3.5950000000000006	4.7539	3.7199999999999998
14.0	4.1472999999999995	6.665099999999999	2.8205	4.5051	6.076700000000001	3.0908999999999995	8.554499999999999	6.7132	6.872399999999999	4.3468	7.7498000000000005	9.3933	7.293099999999999	4.5464	3.7906	4.8325000000000005	4.9998000000000005	7.731999999999999	4.8713999999999995	3.7311000000000005	4.494999999999999	3.4396000000000004
14.5	3.7541	5.9426	2.2164	3.8213	5.9665	2.9280999999999997	7.5467	6.394	7.2552	3.9389000000000003	7.608600000000001	8.9522	7.1217999999999995	4.3117	3.3727	4.6997	4.7909999999999995	7.319799999999999	4.3803	3.1525	3.9893000000000005	3.4053
15.0	4.2936	5.5474	2.4943999999999997	4.0851	6.0087	2.8559	6.8027	6.177300000000001	6.4536	3.4969999999999994	7.0895	8.504	6.571400000000001	4.189	3.0220000000000002	4.6362000000000005	4.4593	6.9219	4.6744	3.0244999999999997	3.5755	2.7866999999999997
15.5	3.3430000000000004	5.304	2.2798	3.1916	4.958	2.9370000000000003	5.5918	6.0373	6.8889	3.9098	6.4975000000000005	7.706500000000001	6.7111	3.883	2.4885	4.2055	4.1056	6.515899999999999	3.5688000000000004	2.9880000000000004	4.232900000000001	3.3525
16.0	3.0678	5.075699999999999	2.1403	3.2807	5.1196	2.8970000000000002	5.7892	5.2606	6.215300000000001	3.3661000000000003	6.292700000000001	6.7157	5.9445	3.7515	2.7699	3.518	4.4146	6.0596000000000005	3.6547	2.5054999999999996	3.7803	2.8461
16.5	2.7887000000000004	5.1848	2.2573999999999996	3.2031	4.7934	2.5798	4.3438	5.5846	6.9787	3.0873999999999997	5.9413	7.0924000000000005	5.3294999999999995	3.6058000000000003	1.9291	3.9338	4.2027	5.1204	3.6838999999999995	2.2575	3.5754	2.5545
17.0	3.0614000000000003	4.2337	1.9344	3.0978	4.2834	2.3788	4.527900000000001	4.698	5.7419	2.8515	5.5572	6.2326999999999995	5.3554	2.8653999999999997	2.2034000000000002	3.5839000000000003	3.6551	5.2201	3.2883999999999993	2.2673	3.1654999999999998	2.2352
17.5	3.0343	4.5934	1.1218000000000001	2.7207	3.7407000000000004	2.4074	3.789	5.175699999999999	5.466200000000001	3.2716	5.4413	6.1299	4.7917000000000005	3.1578000000000004	2.1322	3.2326999999999995	3.2821000000000002	4.5772	2.9536999999999995	1.443	2.9095000000000004	2.2891
18.0	2.36	4.0112	1.316	2.5381	4.0529	2.3426	3.8974	4.1128	5.3242	2.8693999999999997	4.9765	5.7751	4.4242	2.8162000000000003	1.8704	3.1814	3.1548000000000003	4.2241	2.6805	1.6459	2.5582000000000003	2.2255000000000003
18.5	2.5902000000000003	3.4261999999999997	0.9276000000000002	2.5289	3.2104999999999997	2.1365	3.6689999999999996	4.248	5.5360000000000005	2.5307999999999997	4.3709	5.5156	4.1135	2.9484	1.8728	2.8909	2.5164	4.1655	2.6132	2.0346	2.8489	1.9002999999999999
19.0	2.4059	3.2070999999999996	1.1055	2.4924999999999997	2.8009	1.9087	3.0306000000000006	4.063000000000001	5.7004	2.7622	4.9384	4.6075	4.0921	2.5823	1.5292999999999999	2.7051	3.9597	2.3335	1.8211	3.0779	1.4948
19.5	1.8889999999999998	3.0583	0.8131999999999999	3.2034000000000002	2.0358	3.0078	4.4108	4.8619	2.8674	4.4329	4.875	3.2511	2.3318	1.7145000000000001	2.0804	4.0548	2.0266	1.6377000000000002	2.6253	1.6719000000000002
20.0	2.1044	3.0193000000000003	1.0663999999999998	2.9154	1.7707000000000002	2.6352	3.3943999999999996	4.7947	2.0111	4.0618	4.5663	3.3446000000000002	1.8217	1.9197	1.6430000000000002	3.8548	2.1298000000000004	1.2963999999999998	2.3938	1.2712
20.5	3.1174	0.9927999999999999	2.0645999999999995	1.806	2.9090000000000003	3.5300999999999996	4.5555	1.8844999999999998	4.1921	4.033099999999999	2.8415	2.1412000000000004	1.3167	1.6250999999999998	3.2220000000000004	1.8916000000000002	1.4488999999999999	2.1658999999999997	1.2895999999999999
21.0	3.0092	0.9897999999999998	1.8293000000000001	1.6820000000000002	3.2661999999999995	4.0009999999999994	1.9310999999999998	3.7152	3.3952	3.1839000000000004	1.8298999999999999	1.2966	1.4673	3.3091999999999997	1.7525	2.3973
21.5	2.4494	0.55	1.6275	1.3402	3.8969000000000005	1.6687999999999998	3.7191	3.6226000000000003	2.7666000000000004	1.6691000000000003	0.9823999999999999	1.8236	3.8129	1.4852	2.1625
22.0	1.9440000000000002	0.6485000000000001	1.4447999999999999	1.4847000000000001	3.7219	1.7147999999999999	3.6109999999999998	3.6442000000000005	2.777	1.7258	1.4200000000000002	1.7227000000000001	1.5873	1.5277000000000003
22.5	2.1151	1.495	1.8247999999999998	3.0885000000000002	1.5608999999999997	3.5288000000000004	2.8949999999999996	2.6555999999999997	0.9607000000000001	1.0828	1.4904000000000002	1.9758
23.0	1.9673999999999998	1.1437000000000002	1.5659	3.1559	2.9145000000000003	1.9559	1.2162000000000002	1.2271	1.3672000000000002	1.5284
23.5	1.8239	1.1943	1.438	3.6142000000000003	2.5008	2.7264999999999997	1.4215	1.5462	1.6512000000000002
24.0	1.5058	1.1666	1.0644000000000002	2.8474	2.606	2.2025	1.1096	1.4602
24.5	1.7571	1.1071	1.1236000000000002	3.0608999999999997	2.6974	2.5452000000000004	1.3632	1.557
25.0	1.356	0.7370999999999999	1.4263	2.2542	1.7651	1.7431
25.5	1.6596	0.9367000000000001	2.3778	1.4809
26.0	1.4717	0.8956999999999999	2.7059	1.2829000000000002
26.5	1.0672	0.8119000000000001	2.7756999999999996	1.0443000000000002
27.0	1.4387999999999999	0.6972	2.6084	1.3145000000000002
27.5	1.1085	1.0039000000000002	2.7443	1.3625
28.0	1.2025000000000001	0.825	2.3713999999999995	0.9986
28.5	1.0343000000000002	0.6922999999999999	2.3047999999999997	1.0264000000000002
29.0	1.0389	0.7713999999999999	1.9266
29.5	0.9245999999999999	0.9659000000000002	1.6412
30.0	0.8602999999999998	0.9463999999999999	0.9758999999999998
30.5	1.1698	0.6235999999999999	0.8700000000000001
31.0	0.8423999999999998	1.0196	0.8556999999999997
31.5	0.8266999999999998	0.6420999999999999	0.7612000000000001
32.0	0.8123999999999998	0.6111	0.5581999999999998
32.5	0.39870000000000005	0.17799999999999994	0.10760000000000014
33.0	0.9905000000000002	0.13239999999999985	0.6917
33.5	0.536	0.4907999999999999	0.30400000000000027
34.0	0.5126	0.5381	0.4335
34.5	1.0948	0.2821	0.17499999999999982
35.0	0.6289	0.35660000000000003	0.5005000000000002
35.5	0.8808000000000002	0.12590000000000012	0.2507999999999999
36.0	0.44799999999999995	0.5948	0.36549999999999994
36.5	0.5394000000000001	0.16880000000000006	0.40690000000000026
37.0	0.7837000000000001	0.3428	0.4129999999999998
37.5	0.5992000000000002	0.0726	0.29479999999999995
38.0	0.9582999999999999	0.6625000000000001	0.6051000000000002
38.5	0.7037	-0.03859999999999997	0.472
39.0	0.4747999999999999	0.5293000000000001	0.8135000000000003
39.5	0.6441000000000001
40.0	0.22740000000000005
40.5	0.5587
41.0	0.3985000000000001
41.5	0.4094
42.0	0.3005
42.5	0.5894999999999999
43.0	0.5751
43.5	0.26900000000000013
44.0	0.2953000000000001
44.5	0.45829999999999993
45.0	0.28549999999999986
45.5	0.6125
46.0	0.37870000000000004
