# Supplementary material for: Spatial control of the APC/C ensures the rapid degradation of cyclin B1
Source: EMBO J. 2024 Aug 14;43(19):4324–55. doi: 10.1038/s44318-024-00194-2 (PMC11445581; doi:10.1038/s44318-024-00194-2)
Supplement: Supplementary file 6 — Source data Fig. 2 [file 44318_2024_194_MOESM6_ESM.zip]

Archive with 60 entries (56 files):
- Figure 2/
- __MACOSX/._Figure 2
- Figure 2/Fig 2BC/
- __MACOSX/Figure 2/._Fig 2BC
- Figure 2/Fig 2A/
- __MACOSX/Figure 2/._Fig 2A
- Figure 2/.DS_Store
- __MACOSX/Figure 2/._.DS_Store
- Figure 2/Statistics_Fig2BC.xlsx
- __MACOSX/Figure 2/._Statistics_Fig2BC.xlsx
- Figure 2/Fig 2BC/.DS_Store
- __MACOSX/Figure 2/Fig 2BC/._.DS_Store
- Figure 2/Fig 2BC/RawData/
- __MACOSX/Figure 2/Fig 2BC/._RawData
- Figure 2/Fig 2A/MAX_CEi50nM_Rev10uM_B.sld - 221007 - Position 2-1-1.tif
- __MACOSX/Figure 2/Fig 2A/._MAX_CEi50nM_Rev10uM_B.sld - 221007 - Position 2-1-1.tif
- Figure 2/Fig 2BC/RawData/221017b_CEi50nM-Rev10uM_3.txt
- __MACOSX/Figure 2/Fig 2BC/RawData/._221017b_CEi50nM-Rev10uM_3.txt
- Figure 2/Fig 2BC/RawData/221017b_CEi50nM-Rev10uM_1.txt
- __MACOSX/Figure 2/Fig 2BC/RawData/._221017b_CEi50nM-Rev10uM_1.txt
- Figure 2/Fig 2BC/RawData/221018c_CEi50nM-Rev10uM_1B.txt
- __MACOSX/Figure 2/Fig 2BC/RawData/._221018c_CEi50nM-Rev10uM_1B.txt
- Figure 2/Fig 2BC/RawData/221017b_CEi50nM-Rev10uM_4.txt
- __MACOSX/Figure 2/Fig 2BC/RawData/._221017b_CEi50nM-Rev10uM_4.txt
- Figure 2/Fig 2BC/RawData/221017_CEi50nM_1b.txt
- __MACOSX/Figure 2/Fig 2BC/RawData/._221017_CEi50nM_1b.txt
- Figure 2/Fig 2BC/RawData/221007_CEi50nM-Rev10uM_1b.txt
- __MACOSX/Figure 2/Fig 2BC/RawData/._221007_CEi50nM-Rev10uM_1b.txt
- Figure 2/Fig 2BC/RawData/221007_CEi50nM_B_4.txt
- __MACOSX/Figure 2/Fig 2BC/RawData/._221007_CEi50nM_B_4.txt
- Figure 2/Fig 2BC/RawData/221017_CEi50nM_2.txt
- __MACOSX/Figure 2/Fig 2BC/RawData/._221017_CEi50nM_2.txt
- Figure 2/Fig 2BC/RawData/221007_CEi50nM_B_1.txt
- __MACOSX/Figure 2/Fig 2BC/RawData/._221007_CEi50nM_B_1.txt
- Figure 2/Fig 2BC/RawData/221007_CEi50nM_B_2.txt
- __MACOSX/Figure 2/Fig 2BC/RawData/._221007_CEi50nM_B_2.txt
- Figure 2/Fig 2BC/RawData/221007_CEi50nM_B_3.txt
- __MACOSX/Figure 2/Fig 2BC/RawData/._221007_CEi50nM_B_3.txt
- Figure 2/Fig 2BC/RawData/221007_CEi50nM-Rev10uM_2A.txt
- __MACOSX/Figure 2/Fig 2BC/RawData/._221007_CEi50nM-Rev10uM_2A.txt
- Figure 2/Fig 2BC/RawData/221018_CEi50nM_2.txt
- __MACOSX/Figure 2/Fig 2BC/RawData/._221018_CEi50nM_2.txt
- Figure 2/Fig 2BC/RawData/221018c_CEi50nM-Rev10uM_2.txt
- __MACOSX/Figure 2/Fig 2BC/RawData/._221018c_CEi50nM-Rev10uM_2.txt
- Figure 2/Fig 2BC/RawData/221018c_CEi50nM-Rev10uM_3.txt
- __MACOSX/Figure 2/Fig 2BC/RawData/._221018c_CEi50nM-Rev10uM_3.txt
- Figure 2/Fig 2BC/RawData/221018_CEi50nM_3.txt
- __MACOSX/Figure 2/Fig 2BC/RawData/._221018_CEi50nM_3.txt
- Figure 2/Fig 2BC/RawData/221018_CEi50nM_1.txt
- __MACOSX/Figure 2/Fig 2BC/RawData/._221018_CEi50nM_1.txt
- Figure 2/Fig 2BC/RawData/221018c_CEi50nM-Rev10uM_1.txt
- __MACOSX/Figure 2/Fig 2BC/RawData/._221018c_CEi50nM-Rev10uM_1.txt
- Figure 2/Fig 2BC/RawData/221018_CEi50nM_2b.txt
- __MACOSX/Figure 2/Fig 2BC/RawData/._221018_CEi50nM_2b.txt
- Figure 2/Fig 2BC/RawData/221007_CEi50nM-Rev10uM_4.txt
- __MACOSX/Figure 2/Fig 2BC/RawData/._221007_CEi50nM-Rev10uM_4.txt
- Figure 2/Fig 2BC/RawData/221018_CEi50nM_4.txt
- __MACOSX/Figure 2/Fig 2BC/RawData/._221018_CEi50nM_4.txt
- Figure 2/Fig 2BC/RawData/221007_CEi50nM-Rev10uM_3.txt
- __MACOSX/Figure 2/Fig 2BC/RawData/._221007_CEi50nM-Rev10uM_3.txt
