# Supplementary material for: Spatial control of the APC/C ensures the rapid degradation of cyclin B1
Source: EMBO J. 2024 Aug 14;43(19):4324–55. doi: 10.1038/s44318-024-00194-2 (PMC11445581; doi:10.1038/s44318-024-00194-2)
Supplement: Supplementary file 6 — Source data Fig. 2 [file 44318_2024_194_MOESM6_ESM.zip › Figure 2/Statistics_Fig2BC.xlsx]

## Sheet: CenpEi_Rev
	Chromatin			Cytoplasm			Polar Chromatid			Polar Cytoplasm
time (min)	Average	SD	N	Average	SD	N	Average	SD	N	Average	SD	N	ANOVA	Pol_ChrVsPol_Cyt	Pol_ChrVsChromatin	Pol_ChrVsCytoplasm	Pol_CytVsChromatin	Pol_CytVsCytoplasm	ChromatinVsCytoplasm
-24.5	1.20341		1	1.41596		1
-24	1.26535		1	1.33059		1
-23.5	1.19587	0.0880579	2	1.30009	0.0167349	2							0.855706
-23	1.17752	0.00622023	2	1.28299	0.0359414	2							0.632189
-22.5	1.19211	0.0685876	2	1.29264	0.0178899	2							0.924025
-22	1.12337	0.0212121	3	1.2966	0.0761768	3							0.778913
-21.5	1.11918	0.0975508	3	1.27676	0.0353414	3							0.79926
-21	1.10307	0.0313424	3	1.26989	0.0427836	3							0.472366
-20.5	1.09301	0.0142973	3	1.21099	0.0166814	3							0.443895
-20	1.08231	0.0247668	3	1.18651	0.0432733	3							0.962124
-19.5	1.10114	0.0478243	4	1.18283	0.0305539	4	1.29768		1	0.916874	0.317717	2	0.733545
-19	1.10464	0.0768911	4	1.20906	0.0567297	4	1.34534		1	0.979874	0.207889	3	0.882191
-18.5	1.05888	0.0289723	4	1.20444	0.0695843	4	1.24101		1	0.976487	0.198029	3	0.888207
-18	1.04848	0.0522408	4	1.18875	0.0854793	4	1.20234		1	1.03633	0.17036	3	0.917123
-17.5	1.08317	0.0547607	4	1.15527	0.0848273	3	1.2011	0.0530129	2	1.02524	0.156161	3	0.917054
-17	1.04766	0.0585916	4	1.09426	0.077485	4	1.11843	0.114794	2	1.00275	0.173674	3	0.853749
-16.5	1.06062	0.0569281	4	1.08011	0.0890585	4	1.1809	0.0797673	2	1.00771	0.11287	3	0.823839
-16	1.06893	0.0398822	5	1.1127	0.0745093	5	1.14345	0.00818298	3	1.00156	0.156562	3	0.412141
-15.5	1.09426	0.0932997	6	1.13612	0.0812494	6	1.10471	0.138547	4	0.978994	0.141819	3	0.587864
-15	1.07813	0.051776	7	1.08242	0.080591	7	1.0747	0.0699457	5	1.01429	0.152772	3	0.501146
-14.5	1.09175	0.0748196	7	1.08017	0.0967606	7	1.07637	0.0926174	6	1.00905	0.123448	4	0.39455
-14	1.07303	0.0612422	8	1.09222	0.0811781	8	1.07527	0.0793476	8	1.02619	0.0902784	11	0.325106
-13.5	1.04608	0.0884895	8	1.0504	0.0891304	8	1.05631	0.069401	8	0.994724	0.0887031	11	0.205421
-13	1.05183	0.0732	9	1.05897	0.0817161	10	1.05419	0.0770176	10	1.00161	0.114609	11	0.0712671
-12.5	1.03935	0.0657287	9	1.05038	0.0591091	10	1.04302	0.0738628	10	1.00932	0.0992237	11	0.0333042	0.120405	0.9	0.13435	0.149718	0.9	0.166245
-12	1.03461	0.0415	9	1.02843	0.0668286	10	1.04822	0.0650882	10	1.00462	0.0749756	11	0.0278573	0.115911	0.9	0.0793602	0.204269	0.9	0.147147
-11.5	1.05764	0.0408145	10	1.02475	0.0925057	11	1.05892	0.0826181	11	0.985966	0.103801	11	0.00496754	0.0559368	0.9	0.021465	0.0919434	0.9	0.0382915
-11	1.02253	0.0641046	10	1.00864	0.0853801	11	1.0162	0.0703545	11	0.978581	0.0525153	11	0.00210259	0.0359501	0.9	0.0263863	0.0247245	0.9	0.0180908
-10.5	1.03752	0.0573457	10	1.00196	0.0791235	11	1.01745	0.0565229	11	0.984998	0.0869625	11	0.000307326	0.0141561	0.9	0.00451795	0.0122169	0.9	0.00396997
-10	1	0	10	1	0	11	1	0	11	1	0	11	0.000106633	0.00487847	0.9	0.00160146	0.00835658	0.9	0.0028954
-9.5	1.01456	0.0586103	10	0.978658	0.0362441	11	0.999645	0.0629205	11	0.968582	0.0787346	11	2.03007e-05	0.00328017	0.9	0.001	0.0032981	0.9	0.001
-9	1.00049	0.0423038	10	0.982831	0.0532985	11	1.00707	0.0558389	11	0.959137	0.0529077	11	2.86578e-05	0.00349033	0.9	0.001	0.00756679	0.840818	0.001
-8.5	0.990511	0.046256	10	0.97451	0.0479266	11	1.00048	0.0794057	11	0.95039	0.0962276	11	1.05691e-05	0.00138541	0.9	0.001	0.001	0.9	0.001
-8	0.956929	0.0384287	10	0.972871	0.0388735	11	0.973186	0.0764896	11	0.943362	0.0711133	11	9.59927e-06	0.00313112	0.9	0.001	0.00227149	0.812421	0.001
-7.5	0.94337	0.0467076	10	0.937168	0.0657906	11	0.951295	0.071136	11	0.924356	0.107707	11	9.5312e-07	0.001	0.9	0.001	0.001	0.9	0.001
-7	0.934629	0.0401603	10	0.954974	0.0552218	11	0.934988	0.0435619	11	0.929309	0.0938382	11	2.22799e-06	0.00133792	0.9	0.001	0.001	0.9	0.001
-6.5	0.899202	0.039391	10	0.931609	0.061296	11	0.897843	0.0673503	11	0.92809	0.103233	11	2.01279e-06	0.00554758	0.688742	0.001	0.001	0.81728	0.001
-6	0.898647	0.0627368	10	0.906915	0.0602784	11	0.870771	0.0758088	11	0.947979	0.107225	11	0.000125378	0.0430955	0.9	0.00147813	0.0194634	0.612715	0.001
-5.5	0.863296	0.0667309	10	0.882044	0.0660174	11	0.837389	0.0585614	11	0.943795	0.112388	11	6.96861e-06	0.0154524	0.83764	0.00109616	0.001	0.9	0.001
-5	0.813508	0.0729602	10	0.862334	0.0719526	11	0.814849	0.0914359	11	0.931345	0.109453	11	3.79895e-06	0.00509255	0.745079	0.00187199	0.001	0.9	0.001
-4.5	0.782642	0.0887962	10	0.86189	0.0701134	11	0.762226	0.0685085	11	0.9207	0.0901117	11	1.83742e-05	0.01801	0.850352	0.00415432	0.001	0.9	0.001
-4	0.739306	0.0851343	10	0.837786	0.0777746	11	0.726757	0.0817445	11	0.934073	0.0739945	11	1.04809e-05	0.0109928	0.796601	0.00741287	0.001	0.9	0.001
-3.5	0.680755	0.0855475	10	0.818667	0.0450006	11	0.688908	0.0878054	11	0.909326	0.116314	11	2.66535e-06	0.0212053	0.620519	0.00109951	0.001	0.836702	0.001
-3	0.636272	0.0931282	10	0.7833	0.0595256	11	0.645551	0.0855223	11	0.925026	0.105063	10	5.18053e-06	0.0160056	0.76668	0.0012879	0.001	0.9	0.001
-2.5	0.569815	0.0994384	10	0.767901	0.0521761	11	0.581661	0.0778647	11	0.929796	0.0971383	11	2.84761e-06	0.0190616	0.568794	0.001	0.001	0.357693	0.001
-2	0.500909	0.103415	10	0.729756	0.0485216	11	0.507527	0.0991872	11	0.918707	0.0865736	11	4.62982e-06	0.0578492	0.789463	0.001	0.00364363	0.134629	0.001
-1.5	0.450539	0.0960958	10	0.695964	0.0688588	11	0.451796	0.0811409	11	0.934452	0.0877756	11	2.9869e-05	0.0831625	0.320235	0.0128735	0.001	0.9	0.001
-1	0.387927	0.0832585	10	0.666762	0.0577539	11	0.408004	0.0814041	11	0.940039	0.118954	11	0.000129063	0.174576	0.9	0.00307946	0.0387471	0.233162	0.001
-0.5	0.333459	0.0749052	10	0.62952	0.0623907	11	0.356917	0.0774105	11	0.926814	0.106786	11	6.20994e-05	0.178553	0.9	0.00118192	0.0570084	0.0866792	0.001
0	0.287077	0.0564133	10	0.608895	0.0487715	11	0.316567	0.0591121	11	0.886585	0.0742672	10	0.328765
0.5	0.264638	0.0413518	10	0.557695	0.0683835	11	0.290294	0.06584	11	0.932657	0.0945416	11	0.729146
1	0.272025	0.0466619	10	0.511063	0.0408035	10	0.265377	0.0594343	11	0.90176	0.0923324	11	0.274668
1.5	0.254369	0.0385978	10	0.488205	0.0664103	11	0.245146	0.0325017	11	0.915083	0.0966001	11	0.290091
2	0.243473	0.0397493	10	0.45626	0.0609735	11	0.247913	0.0440245	11	0.904013	0.0992145	10	0.670823
2.5	0.217597	0.032522	10	0.42534	0.0574504	11	0.217144	0.0343563	11	0.92319	0.103197	11	0.34444
3	0.205648	0.0308075	10	0.40975	0.0541124	11	0.207681	0.0364787	11	0.873011	0.0803418	11	0.91561
3.5	0.179919	0.0366955	10	0.387003	0.0536496	11	0.188164	0.0339062	11	0.87005	0.0624471	11	0.950847
4	0.165157	0.0304102	10	0.370031	0.0628836	11	0.191807	0.0406848	11	0.904542	0.11178	10	0.989164
4.5	0.150606	0.0327024	10	0.356229	0.0599622	11	0.194025	0.0610207	11	0.89704	0.0879609	11	0.965408
5	0.137576	0.0300154	10	0.327488	0.0525682	11	0.151902	0.0617603	10	0.881599	0.0921107	11	0.552246
5.5	0.132704	0.0289627	10	0.311863	0.0630091	11	0.156865	0.0438291	8	0.878619	0.0531952	11	0.986433
6	0.12645	0.0335311	9	0.289129	0.0522185	10	0.152611	0.0383016	8	0.859731	0.0827617	11	0.885132
6.5	0.114325	0.0251669	9	0.271421	0.0541831	10	0.147343	0.0558991	6	0.858074	0.0754571	11	0.655545
7	0.0969591	0.0324201	9	0.25044	0.062568	9	0.107083	0.036436	5	0.861059	0.0946234	11	0.489599
7.5	0.100331	0.0249502	9	0.251905	0.0556578	8	0.120262	0.0500459	4	0.856293	0.0949495	9	0.688876
8	0.0928899	0.0248972	9	0.252873	0.0443061	6	0.121591	0.0251151	4	0.857097	0.119551	8	0.489649
8.5	0.0901755	0.0269542	6	0.240499	0.0376222	5	0.127306	0.024622	3	0.851084	0.14067	8	0.701848
9	0.0846919	0.0263612	6	0.235159	0.0357744	5	0.110063	0.0344906	3	0.847673	0.079545	8	0.618309
9.5	0.0797493	0.023347	6	0.231469	0.0288802	4	0.11442		1	0.836666	0.112599	8	0.484337
10	0.0859716	0.0291345	4	0.223803	0.0187807	4	0.0930548		1	0.887773	0.136404	6	0.411166
10.5	0.0702761	0.0198747	3	0.218368	0.0357716	4	0.0911696		1	0.852926	0.125372	6	0.592615
11	0.0681534	0.0143103	3	0.21243	0.033728	2				0.866176	0.137794	6	0.840384
11.5	0.0857763		1	0.226527	0.0413406	2				0.866001	0.155101	6	0.906178
12	0.0961425		1	0.224304		1				0.838991	0.17246	6	0.896586
12.5	0.0862146		1	0.209209		1				0.831516	0.131344	6	0.926752
13	0.0809591		1	0.201332		1				0.835188	0.100531	6	0.94311
13.5	0.080586		1	0.195413		1				0.852969	0.107971	6	0.931252
14	0.0805933		1			0				0.832357	0.101702	6
										0.838579	0.126782	5
										0.842035	0.152805	5
										0.834978	0.196259	4
										0.865188	0.169795	4
										0.834868	0.14458	4
										0.852509	0.139247	4
										0.828566	0.106822	4
										0.860263	0.103458	4
										0.69698	0.163265	2
										0.692598	0.169157	2
										0.761013	0.169037	2
										0.84547		1
										0.841572		1
										0.828003		1
										0.819908		1
										0.851348		1
										0.875196		1
										0.846747		1
												0
												0
												0
												0
												0
												0
												0
												0
												0
												0
												0
												0
												0
												0
												0

## Sheet: CenpEi
	Chromatin			Cytoplasm			Polar Chromatid			Polar Cytoplasm
time (min)	Average	SD	N	Average	SD	N	Average	SD	N	Average	SD	N	ANOVA	Pol_ChrVsPol_Cyt	Pol_ChrVsChromatin	Pol_ChrVsCytoplasm	Pol_CytVsChromatin	Pol_CytVsCytoplasm	ChromatinVsCytoplasm
-29	1.18175		1	1.24147	0.058023	4			0			0	0.109533
-28.5	1.14964		1	1.21777	0.0797147	4			0			0	0.259725
-28	1.16963		1	1.23779	0.0718764	4			0			0	0.0664783
-27.5	1.14721		1	1.25882	0.093551	4			0			0	0.200963
-27	1.15164		1	1.22797	0.0475024	4			0			0	0.32473
-26.5	1.11745		1	1.20922	0.0938051	4			0			0	0.330656
-26	1.15702		1	1.22577	0.0538699	4			0			0	0.674884
-25.5	1.18522		1	1.2012	0.0636773	4			0			0	0.767319
-25	1.11725		1	1.18789	0.0814599	4			0			0	0.482298
-24.5	1.13743		1	1.1954	0.0529578	4			0			0	0.633472
-24	1.12422		1	1.16279	0.0528671	4			0			0	0.655139
-23.5	1.17063	0.0846176	2	1.14397	0.061863	4			0			0	0.607844
-23	1.0847	0.124985	2	1.14074	0.0647887	4			0			0	0.68892
-22.5	1.01348	0.0875809	2	1.19363	0.0770966	4			0			0	0.496467
-22	1.0665	0.0983057	2	1.16684	0.127163	4			0			0	0.473459
-21.5	1.07004	0.199795	2	1.1422	0.0815804	4			0			0	0.338877
-21	1.00957	0.156813	3	1.12424	0.0811795	4			0			0	0.105806
-20.5	1.04705	0.08954	3	1.09064	0.0932385	4			0			0	0.320816
-20	1.09534	0.143882	3	1.077	0.11735	4			0			0	0.233869
-19.5	1.10183	0.120779	3	1.1213	0.146512	4	0.964048	0.136907	2	0.916874	0.317717	2	0.569713
-19	1.06485	0.0616543	4	1.12309	0.0949836	5	1.11931	0.0777436	3	0.979874	0.207889	3	0.837222
-18.5	1.02121	0.0713347	4	1.1025	0.0657889	5	1.17607	0.0980346	3	0.976487	0.198029	3	0.86019
-18	1.01394	0.0546163	4	1.07634	0.102521	5	1.1348	0.1719	3	1.03633	0.17036	3	0.922595
-17.5	1.03307	0.0781335	4	1.0702	0.0701683	5	1.07172	0.0575635	3	1.02524	0.156161	3	0.635694
-17	1.04802	0.0777935	4	1.08798	0.0655156	5	1.18461	0.120958	3	1.00275	0.173674	3	0.831969
-16.5	1.0005	0.0921885	4	1.07756	0.101901	5	1.04936	0.120638	3	1.00771	0.11287	3	0.923862
-16	1.03118	0.0937608	4	1.08998	0.0711997	5	1.04851	0.0448764	3	1.00156	0.156562	3	0.875529
-15.5	1.03418	0.118761	4	1.06406	0.0647124	5	1.06766	0.0553151	3	0.978994	0.141819	3	0.924042
-15	1.09986	0.0801526	4	1.04093	0.0721162	5	0.983026	0.0975367	3	1.01429	0.152772	3	0.924823
-14.5	1.06067	0.0782474	5	1.06937	0.101803	5	1.02354	0.0756398	4	1.00905	0.123448	4	0.614329
-14	1.03546	0.0667002	11	1.07388	0.0564906	11	1.05667	0.112226	11	1.02619	0.0902784	11	0.393601
-13.5	1.05324	0.0680891	11	1.0546	0.0677558	11	1.01769	0.0878729	11	0.994724	0.0887031	11	0.279515
-13	1.01601	0.0676431	11	1.06573	0.0744082	11	1.01759	0.0818268	11	1.00161	0.114609	11	0.825283
-12.5	1.03436	0.0589683	11	1.03461	0.0465004	11	1.04479	0.102992	11	1.00932	0.0992237	11	0.708747
-12	1.03175	0.0746006	11	1.01697	0.0712534	11	1.03248	0.0763459	11	1.00462	0.0749756	11	0.654918
-11.5	1.01921	0.0652887	11	1.00938	0.0608916	11	1.0293	0.12072	11	0.985966	0.103801	11	0.392373
-11	1.03325	0.0424642	11	1.00951	0.0345396	11	0.982768	0.0798982	11	0.978581	0.0525153	11	0.635123
-10.5	1.00259	0.0312859	11	0.995703	0.0432326	11	1.01441	0.0833405	11	0.984998	0.0869625	11	0.900953
-10	1	0	11	1	0	11	1	0	11	1	0	11	0.560395
-9.5	1.01401	0.059445	11	1.001	0.0407195	11	1.01198	0.10633	11	0.968582	0.0787346	11	0.707286
-9	1.00596	0.0298909	11	0.994262	0.0439137	11	1.00706	0.0678146	11	0.959137	0.0529077	11	0.273685
-8.5	0.999379	0.0501526	11	0.98893	0.0584689	10	0.967868	0.075763	11	0.95039	0.0962276	11	0.323474
-8	0.987836	0.0660762	11	0.985656	0.0466739	11	0.981745	0.0648507	11	0.943362	0.0711133	11	0.0843811
-7.5	0.989778	0.0532639	11	1.0014	0.0548439	11	0.979531	0.0588237	11	0.924356	0.107707	11	0.243356
-7	0.985701	0.0512407	11	1.00821	0.0596522	11	0.972997	0.0774862	11	0.929309	0.0938382	11	0.515003
-6.5	0.976815	0.0362212	11	1.00016	0.084361	11	0.989281	0.0952488	11	0.92809	0.103233	11	0.649122
-6	0.984949	0.0626552	11	0.99976	0.0725187	11	1.00617	0.102362	11	0.947979	0.107225	11	0.581552
-5.5	0.982894	0.063696	11	0.984754	0.086506	11	0.96893	0.121129	11	0.943795	0.112388	11	0.79194
-5	0.966311	0.0519097	11	0.999502	0.100061	11	0.958986	0.112908	11	0.931345	0.109453	11	0.372183
-4.5	0.969933	0.0643024	11	0.995283	0.0960745	11	0.944837	0.12169	11	0.9207	0.0901117	11	0.456622
-4	0.969815	0.0369846	11	0.980993	0.0638734	11	0.946541	0.132938	11	0.934073	0.0739945	11	0.513999
-3.5	0.974759	0.0462745	11	0.949578	0.080069	11	0.924439	0.119474	11	0.909326	0.116314	11	0.276983
-3	0.942341	0.0514511	11	0.937216	0.0519755	11	0.94682	0.100523	10	0.925026	0.105063	10	0.61202
-2.5	0.95238	0.0312172	11	0.926904	0.0630988	11	0.912828	0.119117	11	0.929796	0.0971383	11	0.23692
-2	0.922322	0.0501553	11	0.921593	0.0780446	11	0.957786	0.110396	11	0.918707	0.0865736	11	0.0588769
-1.5	0.947039	0.044782	11	0.94405	0.0658389	11	0.910703	0.117253	11	0.934452	0.0877756	11	0.0174791	0.0152882	0.03104	0.0828416	0.406425	0.192763	0.691358
-1	0.958179	0.0381818	11	0.931018	0.0509322	11	0.974768	0.176137	11	0.940039	0.118954	11	0.0795009
-0.5	0.942724	0.0741737	11	0.932886	0.0837247	11	0.926919	0.116427	11	0.926814	0.106786	11	0.085234
0	0.945263	0.049727	11	0.918821	0.0820386	11	0.893404	0.101383	10	0.886585	0.0742672	10	0.302262
0.5	0.930724	0.0629965	11	0.913259	0.0752402	11	0.962504	0.172394	11	0.932657	0.0945416	11	0.154413
1	0.935248	0.0866302	11	0.917669	0.0661003	11	0.931998	0.111208	11	0.90176	0.0923324	11	0.382291
1.5	0.946389	0.0647639	11	0.915598	0.0678115	11	0.922588	0.10534	11	0.915083	0.0966001	11	0.142831
2	0.936848	0.0791509	11	0.902346	0.0663567	11	0.930088	0.0879269	10	0.904013	0.0992145	10	0.194288
2.5	0.930307	0.085471	11	0.891467	0.0708965	11	0.916692	0.0937142	11	0.92319	0.103197	11	0.21781
3	0.915753	0.0670917	11	0.867434	0.072035	11	0.918093	0.142818	11	0.873011	0.0803418	11	0.038029	0.9	0.53013	0.0451893	0.748075	0.11095	0.526869
3.5	0.907896	0.0889139	11	0.876745	0.0697471	11	0.890573	0.142845	11	0.87005	0.0624471	11	0.185603
4	0.916274	0.101999	11	0.891727	0.0865173	11	0.946987	0.122213	10	0.904542	0.11178	10	0.0866124
4.5	0.929446	0.0804932	11	0.87761	0.0857653	11	0.894861	0.12639	11	0.89704	0.0879609	11	0.254106
5	0.905289	0.1059	11	0.87996	0.0632732	11	0.935889	0.160438	11	0.881599	0.0921107	11	0.209094
5.5	0.910181	0.0840678	11	0.874112	0.0716826	11	0.92495	0.144451	11	0.878619	0.0531952	11	0.612216
6	0.90249	0.0570637	11	0.856773	0.0622191	11	0.922042	0.133438	11	0.859731	0.0827617	11	0.0844973
6.5	0.902954	0.0830043	11	0.876035	0.0809138	11	0.89974	0.117999	11	0.858074	0.0754571	11	0.0728583
7	0.888617	0.0777764	11	0.882054	0.0758525	11	0.910801	0.112062	11	0.861059	0.0946234	11	0.149564
7.5	0.881684	0.06118	10	0.852625	0.0983529	11	0.895659	0.148484	9	0.856293	0.0949495	9	0.351112
8	0.913343	0.0481211	8	0.860132	0.0768271	11	0.926192	0.160315	8	0.857097	0.119551	8	0.0970108
8.5	0.912142	0.073358	10	0.871615	0.0884319	10	0.934496	0.165751	8	0.851084	0.14067	8	0.695385
9	0.915328	0.0605929	10	0.87716	0.0689352	9	0.920884	0.198377	8	0.847673	0.079545	8	0.065847
9.5	0.913985	0.0637698	10	0.885005	0.0491017	8	0.918337	0.137281	8	0.836666	0.112599	8	0.151269
10	0.905528	0.0665726	10	0.890515	0.0528423	8	0.92488	0.156071	6	0.887773	0.136404	6	0.523919
10.5	0.906957	0.0735271	10	0.865266	0.0551178	8	0.906894	0.148136	6	0.852926	0.125372	6	0.252631
11	0.893884	0.06448	10	0.87265	0.0595742	8	0.906335	0.135214	6	0.866176	0.137794	6	0.88467
11.5	0.893402	0.0543754	10	0.860649	0.0749296	8	0.912999	0.178139	6	0.866001	0.155101	6	0.939048
12	0.890262	0.0565352	10	0.858656	0.048536	7	0.892502	0.165695	6	0.838991	0.17246	6	0.682247
12.5	0.876633	0.0710295	10	0.844122	0.0689454	8	0.928799	0.173645	6	0.831516	0.131344	6	0.893365
13	0.87376	0.048496	10	0.868905	0.0475654	8	0.837268	0.137011	6	0.835188	0.100531	6	0.881981
13.5	0.889268	0.0511713	10	0.867072	0.0613514	8	0.888833	0.12367	6	0.852969	0.107971	6	0.945278
14	0.877954	0.0477098	10	0.858987	0.0593807	8	0.868246	0.111797	6	0.832357	0.101702	6	0.85216
14.5	0.864563	0.0461018	10	0.849784	0.0616787	8	0.8898	0.185101	5	0.838579	0.126782	5	0.996509
15	0.829641	0.0394083	8	0.8365	0.0618649	8	0.902694	0.18583	5	0.842035	0.152805	5	0.812709
15.5	0.874539	0.0939025	9	0.840597	0.0648377	7	0.890837	0.192186	4	0.834978	0.196259	4	0.674112
16	0.82916	0.0600545	8	0.825859	0.0339597	7	0.818127	0.135634	4	0.865188	0.169795	4	0.941565
16.5	0.81728	0.0472013	8	0.810576	0.0472276	7	0.800311	0.0622031	4	0.834868	0.14458	4	0.666748
17	0.82759	0.0492661	6	0.817976	0.0646008	5	0.773683	0.126344	4	0.852509	0.139247	4	0.449183
17.5	0.807693	0.0894431	5	0.789069	0.057443	4	0.819432	0.12609	4	0.828566	0.106822	4	0.824069
18	0.830179	0.035557	4	0.819884	0.0790745	4	0.812183	0.0924535	4	0.860263	0.103458	4	0.845991
18.5	0.831897	0.0626427	4	0.812326	0.0549669	4	0.829653	0.0920941	2	0.69698	0.163265	2	0.497261
19	0.820766	0.0873769	4	0.765938	0.0524314	3	0.834145	0.182336	2	0.692598	0.169157	2	0.50723
19.5	0.802043	0.0608082	4	0.794942	0.0648105	3	0.851907	0.131933	2	0.761013	0.169037	2	0.292072
20	0.768663	0.0848898	4	0.825839	0.0296605	3	0.95043		1	0.84547		1	0.428508
20.5	0.83979	0.0510492	2	0.793016	0.0757267	3	0.900335		1	0.841572		1	0.174428
21	0.790598	0.00927187	2	0.79636	0.00633323	3	0.882484		1	0.828003		1	0.302366
21.5	0.854921	0.131538	2	0.80497	0.0455445	3	0.807299		1	0.819908		1	0.0417426	0.338174	0.409765	0.801374	0.0354204	0.10503	0.852746
22	0.85309	0.104161	2	0.8245	0.0250212	2	0.871949		1	0.851348		1	0.40062
22.5	0.848249	0.0794932	2	0.808491	0.0401273	2	0.918031		1	0.875196		1	0.0163087	0.0171426	0.9	0.607317	0.0264659	0.0423732	0.9
23	0.795469	0.0812471	2	0.758898	0.0137312	2	0.980456		1	0.846747		1	0.511809
23.5	0.876107	0.062656	2	0.810763	0.059394	2			0			0	0.0770438
24	0.835029	0.146512	2	0.803035	0.0254839	2			0			0	0.396218
24.5	0.818294	0.138402	2	0.818256		1			0			0	0.423681
25	0.851955	0.11366	2	0.785767		1			0			0	0.117034
25.5	0.844795	0.0573068	2	0.813487		1			0			0	0.0919987
26	0.889683	0.109164	2	0.778502		1			0			0	0.526001
26.5	0.82445	0.180894	2	0.744299		1			0			0	0.120561
27	0.811067	0.121399	2	0.783813		1			0			0	0.0898409
27.5	0.859374	0.174856	2	0.727512		1			0			0	0.372084
28	0.881335	0.161323	2	0.726853		1			0			0	0.297956
28.5	0.851985	0.183134	2	0.764909		1			0			0	0.166081
29	0.87247	0.0578028	2	0.664341		1			0			0	0.347498
29.5	0.825765		1	0.759194		1			0			0
30	0.745446		1			0			0			0
30.5	0.7563		1			0			0			0
