# Supplementary material for: Spatial control of the APC/C ensures the rapid degradation of cyclin B1
Source: EMBO J. 2024 Aug 14;43(19):4324–55. doi: 10.1038/s44318-024-00194-2 (PMC11445581; doi:10.1038/s44318-024-00194-2)
Supplement: Supplementary file 6 — Source data Fig. 2 [file 44318_2024_194_MOESM6_ESM.zip › Figure 2/Fig 2BC/RawData/221017b_CEi50nM-Rev10uM_3.txt]

Frame	Pol_Chr	Pol_Cyt	Chromatin	Cytoplasm	Kinetochore	Norm_PolChr	Norm_PolCyt	Norm_Chromatin	Norm_Cytoplasm	Norm_Kinetochore
-47			1463.2542	897.2494				1.25814130952079	1.3119275163400699
-46			1374.6081	894.8409				1.1819212512848998	1.3084058896629107
-45			1442.8670000000002	892.7102				1.240611902459828	1.3052904526851141
-44			1304.0689	872.1021				1.12126994308394	1.2751579906857102
-43			1342.4109	863.8005				1.1542373209254977	1.263019673881432
-42			1264.8979	902.2257				1.0875897710159297	1.3192036927293358
-41			1288.9857	819.658				1.1083010433536238	1.1984760136794397
-40			1268.677	801.0095				1.0908391324890148	1.1712088120647406
-39			1263.2233	794.8195				1.086149909482012	1.16215800486872
-38			1257.3895	810.1829				1.081133867312796	1.1846218451393729
-37			1249.848	812.2779				1.0746495034300536	1.1876850827929533
-36			1232.0665	778.7719999999999				1.0593605401759287	1.1386938968754827
-35			1224.1876	789.7601				1.0525860716224926	1.1547603224894718
-34			1232.1758	768.4917				1.0594545189563283	1.1236623923169613
-33			1180.8076	737.1805				1.0152868996761475	1.077880221997731
-32			1248.7862	797.7435				1.073736542139767	1.166433378090233
-31			1224.6627	790.171				1.0529945740796551	1.1553611264760382
-30			1249.3705	761.3515				1.0742389373949135	1.1132222350405436
-29			1210.0713	765.9264	1678.8866			1.0404485358699294	1.1199114980197153	0.8001179050268813
-28	993.5025	702.4042	1226.19	740.9311	1841.4227	1.0169777013741295	1.0704479791910058	1.0543077835151935	1.0833642215889094	0.8775787912018259
-27	988.6667	678.6699	1215.3419999999999	734.2732	1906.4021	1.0120276375662327	1.0342774473625898	1.044980411056135	1.07362926694749	0.908546446431133
-26	958.3818	742.6346	1185.3039999999999	721.5796	2102.4433	0.9810271438700966	1.1317581911488013	1.0191530130173079	1.0550691173152762	1.0019750760020378
-25	1001.0798	687.3101	1188.7292	703.7363	2139.7629	1.0247340433426924	1.047444915082467	1.0220980827211028	1.028979251719032	1.0197607204692944
-24	944.1009	679.7733	1224.7055	727.5843	2146.299	0.9664088043535339	1.0359590037943982	1.0530313745535902	1.0638489851617936	1.0228756721515857
-23	911.117	682.1442	1176.6152	719.3349	2102.2474	0.932645536717716	1.0395722013149484	1.0116821728788246	1.0517869934198145	1.0018817146650694
-22	988.935	681.7529	1169.8599	679.6152	2065.6804	1.0123022771542343	1.0389758690403728	1.0058738027485998	0.9937102007568462	0.9844547416740894
-21	954.3218	693.3858	1184.7696	725.2755	2028.8969	0.9768712112301899	1.0567041432977464	1.018693522987614	1.060473136429294	0.9669245898701758
-20	976.9167	656.1778	1163.0285	683.9169	2098.299	1.0	1.0	1.0	1.0	1.0
-19	933.5303	654.0609	1194.8836	686.3872	1997.2165	0.9555884345103324	0.9967738926857932	1.0273897845151687	1.0036119885325248	0.9518264556195281
-18	966.0427	667.5169	1131.8646	677.3729	1786.6804	0.9888690612004073	1.017280529758855	0.9732045259423997	0.9904315860596513	0.8514898972929978
-17	945.4854	676.1122	1126.8242	675.1805	1764.4639	0.9678260183288914	1.0303795709028865	0.9688706682596343	0.9872259334430835	0.8409020354105873
-16	935.9639	682.4176	1135.2209	671.3753	1500.3505	0.9580795373853267	1.0399888566787843	0.9760903537617523	0.9816620995913392	0.7150317948014082
-15	925.1795	657.1045	1165.9905	677.2779	1611.8041	0.9470403157198561	1.0014122696622776	1.0025467991541053	0.9902926802949306	0.7681479617537825
-14	919.933	617.7713	1144.1069	649.6366	1735.0412	0.9416698475929421	0.9414693700396447	0.9837307512240673	0.9498765127751632	0.8268798679311194
-13	871.8182	645.3015	1118.4204	674.2257	1716.3196	0.8924181560208767	0.983424766884829	0.9616448780059991	0.9858298573993418	0.817957593269596
-12	899.4667	604.3714	1157.4751	646.5344	1563.6289	0.9207199549357687	0.9210482280869605	0.9952250525245084	0.945340581582353	0.7451887933988435
-11	861.0765	649.7127	1134.3444	634.1354	1405.7423	0.8814226433021363	0.9901473350668066	0.9753367178878248	0.927211186037368	0.6699437496753322
-10	873.1047	648.0044	1050.5226	647.3872	1420.4227	0.893735054380788	0.9875439248325683	0.9032647093342941	0.9465875166997627	0.6769400833722935
-9	865.7238	643.1667	1079.2162	655.19	1417.1959	0.8861797530946087	0.9801713803789155	0.9279361597759643	0.9579965051309596	0.6754022663119031
-8	829.6885	620.0226	1017.6746	623.6556	1351.0619	0.8492929847549949	0.9449002998882314	0.8750212054132811	0.9118879793729325	0.6438843558520496
-7	807.6502	619.7322	958.0618	592.6295	1226.2784	0.8267339477357691	0.9444577369121601	0.8237646798853167	0.8665226725644591	0.5844154717702291
-6	719.7956	613.714	890.7791	564.7245	1403.299	0.7368034551973572	0.9352861373853245	0.7659133890528048	0.8257209318851457	0.6687793303051662
-5	662.433	570.2506	842.8504	555.6912	1392.433	0.6780854498648656	0.8690489071711964	0.724703134961869	0.812512748259328	0.663600850021851
-4	640.8235	553.6132	785.9525	518.5059	1464.3402	0.6559653448446525	0.8436938890648236	0.6757809460387256	0.7581416689659225	0.6978701319497365
-3	578.0941	572.2908	674.9287	518.0428	1454.9072	0.5917537288491435	0.8721581254349049	0.5803200007566454	0.7574645399170572	0.6933745857954468
-2	493.7211	505.0356	585.5012	502.9216	1134.7113	0.5053871020937609	0.7696627347039171	0.5034280759241928	0.7353548362381452	0.540776743447907
-1	450.1793	464.6479	513.2019	477.2684	978.3299	0.4608164646996003	0.7081128011340828	0.4412633912238609	0.6978456008324987	0.4662490426769493
0	349.5658	423.0465	414.2328	423.3183	891.8660000000001	0.35782559557022625	0.6447132164483467	0.3561673682115271	0.6189616019139167	0.42504237956554336
1	349.9185	377.059	366.4513	444.8076	828.567	0.358186629422959	0.5746293154081105	0.31508368023655486	0.6503825245435519	0.3948755634921429
2	292.1716	397.1996	358.2233		710.0928	0.299075243569897	0.6053231304076425	0.30800904706978377		0.33841354354169734
3	254.7849	372.3759	339.6461	406.2257	684.8866	0.2608051433658571	0.5674923778280825	0.2920359217336463	0.593969384292156	0.32640086088779535
4	222.1864	349.8772	302.6366	373.1401	656.6495	0.22743638224221163	0.5332048722160365	0.26021425958177297	0.5455927467211295	0.3129437225104716
5	196.0723	315.0937	253.8646	320.4988	566.0206	0.20070523924916014	0.4801956116162418	0.21827891577893407	0.4686224305906171	0.2697521182634124
6	180.4372	291.4005	260.3064	293.9002	571.268	0.18470070170773004	0.4440877152503483	0.2238177310358259	0.42973086350110656	0.2722529058060839
7	183.3822	277.7927	211.4917	310.9454	492.7216	0.18771528831475603	0.42334973843979484	0.18184567274146768	0.4546537744571014	0.23481953715843168
8	161.4026	229.5987	198.0214	271.2827	509.1856	0.16521633830192484	0.3499031817290984	0.17026358339456	0.39666032525296563	0.24266589270642555
9	193.0889	245.19799999999998	169.9359	259.4394	397.6804	0.197651345298939	0.3736761591141912	0.1461149920229814	0.37934345532330016	0.18952513440648833
10	143.9711	216.6106	149.5582	257.6413	404.56699999999995	0.14737295411164536	0.3301096135833916	0.12859375329151437	0.376714334738621	0.1928071261531364
11	134.4539	211.3488	153.3444	226.6722		0.13763087477161565	0.3220907504033206	0.13184921951611678	0.33143237138898013
12	112.0066	183.2932	126.1093	191.3943		0.11465317360221194	0.2793346559423376	0.10843182260795846	0.2798502274179801
13	106.5272	167.4671	121.4941	185.6223		0.10904430234430428	0.25521604053047814	0.1044635621569033	0.27141060558673136
14	100.0765	148.1165	104.1734	169.6176		0.10244118050187902	0.22572616751130561	0.08957080587449062	0.24800907829591576
15	87.2391	150.6468	110.7506	173.9311		0.08930044905568714	0.2295822869959941	0.09522604132228919	0.2543161310972137
16	105.6036	141.1754	105.5154	139.076		0.10809887885016195	0.21514808943551578	0.09072468989366986	0.20335219088751863
17	96.9343	124.9303		137.886		0.09922473430948615	0.1903909275809087		0.20161221341364716
18	74.7467	103.7305		126.038		0.07651286952101444	0.15808291594138052		0.1842884713040429
