# Supplementary material for: Spatial control of the APC/C ensures the rapid degradation of cyclin B1
Source: EMBO J. 2024 Aug 14;43(19):4324–55. doi: 10.1038/s44318-024-00194-2 (PMC11445581; doi:10.1038/s44318-024-00194-2)
Supplement: Supplementary file 6 — Source data Fig. 2 [file 44318_2024_194_MOESM6_ESM.zip › Figure 2/Fig 2BC/RawData/221017b_CEi50nM-Rev10uM_1.txt]

Frame	Pol_Chr	Pol_Cyt	Chromatin	Cytoplasm	Kinetochore	Norm_PolChr	Norm_PolCyt	Norm_Chromatin	Norm_Cytoplasm	Norm_Kinetochore
-49			1106.7356	751.4988				1.2034136398802389	1.4159551551307117
-48			1163.6971	706.1948				1.2653509680442903	1.3305944967397179
-47			1042.5385	683.7268				1.1336086514252226	1.288260855720628
-46			1078.8798	667.4418				1.173124517826357	1.2575770679337364
-45			1051.7404	679.3373				1.1436143763452609	1.2799902701209622
-44			1014.6538	654.6318				1.1032881048339964	1.2334407878262708
-43			927.8942	663.6057				1.0089496864885905	1.2503491847081118
-42			995.5239999999999	662.2162				1.0824872358204929	1.2477311237237776
-41			1003.1106	639.304				1.0907365574473706	1.2045605322266442
-40			969.7019	655.6485				1.054409466071014	1.2353564284184066
-39			967.5817	627.4846				1.0521040576254248	1.182290715747161
-38			985.0433	649.4014				1.071091002306822	1.2235857995769273
-37			936.5913	635.6508				1.0184065149916246	1.197677264585068
-36			900.0288	677.6556				0.9786501258340687	1.2768216532390946
-35	839.6927	642.7443	1038.8269			1.163615423491378	1.1414815683056905	1.1295728274526498
-34	748.5132	599.6265	893.625	563.4014		1.037262208194601	1.0649065228857761	0.9716869267944199	1.061546760604089
-33	811.4630000000001	576.75	985.3989999999999	554.1544	1811.0412	1.124495738015329	1.0242790088069347	1.0714777742076314	1.0441237955647653	1.2067222026103785
-32	822.4016	584.0801	996.6058	575.4893	1370.6907	1.1396540497065022	1.0372968979486004	1.0836635356301518	1.0843224780366445	0.9133104760960501
-31	802.0164	623.4309	965.5239999999999	597.1758	1779.2371	1.1114049853393158	1.1071819407223495	1.0498666088194213	1.1251836363934404	1.1855306838287847
-30	795.3611	612.6835	941.8606	593.1496	1721.6495	1.102182314083555	1.0880950985563302	1.0241361106535163	1.117597571524691	1.1471592566547117
-29	735.6838	588.6866	903.7885	565.8242		1.019483695038371	1.0454778103960545	0.9827382515452663	1.0661117394834307
-28	804.3952	597.925	934.3462	584.4109	1545.4639	1.1147014393508863	1.061884744414194	1.0159652960022878	1.1011323325726918	1.0297643153909617
-27	715.7132	544.031	899.7019	547.5914	1399.3196	0.9918091681830382	0.9661717094759348	0.9782946697351803	1.0317579558812917	0.9323863144957023
-26	727.6189999999999	560.3351	958.1442	548.0713	1722.5567	1.0083077902491864	0.9951269715261978	1.0418421520480046	1.0326621714022575	1.147763736763838
-25	713.6355	543.4483	952.8846	557.4489	1658.7629	0.9889299675357204	0.9651368635662135	1.0361231037221765	1.0503312096798352	1.1052570313123629
-24	783.6703	559.2316	967.5288	555.6841	1611.433	1.0859816311516288	0.9931672109952598	1.0520465365864797	1.047006017866123	1.0737204538025145
-23	821.9928	563.7681	947.8798	561.6722		1.1390875496224555	1.0012238069613677	1.0306811132550113	1.0582886454158118
-22	787.6947	544.3598	907.0577	539.7435	1566.3093	1.0915584974389012	0.9667556417483157	0.9862930300049964	1.0169711399050716	1.0436538983569894
-21	762.9143	549.8430000000001	931.3654	548.5867	1444.9794	1.0572187257101655	0.976493529327146	1.0127241105034614	1.0336332751311714	0.9628100809051849
-20	721.6239	563.0790000000001	919.6635	530.7363	1500.7938	1.0	1.0	1.0	1.0	1.0
-19	721.7581	559.5944	865.5721	503.8622	1450.1856	1.0001859694502913	0.9938115255585804	0.9411834872211412	0.9493644960783725	0.9662790451293176
-18	731.62	560.0749	882.1202	537.6983	1453.8144	1.0138522296725483	0.9946648694055361	0.9591771338103556	1.0131176254573129	0.9686969655658226
-17	833.6179	573.9363	916.7981	515.0974	1483.433	1.1551971878980172	1.0192820190417329	0.9968842951797043	0.9705335775977636	0.9884322549839959
-16	828.8571	554.3101	873.7739999999999	520.9667	1449.2887	1.1485998454319486	0.9844268743817475	0.9501018579078108	0.9815923651726854	0.9656814280549401
-15	763.8812	532.2846	909.2692	512.5867	1509.7216	1.0585586203561161	0.9453106935261303	0.988697713892092	0.9658029797471925	1.005948718604781
-14	714.7368	512.8189	868.3606	542.4774	1128.1134	0.9904561087846453	0.9107405887983745	0.9442155745008908	1.0221222855870231	0.7516778121018357
-13	734.5417	529.6392	847.0721	542.7957	1177.0412	1.0179010146421148	0.9406125961010797	0.9210674339038137	1.0227220184487098	0.7842790928374037
-12	688.3426	518.0585	889.9038	551.981	943.0412	0.953879992056804	0.9200458550221193	0.9676406642212071	1.0400287298984447	0.6283616043722996
-11	609.6694	525.0861	799.1779	474.6247	936.8351	0.8448575497568747	0.9325265193693957	0.8689894727799896	0.894275933264787	0.6242263927263026
-10	676.6535	482.5994	721.6635	516.1948	1095.567	0.9376816649226833	0.857072275826305	0.7847038617929275	0.972601271102052	0.7299916883984996
-9	599.3401	460.5074	732.0817	483.8314	796.2887	0.8305435837144529	0.8178379943134089	0.7960321356670129	0.911622966056778	0.5305783512698413
-8	588.096	455.7855	697.875	458.0974	624.2887	0.8149619213000012	0.8094521372667067	0.7588373356124278	0.8631356099064639	0.415972334107457
-7	529.8966	470.1581	649.8365	439.2304		0.734311322005826	0.8349771524066781	0.7066024692727285	0.8275868826006436
-6	490.0303	455.0057	608.4423	419.7126		0.6790660619749429	0.8080672516645088	0.6615923106658034	0.7908119342882708
-5	450.0296	389.106	555.3125	422.3183		0.6236345553410856	0.6910326970105437	0.6038213977177522	0.7957215287516607
-4	417.2519	384.2578	492.4279	387.981		0.5782124178536769	0.6824225375124982	0.5354435616940327	0.7310240509269857
-3	326.2937	371.2551	429.3317	396.4228		0.4521658720006363	0.6593303959124741	0.4668356415145322	0.7469298783595544
-2	296.48	360.2396	357.5673	366.0879		0.41085113727524825	0.6397674216228983	0.3888023173693421	0.6897736220416806
-1	240.2033	329.1773	303.7692	349.0499		0.33286494529906785	0.5846023382154191	0.33030472558713053	0.6576710505763408
0	200.5664	282.871	240.7356	355.6793		0.2779375793955826	0.5023646770701801	0.26176487378263896	0.6701619994713005
1	176.1774	280.3028	218.8365	308.0499		0.24414019546747273	0.4978036829645573	0.23795279469066674	0.580419880833476
2	140.6129	257.6639	217.5769	266.5606		0.19485621249517926	0.4575981345423999	0.23658316329831508	0.5022467843258507
3	126.3529	252.5952	205.8654	246.7815		0.17509522619746934	0.4485963781281134	0.22384861419421342	0.46497950111948244
4	157.5506	235.1895	174.1202	237.03799999999998		0.218327857489199	0.41768472985140626	0.18933033658506618	0.4466210432563214
5	107.8467	222.8204	173.5288	205.1591		0.149450011287043	0.3957178300025396	0.1886872752914517	0.3865556209364236
6	128.8785	220.9241	150.7692	196.4537		0.17859511027835967	0.392350096522868	0.16393952788166544	0.37015312500765446
7	117.913	173.05	115.4663	176.905		0.1633995215513233	0.3073281013854184	0.12555277011646107	0.3333199556917437
8	120.8152	164.8967	111.875	164.1045		0.16742128413429766	0.29284825042312	0.1216477548581628	0.3092015752455598
9	113.4385	158.8047	105.5096	181.9074		0.15719892315096548	0.28202916464652383	0.11472631022107543	0.3427453520703219
10	87.896	142.3569	90.8317	144.1449		0.12180306112366843	0.25281869861955425	0.09876623351910781	0.2715941984748358
11	86.7719	129.0	86.6779	138.81		0.12024532446888192	0.22909751562391775	0.09424958150453942	0.26154231395139166
12	89.2424	112.1505	72.9904	126.5321		0.12366885298560648	0.1991736505889937	0.07936642043530051	0.23840860329319852
13	74.8765	114.9565	68.4183	115.1544		0.10376111434224945	0.20415696554124732	0.07439492814491387	0.21697102685457917
14	67.6545	108.9436	64.9712	117.7173		0.09375313095921572	0.19347835738857247	0.0706467093670674	0.22179997863345693
15			67.9904	101.0926				0.07392964926845524	0.19047613664262272
16			65.2404					0.07093942512669035
17			60.0817					0.06533009084300942
18			56.023999999999994					0.06091793357026781
19			62.0673					0.06748914140878702
20			48.9471					0.05322283639613837
21			50.875					0.05531914662265057
22			54.8654					0.05965812495548644
