# Supplementary material for: Spatial control of the APC/C ensures the rapid degradation of cyclin B1
Source: EMBO J. 2024 Aug 14;43(19):4324–55. doi: 10.1038/s44318-024-00194-2 (PMC11445581; doi:10.1038/s44318-024-00194-2)
Supplement: Supplementary file 6 — Source data Fig. 2 [file 44318_2024_194_MOESM6_ESM.zip › Figure 2/Fig 2BC/RawData/221018c_CEi50nM-Rev10uM_1B.txt]

Frame	Pol_Chr	Pol_Cyt	Chromatin	Cytoplasm	Kinetochore	Norm_PolChr	Norm_PolCyt	Norm_Chromatin	Norm_Cytoplasm	Norm_Kinetochore
-28	1072.125	722.4062	1126.1911	705.9026		1.1755858411492819	1.0270450019278254	1.104604694146059	1.163984323947566
-27	1013.1329	737.4256	1006.5156	639.3539		1.1109009606552511	1.048398085140504	0.9872230889510998	1.0542501430859437
-26	1041.3038	747.2603	1129.1289	668.2043	1813.4203	1.1417903729648533	1.0623800795924612	1.107486183504714	1.1018224474514706	1.009088764205628
-25	976.9724	754.051	1016.2711	646.8646	1953.4783	1.0712509461430642	1.0720344187919189	0.99679159920992	1.0666347653580148	1.087024890837227
-24	1014.7571	770.8117	1006.2444	625.7957	1910.1884	1.1126818971348544	1.0958631084734467	0.9869570872103186	1.0318936136427233	1.062935962477053
-23	985.4171	728.5378	1122.4533	618.399	1958.1159	1.0805105658261733	1.0357622985593058	1.1009385388853938	1.0196969694471316	1.0896055115862502
-22	931.939	725.4534	941.6533	623.095	1717.8696	1.0218717903367802	1.0313772066208007	0.9236040450311914	1.0274403470536992	0.9559189955745047
-21	903.8615	714.8852	1023.8978	605.3349	1790.3913	0.9910847911950114	1.0163523951098066	1.004272113503492	0.998155176561706	0.9962741369783432
-20	911.9921	703.3832	1019.5422	606.4537	1797.0870000000002	1.0	1.0	1.0	1.0	1.0
-19	904.6047	683.5351	974.44	602.1971	1479.5217	0.9918997105347732	0.9717819532795211	0.9557623019429702	0.9929811624531271	0.8232888557983001
-18	919.5241	694.4196	1068.5333	616.5891	1751.6667	1.0082588434702449	0.9872564485475342	1.0480520570899372	1.016712570143442	0.9747255975921031
-17	963.0074	744.2386	992.0933	578.8385	1537.3333	1.0559383135007419	1.0580841282532765	0.9730772301529059	0.9544644545824355	0.855458472516912
-16	913.5556	702.2996	1006.96	581.1211	1614.8696	1.0017143788855187	0.9984594457189198	0.9876589708596663	0.9582283033313177	0.898604018614569
-15	922.2468	692.5744	998.8667	551.5748	1628.2174	1.0112442859976527	0.9846331274332398	0.979720800178747	0.9095085082340169	0.9060314831724896
-14	862.4056	680.7432	1002.2756	590.5202	1594.1159	0.9456283667369487	0.9678127086344969	0.9830643596704483	0.9737267659509704	0.8870554959220115
-13	866.8472	654.1836	919.8844	558.5154	1552.4493	0.9504985843627374	0.9300529213663334	0.9022524030883665	0.92095307523064	0.8638698627278478
-12	885.4403	677.6429	885.0756	525.0214	1527.5217	0.970885932016297	0.9634050116636281	0.8681108050260206	0.8657237972165063	0.8499987479738041
-11	777.1266	626.0868	866.8533	526.981	1553.1739	0.8521198813016034	0.8901076966296608	0.8502377831932802	0.8689550414153627	0.8642730708084805
-10	779.4834	608.5542	793.5911	497.9905	1514.8406	0.85470411421327	0.8651815966033878	0.7783798453855073	0.8211517218874251	0.8429422726890795
-9	706.8111	678.2273	811.92	531.7007	1340.7536	0.7750188844837581	0.9642358532305009	0.7963574239496903	0.8767374986746721	0.7460705018733094
-8	694.6313	654.9864	768.7778	534.7482	1369.2899	0.7616637249379682	0.931194262245672	0.7540421573525843	0.8817626143595133	0.7619496997084726
-7	672.5351	580.3116	677.1156	522.7815	1241.2609	0.7374352255902217	0.8250290879850415	0.6641369037985873	0.8620303577997793	0.6907071833472724
-6	586.3247	523.6545	608.1956	492.7577	1009.5507	0.642905459378431	0.7444796804927953	0.5965379363404477	0.8125231983909076	0.5617706321396794
-5	525.8274	523.1681	519.8711	484.1568	1029.087	0.5765701259912229	0.7437881655404905	0.509906407012873	0.7983409120927121	0.5726417251919356
-4	423.4	515.5804	461.8133	475.6817	918.6087	0.46425840750155617	0.7330007313225566	0.4529614370057463	0.7843660612508423	0.511165402676665
-3	360.775	472.6375	402.9689	462.8504	722.9855	0.39559004951906923	0.671948804008967	0.3952449442504685	0.7632081393847543	0.402309682280268
-2	305.8993	423.2032	352.3556	456.8219	637.5797	0.3354188046146452	0.6016680523504115	0.3456017808777312	0.7532675618930184	0.3547851050060459
-1	244.975	458.7964	266.9911	422.3872	614.4493	0.268615265417321	0.6522709100814463	0.2618735153875926	0.696487134961828	0.34191405313154005
0	268.2575	376.4378	234.9244	396.1544	484.9275	0.29414454357663844	0.535181676218596	0.2304214577876227	0.6532310710611544	0.2698408591236818
1	212.4719	328.98199999999997	233.4489	373.6532	485.9275	0.2329755926613838	0.4677137583041505	0.2289742396146035	0.6161281561972497	0.27039731521067145
2	189.1676	326.7557	235.1556	335.0879		0.20742241078623377	0.46454862726320445	0.23064822623330353	0.5525366569616114
3	217.0659	328.1116	223.9111	331.5344		0.23801291699785557	0.46647631049476307	0.21961925656436782	0.5466771824460795
4	160.0182	306.9277	212.92	295.5914		0.17546007251597903	0.43635915671571346	0.20883882981989366	0.48740967364862314
5	243.6299	294.3333	218.9733	286.38		0.26714036229041893	0.41845369636351853	0.21477610245068815	0.4722207152829639
6	194.3759	271.9176	211.72	265.5344		0.21313331551885153	0.3865852923413582	0.20766183096687907	0.43784776974730305
7	153.8346	291.7004	159.3378	240.6865		0.16867975062503282	0.4147105020421301	0.15628367320156045	0.39687530968975865
8	184.4326	244.1544	157.7778	274.7055		0.2022304798473583	0.3471143467742761	0.15475357469264148	0.45297027621399616
9	136.9143	235.3911	148.7511	252.3895		0.15012662938637297	0.33465556186158557	0.14589989507055226	0.41617274327784626
10	145.2287	211.6745	125.8978	226.8551		0.15924337502484945	0.30093766811604256	0.12348463849755312	0.374068292435185
11	147.0952	218.0237	140.0889	230.019		0.1612899936304273	0.30996432669987	0.13740372885006624	0.37928534362969507
12	157.9018	208.65400000000002	159.5111	213.4774		0.17313943837890702	0.2966434228170363	0.15645365145258333	0.3520093949463908
13			124.8044	195.8432				0.1224121963759813	0.32293182480377314
14			99.16					0.09725933855410791
15			91.8933					0.09013192391644013
16			85.4267					0.08378927326401987
