# Supplementary material for: Spatial control of the APC/C ensures the rapid degradation of cyclin B1
Source: EMBO J. 2024 Aug 14;43(19):4324–55. doi: 10.1038/s44318-024-00194-2 (PMC11445581; doi:10.1038/s44318-024-00194-2)
Supplement: Supplementary file 6 — Source data Fig. 2 [file 44318_2024_194_MOESM6_ESM.zip › Figure 2/Fig 2BC/RawData/221017b_CEi50nM-Rev10uM_4.txt]

Frame	Pol_Chr	Pol_Cyt	Chromatin	Cytoplasm	Kinetochore	Norm_PolChr	Norm_PolCyt	Norm_Chromatin	Norm_Cytoplasm	Norm_Kinetochore
-44			1546.5904	974.9952	2572.4038			1.1455559065639516	1.3811988865357236	1.1401332700537552
-43			1612.4846	929.6105	2732.4038			1.194363587006237	1.316905957600527	1.2110480009403295
-42			1537.9352	877.2447	2755.3462			1.139145020085869	1.242723454289175	1.2212164642021552
-41			1458.0546	868.2114	2766.2885			1.0799776457443029	1.229926689852034	1.2260662783257814
-40			1487.3686	813.8860000000001	2799.6346			1.1016904572585964	1.1529681756043662	1.2408458389983863
-39			1485.2662	819.3183	2751.6154			1.1001332144760472	1.1606636870400409	1.2195629099647076
-38			1415.1843	810.1663	2695.0192			1.0482237143988293	1.1476987696644734	1.1944785081384406
-37			1429.0	799.6176	2714.2692			1.0584569712057483	1.1327552574354907	1.2030104366982315
-36			1418.9215	773.5249	2516.5962			1.050991849733182	1.0957917850135641	1.1153983892073454
-35			1379.1024	755.8147	2454.6346			1.0214979351200688	1.070703139940927	1.0879359505242105
-34			1411.6860000000001	710.3278	2550.4231			1.0456325317379693	1.0062654323173799	1.1303910486462645
-33			1375.5939	702.3088	2565.6731			1.0188991973429693	0.9949055467803742	1.1371501089338911
-32			1360.7338	702.8504	2505.8269			1.0078923558889352	0.9956727888313585	1.1106252516364905
-31			1384.9078	691.4466	2463.3462			1.0257979813766385	0.9795179237999447	1.0917970803341575
-30			1395.0853	697.5226	2454.0769			1.0333364319185883	0.9881253143128326	1.0876887683653642
-29	1177.0794	830.1352	1379.7918	650.1283	2418.0	1.0727238576740012	1.0842645932286297	1.0220085720941412	0.9209855433804832	1.0716988705233526
-28	1100.0581	886.395	1330.0034	775.5083	2334.2692	1.0025309836341816	1.1577472128815778	0.985130420194085	1.0986015115348382	1.034587950842618
-27	1129.5435	810.8124	1297.3003	727.5558	2379.9231	1.0294023162163854	1.059026502033318	0.9609073102045548	1.030670982639307	1.0548225385452588
-26	1211.7143	815.5933	1333.5017	761.8242	2450.6538	1.1042881544734808	1.0652709795518798	0.987721602854945	1.0792163251429017	1.0861715920197528
-25	1175.6909	827.9499	1346.9283	740.6485	2344.7692	1.0714584569912773	1.081410307064662	0.9976666541982558	1.049218379243666	1.0392417300570493
-24	1206.9639	849.1861	1303.1058	755.3919	2497.8654	1.0999589075140195	1.109147547642729	0.9652074305308913	1.0701041924904908	1.1070965789492815
-23	1235.4316	829.9677	1376.785	706.1354	2383.1923	1.1259027656455152	1.0840458164325537	1.0197814423383529	1.000326389528336	1.0562715037840988
-22	1144.3909	820.1933	1354.3345	699.1924	2146.7885	1.042933400189505	1.0712791781306796	1.0031524092858304	0.9904907884205383	0.9514933046743269
-21	1196.1429	804.9788	1362.6860000000001	711.8765	2240.5962	1.0900972576848829	1.0514070613312991	1.0093383458813692	1.0084593535957387	0.9930704784280049
-20	1097.2809	765.6205	1350.0785	705.905	2256.2308	1.0	1.0	1.0	1.0	1.0
-19	1201.9296	797.952	1329.5836	688.6461	2277.1154	1.095370930087273	1.0422291461631448	0.984819475311991	0.9755506760824758	1.009256411179211
-18	1186.7778	786.9754	1288.4096	704.5606	2139.9423	1.0815624331016789	1.0278922782240028	0.9543219894250593	0.9980954944362203	0.948458951983104
-17	1123.5521	774.1894	1264.9113	690.2114	2223.8462	1.023942091765199	1.0111920984351908	0.936916853353342	0.9777681132730326	0.9856465925383167
-16	1095.2609	773.9935	1293.1604	683.8147	2133.8654	0.9981590857910677	1.0109362275435416	0.9578408959182743	0.9687064123359376	0.9457655661823251
-15	1080.3333	790.8132	1238.7099	647.1188	2095.3269	0.9845549120557917	1.032904944420898	0.9175095374083804	0.9167222218287163	0.9286846452056235
-14	1037.0952	762.7933	1242.9078	669.0641	2153.2308	0.9451501434135963	0.9963073089082647	0.9206189121595522	0.9478103994163521	0.9543486419917678
-13	1010.0879	763.7739999999999	1183.2048	679.9596	2244.8269	0.9205372115745385	0.9975882307226621	0.8763970391351317	0.9632451958832988	0.9949455968777663
-12	905.1053	732.3157	1204.884	641.3444	1960.0769	0.824861983836591	0.9564995973853887	0.8924547720743645	0.9085420842747961	0.8687395367530663
-11	928.56	740.0242	1165.9078	668.2732	1915.9038	0.8462372761614642	0.9665679014603187	0.8635851915277518	0.9466899936960356	0.8491612648847805
-10	948.7922	697.9602	1120.1502	652.9216	1902.0769	0.8646757635168898	0.911626843847572	0.8296926437981199	0.9249425914251919	0.8430329468066832
-9	743.2857	695.427	994.6655	640.7933	2097.8654	0.6773887160525623	0.9083181550128295	0.7367464188193501	0.9077613843222531	0.9298097517328459
-8	854.9143	663.3704	961.9249	588.3872	1747.9231	0.7791207338066306	0.8664480640212743	0.7124955326671745	0.8335217911758664	0.7747093515432908
-7	782.4583	680.1685	919.7304	602.342	1763.9038	0.7130884170133646	0.8883885684879127	0.6812421648074538	0.8532904569311734	0.781792270542535
-6	722.6429	640.4921	843.4642	563.6223	1720.8846	0.6585760309871429	0.8365660271635883	0.6247519681262979	0.798439308405522	0.7627254268490619
-5	706.5	610.7991	786.2116	584.943	1627.0385	0.6438643012924038	0.7977831053374353	0.5823451006737755	0.8286426643811844	0.721131233559971
-4	528.8182	610.1155	682.6451	537.8432	1416.1923	0.48193511798118427	0.7968902347834208	0.5056336353774984	0.761920088397164	0.6276805989883659
-3	528.2632	597.9382	608.4096	524.7482	1432.2885	0.48142932224556173	0.7809850964021994	0.4506475734559138	0.7433694335640065	0.634814709558969
-2	450.8621	555.1109	535.3379	485.4561	1248.7692	0.41089031988071606	0.7250470696644095	0.39652353548330704	0.6877074110538953	0.5534758234840159
-1	392.3723	536.2414	506.3857	477.8694	1097.0385	0.35758601102051446	0.7004010472551349	0.37507870838621604	0.6769599308688846	0.48622618749819396
0	364.8571	503.3699	460.6075	458.8005	1145.0	0.332510207732587	0.657466590824044	0.34117090228457086	0.6499465225490683	0.5074835429070466
1	422.9052	504.7506	426.8259	421.0926	1130.4808	0.3854119760947265	0.6592699646887721	0.31614894985736014	0.5965287113705102	0.5010483856527445
2	404.608	475.0569	436.8225	363.8504	994.7115	0.36873693873647123	0.6204861285715312	0.3235534081907089	0.5154381963578668	0.44087311457675343
3	297.0963	418.5254	429.4164	385.4418	917.8846	0.27075683172832044	0.5466486333633961	0.31806772717290144	0.5460250316968998	0.4068221212120675
4	291.1333	401.9543	435.4471	368.7078	924.7885	0.2653224894372991	0.5250046204353201	0.3225346526146442	0.5223192922560401	0.4098820475281164
5	283.7073	383.4384	398.0785	361.3943	821.9231	0.25855485136030343	0.5008204456385377	0.2948558176431963	0.5119588329874416	0.36429034653724257
6	292.123	381.82800000000003	356.8055	348.0	677.5962	0.2662244462653091	0.4987170536839074	0.26428500268688077	0.49298418342411515	0.30032220107978314
7	300.7609	353.5927	356.0034	327.0855	561.9808	0.2740965417332973	0.46183807774217117	0.26369088908533833	0.4633562589866909	0.2490794824713855
8	294.5581	338.9932	302.3447	333.7055		0.2684436592307403	0.4427692309701739	0.22394601499098013	0.4727342914414829
9	257.5784	315.4824	301.1195	314.1093		0.23474244379903086	0.41206106680790283	0.22303851220503104	0.44497389875408166
10	235.493	299.5044	262.3515	288.7743		0.2146150543584601	0.3911917196574543	0.1943231449134254	0.409083800228076
11	271.5067	294.9758	260.413	277.8836		0.24743591180708607	0.38527677876963845	0.19288730247907807	0.3936558035429697
12	222.1522	278.3602	241.2765	251.7553		0.2024570007552305	0.36357464305096326	0.17871294150673459	0.35664189940572744
13	264.7826	250.5336	214.09900000000002	247.0095		0.24130794585051102	0.32722948249165223	0.15858263056555602	0.3499188984353419
14			216.9386	236.8789				0.16068591567082952	0.3355676755370765
15			180.5461	237.5986				0.13373007569559844	0.33658721782676143
16			188.2901	223.3634				0.13946603845628233	0.31642133148228163
17			170.6997	199.7482				0.1264368701523652	0.2829675381248185
18			166.4403	189.4774				0.12328194249445495	0.26841770493196676
19			147.5973	188.8907				0.10932497628841581	0.2675865732641078
20			157.3823	176.8456				0.1165727029946777	0.2505232290464014
21				185.4014					0.262643556852551
22				166.791					0.236279669360608
23				180.5416					0.2557590610634575
24				158.3373					0.2243039785806872
25				147.6817					0.2092090295436355
26				142.1211					0.2013317656058535
27				137.94299999999998					0.19541298050020894
