# Supplementary material for: Spatial control of the APC/C ensures the rapid degradation of cyclin B1
Source: EMBO J. 2024 Aug 14;43(19):4324–55. doi: 10.1038/s44318-024-00194-2 (PMC11445581; doi:10.1038/s44318-024-00194-2)
Supplement: Supplementary file 6 — Source data Fig. 2 [file 44318_2024_194_MOESM6_ESM.zip › Figure 2/Fig 2BC/RawData/221017_CEi50nM_1b.txt]

Frame	Pol_Chr	Pol_Cyt	Chromatin	Cytoplasm	Kinetochore	Norm_PolChr	Norm_PolCyt	Norm_Chromatin	Norm_Cytoplasm	Norm_Kinetochore
-58				377.69599999999997					1.2329512569413408
-57				401.7126					1.3113510736125724
-56				394.8147					1.2888335609165003
-55				410.9786					1.3415990146731567
-54				385.6888					1.2590429624571018
-53				395.0404					1.2895703362561692
-52				399.5724					1.3043646022702604
-51				392.8955					1.28256852222845
-50				365.962					1.194646773841309
-49				385.2827					1.2577172891498813
-48				374.4014					1.2221963609108855
-47				345.2352					1.1269861840750108
-46				353.8052					1.1549621019348433
-45				394.8955					1.289097324529461
-44				336.4656					1.0983586917455372
-43				360.3682					1.1763863666856111
-42			742.3515	367.4299				1.0862031048651002	1.199438588290136
-41			661.7625	343.8599				0.9682858890745031	1.1224966531727203
-40			720.057	355.1093				1.0535819609441748	1.1592192074752175
-39			762.9074	373.772				1.1162803424045902	1.2201417468267572
-38			688.4442	363.0926				1.0073263508814492	1.1852799011800483
-37			627.9359	365.7791				0.918791063581418	1.1940497148708815
-36			654.7577	357.5321				0.9580365186496315	1.1671281985826623
-35			661.8860000000001	322.9715				0.9684665933412162	1.0543085361805005
-34			707.8812	352.4038				1.035766422396443	1.1503873701625247
-33			637.0451	310.3539				0.9321195761833826	1.0131196282238817
-32			661.924	323.1378				0.9685221946540508	1.0548514060918297
-31			688.0879	305.0095				1.0068050154140007	0.99567336271512
-30			724.3753	304.6152				1.0599004648708712	0.9943862093414757
-29			668.5416	318.2352	1554.0722			0.9782050169649849	1.038847353011361	1.063494297875567
-28	670.3864	367.375	652.4964	313.3943	1586.4124	1.1333597969648874	0.880793064996834	0.9547278015782287	1.0230447134818788	1.0856255851427579
-27	599.6494	382.6513	676.1781	296.6366	1655.1856	1.0137713447559744	0.9174184725471876	0.9893786860561126	0.9683408583220521	1.132688975149127
-26	615.7917	389.5021	680.1093	330.1259	1611.567	1.0410616266747996	0.9338434800454667	0.9951307881881156	1.0776633677716774	1.1028395689366515
-25	673.8137	354.8734	709.6010000000001	330.6532	1613.0309	1.139154013601946	0.8508200875722286	1.0382828207599502	1.079384686498339	1.1038413559209757
-24	636.6909	406.1223	669.8646	298.0309	1576.8247	1.0763939560131164	0.9736909299232765	0.9801408205671012	0.9728924128462019	1.0790644586521472
-23	656.9273	377.5773	641.8171	317.6651	1603.0825	1.1106057511737881	0.9052533986804466	0.9391019305214774	1.036986317915458	1.0970333925116917
-22	615.945	381.2463	706.3587	309.3373	1402.0825	1.0413207966950666	0.9140499410566928	1.033538711901944	1.009801038014278	0.9594835709055985
-21	582.7333	409.5306	668.6247	304.848	1523.6186	0.9851728713062777	0.9818624358870158	0.9783266082569998	0.9951461619293134	1.0426540628145553
-20	591.5036	417.0957	683.4371	306.3349	1461.2887	1.0	1.0	1.0	1.0	1.0
-19	703.8261	366.4418	707.5297	302.8195	1548.5258	1.1898931807008444	0.8785556887783786	1.0352521102527212	0.9885243241955128	1.0596987439922034
-18	637.3761	358.9379	716.7268	301.361	1574.4742	1.0775523597827636	0.8605648535815641	1.0487092374704272	0.9837631951175004	1.0774559469323208
-17	558.625	403.7083	660.0095	281.2209	1618.7423	0.9444152157315695	0.9679032893410313	0.9657209127218876	0.9180178295062037	1.1077498238370007
-16	620.1548	387.3943	592.9454	299.3302	1530.1753	1.0484379131420334	0.9287899635503314	0.8675932284039013	0.9771338492610538	1.0471409927415438
-15	603.8947	377.6342	693.7553	293.038	1601.6082	1.0209484777438378	0.9053898182119835	1.0150975122655765	0.9565935843418429	1.0960244885216726
-14	681.9077	402.9902	753.0475	321.1758	1618.7320000000002	1.1528377849264146	0.9661816221073485	1.10185341123565	1.0484466510345376	1.107742775264053
-13	622.8708	340.5503	676.0594	318.0095	1571.7835	1.0530296011723344	0.8164800068665297	0.989205005113126	1.038110577671692	1.07561462700697
-12	654.2646	383.4677	656.5724	333.9857	1530.3711	1.1061041724851717	0.9193758171086395	0.9606917739759812	1.0902633033323987	1.0472749840603024
-11	661.7703	342.72900000000004	705.2922	308.4608	1565.9072	1.1187933598375395	0.8217035083315413	1.0319782171614622	1.0069397904058597	1.0715933134910303
-10	575.7722	396.4672	659.0523	278.2898	1662.2679999999998	0.9734043884094704	0.9505425253724744	0.9643203449154282	0.9084495432939571	1.13753565602745
-9	537.5269	377.6699	603.5202	322.2138	1643.0825	0.908746624703552	0.905475410079749	0.8830661958503571	1.0518350994287624	1.124406491338775
-8	570.0625	371.0885	672.8646	309.171	1456.1031	0.9637515308444445	0.8896962975163734	0.9845303978961634	1.0092581681029487	0.996451351468057
-7	528.8121	353.3236	664.7339999999999	257.19	1579.7320000000002	0.8940133246864431	0.8471043935480514	0.972633765418939	0.8395713318985202	1.0810540039076468
-6	618.1938	380.9519	628.5202	287.1045	1667.701	1.0451226332350303	0.9133441078390403	0.9196460069258752	0.9372242601153181	1.1412536071756387
-5	527.9032	346.4017	656.2684	261.0546	1615.0309	0.8924767321788066	0.830508921573634	0.9602469634733029	0.8521869365847639	1.10521001086233
-4	571.2017	350.9453	660.8005	275.0879	1678.1753	0.9656774700948565	0.8414023448335717	0.9668782979443171	0.8979972572501533	1.1484214584017518
-3	614.1565	354.564	632.3183	285.5154	1561.8144	1.0382971464586184	0.8500782913849267	0.9252033581437121	0.9320368002470498	1.068792498019043
-2	634.4426	365.1564	653.8622	290.3848	1547.3505	1.0725929647765458	0.8754739020325552	0.9567262298169064	0.9479324752093214	1.0588944539159169
-1	591.1061	373.1392	691.9762	261.095	1480.1649	0.9993279838026344	0.8946129149737099	1.0124943465901983	0.8523188183912445	1.0129175022019947
0	544.8061	374.7155	644.9549	265.6936	1526.6701	0.9210528896189305	0.898392143577601	0.9436931357691878	0.8673304935219591	1.0447422880913264
1	618.1034	366.9804	669.2945	283.1591	1592.567	1.0449698023815914	0.8798469991419234	0.979306654555335	0.9243448918161138	1.089837346993787
2	600.1091	338.691	634.4869	271.9406	1629.9278	1.0145485166954182	0.8120222769019195	0.9283764372756469	0.8877232075091673	1.1154043687602593
3	524.8793	339.1696	651.3634	259.07599999999996	1581.2679999999998	0.88736450631915	0.8131697353868668	0.9530700045402861	0.8457279924683735	1.0821051309026066
4	593.1712	354.3977	663.1378	279.2304	1635.2062	1.002819255876042	0.8496795819280802	0.9702982176413893	0.9115200390161224	1.1190165228814812
5	501.9483	350.7848	602.6033	284.8789	1661.8247	0.8485972021133937	0.841017541058323	0.8817245946993513	0.929959008914753	1.137232293659699
6	589.4818	369.4146	636.8551	277.6912	1608.9278	0.9965819312004187	0.88568306985663	0.9318415696192086	0.9064954727652643	1.1010334918760405
7	562.2923	353.4103	642.0974	286.1948	1549.9072	0.950615177997226	0.847312259512625	0.9395120633632561	0.9342546343887033	1.060644073960197
8	594.1208	360.0539	605.3017	288.4276	1473.6392	1.0044246560798615	0.8632404985234803	0.8856728731875984	0.9415433892775521	1.0084517864265974
9	533.8165	360.3349	643.9097	282.5107	1594.4227	0.9024737972854265	0.8639142048215793	0.9421638070277426	0.9222282541101258	1.0911072534811226
10	628.8252	363.9607	575.2922	295.4917	1582.134	1.0630961502178515	0.8726071738452349	0.8417631995687679	0.9646034454448382	1.082697758492213
11	588.3061	363.9814	538.5677	280.5107	1594.1443	0.9945942848023241	0.8726568027433512	0.7880281886950532	0.9156994518091147	1.090916736713286
12	584.4583	343.6134	616.9477	273.4181	1411.6701	0.9880891680118261	0.8238238850220705	0.9027132123790178	0.8925463602090391	0.9660446289634622
13	559.0079	372.5278	600.6437	286.0143	1300.8969	0.9450625490698619	0.8931470643307998	0.8788573227880078	0.9336654099810371	0.8902394851886557
14	555.1824	333.8178	570.1758	272.1663	1537.1753	0.938595132810688	0.8003386273222187	0.8342769217532967	0.8884599828488363	1.0519312850362834
15	510.3733	345.2974	559.9406	246.9762	1477.1959	0.8628405642839705	0.8278613277480443	0.819300854460491	0.8062293914274867	1.0108857339415545
16	570.7788	358.1314	618.9739	259.3325	1578.2577	0.9649625124851312	0.8586312445800807	0.9056779329070663	0.8465653113634782	1.0800450999176274
17	609.8480000000001	331.7428	629.5606	273.0736	1541.4227	1.0310131671218907	0.7953637498540502	0.921168312343594	0.8914217740126901	1.0548378975352373
18	643.4314	332.5359	640.4062	303.9667	1427.3608	1.0877894910529708	0.7972652319359802	0.9370375123036195	0.9922692451953727	0.976782206007615
19	564.2049	310.4339	616.9192	268.7862	1580.2371	0.9538486325357951	0.7442749949232274	0.9026715113943917	0.8774259805200126	1.0813996577130858
20	588.1719	331.2656	602.8836	290.7458	1510.5258	0.9943674053716665	0.794219647912937	0.88213472754113	0.9491109240246539	1.0336943001064745
21	573.0993	326.0943	608.2755	284.8171	1582.9897	0.9688855655316383	0.7818212942497368	0.8900241148746534	0.9297572689236517	1.0832833375088715
22	507.9135	343.1589	582.0119	287.9121	1433.0619	0.8586820097121979	0.8227342070416933	0.8515954138281343	0.9398605904844666	0.9806836253506921
23	558.0	362.8186	592.038	284.6983	1500.1134	0.9433585864904288	0.8698689533361288	0.8662655275811044	0.9293694580669718	1.0265688087507965
24	529.1176	325.9	614.2827		1382.9588	0.8945298050595129	0.7813554539162114	0.8988138045183676		0.9463966976546113
25	553.8981	353.2585	589.0166	263.8029	1498.6495	0.9364238865156527	0.846948314259773	0.8618446379337616	0.8611584902666983	1.0255670217664723
26	531.5621	342.7617	560.4394	275.7482	1436.9794	0.8986624933474623	0.821781907605377	0.8200306948510697	0.9001527413298321	0.9833644782170695
27	557.5167	369.0899	604.2755	280.7601	1392.3402	0.9425415162308395	0.8849045914402858	0.8841713451025704	0.916513593456051	0.9528166473880213
28	558.901	364.7347	594.0	268.1235	1466.9175	0.9448818232044571	0.8744628630791446	0.8691363111543111	0.8752626618775725	1.0038519424669472
29	571.2432	355.2	578.0736	282.7696	1408.4021	0.9657476302764683	0.8516031212980617	0.8458329230297859	0.9230734075679918	0.9638082467892894
30	555.6351	387.9813	547.0214	241.285	1480.1134	0.9393604705026308	0.9301973144292783	0.8003975786506176	0.7876510315997296	1.0128822593372548
31	529.6436	358.6108	537.5107	282.0641	1454.3711	0.8954190642288568	0.8597806210900759	0.7864815942827804	0.9207703725563101	0.9952660962888442
32	470.7632	381.2273	555.2945	251.9572	1431.9072	0.795875460436758	0.9140043879618035	0.8125027160509724	0.8224893735581548	0.9798934324203014
33	520.268	360.5762	558.114	239.5558	1414.8454	0.8795686112476746	0.8644927291266727	0.8166281871440694	0.7820062291302754	0.968217573981103
34	497.1278	317.693	533.9762	267.5226	1019.1856	0.8404476321023236	0.7616789144553635	0.7813099405929236	0.8733010832262338	0.6974567037985033
35	564.4427	315.2831	494.2233	255.1188	1117.4536	0.9542506588294644	0.7559011037514891	0.723143797724765	0.8328101042355931	0.7647041956869988
36	540.0458	353.5146	566.7719999999999	266.0428	1172.4227	0.913005094136367	0.8475623220282539	0.8292965073157427	0.8684704224037156	0.8023210608553943
37	529.2617	338.8593	532.2542	265.8694	1443.0309	0.8947734214973502	0.812425781421386	0.7787903232060419	0.8679043752442179	0.987505685905872
38	569.6628	338.7694	506.4584	249.32299999999998	1401.8557	0.9630757953121502	0.8122102433566205	0.7410461035843678	0.8138902880474931	0.959328365435249
39	559.0877	367.2697	507.0048	259.0855	1456.1856	0.9451974594913709	0.8805406049498952	0.7418455919352345	0.8457590042793035	0.9965078084843878
40	562.1829	352.6417	502.1971	258.6366	1248.866	0.9504302256148568	0.8454695169477892	0.7348110016269237	0.8442936146028415	0.8546333109946036
41	532.5513	351.0161	549.2732	266.0689	1405.0103	0.9003348415800004	0.841572090050317	0.8036923953938117	0.8685556232737438	0.9614871448742469
42	521.9923	345.3565	535.8432	246.1306	1406.2887	0.8824837245284729	0.828003021848463	0.7840417208840433	0.8034690138146192	0.9623619891127605
43	477.52	341.98	520.7173	257.4086	1396.8454	0.8072985523672214	0.8199077573803806	0.7619096183101561	0.8402849299900207	0.9558996795089155
44	515.7607	355.0937	532.696	257.9929		0.871948539281925	0.851348263719813	0.7794367616273685	0.8421923195822612
45	543.0187	365.0405	541.3088	256.361		0.9180310990499465	0.8751960281537307	0.7920389455006175	0.836865143344751
46	579.9434	353.1745	504.3895	235.4513		0.9804562474345042	0.8467469216297363	0.7380189047390023	0.7686074946080254
47			568.4846	261.2304				0.83180237069366	0.8527608183070227
48			499.88599999999997	251.5178				0.7314294175718584	0.8210549956926226
49			492.3682	250.6603				0.7204294294237172	0.8182557717060642
50			527.3302	240.7078				0.7715855636166079	0.7857668192556577
51			549.6698	249.1995				0.8042726975167137	0.8134871345054057
52			555.2874	238.4822				0.812492327384627	0.7785015680550926
53			476.0404	228.0048				0.6965387158525634	0.7442991314407859
54			495.6461	240.1093				0.7252256279326948	0.7838130751670802
55			502.8266	222.8622				0.7357320812698053	0.7275116220841961
56			524.3753	222.6603				0.767261976266726	0.726852539491909
57			493.7767	234.3183				0.722490335979712	0.7649089281045026
58			568.3444	203.5107				0.8315972311131484	0.6643405632201881
59			564.3587	232.5677				0.8257653849930008	0.7591942674504276
60			509.4656					0.7454462158990198
61			516.8836					0.7563001774413476
