# Supplementary material for: Spatial control of the APC/C ensures the rapid degradation of cyclin B1
Source: EMBO J. 2024 Aug 14;43(19):4324–55. doi: 10.1038/s44318-024-00194-2 (PMC11445581; doi:10.1038/s44318-024-00194-2)
Supplement: Supplementary file 6 — Source data Fig. 2 [file 44318_2024_194_MOESM6_ESM.zip › Figure 2/Fig 2BC/RawData/221007_CEi50nM-Rev10uM_1b.txt]

Frame	Pol_Chr	Pol_Cyt	Chromatin	Cytoplasm	Kinetochore	Norm_PolChr	Norm_PolCyt	Norm_Chromatin	Norm_Cytoplasm	Norm_Kinetochore
-39	1281.2139	1031.6211	1371.9379	962.6841	2416.866	1.297677009144209	1.1776344665873604	1.166188043243394	1.2262081189896246	1.0967047753000951
-38	1328.2706	1124.9565	1433.0226	1005.1853	2233.8247	1.3453383697618204	1.284180352468056	1.218111856096082	1.2803435477422151	1.0136458602476524
-37	1225.265	1027.38	1275.2542	1020.3254	2506.268	1.2410091871537448	1.1727930906827344	1.0840040209807746	1.29962808099909	1.1372728499560252
-36	1187.0865	1048.2186	1299.8701	976.3967	2497.701	1.2023401080143346	1.1965811399921438	1.1049282685386816	1.243674390066977	1.133385389993414
-35	1222.8735	1059.8547	1328.2373	973.791	2458.1237	1.2385869572923855	1.2098641878249745	1.129041232733558	1.2403554087981983	1.115426341414186
-34	1184.3859	986.3935	1310.3898	930.7648	2462.0412	1.1996048063360631	1.126005452212774	1.1138703266001342	1.1855512671599688	1.117203991046908
-33	1221.6066	1037.1217	1337.4068	944.8860000000001	2511.2784	1.237303778111388	1.183913609333578	1.1368355806136772	1.203537987923173	1.1395464264001325
-32	1138.2134	988.4746	1314.5254	895.753	2546.4639	1.152839007350655	1.1283811064994254	1.1173857096736957	1.1409553779991932	1.155512601550646
-31	1227.3468	990.2159	1273.8362	945.8409	2197.7938	1.2431177374884206	1.13036886624636	1.082798678781744	1.2047542811317375	0.997296066718197
-30	1140.6468	930.2513	1275.4972	895.4822	2565.4227	1.1553036756110067	1.061917009518028	1.0842105782123432	1.1406104495240867	1.1641155636072762
-29	1192.0	995.607	1358.4859	890.4679	2387.2887	1.207316744612197	1.1365230106050002	1.1547534429180364	1.1342235409098802	1.0832834411630416
-28	1118.7143	1019.1799	1297.5254	874.9644	2286.2371	1.1330893513650278	1.1634323666829411	1.1029352037614837	1.11447613096226	1.0374291106905558
-27	1183.9939	959.9362	1243.6667	871.3159	2123.0928	1.1992077692858214	1.095803444544608	1.0571537059512452	1.1098288948417783	0.9633988860637079
-26	1146.6516	884.9592	1228.3051	876.1164	2011.8041	1.1613856349969522	1.0102143659562381	1.0440958887970668	1.115943478094176	0.9128992519396235
-25	1150.1742	913.4324	1280.1073	877.8456	2221.7629	1.1649534990611896	1.0427175996474018	1.088129300406807	1.1181460272786456	1.00817255984179
-24	1103.1292	918.5315	1273.3785	818.8717	2302.0825	1.1173039887841085	1.048538414972501	1.0824096201608018	1.0430286809046043	1.0446193007327593
-23	1109.2034	993.7803	1321.2938	809.0903	2344.4536	1.123456239933541	1.1344377635311325	1.123139051098179	1.0305697319149147	1.063846095972842
-22	1022.0449	941.9505	1319.3955	839.5606	2053.134	1.0351777865062908	1.0752720883851612	1.1215254396056407	1.0693809361802076	0.931653580351987
-21	998.0671	845.1992	1222.4237	801.6413	2148.1237	1.0108918809366914	0.9648268235809287	1.0390965237692973	1.021081651371823	0.974757193706771
-20	987.3134	876.0113	1176.4294	785.0903	2203.7526	1.0	1.0	1.0	1.0	1.0
-19	1011.3608	897.7524	1228.661	757.9786	2140.8351	1.0243563999030096	1.0248182871613642	1.044398414388488	0.9654667749684337	0.9714498351584474
-18	1017.9721	840.8462	1226.3107	689.9192	1821.0	1.0310526525822499	0.9598577095980382	1.0424005894446364	0.8787768744563524	0.8263177999200092
-17	990.25	908.4769	1193.2825	795.3610000000001	1731.2474	1.002974334188111	1.0370607091483866	1.0143256365405353	1.0130821893991049	0.7855906329957365
-16	1008.7739999999999	798.435	1170.7853	758.6366	2031.8454	1.0217363605112622	0.9114437222442221	0.9952023470341697	0.9663048951184342	0.9219934215846189
-15	905.0233	778.6421	1116.2203	730.867	1979.8557	0.9166525036528421	0.8888493789977367	0.9488204732047669	0.9309336773107502	0.8984019803311861
-14	890.4145	752.1573	1067.4689	711.1354	1945.3918	0.9018559861539406	0.858615979040453	0.9073803323854369	0.905800772216903	0.8827632466548198
-13	946.6203	791.0579	1023.8192	705.095	1781.8763	0.9587840092112596	0.9030224838423888	0.8702767883903616	0.898106880189451	0.8085645820678783
-12	859.45	710.1308	1025.3785	680.1259	1680.0825	0.8704936041585175	0.8106411412729494	0.8716022397944152	0.8663027679745885	0.7623734624294942
-11	784.9007	687.112	1032.7062	697.8884	1683.3711	0.7949863741340896	0.7843643112822859	0.8778310028634103	0.8889275539386999	0.7638657352009478
-10	818.25	733.2414	907.1582	643.4846	1616.6186	0.8287641998984314	0.8370227644323766	0.7711114666124461	0.8196313213906732	0.7335753568708212
-9	730.52	632.5156	790.1243	650.8646	1601.1753	0.7399069029145152	0.7220404576972922	0.6716291687371975	0.8290315139545095	0.7265676283263377
-8	658.7455	649.6298	785.113	662.285	1424.7732	0.6672101280100118	0.7415769636761536	0.6673694146032053	0.8435781208862216	0.6465213926463435
-7	558.9257	577.2578	740.5932	596.1568	1401.1546	0.5661076817148435	0.6589615910205724	0.6295262597143526	0.7593480648022273	0.6358039464139488
-6	532.068	521.581	707.6328	561.0903	1170.0825	0.5389048705304719	0.5954044200114771	0.6015089388279483	0.7146825021274623	0.5309500258785855
-5	503.875	488.92800000000005	593.5989	547.2898	1235.433	0.5103496012512339	0.5581297866819755	0.5045767302313253	0.6971042694069715	0.5606042166439191
-4	473.0714	455.7351	544.1469	521.6271	947.7526	0.479150186759341	0.5202388371017588	0.46254105856246025	0.664416691939768	0.43006306606286027
-3	459.2091	413.7724	501.1977	470.715	837.6598	0.465109761500249	0.4723368294450083	0.4260329604139441	0.5995679732637125	0.3801060972089154
-2	385.1077	422.5259	485.791	467.2874	929.732	0.39005618681970694	0.4823292804556288	0.4129368069176102	0.5952021060507308	0.42188583237519495
-1	341.5524	410.1946	369.9887	425.4584	812.5773	0.345941217854432	0.46825263555390206	0.31450140569421337	0.5419228845395236	0.3687243749593308
0	325.4966	366.3108	311.5198	428.0	754.5979	0.32967910695833763	0.41815761965627607	0.264801100686535	0.5451602191493131	0.3424149788864685
1	308.3797	349.1643	268.7458	382.3895	649.3814	0.31234226133262244	0.3985842420069239	0.22844192775189057	0.48706435425326233	0.29467073572596125
2	240.6087	292.3282	314.2034	359.4941	660.7113	0.24370042987363486	0.3337036862424035	0.2670822405492416	0.45790159424973154	0.2998119208118008
3	234.8733	319.236	303.661	312.5867	506.9175	0.2378913321747684	0.36441995668320715	0.2581208868122473	0.3981538174653285	0.23002468607410834
4	231.9114	300.7788	262.7119	292.4893	470.6598	0.23489137289132306	0.3433503654576145	0.22331293318579085	0.3725549787075449	0.21357197718110466
5	201.6912	250.8144	257.4802	278.5107	453.43300000000005	0.20428285486654998	0.2863141148978329	0.2188658324927956	0.3547498931014687	0.2057549472658592
6	192.3333	226.608	239.5254	286.2114	425.6701	0.19480470942661166	0.258681594632398	0.20360371816617298	0.3645585737080181	0.19315693603719403
7	189.028	255.3208	193.8588	265.4371	410.9381	0.1914569375843577	0.29145834077711097	0.1647857491490777	0.3380975411363508	0.1864719751209823
8	181.3443	236.5612	207.7006	254.4276	423.8144	0.18367450497481347	0.2700435485250019	0.17655169107470453	0.3240743134897986	0.19231487236815967
9	175.46599999999998	227.2694	185.6836	229.8694		0.17772067106554007	0.2594366077241241	0.15783658585887092	0.29279358056009613
10			170.9605	226.7435				0.14532151270615984	0.28881200035206145
11			160.5819	199.7197				0.13649939384377846	0.25439073696363335
