# Supplementary material for: Spatial control of the APC/C ensures the rapid degradation of cyclin B1
Source: EMBO J. 2024 Aug 14;43(19):4324–55. doi: 10.1038/s44318-024-00194-2 (PMC11445581; doi:10.1038/s44318-024-00194-2)
Supplement: Supplementary file 6 — Source data Fig. 2 [file 44318_2024_194_MOESM6_ESM.zip › Figure 2/Fig 2BC/RawData/221007_CEi50nM_B_4.txt]

Frame	Pol_Chr	Pol_Cyt	Chromatin	Cytoplasm	Kinetochore	Norm_PolChr	Norm_PolCyt	Norm_Chromatin	Norm_Cytoplasm	Norm_Kinetochore
-28	1313.275	1088.0096	1583.435	1086.8555	2471.4124	1.2408420841781829	1.086203569325283	1.0496771223705288	1.0740052420795663	0.9124809817676036
-27	1153.9351	985.2736	1410.339	1132.5352	2550.134	1.0902904833263098	0.9836381049229447	0.9349298096144958	1.1191448556313421	0.9415461280193245
-26	1270.0645	1080.1091	1420.8531	1157.5195	2552.9897	1.200014834075667	1.0783161836813928	0.941899726429721	1.1438337578540283	0.9426004935067007
-25	1221.0891	1054.4787	1512.8249	1057.7031	2316.0	1.1537406436666056	1.0527283286080233	1.0028688816923228	1.0451975207042774	0.855100489814557
-24	1110.1	1050.6805	1487.8644	1156.2656	2502.0206	1.0488730826720989	1.0489364333921987	0.9863222815395348	1.1425946831352236	0.9237819691649877
-23	1212.725	1016.3609	1541.5593	1099.5508	2670.5464	1.1458378607184228	1.0146738018696313	1.0219172432007164	1.086550441280171	0.9860041168879542
-22	1170.703	1013.0968	1531.7288	1011.1016	2510.5155	1.1061335595923558	1.0114151200798434	1.0154004926227242	0.9991470059037627	0.9269184083493253
-21	1191.1753	1019.7239999999999	1513.2712	1020.6211	2118.2887	1.1254767218393498	1.0180313193253576	1.0031647390528797	1.008553953655305	0.7821026359838692
-20	1058.374	1001.6627	1508.4972	1011.9648	2708.4536	1.0	1.0	1.0	1.0	1.0
-19	1213.2803	1062.9489999999998	1491.5932	1042.0312	2556.9381	1.1463625334711547	1.0611845684180912	0.9887941455907243	1.02971091484605	0.9440582995403725
-18	1138.7639	1008.7448	1486.9322	1044.7773	2351.1649	1.0759560420040553	1.0070703441388005	0.9857043155267374	1.032424546782655	0.8680838763492202
-17	1143.4487	1067.7594	1541.1186	1091.5352	2599.299	1.0803824545954455	1.0659869834426299	1.0216250981440336	1.0786296124133963	0.9596985527091918
-16	1095.0986	1024.6327	1539.7458	1019.3164	2437.0825	1.0346990761299881	1.0229318711777928	1.020715053365694	1.0072646795619769	0.8998058892350972
-15	1118.0955	982.0758	1499.1017	1045.6406	2317.1959	1.056427595538061	0.9804456130791334	0.9937716158836755	1.0332776396965586	0.8555420332842328
-14	1104.7083	1015.8343	1475.661	1017.0273	2356.0825	1.0437787587374596	1.0141480759940447	0.9782325084859289	1.0050026443607525	0.8698995249540181
-13	1107.5182	1064.9274	1411.5141	978.3633	2537.299	1.0464336803436214	1.0631596843927602	0.935708796807843	0.9667957818295656	0.9368072615310818
-12	1163.8079	1077.5072	1440.1638	995.7109	2360.3299	1.0996187548069019	1.075718602679325	0.9547010097201374	0.9839382753234105	0.8714677260854682
-11	1202.1538	1070.1575	1439.4181	973.1875	2356.6804	1.1358497090820447	1.0683811027404735	0.9542066766845839	0.9616811770527987	0.8701202782281374
-10	1141.6406	1003.8758	1505.0226	971.3945	2175.6907	1.0786740792952207	1.0022094263867467	0.9976966480282495	0.9599093762945115	0.8032962794710606
-9	1233.7388	976.929	1495.9831	993.3984	2485.8454	1.1656926568490913	0.9753073564584166	0.9917042603725084	0.981653116788252	0.9178098528252433
-8	1239.5439	1044.6229	1528.6271	928.0039	2623.0309	1.171177579948109	1.0428888886448504	1.0133443403143207	0.9170317979439602	0.9684607113077368
-7	1155.2542	999.2398	1438.6893	968.9648	2514.5979	1.0915368291360144	0.997581121868669	0.953723546851794	0.9575084034543494	0.9284256891090917
-6	1196.4483	1048.1734	1474.9774	946.6562	2091.5464	1.1304588926031818	1.0464334950278171	0.9777793422486962	0.9354635655311332	0.7722289944343149
-5	1095.7596	1029.7676	1412.7345	967.9219	2292.6392	1.035323619060937	1.0280582475517956	0.9365178138878879	0.9564778340116179	0.8464753466701442
-4	1196.8218	951.7553	1354.3672	1041.5273	2250.1031	1.1308117924287633	0.950175443290441	0.8978254649726893	1.029212972625135	0.830770407143028
-3	1153.0	981.1412	1441.5537	1080.2227	2329.9175	1.089406958220818	0.979512564459074	0.9556223902835218	1.0674508639035667	0.8602390308624819
-2	1128.6947	1031.7595	1431.2938	995.4883	2099.433	1.066442202850788	1.0300468411172743	0.9488209855477358	0.983718307198037	0.7751408405150453
-1	1146.275	1005.3158	1408.0734	1000.8047	2357.2784	1.0830528716691832	1.0036470360731211	0.9334279175327604	0.9889718496137415	0.870341068423694
0	1129.0635	884.7791	1374.565	948.8203	2267.567	1.0667906619021252	0.8833104197650566	0.9112148169714867	0.937602078649376	0.8372183300463409
1	1098.5545	843.648	1368.1695	946.8281	2046.9691	1.0379643679833404	0.8422475949239201	0.9069751670735616	0.9356334330996493	0.7557704145273155
2	1081.4058	878.0861	1315.435	987.7812	2038.1134	1.0217614945189508	0.8766285297435953	0.8720168655268302	0.9761023308320605	0.7525007627968964
3	1109.2923	911.7736	1439.0565	977.7734	2000.9381	1.048109930893994	0.9102601105142479	0.953966967920126	0.9662128564155592	0.7387751076850644
4	1071.4143	906.3087	1391.6271	942.9258	2176.6186	1.0123210698675515	0.9048042819204509	0.9225254776740719	0.9317772713042983	0.8036388734885471
5	1078.25	861.2752	1329.4463	833.2656	2015.3918	1.0187797508253227	0.8598455348292395	0.8813051161115845	0.823413620710918	0.7441116214802426
6	1127.8828	862.9097	1314.4407	797.2266	2060.1959	1.065675082721231	0.8614773216572805	0.871357732715712	0.7878007219223435	0.7606539392072289
7	1031.2786	858.7718	1259.4011	856.3828	1941.8041	0.9743990309663693	0.8573462903230799	0.834871354086703	0.8462574982845253	0.7169419849023813
8	1126.6184	894.0949	1322.4237	909.0547	1652.6495	1.0644804199649651	0.8926107560958395	0.8766497544708735	0.8983066407052894	0.6101819503202861
9	1076.6632	900.2526	1387.4633	886.1562	2372.7423	1.017280469852812	0.8987582346831923	0.9197652471612144	0.8756788773680666	0.8760505625793257
10	1132.4795	914.0556	1267.5141	861.0156	2199.9072	1.0700182544166805	0.9125383225311275	0.8402495543246618	0.8508355231328204	0.8122373593551686
11	1085.35	888.6627	1312.6667	926.8203	2097.8247	1.0254881544709147	0.8871875732220038	0.8701817278812317	0.9158621920446245	0.7745470330375976
12	1115.9651	879.6453	1330.2034	883.4297	2253.2268	1.0544146965061498	0.8781851415651197	0.8818070063371679	0.8729846136940732	0.8319237220825936
13	1131.6556	883.6533	1329.1751	920.7422	2085.1856	1.0692397961401168	0.8821864885255286	0.881125334538241	0.9098559554640636	0.7698804956451902
14	1145.75	933.6667	1302.6328	929.7031	2120.0	1.0825568277376427	0.9321168692814458	0.8635301411232318	0.918710907731178	0.7827344725418225
15	1108.8987	870.4714	1360.8588	857.4531	2380.6392	1.0477380396721763	0.8690264696888484	0.9021288206567436	0.8473151437678464	0.8789662115681067
16	1105.0642	913.1111	1313.0226	913.6875	2194.7526	1.0441150292807646	0.9115953903444742	0.8704176580506745	0.9028846655535845	0.8103342069437705
17	1139.7664	903.5219999999999	1344.1469	849.6641	2295.6701	1.076903249701901	0.9020222076752983	0.8910503115285862	0.8396182357331006	0.8475943985158173
18	1188.8667	886.9648	1348.0565	909.1406	1945.134	1.12329545132439	0.8854924916341599	0.8936420299620045	0.8983915250807143	0.7181714318458327
19	1164.5125	872.1339999999999	1270.0904	846.3281	2140.732	1.1002844930053082	0.8706863098725748	0.8419574129802826	0.8363216783824892	0.7903890249402833
20			1290.5311	895.6953	1881.9588			0.8555077861596295	0.8851051933822204	0.6948462399355855
21			1268.7684	866.8516				0.8410810441013745	0.8566025221430627
22			1229.4463	899.2148				0.8150139754982642	0.8885830811506488
23			1280.1638	823.7734				0.8486351847388248	0.8140336501822989
24			1291.7345	866.082				0.8563055337457703	0.8558420213825619
25			1176.5141	817.1406				0.7799246163665402	0.807479272006299
26			1221.5932	918.0664				0.8098080659347594	0.9072117923469275
27			1275.4237	884.6094				0.8454929183826129	0.8741503657044198
28			1289.8192	872.7891				0.8550358595296033	0.862469821084686
29			1308.1638	867.5586				0.8671967041105545	0.8573011630444063
30				866.6016					0.8563554779770995
31				824.9688					0.8152149165662679
32				841.3438					0.83139630943685
33				883.3516					0.8729074370966263
