# Supplementary material for: Spatial control of the APC/C ensures the rapid degradation of cyclin B1
Source: EMBO J. 2024 Aug 14;43(19):4324–55. doi: 10.1038/s44318-024-00194-2 (PMC11445581; doi:10.1038/s44318-024-00194-2)
Supplement: Supplementary file 6 — Source data Fig. 2 [file 44318_2024_194_MOESM6_ESM.zip › Figure 2/Fig 2BC/RawData/221017_CEi50nM_2.txt]

Frame	Pol_Chr	Pol_Cyt	Chromatin	Cytoplasm	Kinetochore	Norm_PolChr	Norm_PolCyt	Norm_Chromatin	Norm_Cytoplasm	Norm_Kinetochore
-58				498.13300000000004					1.3087165890184909
-57				426.9311					1.1216518739732406
-56				430.6057					1.131305942220089
-55				436.0926					1.1457213635077481
-54				446.1568					1.1721624655732605
-53				430.4299					1.1308440728471514
-52				450.1663					1.1826963976027982
-51				440.6651					1.1577344335177395
-50				474.9287					1.2477532472070434
-49				458.3444					1.204182256071625
-48				423.9667					1.1138636739212737
-47			764.9335	422.7007				1.2304591330605497	1.110537583897731
-46			729.2589	423.2827				1.1730735728931863	1.1120666395009708
-45			668.5416	427.8314				1.0754047476688011	1.1240171811203143
-44			706.2185	423.9739				1.1360111738619394	1.1138825900730664
-43			753.0309	429.4204				1.2113128113513207	1.1281918707312222
-42			692.1188	420.4252				1.1133306341308205	1.104559291758259
-41			711.4561	398.6152				1.144436288927913	1.0472591152863262
-40			780.4917	382.7387				1.255485791304675	1.0055476869618585
-39	611.4609	390.4877	755.1568	422.1021		0.8672396061813814	0.6922140396774341	1.2147324982534806	1.1089649160556356
-38	738.373	418.7044	710.2043	386.2138		1.047239994797648	0.7422335304152121	1.1424226645504145	1.014677620169452
-37	813.1743	425.8935	656.2209	404.2922		1.1533312427480162	0.7549775834356914	1.0555858773477873	1.0621739755261776
-36	742.3486	473.9072	674.6413	363.3112		1.0528786182620995	0.8400910383200845	1.085216622261729	0.954506917662983
-35	709.0547	479.0478	694.2779	381.2732		1.0056576287855161	0.8492037337836441	1.1168037259933041	1.0016974618990608
-34	756.0769	455.6554	720.9026	416.8456		1.0723495696925833	0.8077362363394214	1.1596317695814031	1.0951548116253416
-33	642.9764	496.0513	702.7007	404.019		0.9119382775250591	0.8793456855625484	1.1303525000840484	1.0614562126553786
-32	702.7929	464.2846	717.5962	394.0309		0.9967764706182701	0.823033141699525	1.1543131502797888	1.0352150438053411
-31	713.5556	459.9514	751.6152	412.6508		1.0120412892018433	0.8153517169664789	1.2090355401968036	1.0841340514114735
-30	618.7424	475.7687	746.7933	379.7767	1766.3839	0.8775670125493269	0.8433909026560407	1.2012791131430733	0.9977657922938226	1.2307533820594598
-29	678.4861	467.2852	690.0285	372.7363	1566.2321	0.9623019528534716	0.8283522783777253	1.1099682127885255	0.9792689485325665	1.0912947373247062
-28	655.2296	474.1698	707.0475	390.3658	1574.5179	0.9293170835001617	0.8405565469822506	1.1373446892868844	1.0255859343698859	1.0970679876204479
-27	711.5794	459.6143	727.6176	406.4798	1735.125	1.009238429837106	0.8147541428232338	1.1704334053817722	1.067921332979181	1.2089732939968034
-26	639.3839	410.5903	629.095	371.6532	1645.5714	0.9068430076799936	0.7278497382001266	1.0119516118887806	0.9764233813094234	1.1465755354599418
-25	663.7143	454.1161	683.8361	373.285	1743.4732	0.941350997502786	0.8050075330504946	1.1000072225383086	0.9807105169337654	1.2147900223898265
-24	671.9474	478.6734	751.2162	354.829	1714.5714	0.9530280653278127	0.8485400382653084	1.2083937155230362	0.9322221145052468	1.1946522776461126
-23	668.055	415.1375	733.696	353.4869	1524.9375	0.9475074450508654	0.7359105188117084	1.1802110171537696	0.9286960912662289	1.0625221309786042
-22	690.0136	484.4545	694.5629	385.171	1542.5893	0.978651493045258	0.8587881423279439	1.117262172188852	1.0119379308514818	1.074821276452834
-21	689.1459	421.8837	652.3943	362.3017	1582.9732	0.9774208275909606	0.7478694469789001	1.0494304730955621	0.9518547155470538	1.1029593394785164
-20	705.0657	564.1141	621.6651	380.6271	1435.2054	1.0	1.0	1.0	1.0	1.0
-19	633.1373	453.1579	689.285	384.6057	1647.8839	0.8979834077873877	0.8033089405139846	1.1087722312222448	1.0104527502114276	1.148186803087558
-18	646.7801	490.3127	631.8314	384.0499	1690.2054	0.9173330939230202	0.8691729208683137	1.016353338799299	1.0089925283827663	1.1776749167749787
-17	659.7692	404.9628	656.9216	395.9572	1560.6964	0.9357556324183689	0.7178739194783467	1.0567130115555787	1.0402759025828692	1.0874376587490544
-16	682.25	429.61400000000003	679.4466	393.8029	1638.0536	0.9676403206112565	0.7615728803800508	1.0929463468352976	1.0346160323319071	1.1413374002076635
-15	622.6884	366.0992	672.3824	398.5748	1611.9196	0.8831636541105319	0.6489807647069981	1.0815829938016464	1.0471529746568229	1.1231281599135565
-14	627.9038	403.9098	649.2755	387.8622	1632.4196	0.8905606952657037	0.7160072758330274	1.0444136239914383	1.0190083680326492	1.1374118296935058
-13	731.6667	430.4	647.5724	355.3658	1593.9732	1.0377283989279298	0.7629662155227107	1.041674046041832	0.9336324187111217	1.1106237476531233
-12	611.2549	429.8725	661.5249	353.9477	1626.8393	0.8669474348277048	0.7620311210090299	1.064117802334408	0.929906724980959	1.1335236754265279
-11	657.3946	399.8512	657.4086	357.7245	1485.9732	0.9323877193288511	0.7088126320544018	1.057496391545866	0.9398292974935311	1.0353731946660736
-10	667.2697	389.0121	639.6651	349.4513	1544.2321	0.9463936481380387	0.6895982568065574	1.0289544965609296	0.9180935881864429	1.0759659209754924
-9	565.4754	401.4245	687.6437	348.4442	1503.3482	0.8020180247032298	0.7116016068380493	1.1061320637108307	0.9154476914544446	1.047479475760055
-8	682.3618	434.6411	628.5534	348.7197	1469.6161	0.9677988873944655	0.7704843754127046	1.0110804032589251	0.9161714969848442	1.023976150033995
-7	616.9806	384.1918	666.1283	339.9169	1433.1518	0.8750682383216202	0.6810533542770868	1.0715227539715515	0.8930443996236737	0.9985691246702388
-6	611.0641	398.8043	588.3207	341.9002	1412.5893	0.8666768217486683	0.7069568018243118	0.946362760270763	0.8982550112695602	0.9842419071165702
-5	532.747	416.7256	630.3634	347.7363	1342.5625	0.755599088141715	0.7387257294224696	1.0139919387464407	0.9135878659191635	0.9354497272655189
-4	619.732	408.9109	596.5154	342.5249	1393.2321	0.8789705696930087	0.7248726808991302	0.9595446165467547	0.8998962501619039	0.9707544996695245
-3	580.96	432.3236	634.0998	369.5677	1407.0893	0.8239799496699386	0.7663761639710831	1.0200022487992328	0.9709442653978133	0.9804097030292668
-2	610.5391	371.6471	636.2874	350.4703	1485.8661	0.8659322102890553	0.6588154772234908	1.0235211852812711	0.9207707491137652	1.035298571201028
-1	629.6829	379.1769	683.4133	348.2945	1422.5536	0.8930840062138891	0.6721634860748915	1.0993271135857554	0.9150543931317556	0.9911846764233189
0	579.2268	393.8548	632.8385	362.6698	1484.7321	0.8215217390379365	0.6981828676149028	1.0179733428818827	0.9528218038074536	1.034508440394664
1	646.0211	421.9246	638.1259	351.81	1390.3482	0.9162565984985513	0.7479419500416671	1.0264785653883417	0.9242904669688522	0.9687451008754565
2	675.6374	401.0453	674.7173	359.4038	1372.2143	0.9582616201582348	0.7109294024028118	1.0853388745805417	0.9442412271748386	0.9561100452938652
3	638.4327	427.8243	660.2138	352.1591	1399.9286	0.9054939135459291	0.7584002952594164	1.0620087889765726	0.9252076376064658	0.9754203823369114
4	642.2667	423.6305	682.8147	327.9691	1342.2946	0.9109317046624166	0.7509659836547251	1.09836421571679	0.8616546220697371	0.9352630640882482
5	669.9252	410.8259	702.7625	312.5867	1417.7679	0.950159963816138	0.7282673842047203	1.130451910522241	0.8212413146620406	0.9878501711322992
6	544.7547	372.1327	659.2898	337.8219	1453.2232	0.7726296996152273	0.6596762959833835	1.0605224581531116	0.8875403249006706	1.01255416123713
7	642.7792	439.7988	651.5558	309.4561	1325.3839	0.911658587277753	0.7796273838927267	1.0480816761307654	0.8130164667728599	0.9234802906956733
8	628.5922	426.6835	693.9525	322.3278	1279.1875	0.891537058177699	0.7563780093424362	1.116280293038808	0.8468335544158575	0.8912922847140904
9	537.1633	430.8841	674.285	309.7696	1267.9286	0.761862759739979	0.7638243752460716	1.0846434840881367	0.813840107548832	0.8834474842416283
10	590.4892	403.56699999999995	668.5059	303.0689	1291.2679	0.8374952859003069	0.7153995973509614	1.0753473212506217	0.7962357383381268	0.8997094771243196
11	626.0	459.1945	650.9905	284.5511	1324.8393	0.8878605213670159	0.8140099671325358	1.0471723440804381	0.7475849722733878	0.9231008328145923
12	641.0842	411.3115	637.0428	308.5107	1272.4375	0.9092545559938598	0.729128202964613	1.024736308986945	0.8105326709527514	0.8865891251523997
13	667.5875	405.1844	632.7767	319.1758	1299.2232	0.9468443862749244	0.7182667478086436	1.0178739324436903	0.8385524835199596	0.9052524467926332
14	597.9897	377.8086	635.2874	293.0451	1261.1964	0.8481333016199767	0.6697379129505893	1.0219126021389973	0.7699007769021176	0.878756727085893
15	633.6525	388.7021	560.6081	256.9477	1215.1786	0.8987141198330879	0.6890487225899866	0.9017847390821843	0.6750641244409555	0.8466931632224906
16	613.8495	397.1726	611.4062	319.4893	1330.7411	0.8706273755764888	0.7040643018850264	0.9834977064017265	0.8393761242959317	0.9272129968295827
17	600.1391	403.0632	639.0404	341.1425	1259.0	0.851181811851009	0.714506515614483	1.0279496146719511	0.8962643490177131	0.8772263538027378
18	623.5733	426.6338	627.9501	302.7838	1176.1696	0.8844187144545537	0.7562899065986828	1.0101099450491913	0.7954867112720034	0.8195130815421959
19	583.6545	366.2345	627.3468	343.152	1157.3393	0.8278015793421805	0.6492206098021659	1.0091394868394574	0.9015437944381784	0.8063927992467141
20	605.7778	413.5194	581.7838	327.228	1284.6786	0.8591792225887601	0.7330421274703114	0.9358476131280331	0.8597075720567453	0.8951182875984162
21	550.3222	382.0484	628.6841	316.6366	1238.0268	0.7805261268559794	0.6772537683422556	1.01129064507562	0.8318813873210814	0.8626129751184047
22	623.4966	370.9243	579.0665	318.3254	1153.6071	0.884309930266073	0.6575341761533704	0.9314766101555323	0.836318275813782	0.8037923352295079
23	614.1869	351.6416	564.7862	299.6295	1130.6964	0.8711059125412002	0.6233519069989564	0.9085055603089187	0.7871995977165053	0.7878289755598745
24	570.0748	322.1331	558.6176	331.8195	1063.0804	0.8085413884124557	0.5710424539999975	0.8985828543374881	0.871770559689523	0.7407165552749453
25	637.8774	344.3571	533.3159	346.6176	1072.2054	0.9047063273677899	0.610438739255055	0.8578829662466174	0.9106487688343788	0.7470745302379715
26	570.3158	370.6923	589.0713	348.05699999999996	1179.9375	0.8088832005301065	0.6571229118364529	0.9475701627773537	0.9144304228469281	0.8221384200477506
27	637.6837	359.6225	568.4109	314.0261	1033.1786	0.9044316011968815	0.6374995767700187	0.9143361916247187	0.8250229686745899	0.7198820461517215
28	584.2556	383.2452	575.7862	314.6342	1001.2857	0.8286541240057487	0.6793753249564228	0.9261999748739312	0.8266205953280784	0.697660209472456
29	569.5463	357.6507	551.2138	316.38	1051.9375	0.8077918128764454	0.6340041846144245	0.8866732264687208	0.8312072366891375	0.7329525794705064
30	619.4537	334.1781	561.3777	318.3112	1020.8393	0.8785758547040369	0.5923945173503019	0.9030227046684782	0.8362809689588576	0.7112844614436372
31	653.09	315.5967	624.1709999999999	290.1259	1037.6071	0.9262824726830422	0.5594554364090527	1.004030948496224	0.7622313282475158	0.7229676672063803
32	579.5826	346.5684	580.7719999999999	316.5107	894.9821	0.8220263728614227	0.6143586909102254	0.9342200487046802	0.8315506173890403	0.6235916475788065
33	549.5424	352.0355	561.4014	320.7268	995.0982	0.7794201306346346	0.6240501699922055	0.90306082808895	0.8426273378852952	0.6933489798742396
34	559.4909	398.7276	567.6983	334.5368	1014.4643	0.7935301632174137	0.706820836422986	0.9131899152775345	0.878909567920939	0.7068425885242627
35	573.3774	407.1803	593.6128	318.1853	930.3482	0.8132254909010607	0.7218048618178485	0.9548755431179906	0.8359501990268166	0.6482334863009852
36	574.5682	408.0448	541.5582	337.8741	899.6875	0.8149144115222171	0.7233373532056724	0.8711413910801813	0.8876774670011673	0.6268702026901515
37	539.0458	328.05199999999996	553.247	306.0713	823.7411	0.7645327236880194	0.5815348348853538	0.889943797713592	0.804123773635666	0.5739534564181544
38	497.2222	323.2292	584.9667	294.5938	857.6339	0.7052139963694164	0.5729855006283303	0.9409675724115765	0.7739695886078527	0.5975687521800016
39	534.8742	361.8714	551.0166	311.0143		0.7586161119453123	0.6414861816075861	0.8863560138730644	0.817110237289988
40			556.7838	320.3349				0.8956330345711863	0.8415977212342475
41			544.5083	301.9857				0.8758868722082033	0.7933899083906533
42			495.5629	302.3278				0.7971541268763519	0.7942886883251351
43			589.2969	312.5178				0.9479330591342509	0.8210602975983582
44			576.1235	307.0926				0.9267425499678202	0.8068069772225888
45			562.2708	296.9335				0.904459330272843	0.7801165497674758
46			530.2304	285.1615				0.8529196829611313	0.7491886415864767
47			572.1876	292.6128				0.9204113275781445	0.7687650196215666
48			583.5131	298.7981				0.9386293359559672	0.7850153076331139
49			569.5439					0.9161587163249151
50			579.5938					0.9323248160464532
51			550.3705					0.8853167083048412
52			601.0713					0.9668731604846402
53			592.0499					0.9523614885249307
54			557.5772					0.8969092844362663
55			611.1069					0.983016257467244
56			618.81					0.9954073342704937
57			610.1519999999999					0.9814802214246865
58			567.7933					0.9133427306760505
