# Supplementary material for: Spatial control of the APC/C ensures the rapid degradation of cyclin B1
Source: EMBO J. 2024 Aug 14;43(19):4324–55. doi: 10.1038/s44318-024-00194-2 (PMC11445581; doi:10.1038/s44318-024-00194-2)
Supplement: Supplementary file 6 — Source data Fig. 2 [file 44318_2024_194_MOESM6_ESM.zip › Figure 2/Fig 2BC/RawData/221007_CEi50nM_B_1.txt]

Frame	Pol_Chr	Pol_Cyt	Chromatin	Cytoplasm	Kinetochore	Norm_PolChr	Norm_PolCyt	Norm_Chromatin	Norm_Cytoplasm	Norm_Kinetochore
-28	1119.6429	847.0841	1335.3125	779.9382	1786.4088	1.2461439577244386	1.0807311498437433	1.080429727535699	0.9954252755440622	1.0509370142146413
-27	930.7363	724.1588	1355.5385	780.3705	1942.3577	1.0358940484325854	0.9238999676578339	1.0967950140653595	0.9959770145749465	1.1426811163126929
-26	969.0319	729.2	1286.9712	759.3705	1837.6569	1.078516415392115	0.9303316571118	1.0413157541491536	0.9691749797644637	1.0810860625165604
-25	939.3846	761.65	1295.7356	782.0404	1919.2482	1.0455194627406548	0.9717321813483302	1.0484072164877551	0.9981082868573287	1.1290858916754243
-24	948.5889	727.2564	1304.4808	763.4394	1862.6277	1.0557636958171857	0.927851963462921	1.0554831436982361	0.9743680654521005	1.0957762823556874
-23	908.8	769.9772	1248.6923	752.4632	1641.1825	1.011479310751642	0.9823562320547227	1.0103434824918702	0.9603592800003472	0.9655009739827304
-22	883.7901	734.9794	1302.9423	802.5724	1578.5620000000001	0.9836437073031744	0.937705160648706	1.0542383106454385	1.0243130191777494	0.9286615891237733
-21	987.4421	741.1703	1226.8462	775.9857	1532.7518	1.0990066623186114	0.9456036662109845	0.9926673386148993	0.9903807497065177	0.9017116352226417
-20	898.4860000000001	783.8065	1235.9087	783.5226	1699.8248	1.0	1.0	1.0	1.0	1.0
-19	958.3846	775.0909	1192.1346	720.8219	1732.0803	1.0666661472744148	0.9888804188278613	0.9645814452151685	0.9199758883789696	1.0189757791508867
-18	996.9892	738.7706	1203.2115	715.5226	1654.7226	1.1096324261034674	0.9425420687376284	0.9735440004589335	0.9132124587089128	0.9734665596124965
-17	932.437	675.7268	1206.6394	713.3989999999999	1711.8321	1.0377868992950363	0.8621092068004029	0.9763175872133597	0.9105021348458868	1.00706384563868
-16	872.0408	713.6947	1234.2644	702.0	1508.1533	0.970566931482516	0.9105496063122722	0.9986695619182874	0.8959537350932826	0.8872404379557234
-15	895.1529	693.9247	1208.7548	706.0808	1412.7007	0.9962903150410801	0.8853265442427436	0.9780292023189091	0.9011620086006452	0.8310860625165606
-14	816.3784	741.3239	1189.1923	686.1164	1586.9051	0.9086156044724124	0.9457996329451209	0.9622007677427952	0.8756816969925308	0.9335698008406512
-13	926.1441	784.5194	1224.75	689.1473	1469.9051	1.0307830060791152	1.0009095357081117	0.9909712586374706	0.8795499963881067	0.8647391778258559
-12	857.66	705.2759	1201.4423	698.5843	1588.3942	0.9545613398539319	0.8998086900274493	0.9721125031323107	0.8915943203169889	0.9344458322998934
-11	922.2460000000001	784.0505	1140.7019	616.1995	1548.7153	1.0264444855011652	1.0003113013224565	0.9229661543769374	0.7864476404381954	0.9111028971926989
-10	824.6827	748.2091	1190.6827	704.3563	1482.1533	0.9178581524920809	0.9545839438687993	0.9634066820631655	0.8989610510277559	0.8719447439524355
-9	903.2746	718.8791	1169.4231	674.7506	1632.9635	1.0053296322925453	0.9171639939194176	0.9462050878030068	0.8611756699806744	0.9606657697899219
-8	861.4958	773.7122	1213.8125	682.6888	1472.3942	0.9588305215662792	0.9871214387734728	0.9821214948968319	0.8713070943965113	0.8662035052083014
-7	872.8027	747.9322	1179.7115	672.9002	1525.9197	0.9714149135323198	0.9542306679008147	0.9545296509361897	0.8588140278276594	0.8976923386457238
-6	863.7347	778.6949	1102.2404	672.5487	1449.2701	0.9613223800927336	0.9934784924595547	0.8918461371782559	0.8583654128164268	0.8525996914505541
-5	910.313	807.1813	1162.7788	660.3515	1389.8175	1.0131632546305673	1.0298221563612957	0.9408290434398593	0.8427982804835495	0.817623969246713
-4	826.5287	822.1856	1060.601	633.8504	1460.7299	0.9199127198420453	1.048965018789714	0.8581548135392203	0.808975261211355	0.8593414450712803
-3	873.8788	808.8177	1115.8221	633.5914	1399.4672	0.9726125949653082	1.0319099165419015	0.9028353793447689	0.8086447027820257	0.8233008484168486
-2	967.8947	771.2661	1208.9952	643.1496	1474.1825	1.0772507306735997	0.9840006430158464	0.9782237150689206	0.8208437127403855	0.867255554807766
-1	866.6792	771.6284	1114.625	600.7173	1354.8467	0.9645995597037683	0.9844628744466907	0.9018667802888677	0.7666879040885356	0.7970507901755522
0	901.5175	709.1333	1183.625	583.2280000000001	1474.3723	1.003374009166531	0.9047300577374645	0.9576961469726688	0.7443665313546796	0.86736721337399
1	904.9922	775.5128	1102.2308	607.2209	1682.7079999999999	1.0072412925743972	0.9894186894341906	0.8918383696141957	0.7749883666406049	0.9899302563417123
2	934.198	783.4619	1154.5481	601.6508	1523.5766	1.0397468630562967	0.9995603506732847	0.9341694091157381	0.76787931835023	0.8963139024680661
3	891.2562	710.4581	1151.6202	599.9549	1385.9343	0.9919533526398853	0.9064202708193921	0.9318003829894556	0.7657148625961777	0.8153394985177295
4	861.312	734.8844	1151.75	643.9762	1513.4526	0.958625955218	0.9375839572649627	0.9319054069285215	0.8218986918820209	0.8903579945415551
5	891.2222	787.7269	1156.0288	618.6651	1496.1168	0.9919155112044038	1.0050017446908133	0.9353674749599222	0.7895944545824205	0.8801594140760859
6	922.8873	746.5652	1098.2212	592.6413	1505.3139	1.0271582417533494	0.9524866150000032	0.8885941170249874	0.756380607272847	0.8855700305113797
7	932.1327	699.2417	1105.2788	585.4299	1668.2847	1.0374482184474771	0.8921101062570929	0.8943045712033584	0.7471767885189272	0.981445087752573
8	892.0662	683.5491	1078.4567	556.4014	1572.8832	0.9928548691910613	0.8720890934178269	0.8726022399551034	0.7101280805429224	0.9253207742350859
9	959.0493	835.5604	1104.024	553.9739	1611.0511	1.0674059473380775	1.0660289242306615	0.8932892858509693	0.7070298929475678	0.94777479420232
10	934.9875	665.1885	1082.726	677.4299	1658.3212	1.0406255634478443	0.8486641792330122	0.8760566213345696	0.8645952267362804	0.9755836013217362
11	828.5604	649.4335	1141.7308	651.9572	1581.5985	0.9221739682087421	0.8285635549080034	0.9237986592375311	0.8320847413973763	0.9304479496945802
12	893.1569999999999	612.8177	1069.8606	618.4109	1448.7079999999999	0.9940689114799783	0.7818481985030743	0.865646952723935	0.7892700223324763	0.8522690103121214
13	852.52	569.8161	1095.2067	623.6342	1554.4526	0.9488406051958516	0.7269856782254294	0.8861550209979103	0.7959364541622667	0.9144781273928937
14	910.4622	620.639	1084.1442	618.6651	1453.7518	1.0133293117533273	0.7918268092954064	0.8772041171002356	0.7895944545824205	0.8552362572895748
15			1089.9327	588.8741				0.8818877154922529	0.7515725774853208
16			1119.0769	579.0736				0.9054689072097316	0.7390643230967429
17			1022.7885	578.886				0.827559916035869	0.7388248915857691
18			1046.9904					0.8471421877684007
19			1083.375					0.8765817410298997
20			1032.0721					0.8350714741307348
21			1050.3894					0.8498923909185202
22			1100.2308					0.8902201271016217
23			1042.7644					0.843722841339332
24			1011.3221					0.8182822080627801
25			989.2644					0.8004348541279789
26			1027.6058					0.8314576958637803
27			1014.6394					0.8209663060062609
28			1024.8269					0.8292092288046844
29			1018.1442					0.8238021141852954
30			987.5865					0.799077229572055
31			987.9423					0.7993651149150419
32			999.3894					0.8086272068478845
33			977.0673					0.7905659212529211
34			992.3558					0.8029361715796645
35			973.2356					0.7874656113352062
36			969.6154					0.7845364305631962
37			959.8702					0.7766513820964284
38			958.0962					0.7752160009877752
39			969.0529					0.7840812998565347
40			888.9615					0.7192776456707523
