# Supplementary material for: Spatial control of the APC/C ensures the rapid degradation of cyclin B1
Source: EMBO J. 2024 Aug 14;43(19):4324–55. doi: 10.1038/s44318-024-00194-2 (PMC11445581; doi:10.1038/s44318-024-00194-2)
Supplement: Supplementary file 6 — Source data Fig. 2 [file 44318_2024_194_MOESM6_ESM.zip › Figure 2/Fig 2BC/RawData/221007_CEi50nM_B_2.txt]

Frame	Pol_Chr	Pol_Cyt	Chromatin	Cytoplasm	Kinetochore	Norm_PolChr	Norm_PolCyt	Norm_Chromatin	Norm_Cytoplasm	Norm_Kinetochore
-28	1116.5252	952.3179	1463.2178	987.3254	2153.9691	1.044142330080309	1.129989814501473	1.1144948220645963	1.1100357444125533	1.0887928899692276
-27	965.6706	920.0056	1434.0667	1001.4893	2089.0825	0.9030674366991895	1.0916490777757264	1.0922911897635903	1.1259600134329644	1.0559938731521912
-26	1071.2059	940.295	1488.1956	987.6603	1899.8041	1.0017610210873649	1.115723827754012	1.133519760639404	1.1104122676649724	0.9603170242388287
-25	1038.1522	882.1519	1464.3511	984.3492	1981.7526	0.970850149272044	1.0467330938997597	1.1153580271061465	1.106689645565587	1.0017405266203825
-24	1097.4685	884.2	1368.76	938.2922	2055.7423	1.026321051042772	1.0491633035378234	1.0425487802630182	1.0549084230016694	1.039140997820715
-23	1032.7943	854.2033	1347.6933	932.2542	1998.701	0.9658395949286783	1.0135701833532123	1.0265028245153582	1.048119986459104	1.0103076399630735
-22	1067.4069	855.8953	1321.1867	928.6437	2019.3814	0.9982083052937804	1.0155778561756348	1.0063134388678234	1.0440607532466275	1.0207612126172587
-21	1096.25	876.6689	1328.88	920.4109	1850.9691	1.0251815448057406	1.0402271423126777	1.0121732247551942	1.0348047346365528	0.9356318043897384
-20	1069.3228	842.7668	1312.8978	889.4537	1978.3093	1.0	1.0	1.0	1.0	1.0
-19	1006.0702	896.4006	1291.3156	924.1995	1815.6082	0.9408479834152981	1.063640143394353	0.9835614013520321	1.0390642031170367	0.9177575013169074
-18	1050.8426	798.4024	1341.3111	909.4347	2000.7938	0.9827178472206896	0.9473586287452234	1.0216416692906332	1.0224643508706523	1.0113655129660464
-17	975.6239	860.3395	1283.4444	852.7339999999999	2007.0206	0.9123754772646764	1.0208512010677213	0.9775661136761751	0.9587165695077775	1.0145130490970244
-16	1131.5667	829.7801	1288.4267	856.0333	2131.3918	1.058208709287785	0.9845903991471899	0.9813610015950975	0.9624259250369075	1.0773804682614594
-15	1085.8112	781.2517	1285.0444	850.1188	2158.4124	1.0154194785709239	0.9270081593152459	0.9787847919312531	0.955776337767778	1.0910388987202357
-14	1075.9848	746.8641	1291.2044	920.7007	2053.3814	1.006230111244238	0.8862049383055907	0.9834767032133043	1.035130552607741	1.0379476050585217
-13	1051.5243	781.1923	1249.0356	910.4846	2119.7113	0.9833553535003651	0.926937677184246	0.9513578284615908	1.023644738337701	1.0714761842346898
-12	1030.8288	752.3303	1268.32	949.867	1903.3814	0.9640015157256537	0.8926909555525917	0.9660462528004845	1.067921804136629	0.9621252854647148
-11	1020.5923	752.0579	1239.4889	961.0189999999999	1879.7732	0.9544286346461518	0.8923677344669961	0.9440863561504941	1.0804598373136227	0.9501917622284848
-10	1020.5231	764.1415	1178.2489	1070.5083	1877.7938	0.9543639207917386	0.9067057458836774	0.8974414459373762	1.2035570822854522	0.9491912108991248
-9	994.7273	735.0187	1212.1378	1094.038	1973.6804	0.9302404288022289	0.8721495673536261	0.9232537368864507	1.2300111855175824	0.9976601737655483
-8	981.7627	785.3467	1228.28	882.943	1859.9485	0.9181163068813272	0.9318671547099389	0.9355488294671528	0.992680113647287	0.9401707306334758
-7	951.8605	747.3775	1241.3956	865.6081	2031.4639	0.8901526274385996	0.8868141222459167	0.9455386397935925	0.9731907349421336	1.0268687004605397
-6	1046.0562	743.6165	1166.7556	873.9359	2065.1856	0.9782417432790174	0.8823514405171158	0.8886872991941946	0.9825535606856207	1.0439144172248496
-5	1053.8659	776.1142	1284.1867	848.677	1969.4639	0.9855451506317832	0.9209121669244683	0.9781315042191403	0.9541553427682633	0.9955288083617663
-4	971.6415	764.8836	1183.9244	822.0594	1975.8866	0.9086512510534706	0.9075862978940319	0.9017643262103113	0.9242295579859862	0.998775368442134
-3	950.8901	774.5171	1278.0133	838.5178	1912.134	0.8892451372027231	0.919017099392145	0.9734293865067031	0.9427335003497089	0.9665495683612265
-2	957.7928	748.5576	1242.7378	800.1378	1997.9175	0.8957003441804477	0.888214390979806	0.9465609585148212	0.8995834184511233	1.0099115947137285
-1	1045.7556	789.2792	1240.8444	841.0594	1939.3402	0.9779606307842683	0.9365333328270643	0.945118805134718	0.9455909846684543	0.9803018163034467
0	974.9333	759.433	1230.9378	801.9905	1857.9485	0.9117296479603728	0.9011187911056772	0.9375732063836195	0.901666382409787	0.9391597663722251
1	1038.7723	782.6588	1227.6533	835.2233	2050.2887	0.9714300489992359	0.9286777789537984	0.9350714884281168	0.9390295413915305	1.0363843004731363
2	938.8148	751.4084	1280.3289	807.2660000000001	1970.567	0.8779526631247366	0.8915970586406584	0.9751931186113649	0.9075975511710166	0.9960864057000592
3	1034.4537	706.3123	1227.12	838.1995	1857.5361	0.9673914181947678	0.8380874756812917	0.934665287732221	0.9423756402384968	0.9389513055415551
4	1070.5955	684.0795	1262.9778	847.943	1648.8763	1.0011901925218465	0.8117067497200887	0.9619772384415602	0.953330117126951	0.8334775052616898
5	1044.4623	749.8507	1179.5733	866.9501	1928.4124	0.9767511737335068	0.889748741882096	0.8984502068630171	0.9746995262372847	0.9747780086763986
6	1001.566	740.5075	1148.24	829.9097	1906.299	0.9366357848163344	0.8786624010343076	0.8745844497568661	0.9330555373483747	0.9636000801290274
7	924.7712	700.6625	1207.3156	835.7767	2020.7732	0.8648194913640671	0.8313836045748362	0.9195807929604268	0.9396517210507978	1.021464742646663
8	994.5676	750.1636	1207.7067	792.6271	1935.5052	0.9300910819445728	0.8901200189661007	0.9198786836264026	0.8911392464835438	0.9783632923324983
9	1029.1574	708.4775	1194.0222	783.9454	1992.9175	0.9624384704038856	0.8406566324159898	0.9094555570128917	0.8813785360609551	1.0073841840606017
10	1049.1468	720.9729	1255.9733	755.8314	1897.0103	0.9811319837190416	0.8554832724782229	0.9566420935430009	0.8497703702845916	0.9589048082622874
11	1008.2247	753.9489	1282.3067	805.3325	1933.5773	0.9428628099952606	0.894611534293947	0.9766995572694235	0.9054237449346717	0.9773887733328656
12	1084.9636	786.7492	1217.4178	756.9454		1.0146268273714918	0.9335313161363262	0.9272753751282088	0.851022824459553
13	982.1441	785.7909	1167.9467	735.0189999999999		0.9184729812176454	0.9323942281542177	0.8895945289877095	0.8263712883537387
14	1027.7244	749.0605	1184.8311	738.7173		0.9610983699215991	0.8888111159575817	0.902454935943986	0.8305292338432007
15			1197.5911	745.5748				0.9121738950282345	0.8382390224471492
16			1229.8622	737.8147				0.9367539499266432	0.8295144536472219
17			1181.2					0.8996892218114769
18			1205.8933					0.9184974641590533
19			1188.8044					0.9054812948882998
20			1140.2356					0.8684877071162737
21			1209.2844					0.9210803765533007
22			1158.6311					0.8824990795170805
23			1108.2978					0.844161518131876
24			1182.4222					0.9006201396635747
25			1198.0133					0.9124954737527934
26			1195.5111					0.9105896132966328
27			1171.8844					0.8925937723408478
28			1182.1422					0.9004068709689361
29			1152.2933					0.8776717426139339
30			1108.7689					0.8445203427106055
31			1128.1956					0.8593171532468102
32			1074.5689					0.8184710950083092
33			1057.36					0.8053635248684246
