# Supplementary material for: Spatial control of the APC/C ensures the rapid degradation of cyclin B1
Source: EMBO J. 2024 Aug 14;43(19):4324–55. doi: 10.1038/s44318-024-00194-2 (PMC11445581; doi:10.1038/s44318-024-00194-2)
Supplement: Supplementary file 6 — Source data Fig. 2 [file 44318_2024_194_MOESM6_ESM.zip › Figure 2/Fig 2BC/RawData/221007_CEi50nM_B_3.txt]

Frame	Pol_Chr	Pol_Cyt	Chromatin	Cytoplasm	Kinetochore	Norm_PolChr	Norm_PolCyt	Norm_Chromatin	Norm_Cytoplasm	Norm_Kinetochore
-28	1218.0588	899.7837	1515.226	985.4531	2390.866	1.0261193743804515	1.041174101858248	1.0890504084695505	1.0869561045168787	1.05399164288991
-27	1234.0484	857.8481	1562.4294	901.3047	1969.0722	1.039589363143386	0.9926488166526075	1.1229772827781692	0.9941403053019511	0.8680476626656825
-26	1112.9266	880.7314	1543.6554	909.4922	2352.8866	0.9375537096594704	1.0191279575006278	1.1094836967595771	1.0031711288954148	1.0372487680479183
-25	1245.7194	922.7676	1423.6893	921.6758	2270.6392	1.0494212688103326	1.0677696508104018	1.0232595096036685	1.0166096562033016	1.0009907459549097
-24	1198.6033	923.4060000000001	1424.6949	864.043	2141.299	1.009729635651698	1.0685083678449805	1.0239822724725454	0.9530405997150727	0.9439722890904473
-23	1244.7402	918.3671	1479.3616	882.9961	2315.9691	1.048596369313368	1.062677664108234	1.0632733036221445	0.9739458946951369	1.0209740222125647
-22	1146.4809	877.1409	1455.4746	869.4219	2042.3711	0.9658205858757696	1.0149732527502282	1.0461048105345707	0.9589735337030888	0.900360819502169
-21	1143.2578	878.4906	1359.2825	860.5898	2363.7835	0.9631053759404483	1.0165350421950448	0.9769678990794188	0.9492317154362392	1.042052567814784
-20	1187.0537	864.201	1391.3277	906.6172	2268.3918	1.0	1.0	1.0	1.0	1.0
-19	1080.1375	848.2449	1362.2429	895.9375	2153.0412	0.9099314546595492	0.981536586974558	0.9790956508664349	0.9882202764297875	0.9491487317138072
-18	1066.058	888.6063	1368.8870000000002	930.3008	2066.6701	0.898070575914131	1.0282403052067748	0.9838710175898893	1.0261230428895458	0.9110728137881647
-17	1039.2302	808.3559	1349.7401	963.3789	2187.7938	0.875470250419168	0.9353795008337181	0.9701094141948011	1.0626082320079522	0.9644691009727685
-16	1120.8519	804.2686	1278.2486	912.2539	2109.8041	0.9442301557208406	0.9306499298195674	0.9187257610123049	1.0062172877373163	0.9300880473999245
-15	1134.3418	832.0964	1291.7797	989.3906	2142.0103	0.9555943425305864	0.9628505405571157	0.9284510759039729	1.0912991723519032	0.9442858592594101
-14	1119.6333	774.7935	1309.4802	943.7734	2099.6598	0.9432035804277431	0.8965431653052935	0.9411730967478042	1.0409833389439336	0.925616024533328
-13	1048.1181	793.2574	1332.9548	921.8242	2203.7113	0.8829576117744294	0.9179084495389382	0.9580451823103932	1.0167733416043727	0.9714861868218709
-12	1119.55	839.4946	1393.7288	947.1602	2115.7423	0.9431334066858138	0.9714112804775741	1.0017257616591693	1.0447189839328	0.9327058491394652
-11	1061.7734	850.4033	1394.8644	916.2656	2074.5361	0.8944611351617876	0.9840341540914671	1.0025419604597823	1.0106421982728764	0.9145404687144434
-10	1048.9429	809.284	1393.4237	1017.543	2139.5464	0.8836524413343727	0.9364534408083305	1.0015064747147635	1.1223513076963463	0.9431996712384519
-9	1038.1857	837.4357	1376.6554	931.0781	2187.1237	0.8745903407739684	0.9690288486127648	0.9894544613752749	1.0269804058427305	0.9641736934510168
-8	1009.2632	804.9625	1356.4237	925.9297	2031.8969	0.8502253941839363	0.9314528680249154	0.9749131710667444	1.021301713667025	0.8957433632055979
-7	1017.5282	787.5024	1325.9492	911.0977	2026.1856	0.857188010955191	0.911249119128536	0.9530099918229185	1.0049419975707499	0.8932255882780039
-6	1029.0325	740.5879	1320.0621	920.4336	1895.0515	0.866879484896092	0.8569625584788724	0.9487787097173441	1.0152395079202114	0.8354163068302399
-5	1023.6493	788.5981	1308.0169	895.9531	2011.8351	0.8623445594752791	0.9125169954674897	0.940121367525422	0.9882374832509243	0.8868993002002564
-4	1097.6273	803.5204	1314.6554	875.3125	2145.9381	0.9246652447147085	0.9297841590093046	0.9448927093164321	0.965470873484421	0.9460173943496004
-3	1050.9326	764.203	1312.4294	881.1523	2023.4227	0.8853286081328925	0.8842884930704777	0.9432927986699323	0.9719121807969229	0.8920075888124794
-2	1006.2180000000001	816.0310000000001	1292.5198	885.668	1972.0825	0.847660051099626	0.9442606523250957	0.9289830138507269	0.9768930040153662	0.8693747261826639
-1	960.7939	768.9359	1287.6893	918.8281	1942.2887	0.8093937957482463	0.889765112514334	0.9255111502487875	1.0134686392448764	0.8562403990351226
0	1070.8926	725.9206	1270.1751	763.418	1947.8557	0.9021433486960193	0.8399904651811326	0.9129230302825135	0.842051088375557	0.8586945606133827
1	980.4071	772.2087	1225.8814	761.3281	1809.2062	0.8259163844061984	0.8935521944547623	0.8810874677475334	0.8397459258438952	0.7975721830770153
2	1042.0068	765.7808	1199.1525	792.1836	1962.2165	0.8778093189886862	0.8861142257414653	0.8618763933184108	0.8737795841508411	0.8650253893529328
3	953.6069	784.066	1227.9435	789.1953	2050.1649	0.8033393097549	0.907272729376615	0.882569577246252	0.8704834852019132	0.903796645711733
4	1069.4959	771.049	1154.9718	768.5273	1898.3918	0.9009667380675365	0.8922102612702368	0.8301220481702477	0.8476866531982847	0.836888847861291
5	1083.8417	788.1743	1203.4463	749.25	1949.2268	0.9130519537574416	0.9120266002932188	0.8649625102698667	0.8264237651789531	0.8592989976422944
6	1012.1154	776.3839	1199.1751	727.0312	1898.4021	0.8526281498469699	0.898383477917753	0.8618926367957742	0.8019163986741041	0.8368933885230938
7	946.9339	689.3480000000001	1122.4576	741.5273	2007.2679999999998	0.7977178286037102	0.7976709122067668	0.8067528591574795	0.8179056166152594	0.8848859354896275
8	930.0256	720.9678	1141.2147	804.1016	2040.5361	0.783473906867061	0.8342593910444445	0.820234298504946	0.8869251542988594	0.8995518763557513
9	931.7466	759.5271	1167.7797	747.0078	1916.5155	0.784923714908601	0.878877830504709	0.8393275717862873	0.8239506155409361	0.8448785170180919
10	959.2683	775.5431	1121.3616	756.3789	1978.0103	0.8081085969404754	0.8974105561090533	0.805965122379149	0.8342869515380913	0.8719879431763067
11	970.6813	745.4273	1130.1638	704.4258	1846.2268	0.8177231577644718	0.8625624131423129	0.8122915974432192	0.7769826118454404	0.8138923796144917
12	959.5594	774.2543	1123.0395	709.3203	1935.0619	0.8083538259473856	0.895919236381351	0.80717109276269	0.7823812519771299	0.8530545296451875
13	926.2803	748.1476	1063.2881	743.3672	1841.9278	0.7803187842302333	0.8657101762205783	0.7642254948277102	0.8199350288081894	0.8119972043630206
14	944.0078	770.3144	1062.9605	747.582		0.7952528179643432	0.8913602275396579	0.7639900362797347	0.8245839589189351
15	850.3077	752.5848	1152.8023	759.1094		0.7163178043251118	0.8708446298951286	0.8285627462171564	0.8372986967377191
16				692.2852					0.7635915135958153
17				685.9922					0.7566503260692605
18				714.2383					0.7878058126406602
