# Supplementary material for: Spatial control of the APC/C ensures the rapid degradation of cyclin B1
Source: EMBO J. 2024 Aug 14;43(19):4324–55. doi: 10.1038/s44318-024-00194-2 (PMC11445581; doi:10.1038/s44318-024-00194-2)
Supplement: Supplementary file 6 — Source data Fig. 2 [file 44318_2024_194_MOESM6_ESM.zip › Figure 2/Fig 2BC/RawData/221007_CEi50nM-Rev10uM_2A.txt]

Frame	Pol_Chr	Pol_Cyt	Chromatin	Cytoplasm	Kinetochore	Norm_PolChr	Norm_PolCyt	Norm_Chromatin	Norm_Cytoplasm	Norm_Kinetochore
-30	968.0	779.4927	1179.4519	738.9872	2540.8841	1.0987582782866407	1.1224790964210654	1.0564879064598787	0.9456087676213856	1.1355281353893723
-29	1017.6069	763.6007	1261.625	767.5256	2575.6812	1.1550661212981466	1.0995944205282397	1.1300940334976308	0.9821265330899703	1.1510790556694264
-28	991.3353	729.4760000000001	1147.2644	705.5385	2471.7101	1.1252457308189778	1.0504544318899371	1.0276561207048365	0.9028077773125717	1.104614083372035
-27	935.9006	663.4929	1105.2212	670.1923	2338.1739	1.0623228635366055	0.9554379545488909	0.9899961429228905	0.8575787440869638	1.0449363860725076
-26	914.2460000000001	729.7048	1124.1587	672.1731	2281.2464	1.0377431414157523	1.0507839067102414	1.006959310075857	0.8601133777679049	1.0194953287935162
-25	923.0821	694.2222	1166.5529	712.4615	2417.2029	1.0477728294558024	0.999688525333777	1.044933694282658	0.9116664551059663	1.0802546648604645
-24	946.5049	747.0553	1121.4038	665.0321	2355.4493	1.0743596015639145	1.0757688405812753	1.0044916227259055	0.8509757469542937	1.052656810136756
-23	999.2899	660.8346	1141.2212	604.9744	2341.6957	1.1342748450756504	0.9516099697813414	1.0222429557285297	0.7741258533659136	1.046510288237984
-22	970.4136	726.5627	1084.399	609.8333	2292.7246	1.101497909464815	1.0462592439791285	0.9713447655450687	0.78034330671422	1.0246249681358328
-21	978.1566	675.572	1120.4952	618.2051	2257.2464	1.1102868406102422	0.9728320074419837	1.0036777490004831	0.7910558704511463	1.0087696623810478
-20	880.9945	694.4385	1116.3894	781.4936	2237.6232	1.0	1.0	1.0	1.0	1.0
-19	927.7684	695.2151	1135.7548	719.4038	2117.1739	1.0530921589181317	1.0011183135727642	1.0173464563529535	0.9205498291988572	0.9461708745243613
-18	955.985	655.4253	1079.0962	718.1731	2179.3333	1.0851202816816676	0.9438205111035751	0.966594810018798	0.918975024235643	0.973950082390994
-17	924.6456	674.4523	1091.851	674.3910000000001	2183.7826	1.0495475283897913	0.9712196256399955	0.9780198557958362	0.8629514048483571	0.9759384868730356
-16	804.4379	657.2978	1085.0769	724.8141	2244.8116	0.9131020681740919	0.9465169341849567	0.971951990945095	0.9274728545441704	1.0032125158516412
-15	803.9686	643.9894	974.1683	614.4487	2015.0145	0.9125693747236788	0.9273526741388908	0.8726061892024414	0.7862491772165505	0.9005155559702813
-14	828.596	652.3517	1040.4423	661.8654	2038.6087	0.9405234652429726	0.9393944892168278	0.9319707800880229	0.846923634435394	0.9110598692398255
-13	833.9051	620.6466	988.1683	638.7179	2012.3768	0.9465497230686456	0.8937387544037377	0.8851466164046344	0.817304070052525	0.8993367605412743
-12	771.2067	615.5567	964.6010000000001	647.2308	1968.4928	0.8753819688999193	0.8864092356630573	0.8640363299759027	0.8281971854919862	0.8797248795060759
-11	795.703	666.9457	915.9663	578.8013	1836.7971	0.9031872503176807	0.9604100291098492	0.8204720503437242	0.7406347281666797	0.8208697067495546
-10	727.4354	571.9966	862.9856	589.5128	1888.2029	0.825698003790035	0.8236821547192443	0.7730148638100648	0.7543411743870967	0.8438431010189741
-9	674.5328	626.0263	855.5239999999999	558.5513	1803.6087	0.7656492747684577	0.9014855887166394	0.7663311744092158	0.7147228077107732	0.8060377189510727
-8	603.6531	578.4592	839.8317	503.9679	1735.6087	0.685195083510737	0.832988378380519	0.7522748782817178	0.6448778339323572	0.7756483307824124
-7	613.2071	520.3456	748.5817	582.4038	1559.1304	0.6960396461044875	0.7493040780429081	0.6705381652674237	0.7452444908058109	0.6967796901640991
-6	619.913	522.7393	675.7260000000001	507.7885	1488.4348	0.7036513848837875	0.7527510355488642	0.6052780508306511	0.649766677551806	0.6651856308962116
-5	514.9938	506.0964	624.899	535.7756	1497.3768	0.5845596084879077	0.7287850544000657	0.5597500298730891	0.6855789989834851	0.6691818354403904
-4	475.5034	494.2585	513.6827	538.9679	1376.1159	0.5397348110572767	0.7117383324801261	0.4601286074554272	0.689663869288245	0.6149900036789036
-3	439.5056	481.5475	546.8029	431.9872	1167.2464	0.4988743970592325	0.6934343357979145	0.4897958543855755	0.5527712574997414	0.5216456461481093
-2	383.9338	437.541	411.7692	462.0705	1184.6667	0.43579591019013175	0.6300644333515495	0.36884011976466274	0.5912658785689351	0.5294308264233227
-1	304.5743	386.0239	394.7356	410.9038	1018.8551	0.34571646020491614	0.5558791743257323	0.35358236113671443	0.5257929175619608	0.4553291635517544
0	278.5276	374.5987	300.9423	407.4872	954.3333	0.3161513494125105	0.5394267454929415	0.26956750037218197	0.52142103275062	0.426494192587921
1	208.4219	331.8562	295.6875	316.6667	827.8261	0.23657571074507275	0.4778770186272795	0.2648605405963188	0.4052070292066371	0.36995777483894515
2	222.3797	318.0424	317.0288	341.1987	818.7681	0.252418942456508	0.45798497635139757	0.28397689909990187	0.4365982011880839	0.36590972957377277
3	200.669	299.505	286.8413	284.3013	585.4203	0.22777554229907224	0.4312908918500342	0.25693660294517306	0.3637922306721386	0.2616259520369649
4	278.6207	280.0369	268.6154	282.3269		0.316257025441135	0.40325658787639224	0.24061084779199804	0.3612657864376625
5	188.7476	281.5414	221.3077	259.1346		0.21424378926315657	0.4054230864216198	0.19823522150962739	0.33158889592953794
6	184.2689	273.1273	199.6154	254.4487		0.20916010258860868	0.3933066787051697	0.17880445658118932	0.32559281355599073
7	150.1	259.0289	188.0962	229.6859		0.17037563798638924	0.3730048089211644	0.16848619307922488	0.2939063096613971
8	180.4898	226.2303	160.7452	219.8974		0.20487051848791338	0.3257744206290406	0.1439866770501404	0.2813809351733655
9	167.9808	203.9911	136.6538	212.7436		0.19067179193513692	0.2937496984974191	0.12240693077164651	0.27222692546682403
10	161.8972	181.2814	132.5096	215.9167		0.18376641397874788	0.26104745056617684	0.11869478517083734	0.2762872274321888
11	123.3647	181.8006	116.774	163.2949		0.140028910509657	0.26179510496609854	0.1045997032934924	0.20895231899531871
12			117.0529	159.9936				0.10484952651825608	0.20472797218045033
13			115.7019	156.25				0.10363937529324445	0.1999376578387846
14			81.8317	129.0321				0.07330031976297875	0.16510960550412698
15			77.8894	146.7564				0.0697690250373212	0.1877896376886516
16			66.976					0.05999340373529165
17			72.9808					0.06537217211127229
18			63.3558					0.05675062840976455
19			67.3221					0.060303421010625864
20			78.9135					0.07068635728716163
21			69.976					0.0626806381357616
22			67.125					0.06012686971051499
