# Supplementary material for: Spatial control of the APC/C ensures the rapid degradation of cyclin B1
Source: EMBO J. 2024 Aug 14;43(19):4324–55. doi: 10.1038/s44318-024-00194-2 (PMC11445581; doi:10.1038/s44318-024-00194-2)
Supplement: Supplementary file 6 — Source data Fig. 2 [file 44318_2024_194_MOESM6_ESM.zip › Figure 2/Fig 2BC/RawData/221018_CEi50nM_2.txt]

Frame	Pol_Chr	Pol_Cyt	Chromatin	Cytoplasm	Kinetochore	Norm_PolChr	Norm_PolCyt	Norm_Chromatin	Norm_Cytoplasm	Norm_Kinetochore
-38	613.3562	379.2778	742.3644	413.2613	1443.2404	1.2016985637168092	1.0693141046641514	1.085462007300316	1.1322376294263596	0.9666589686187559
-37	655.0968	368.204	738.9867	398.2209	1268.7692	1.2834775023966136	1.0380932672404217	1.080523240002129	1.0910305121820778	0.849800993851921
-36	680.038	406.57800000000003	700.28	392.8147	1550.0865	1.332342752666153	1.1462827248157983	1.0239275138628217	1.0762188105487416	1.0382227502499632
-35	567.1053	382.8561	740.2978	404.152	1439.4038	1.11108296367786	1.0794025587226799	1.0824402894158285	1.1072803149192099	0.9640892762799033
-34	670.0147	375.884	694.76	403.9572	1326.0673	1.3127049219672822	1.0597458193376461	1.0158563425077596	1.106746609270478	0.888178330191601
-33	580.7528	387.1213	685.2222	422.9525	1411.2308	1.1378213925847906	1.0914276192962582	1.0019104696544427	1.1587892114745617	0.9452194586646977
-32	547.0167	378.1661	720.2933	411.6437	1423.3365	1.0717250151202657	1.0661798413612236	1.0531903351817096	1.127805790322722	0.9533276598184404
-31	573.0175	374.3684	661.9956	408.019	1350.1538	1.122666252879806	1.0554728235097095	0.9679492615755511	1.117874974794189	0.9043110765085942
-30	546.1325	376.6439	695.3244	399.285	1398.8173	1.069992674483555	1.0618882378713284	1.0166815905354403	1.093945892987086	0.936905098072416
-29	548.9271	374.2302	747.1733	393.152	1454.9904	1.075467905362713	1.0550831903456683	1.0924934304759242	1.0771429322906163	0.9745289276922895
-28	527.1071	367.8375	681.04	393.5511	1444.0962	1.0327177666010916	1.0370599781331777	0.9957953876180042	1.078236371327623	0.9672321695528096
-27	612.3239	380.9172	693.0622	381.6033	1442.4808	1.1996760628807128	1.0739361351209469	1.0133738724485886	1.0455022422212674	0.9661502008815427
-26	481.2647	356.1911	685.1689	418.2589	1496.4712	0.9429025071526155	1.0042247850674075	1.0018325360614673	1.1459298642831466	1.0023120935082415
-25	642.1622	402.4077	668.0533	387.6366	1497.2788	1.2581358000672795	1.134525219866442	0.9768066410533698	1.0620320486406396	1.0028530108655
-24	614.4268	400.9642	641.8578	369.5629		1.2037961026058188	1.130455498648689	0.9385044002505571	1.0125144111484206
-23	652.026	395.1408	686.4444	395.7886	1379.9231	1.2774611354805188	1.1140373382472597	1.0036975322686015	1.0843665889304845	0.9242500699254236
-22	558.8583	364.1709	676.0222	368.5131	1577.8846	1.0949252920753352	1.0267225761123857	0.9884585173960061	1.00963820894083	1.0568414659369418
-21	553.4333	354.6183	666.44	337.8717	1460.4615	1.0842965339276818	0.9997905228358301	0.9744477242513551	0.9256880638430313	0.978193381572052
-20	510.4077	354.6926	683.9156	364.9952	1493.0192	1.0	1.0	1.0	1.0	1.0
-19	572.7476	332.6279	706.1111	346.3159	1349.7981	1.122137459916847	0.9377920486641108	1.03245356590784	0.948823162605974	0.9040728344283852
-18	501.5982	340.2329	697.8667	354.3325	1347.3942	0.9827402682208752	0.9592331500572607	1.0203988620818125	0.9707867391132814	0.9024627412695028
-17	478.8095	338.3021	655.5333	357.6865	1509.3942	0.9380922348937918	0.9537895631315679	0.9585002886321061	0.9799759010529454	1.0109677089216267
-16	547.3896	362.7971	691.6711	335.4656	1399.7788	1.072455607546673	1.022849363082286	1.0113398495369896	0.9190959223573351	0.9375490951489439
-15	508.1232	338.3094	669.7244	358.2162	1325.1923	0.9955241662694352	0.9538101443334311	0.9792500712076168	0.981427153014615	0.8875922694095293
-14	499.3608	326.1212	675.5822	337.4941	1476.625	0.978356713662431	0.919447431381427	0.987815163157559	0.9246535296902535	0.9890194312303553
-13	565.1655	346.25	671.6844	331.7672	1241.5288	1.1072824724235155	0.9761974171437464	0.9821159219061533	0.9089631863651906	0.8315558165628413
-12	606.3519	399.2814	620.6578	322.9834	1156.1058	1.1879756124368814	1.1257111087178024	0.9075064233072033	0.8848976644076415	0.774340879206376
-11	553.4394	377.7773	647.5511	336.9477	1256.5865	1.0843084851580413	1.0650836809113018	0.9468289654454438	0.9231565237022294	0.841641219349356
-10	607.4672	390.3431	624.6622	333.7292	1325.6058	1.1901607283745916	1.1005109776747526	0.9133615317445603	0.9143385995213087	0.8878692249905427
-9	521.5333	364.5941	677.2222	339.24699999999996	1185.8269	1.0217974768013884	1.02791572195191	0.9902131198644979	0.9294560586002225	0.7942475890464101
-8	524.5616	338.9861	628.0311	344.7815	1181.3462	1.0277305769485845	0.955717993552727	0.9182874319579785	0.9446192717054909	0.7912464889935775
-7	553.9725	400.4841	663.0222	323.2067	1139.5962	1.0853529443227443	1.1291019322083404	0.9694503239873458	0.885509453275002	0.7632830173918728
-6	478.5139	381.4637	626.2711	334.0665	1093.0962	0.9375130900258754	1.0754769059179694	0.9157140150041906	0.9152627212631838	0.7321380729732075
-5	544.8101	352.1454	659.68	313.285	1159.9135	1.067401804479047	0.9928185702210871	0.9645634636788515	0.8583263560726279	0.7768912147948266
-4	602.2929	360.1756	605.4489	299.2755	1282.375	1.180023146202536	1.0154584561392033	0.8852684454046668	0.8199436595330569	0.8589139376104473
-3	533.3514	380.8084	622.5733	334.0499	1211.2788	1.0449517121313021	1.0736293906329029	0.9103072074975332	0.915217241213035	0.8112948580969355
-2	716.1918	407.5833	613.7022	351.7221	1310.9135	1.4031759317110615	1.1491170100532122	0.8973361625323357	0.9636348642393106	0.8780285611866211
-1	561.0253	394.7801	582.1378	348.26599999999996	1201.4808	1.0991709176801212	1.1130204013277976	0.8511836840686189	0.954165972593612	0.8047323169052347
0			584.8	361.5154	1074.6731			0.8550762696449677	0.9904661759935472	0.7197985799512826
1	684.9844	392.0909	590.9289	356.5772	1393.6346	1.3420338290351028	1.1054386248825037	0.864037755535917	0.9769366830029546	0.9334338098264243
2	570.48	376.1084	550.5911	357.75300000000004	1449.3269	1.1176947369720325	1.0603784798442368	0.8050570859913123	0.9801580952297456	0.9707356074188463
3	549.55	390.8577	571.6889	361.0071	1390.0577	1.0766883023120537	1.1019618114389755	0.8359056292910996	0.9890735549399005	0.9310380603276904
4	499.0811	394.7038	577.1644	309.3349	1402.1346	0.9778087203621733	1.1128052854781858	0.843911734137955	0.8475040219706999	0.9391269717094061
5	526.4018	392.6185	580.8	329.8409	1268.9808	1.0313359300809921	1.1069261101020995	0.8492275947499953	0.9036855827145123	0.8499427200936197
6	596.6154	342.6226	636.1111	319.2732	1345.5096	1.1688996854867197	0.9659705333576172	0.9301017552458226	0.8747325992232226	0.9012004668124831
7	580.945	360.0397	584.1111	332.3302	1475.9808	1.1381979543020218	1.0150753074634202	0.8540689816111812	0.9105056724033631	0.9885879565380004
8	605.1143	410.0069	561.2311	344.2874	1212.2212	1.185550884126552	1.1559499690718102	0.8206145612119389	0.9432655552730556	0.8119260623038204
9	534.3864	352.082	587.4178	310.753	1308.6442	1.046979502856246	0.9926398238925762	0.8589039349299826	0.851389278543937	0.8765086209206151
10	617.6393	392.5733	617.0889	319.1734	1410.9135	1.2100900907255123	1.1067986758111108	0.9022880893490365	0.8744591709699197	0.9450069362805248
11	645.4554	355.0192	589.04	322.7126	1296.4135	1.264587897086976	1.0009207973326761	0.8612758650336385	0.8841557368425667	0.8683166967980052
12	575.5222	339.9446	605.9422	308.9454	1365.0481	1.1275735064341703	0.9584203335507985	0.8859897332360892	0.846436884649442	0.9142870366302054
13	527.9444	334.6531	570.6	308.7743	1476.6635	1.0343582199093	0.9435017815426653	0.8343134737678157	0.8459681113614644	0.9890452179047665
14	524.2273	370.7186	582.5644	347.2993	1433.9519	1.027075610340518	1.04518278644663	0.8518074452461677	0.9515174446129703	0.9604376822481586
15	588.6438	375.1562	558.8133	346.4086	1341.2308	1.1532815825466585	1.0576939017053075	0.817079329671673	0.9490771385486713	0.8983345960989652
16	617.9286	373.2749	569.0	344.5986	1431.7019	1.2106568925194505	1.052389872244304	0.8319740038098268	0.9441181692252391	0.9589306688085458
17	615.3402	402.3523	605.7422	369.1758	1282.8846	1.2055856524108082	1.134369028279699	0.8856972994913407	1.0114538492560998	0.859255259409926
18	607.7294	345.8152	592.2622	324.3373	1378.7404	1.1906744353582441	0.9749715669286587	0.8659872650952837	0.88860702825681	0.923457916683188
19	575.6364	366.4615	604.3778	333.5843	1269.0	1.1277972491402461	1.0331805625490917	0.8837023164846656	0.9139416079992284	0.8499555799416377
20	601.5283	383.5373	580.1333	328.7601	1474.1346	1.1785251280495963	1.08132309498422	0.8482527668618758	0.9007244478831503	0.9873514017770167
21	587.6341	353.2079	542.6844	316.8361	1366.9615	1.1513033600394351	0.9958141218621419	0.7934961565432926	0.8680555251137548	0.9155686008592522
22	582.4235	372.0688	548.3733	326.342	1290.3462	1.1410946582506494	1.0489894629885146	0.8018142881957948	0.8940994292527682	0.8642529178459326
23	618.9552	384.2415	579.2889	332.399	1335.9808	1.2126682258124242	1.0833084761283431	0.8470181115915473	0.9106941680328946	0.8948182314065353
24	581.9146	390.2688	557.1422	306.8219	1314.8269	1.1400976121637663	1.100301500510583	0.8146358995174258	0.8406189999210949	0.8806496929175459
25	630.5694	361.6228	564.1111	285.9169	1243.7212	1.2354229765734333	1.019538608925024	0.824825607136319	0.7833442741164816	0.8330242504584
26	522.1728	341.6071	577.6489	302.9834	1291.6538	1.023050396771052	0.963107490824449	0.8446201548846085	0.8301024232647444	0.8651287270786605
27	537.4571	317.64599999999996	571.5022	308.2185	1243.6923	1.0529956738505317	0.895552937952469	0.8356326423903768	0.8444453516101034	0.8330048937079978
28	494.039	324.4613	560.1289	294.9739	1349.2019	0.9679301468218446	0.9147676043988512	0.8190029588446294	0.8081582990680426	0.9036735093560753
29	570.2683	326.5914	555.8578	283.1758	1371.6058	1.1172799705020124	0.920773086328838	0.8127578900086502	0.7758343123416417	0.9186792775337385
30	587.7973	341.4983	567.4444	287.1283	1349.4808	1.151623104432006	0.962800746336405	0.8296994541431719	0.7866632218725068	0.9038603120442122
31	563.4819	362.48199999999997	625.3644	298.6983	1306.7019	1.1039839328442733	1.0219609881909009	0.9143882666223727	0.8183622688736729	0.8752076999411662
32	506.5263	335.6596	541.8	288.285	1288.0096	0.9923954908987462	0.9463394499913446	0.7922030145240142	0.7898323046440063	0.8626879011334885
33	413.961	320.4331	529.0711	275.5036	1196.2308	0.8110398804720227	0.9034107280501482	0.7735912150563607	0.754814309886815	0.8012159522128048
34	444.3253	351.0719	587.36	284.0048		0.8705301663748413	0.9897920058101015	0.8588194215777502	0.7781055750870148
35	437.9853	316.1297	516.92	282.0523		0.8581087236732519	0.8912779685846279	0.7558242566772858	0.7727561896704395
36	424.404	320.4275	571.5778	296.3183		0.8314999950039939	0.9033949397309106	0.8357431823458918	0.8118416351776682
37			603.3511	305.7031				0.8822011078559985	0.8375537541315612
38			564.8					0.8258328951701057
39			544.32					0.795887679707847
40			495.7911					0.7249302399301901
