# Supplementary material for: Spatial control of the APC/C ensures the rapid degradation of cyclin B1
Source: EMBO J. 2024 Aug 14;43(19):4324–55. doi: 10.1038/s44318-024-00194-2 (PMC11445581; doi:10.1038/s44318-024-00194-2)
Supplement: Supplementary file 6 — Source data Fig. 2 [file 44318_2024_194_MOESM6_ESM.zip › Figure 2/Fig 2BC/RawData/221018c_CEi50nM-Rev10uM_2.txt]

Frame	Pol_Chr	Pol_Cyt	Chromatin	Cytoplasm	Kinetochore	Norm_PolChr	Norm_PolCyt	Norm_Chromatin	Norm_Cytoplasm	Norm_Kinetochore
-26	1442.9753	932.2656	1665.5956	904.1686	3051.4595	1.0210898647347664	1.006864927266634		0.9942717970761763	1.1662311316184686
-25	1429.411	928.1491	1634.1067	927.791	2717.8378	1.0114913849463585	1.0024190274360565		1.0202482422870058	1.0387249291853453
-24	1432.8182	977.1274	1709.08	915.1021	2922.4865	1.0139024153965155	1.0553165412638148		1.0062948541623573	1.1169392017277955
-23	1364.4255	966.5705	1671.4711	925.5416	2756.6757	0.9655058192857952	1.0439148845356667		1.0177746826208736	1.0535683075971134
-22	1400.2069	896.6263	1621.7956	879.6675	2813.2162	0.9908257432554018	0.9683737921198113		0.967329086693021	1.0751774068813327
-21	1419.9839	923.6959	1647.1156	882.4157	2909.3243	1.0048205041185017	0.9976094850759141		0.9703511533216617	1.1119087671437584
-20	1413.1717	925.9093		909.3777	2616.5135	1.0	1.0		1.0	1.0
-19	1511.1667	931.4715	1609.4533	914.5154	2782.9189	1.0693440153096754	1.006007283866789		1.0056496876930234	1.0635981431014976
-18	1454.1316	889.5519	1582.4533	898.8504	2693.0	1.0289843760669704	0.9607333029271874		0.9884236219999677	1.0292322206631075
-17	1403.2821	898.9689999999999	1599.1333	876.7055	2762.0811	0.993001841177544	0.9709039535513899		0.9640719142332169	1.0556341864851835
-16	1409.9024	903.3624	1513.8311	876.1519999999999	2492.3514	0.9976865514643407	0.9756489107518415		0.9634632562465518	0.9525467382453788
-15	1426.25	861.5099	1508.7911	868.3610000000001	2544.5405	1.0092545725335427	0.9304473991134985		0.9548958590033603	0.972492784768739
-14	1342.025	859.7973	1462.5378	848.9572	2602.2162	0.949654596111711	0.9285977579013408		0.9335584103282937	0.9945357438438593
-13	1123.5368	853.1429	1431.2533	767.2352	2243.1622	0.7950462070532548	0.9214108768537048		0.8436925603079996	0.8573096221364805
-12	1277.0435	844.5174	1280.0089	765.2755	2329.0541	0.9036718609635332	0.9120951695808649		0.841537570142747	0.8901364735935816
-11	1211.8507	826.9372	1247.9956	718.9169	2250.7838	0.8575396039985799	0.8931082126510663		0.7905591922916079	0.8602225060180275
-10	1089.4118	833.8266	1211.3822	713.7577	2393.3784	0.7708983982625749	0.900548898256017		0.7848858620570969	0.9147204476491331
-9	984.6774	797.7821	1106.8311	706.7221	2166.6216	0.6967853941598179	0.8616201392512204		0.7771491427599335	0.8280567251038452
-8	905.5	779.3976	1042.92	701.0048	2249.7297	0.6407572413175271	0.84176452272377		0.7708620961345325	0.8598196416720189
-7	817.9204	787.3846	886.0311	696.0998	1924.5676	0.5787834556834105	0.8503906376142889		0.7654682977161195	0.7355465966447335
-6	767.4019	732.5853	827.0222	680.0356	1815.7297	0.5430351456939025	0.7912063309008776		0.7478032505085621	0.6939500598793013
-5	712.6239	714.5881	713.8667	645.8504	1617.6486	0.5042726938276503	0.7717690058842697		0.7102113896129189	0.6182458450911872
-4	524.3333	662.8197	618.4667	610.5724	1415.2703	0.37103297497395393	0.7158581299485813		0.6714178278178583	0.5408992921305393
-3	492.1835	612.1286	524.8533	602.9287	1561.3243	0.348282873199343	0.6611107589047869		0.6630124094751829	0.596719374847483
-2	454.47900000000004	605.6	479.8489	548.5582	1534.8108	0.3216021096374913	0.6540597442967686		0.6032237210127321	0.5865862339330563
-1	398.6789	550.8238	409.8222	521.6675	1231.4054	0.28211639109387765	0.5949003860313316		0.5736532795998847	0.4706283380536734
0	380.7652	514.8937	412.3378	546.5178	1111.1622	0.2694401536628564	0.5560951812450744		0.6009799888429197	0.4246728327600832
1	343.9065	471.4795	362.7111	511.0618	1143.8919	0.24335790194496534	0.5092070033209516		0.5619906887974051	0.4371817305739107
2	356.3028	445.6143	371.4267	481.7078	1128.8919	0.25212987211674276	0.4812720857215712		0.5297114719219528	0.43144891092669696
3	348.957	437.3257	338.0089	447.6722	877.1892	0.24693177764598595	0.47232023698217523		0.4922841191289384	0.3352511653389138
4	301.3778	404.3909	320.7867	444.791	1030.6757	0.21326339892031518	0.43675001428325644		0.48911579863900334	0.39391186019105195
5	295.1343	379.9013	342.2978	412.1805	957.1351	0.20884532290025337	0.4103007713606505		0.45325556146802365	0.36580552708785946
6	232.9469	399.0673	314.6267	389.7601	746.7027	0.16483977141631126	0.43100042304359615		0.42860089927430595	0.2853807939458367
7	243.252	369.5591	273.5067	355.5819	862.7568	0.1721319497128339	0.39913099479614256		0.3910167359503098	0.3297352755871506
8	230.1298	357.5	291.0667	347.0214	814.5946	0.16284631230585778	0.3861069329360878		0.3816031556524863	0.3113282618262814
9	465.0	325.375	268.9956	323.5416	716.1892	0.3290470648400332	0.3514113099414813		0.35578352097263877	0.27371890112548625
10	0.0	0.0	252.24	306.7815	634.1892	0.0	0.0		0.33735322517805305	0.24237948705405113
11			261.4533	309.2518	635.3784				0.340069698212305	0.24283398499568226
12	256.0	263.8501	219.9333	280.4418	560.8649	0.1811527926861258	0.2849632247996645		0.3083886926191394	0.2143558212101715
13			213.0533	266.5606	572.7838				0.2931241881123762	0.21891108148304989
14			215.3067	262.4109	384.2973				0.2885609576746824	0.14687380745407963
15			186.0178	239.3492					0.2632010879527835
16			190.0756	236.8076					0.2604062096530408
17			164.9022	214.0689					0.2354015278799997
18			183.8044	204.4941					0.22487256945051545
19			166.5422	185.15200000000002					0.20360296937125247
20				188.4347					0.2072128005778017
21				171.095					0.18814514585083844
