# Supplementary material for: Spatial control of the APC/C ensures the rapid degradation of cyclin B1
Source: EMBO J. 2024 Aug 14;43(19):4324–55. doi: 10.1038/s44318-024-00194-2 (PMC11445581; doi:10.1038/s44318-024-00194-2)
Supplement: Supplementary file 6 — Source data Fig. 2 [file 44318_2024_194_MOESM6_ESM.zip › Figure 2/Fig 2BC/RawData/221018c_CEi50nM-Rev10uM_3.txt]

Frame	Pol_Chr	Pol_Cyt	Chromatin	Cytoplasm	Kinetochore	Norm_PolChr	Norm_PolCyt	Norm_Chromatin	Norm_Cytoplasm	Norm_Kinetochore
-26	981.7256	688.2081	1187.1956	704.9691	1943.7625	1.044761938411203	1.1681634893627422	0.967506982301777	1.1185809678672345	1.1092160639132607
-25	1002.5484	699.7573	1185.04	683.4323	1981.4375	1.0669217648343388	1.1877670856751776	0.9657502725809444	1.0844083288270794	1.1307154575932663
-24	901.9763	640.0312	1263.0844	645.3848	1760.0	0.9598919571710922	1.0863880850763354	1.0293526831100541	1.024038009936608	1.004351237606106
-23	916.3885	662.6081	1279.8267	658.7102	1844.7375	0.9752295606814518	1.124710084313185	1.0429968476856228	1.045181544921642	1.0527070404451102
-22	806.9375	606.1588	1237.1289	644.4964	1798.8625	0.8587507412220788	1.028893119560686	1.008200206231658	1.0226283774692368	1.0265282830444398
-21	869.5241	566.3611	1221.5022	605.1188	1729.5	0.9253560100818973	0.9613405579145624	0.9954652016878951	0.9601475766507488	0.986946287181682
-20	939.6644	589.1368	1227.0667	630.2352	1752.375	1.0	1.0	1.0	1.0	1.0
-19	811.2929	600.3394	1256.2844	587.9691	1764.8625	0.8633858002921043	1.0190152779456316	1.0238110120664181	0.9329359896114975	1.007126043227049
-18	864.8509	602.515	1208.5556	616.6556	1756.2375	0.9203827451588036	1.02270813841539	0.9849143489917865	0.9784531235322941	1.0022041515086668
-17	813.0	608.3955	1241.8089	589.2494	1677.3125	0.8652025127268842	1.0326896910870276	1.012014179832278	0.9349674534205644	0.957165275697268
-16	837.7483	583.3551	1127.2711	573.658	1686.5375	0.8915398944559355	0.9901861503134756	0.9186714137055466	0.9102284353523892	0.9624295598830158
-15	834.0382	571.0784	1157.8933	553.4109	1724.575	0.8875915699264546	0.9693476964942608	0.9436270253279629	0.8781021751879299	0.9841358156787218
-14	826.3699	604.4837	1106.6533	579.3064	1530.125	0.8794308904327971	1.0260498071076192	0.9018689041109175	0.9191908036872585	0.8731721235466153
-13	793.2361	555.894	1096.6222	581.0475	1587.975	0.8441695779897589	0.9435737166647883	0.8936940428747678	0.921953423102994	0.9061844639417932
-12	735.816	549.5707	1107.2178	563.9929	1545.425	0.7830625487142006	0.9328405558776841	0.9023289443027016	0.894892732110171	0.8819031314644411
-11	713.5688	520.9204	1096.2178	571.0499	1512.9	0.7593868619477336	0.884209575772554	0.8933644764379962	0.906090139046502	0.8633426064626579
-10	678.7688	574.9362	1045.4889	545.1473	1431.9125	0.7223523632479852	0.9758959209473929	0.8520228769960101	0.8649902449117409	0.8171267565446892
-9	711.3627	605.8408	978.3022	541.1568	1330.675	0.7570391088563109	1.028353346794836	0.7972689667155012	0.8586584817858476	0.7593551608531278
-8	690.9572	552.7356	900.8889	520.7458	1293.5125	0.7353233771546521	0.9382126528167991	0.7341808721563383	0.8262721599809089	0.7381482274056638
-7	591.4948	570.6228	802.7911	543.247	1235.4875	0.6294745230318399	0.9685743616762694	0.6542359107292212	0.8619750213888402	0.7050360225408374
-6	579.6257	506.3901	777.1289	547.8599	1145.025	0.6168433112928403	0.8595458643900704	0.6333224591621629	0.8692943523306855	0.6534132249090521
-5	531.1408	459.4155	658.8133	520.6033	939.1125	0.5652452088213622	0.7798112424822214	0.5369009687900421	0.8260460539176485	0.5359084100149797
-4	472.2034	460.8533	529.76	508.6461	882.2125	0.5025234541183001	0.7822517622392626	0.43172877236420804	0.8070734544817554	0.503438191026464
-3	400.43	479.1104	488.9333	454.2043	772.4	0.42614150328564115	0.8132413388537264	0.3984569868940294	0.7206901486936941	0.4407732363221342
-2	379.5223	462.5	393.6533	416.1853	650.05	0.40389132545619477	0.7850468685711027	0.3208083961532001	0.6603650510158747	0.3709537056851416
-1	338.2222	402.9368	329.4667	434.8242	586.2	0.3599393570725889	0.683944374209861	0.2684994222400461	0.6899395654193864	0.33451744061630645
0	299.3871	362.9086	318.2978	394.342	482.65	0.3186106656802152	0.6160005621784278	0.25939730904603636	0.6257060856010581	0.27542620729010625
1	299.15	356.444	276.9111	380.7838	443.85	0.3183583415525798	0.6050275589642338	0.22566915066638182	0.6041931647105716	0.25328482773378985
2	295.7248	304.6981	261.0489	362.4703	439.525	0.3147132103759598	0.5171941389504102	0.21274222501515197	0.5751349654859012	0.2508167486981953
3	268.3559	313.4938	285.6489	322.2518		0.2855869606212601	0.5321239481220661	0.23279003496712933	0.5113199008877956
4	255.459	303.1046	286.4533	324.2185		0.27186195411893865	0.5144893342259387	0.2334455820535265	0.5144404819026294
5	225.5467	264.5213	262.6667	306.7553		0.24002899332995906	0.44899809348185343	0.2140606537525629	0.48673146152420554
6	233.72299999999998	264.4742	264.9067	300.1853		0.2487302913678543	0.4489181460061568	0.21588614539046652	0.4763067819759988
7	184.3942	261.0	256.88	272.0		0.1962341023029073	0.44302104366931416	0.20934477318959105	0.4315849067141918
8	223.9516	235.7426	216.7689	250.5036		0.23833147238524735	0.4001491673920217	0.17665616710159276	0.39747637072635744
9	185.446	233.7117	224.7422	266.3325		0.1973534380998152	0.3967019205047113	0.1831540208857432	0.42259223223329956
10	183.9922	209.8362	211.6178	232.62		0.19580628999034122	0.35617567940077755	0.17245826979087606	0.36910029779358566
11	174.0132	180.0144	185.9422	226.9952		0.18518654106721508	0.3055561967950398	0.15153389787205537	0.36017537579621073
12	168.6299	206.2947	181.2533	201.924		0.17945758081289448	0.3501643421358163	0.1477126712019811	0.32039467170351643
13	176.9627	189.7093	156.5467	177.4062		0.18832542767396532	0.3220123068190614	0.1275779874068785	0.2814920524908796
14	153.1382	181.067	151.7422	190.8314		0.1629711628960297	0.3073428785979759	0.12366255232906245	0.3027939410556567
15	168.9677	159.8657	163.2044	159.0451		0.1798170708606179	0.27135582092308613	0.13300369083441022	0.2523583259075342
16	145.9901	147.8731	144.5333	154.5439		0.15536408530534945	0.2509995980560033	0.11778764756634663	0.2452162303851007
17	136.4362	160.3184	145.6844	130.5891		0.1451967319396159	0.27212423328503665	0.11872573838080684	0.20720692846099362
18	136.6486	133.924	132.2356	143.4038		0.14542277008685228	0.22732241476003537	0.10776561697909331	0.22754013104948756
19			125.4578	134.5107				0.10224203786151152	0.21342936732191414
20			126.8844	135.9857				0.1034046478484014	0.2157697634153091
21			113.9067	120.0784				0.09282845015678447	0.19052950390584342
22			103.9022	118.8504				0.08467526663383497	0.1885810249887661
23			105.2533	124.34200000000001				0.08577634777310801	0.1972945973185884
24			117.9733					0.0961425324312036
25			105.7911					0.08621462875652969
26			99.3422					0.08095908722810259
27			98.8844					0.08058600237460603
28			98.8933					0.08059325544406021
