# Supplementary material for: Spatial control of the APC/C ensures the rapid degradation of cyclin B1
Source: EMBO J. 2024 Aug 14;43(19):4324–55. doi: 10.1038/s44318-024-00194-2 (PMC11445581; doi:10.1038/s44318-024-00194-2)
Supplement: Supplementary file 6 — Source data Fig. 2 [file 44318_2024_194_MOESM6_ESM.zip › Figure 2/Fig 2BC/RawData/221018_CEi50nM_3.txt]

Frame	Pol_Chr	Pol_Cyt	Chromatin	Cytoplasm	Kinetochore	Norm_PolChr	Norm_PolCyt	Norm_Chromatin	Norm_Cytoplasm	Norm_Kinetochore
-28	903.1732	714.1686	1070.3644	735.6176	2118.0206	1.0408626785722517	1.0286817789573617	0.9747205325735409	1.0685919067285108	0.9273839183209522
-27	941.028	734.2642	1124.72	699.8266	2023.2679999999998	1.0844884731870796	1.0576272934440187	1.0242191139728796	1.01660025653727	0.8858961077401213
-26	934.6617	699.0303	1084.8933	704.1544	2153.4948	1.0771516256471012	1.0068767130746132	0.9879511829443003	1.0228870175581315	0.9429164408069475
-25	906.5	722.2468	1136.0356	667.6152	2249.5155	1.0446966518999303	1.040317542762678	1.0345235931375352	0.9698084976881142	0.9849594941209335
-24	926.5127	709.1563	1100.1333	689.5344	2061.1443	1.0677603040626196	1.0214621088673186	1.001829392006953	1.001649334179742	0.9024803994630157
-23	838.5086	676.8959	1032.6978	639.5012	2065.6289	0.9663399084493083	0.9749945301164801	0.9404196828701739	0.9289688102394108	0.9044439997793217
-22	835.4571	695.0755	1114.9289	676.9786	2241.5155	0.9628232048273859	1.0011802561043397	1.015302911036309	0.9834102025133682	0.981456661643021
-21	971.1951	675.2389	1101.3511	688.8456	2151.8041	1.119254571772331	0.9726078027978436	1.0029383738308704	1.0006487516687272	0.9421761609481466
-20	867.716	694.2561	1098.1244	688.3989999999999	2283.866	1.0	1.0	1.0	1.0	1.0
-19	892.3061	663.3927	1110.2089	696.3729	2115.3608	1.028338880463193	0.9555446469969799	1.0110046730588995	1.011583253316754	0.9262193140928583
-18	923.3006	677.427	1065.2356	641.1805	2064.9691	1.064058516841916	0.9757595215944088	0.970050023476393	0.9314082385360818	0.9041551036707056
-17	942.8839	695.7914	1099.8756	661.6793	1989.3608	1.08662730663028	1.0022114317756805	1.00159471914111	0.9611857367602221	0.8710497025657372
-16	848.8929	648.0332	1106.2356	678.2637	1977.299	0.9783073033112217	0.9334209667009048	1.0073864126869416	0.9852769977876203	0.8657683944679767
-15	880.8788	717.0110000000001	1049.4089	672.5677	2086.8557	1.0151694794149237	1.0327759453607972	0.9556375397905738	0.9770027266163955	0.9137382403345906
-14	880.4088	680.1276	1067.9733	677.7506	2094.5464	1.0146278275380425	0.9796494406026827	0.9725430925676546	0.9845316451650861	0.9171056445518257
-13	867.6993	687.5285	1064.28	680.9359	2243.9381	0.9999807540716087	0.9903096278160178	0.9691798124146955	0.9891587582201602	0.9825174068881448
-12	924.4741	666.5989999999999	1049.4267	703.0808	2186.8557	1.0654109178579168	0.9601629715604947	0.9556537492473531	1.021327456896364	0.9575236463084963
-11	870.5082	698.6904	1044.6844	690.1663	2237.1237	1.003217873128996	1.0063871242903015	0.9513352039167877	1.0025672611377996	0.9795336941834591
-10	882.7955	676.4674	1044.7956	698.4014	2181.866	1.017378381866878	0.9743773227199589	0.9514364674894756	1.0145299455693575	0.9553388859066162
-9	944.6707	652.9309	1058.0756	671.3515	2112.9278	1.0886865057230706	0.9404755680216565	0.9635298150191363	0.9752360186461632	0.9251540151655132
-8	894.0814	696.9776	1032.28	735.4347	2120.4639	1.0303848263717623	1.003920023173005	0.940039215957682	1.0683262177893926	0.9284537271451128
-7	899.5401	690.6901	1029.5644	753.9834	2219.0825	1.0366757095639587	0.9948635669171652	0.9375662720908488	1.0952709112012076	0.9716342815208948
-6	864.2394	670.7859	1038.3467	597.8076	2257.3505	0.9959933895422005	0.9661937432022564	0.9455638177241122	0.8684027722294775	0.988390080678989
-5	871.709	740.7706	1036.0	620.2067	2199.0619	1.004601736051888	1.0669990512146743	0.9434268102958099	0.9009407334990319	0.9628681805324831
-4	874.6257	660.22	1002.16	626.5843	2022.4124	1.0079630893057177	0.9509747195595402	0.9126106295425181	0.9102051281306337	0.8855214798066086
-3	759.9557	675.9623	1026.5111	649.2375	1884.1031	0.8758115558546805	0.9736497813991121	0.93478580386703	0.9431122067289466	0.8249621913019416
-2	836.5425	655.0027	1028.36	623.7838	2067.866	0.9640740749277413	0.9434597693848136	0.9364694928916979	0.9061369932263122	0.9054235230963638
-1	824.4472	663.5924	953.6533	633.601	1921.9072	0.9501348367438194	0.9558322930111814	0.868438311724974	0.920397908770931	0.8415148699617229
0	818.586	671.7085	1044.8578	636.8409	1985.0103	0.9433800921038681	0.9675226476223976	0.951493109523839	0.9251043362933417	0.8691448184788424
1	853.8929	657.8255	1049.1689	579.8789	2091.7526	0.9840695573205981	0.9475257041313718	0.9554189853171462	0.8423587192892497	0.9158823678797267
2	811.0	650.6275	1058.52	606.1473	2047.8041	0.9346376003208423	0.9371577721823403	0.963934505052433	0.8805174034244676	0.8966393387352849
3	866.8779	668.9580000000001	1061.68	616.9762	2212.2474	0.9990341309829482	0.9635608531203401	0.9668121389525632	0.8962479608482872	0.9686415052371725
4	825.7647	647.8585	1026.7911	573.9857	2200.7938	0.95165319067529	0.9331693304531283	0.9350407840860289	0.8337979863422231	0.9636264999785451
5	821.2917	679.9377	1017.1067	589.0594	2116.5773	0.946498278238502	0.9793759104169196	0.9262217468257695	0.8556947351753853	0.9267519635565309
6	789.2599	638.6847	1014.3289	580.8052	2045.8763	0.9095832046429938	0.9199554746440112	0.9236921609245728	0.8437043052067189	0.8957952436789198
7	808.5989	616.0351	996.2933	590.285	2173.4433	0.9318704507004595	0.8873312024193956	0.9072681565039444	0.8574750980172837	0.9516509725176521
8	829.1094	608.0474	1019.5778	564.1473	2100.4742	0.9555077928723223	0.8758257939685371	0.9284720383227985	0.8195062747040598	0.919701155847147
9	766.927	606.0765	1051.6489	596.9145	1959.7732	0.8838456361297936	0.8729869280226706	0.9576773815425648	0.8671054141566157	0.858094651787802
10	842.9195	629.9127	963.1556	563.8622	2238.5258	0.9714232536912999	0.9073203678008736	0.8770915207785203	0.819092125351722	0.9801476093606192
11	786.5054	609.3353	971.3333	577.0594	2125.6701	0.9064087789092283	0.8776808730956775	0.884538491267474	0.8382629841124116	0.9307332829509262
12	793.3204	606.7471	993.9511	570.5036	2092.4536	0.9142627311240082	0.8739528539972499	0.9051352469720189	0.8287397279775248	0.9161893035756038
13	783.0234	605.0168	995.5422	562.4489	2097.1443	0.9023959452170988	0.8714605460434558	0.9065841720664799	0.8170391008702803	0.9182431456136217
14	798.4	604.1922	964.2133	587.4228	2062.5361	0.9201167202172139	0.8702727999076998	0.8780547085557885	0.8533173348595802	0.9030898047433605
15	834.1711	610.7958		570.304	2081.8351	0.9613411530961743	0.879784563650215		0.8284497798515106	0.9115399502422645
16	819.9863	565.3525		574.247	2051.1443	0.9449938689617341	0.814328458907311		0.8341775627216194	0.8981018588656252
17	828.4088	598.8929	1024.2756	547.1948	2038.701	0.9547003858405285	0.8626397376991	0.9327500600114158	0.7948802947128047	0.8926535094440742
18	765.4575	594.992	1007.3867	553.1781	1982.2784	0.8821521096764379	0.857020917785238	0.9173702906519517	0.8035719110573956	0.8679486449730413
19	817.2803	610.2688	1038.1244	549.4299	2066.8763	0.9418753370918596	0.8790254777739801	0.9453613816430998	0.7981271036128758	0.90499017893344
20	805.9681	596.0117	1062.4267	547.6057	1993.3711	0.9288385831308862	0.8584896841381733	0.9674921165580148	0.7954771869221193	0.8728056287015088
21	817.7257	609.5593	1053.6222	539.5582	1845.2577	0.9423886386790148	0.8780035206028439	0.9594743546359593	0.7837870188655128	0.8079535752097541
22	808.3163	601.6006	1026.7822	542.2375	1991.3814	0.9315447681038496	0.8665398834810383	0.9350326793576395	0.7876790930840981	0.871934430478846
23	759.4158	622.3186	1051.8178	518.3135	1902.7526	0.875189347666748	0.8963818971126073	0.9578311892532395	0.7529259920482163	0.8331279505890451
24	834.0722	630.2418	1010.2533	555.2613		0.9612271757118688	0.9077944003660898	0.9199807417083165	0.8065980630419278
25	814.9839	593.3499	1007.3467	523.1378		0.9392288490704331	0.8546556522873909	0.9173338649063805	0.7599339917693083
26	757.0	594.6493	948.1022	563.5463		0.8724052570195778	0.8565272959070869	0.8633832378189575	0.8186332345049893
27	791.7257	628.9901	947.7422	533.0855		0.9124249178302578	0.9059914633807323	0.8630554061088161	0.7743844776067369
28	797.5862	562.4056	963.6	554.4822		0.9191788557546478	0.8100837716802202	0.8774962108118171	0.8054663066041643
29	810.8701	572.2017	919.8489	564.5701		0.9344878969616787	0.8241939825951835	0.8376545498852407	0.8201204533998453
30	792.6326	555.1115	850.1422	555.2328		0.9134700754624785	0.7995774181890516	0.7741765869149252	0.8065566626331533
31			878.7511					0.8002290997267705
32			855.3956					0.7789605622095275
33			892.0					0.8122941262392495
34			879.3244					0.8007511717251707
