# Supplementary material for: Spatial control of the APC/C ensures the rapid degradation of cyclin B1
Source: EMBO J. 2024 Aug 14;43(19):4324–55. doi: 10.1038/s44318-024-00194-2 (PMC11445581; doi:10.1038/s44318-024-00194-2)
Supplement: Supplementary file 6 — Source data Fig. 2 [file 44318_2024_194_MOESM6_ESM.zip › Figure 2/Fig 2BC/RawData/221018_CEi50nM_1.txt]

Frame	Pol_Chr	Pol_Cyt	Chromatin	Cytoplasm	Kinetochore	Norm_PolChr	Norm_PolCyt	Norm_Chromatin	Norm_Cytoplasm	Norm_Kinetochore
-28	667.8291	474.2068	806.8044	460.3159	1974.9231	0.9259815524448357	1.1064121286415474	1.0221973220299299	1.134526315270596	1.010170950597648
-27	688.9492	463.4489	831.3867	465.6247	2093.5385	0.9552657255750424	1.0813119591823306	1.0533423693664794	1.1476107499001809	1.0708425946599005
-26	737.3145	499.0757	800.5511	474.4941	1999.8654	1.0223268577995295	1.1644358697308228	1.0142745758056284	1.1694708848654536	1.0229289090726346
-25	665.4242	439.9766	831.3867	444.639	1634.1154	0.9226470271366773	1.0265467440755187	1.0533423693664794	1.0958879462899338	0.8358481942938719
-24	676.4198	420.2139	831.0578	439.7197	1984.8077	0.9378930275850891	0.9804367115439221	1.052925662790244	1.0837635002242847	1.0152269124111877
-23	630.9727	467.6344	799.7822	439.5938	1746.9808	0.8748781391770882	1.0910775044348011	1.0133004022377738	1.0834531984009226	0.8935787198052622
-22	599.3826	424.8528	810.84	427.4988	1828.8269	0.8310767387291479	0.991260122814185	1.0273103079194268	1.0536430272050161	0.9354429081575631
-21	630.6415	438.0716	766.9022	435.2589	1724.0385	0.8744189122728251	1.0221020269076877	0.9716424143185903	1.0727691048815233	0.8818437590870972
-20	721.2121	428.5987	789.2844	405.73400000000004	1955.0385	1.0	1.0	1.0	1.0	1.0
-19	678.3113	433.1075	792.2444	416.8195	1862.3269	0.9405156957294533	1.010519863919326	1.003750232489075	1.0273220878703782	0.952578120584326
-18	724.9276	419.9273	827.6533	413.7316	1805.1346	1.005151743849001	0.9797680207616122	1.04861226194259	1.019711436556956	0.9233243232805901
-17	635.6593	421.366	789.3156	389.67699999999996	1889.3269	0.8813763662589689	0.9831247738268921	1.0000395294775875	0.9604248103437225	0.9663885903014185
-16	639.229	415.1065	748.3022	401.658	1836.9231	0.8863259504381583	0.9685202031644052	0.9480767642183223	0.9899540092770139	0.9395841053769529
-15	635.9179	388.9381	729.8711	430.4133	1688.5	0.8817349292947249	0.9074644883430585	0.9247251054246098	1.060826304918986	0.8636658561966938
-14	660.8824	390.5497	714.2978	437.2589	1764.5577	0.9163495731699455	0.9112246490714974	0.9049941947414646	1.0776984428221443	0.9025692844412015
-13	547.8871	328.6309	730.7822	453.5534	1927.0	0.7596754130996971	0.7667566420523441	0.9258794421883924	1.1178589913588706	0.9856583386976777
-12	646.9197	389.7237	750.6267	435.0499	1837.5385	0.896989526382045	0.9092974383730049	0.9510218369956381	1.0722539890667282	0.939898881786727
-11	596.3478	374.44699999999995	731.56	446.3468	1906.4231	0.8268688226389991	0.873654073145812	0.9268648917931229	1.10009710795743	0.9751332774265059
-10	586.2414	346.8192	737.4	429.2874	1853.4231	0.8128557465965977	0.8091933083324798	0.9342639991364329	1.0580513341253135	0.9480238368707317
-9	587.2566	358.6951	721.3111	422.1378	1875.5192	0.8142633768900994	0.83690197847077	0.9138798384967447	1.040429936855181	0.9593259672379852
-8	487.1687	372.0112	726.1422	435.5914	1757.4423	0.6754860324722783	0.8679709014516376	0.9200006993676804	1.0735886073141516	0.8989297653217571
-7	525.7956	340.5428	746.5956	422.0594	1891.3269	0.7290443407702117	0.7945493068457744	0.945914552473101	1.0402367068079086	0.9674115880582402
-6	558.3193	380.2327	740.4356	406.848	1818.2115	0.7741402286511833	0.8871531808192605	0.9381100145904315	1.0027456412329259	0.9300131429636807
-5	546.2515	379.8296	699.1778	427.0926	1792.8077	0.7574075642934998	0.8862126740001779	0.8858376017567305	1.052641878669276	0.9170191277563076
-4	595.9551	391.0737	705.8622	432.4774	1848.5962	0.8263243226229844	0.912447237940759	0.8943065389357753	1.0659136281406043	0.9455548829345304
-3	541.3067	422.8729	713.2133	409.6865	1886.2692	0.7505513287977281	0.9866406500999654	0.9036201653041667	1.0097416041051526	0.9648245801809018
-2	590.9726	415.3797	759.8756	402.3017	1791.3269	0.8194158140164316	0.9691576292695242	0.9627399198565181	0.9915405166932028	0.9162617002171568
-1	546.1888	381.0201	686.2489	387.5724	1694.5577	0.757320627316153	0.888990330581964	0.8694570676932168	0.955237668028807	0.8667643629524431
0	521.2397	402.3281	730.3289	416.3302	1811.0769	0.7227273363827368	0.9387058336854498	0.925305124489981	1.026116125343205	0.9263638030657708
1	550.8896	430.4748	680.84	407.5344	1840.4038	0.7638385434742428	1.0043772881252324	0.8626041513046502	1.0044373900141472	0.9413644795230375
2	555.5338	400.7577	669.3244	392.07599999999996	1815.7115	0.7702779806384281	0.935041800173449	0.848014226557626	0.9663375512034977	0.9287343957676536
3	588.5577	437.5088	742.8	393.2304	1739.2115	0.8160674231616469	1.020788910465664	0.9411056394881236	0.9691827650628243	0.8896047315692247
4	521.125	421.6014	717.8711	386.7126	1691.1346	0.7225682985629331	0.9836740055441139	0.9095214601986304	0.9531185456481339	0.865013451141755
5	569.8402	430.6765	697.9867	389.92400000000004	1794.1346	0.7901145862638744	1.0048478915125034	0.8843285132710086	0.9610335835793895	0.917697835618071
6	579.4969	364.275	660.2133	360.1188	1702.2115	0.8035041286744912	0.8499209166990006	0.8364707322227577	0.887573631985488	0.8706792730680238
7	501.1772	388.8551	649.6756	376.1188	1831.8269	0.6949095834637273	0.9072708339992631	0.8231197778646075	0.9270083355104576	0.9369774047927956
8	581.5203	443.8635	735.1156	422.7672	1763.2692	0.8063096833788563	1.0356156003272992	0.9313697318735806	1.0419811995050945	0.9019102181363691
9	587.5419	428.95099999999996	699.3911	399.24699999999996	1647.7115	0.8146589609353477	1.0008219810279404	0.8861078465506224	0.984011692389595	0.8428025841946334
10	583.7161	382.1084	668.3911	403.715	1708.5769	0.8093542801070587	0.8915295356705468	0.8468317630501756	0.9950238333489427	0.8739351680286602
11	554.3963	398.2563	711.2978	403.86699999999996	1802.8462	0.7687007747096867	0.9292055715521302	0.9011932834349697	0.99539846303243	0.9221538092472347
12	558.7042	408.1572	682.2444	406.81	1795.2692	0.7746739135408295	0.9523062015820393	0.864383484584264	1.0026519838120542	0.9182781822455158
13	594.4262	388.2821	707.4578	436.5986	1887.0	0.8242044191992897	0.9059339190716165	0.8963281169626564	1.0760710219010483	0.9651983835612444
14	600.5175	374.0168	701.52	404.9477	1802.2692	0.8326503396157664	0.8726503370168878	0.8888050999107546	0.9980620307886446	0.9218586743943916
15	500.6242	353.9472	677.6311	377.3373	1746.2115	0.6941428187352929	0.8258242500502219	0.8585385698741796	0.930011534650781	0.8931852237181006
16	557.4214	390.6678	720.7644	387.7672	1724.8846	0.772895241219608	0.9115001982040543	0.9131871857596577	0.9557177855442235	0.8822765382881207
17	602.0136	390.6803	660.7022	373.4157	1885.3654	0.8347247640465267	0.9115293630148668	0.8370901540686728	0.920346088816811	0.964362287494594
18	506.2231	388.3794	649.4	369.4062	1719.8269	0.7019059996358907	0.9061609379589811	0.8227706008125841	0.9104639985803507	0.8796895304107821
19	552.0	379.723	651.5511	367.9762	1820.5769	0.765378173771627	0.8859639564935685	0.8254959809163845	0.9069395219528065	0.9312230424106737
20	512.1523	439.7103	684.1778	356.9786	1639.0192	0.7101271595415551	1.0259254169459684	0.8668330452242563	0.8798340784849186	0.8383564824938229
21	537.8846	423.6982	696.8578	336.1211	1454.0577	0.7458064000867428	0.9885662275690523	0.8828982303463745	0.8284272454366653	0.7437488826946375
22	522.9864	421.5102	690.4356	390.7767	1660.4808	0.7251492314119522	0.9834612190844255	0.8747614928155175	0.9631352068103732	0.8493340668227249
23	474.9574	404.08	711.4578	390.3159	1758.0192	0.6585543975205075	0.9427933402504487	0.9013959987046495	0.9619994873488541	0.8992248490247122
24	461.4306	351.4007	694.2533	383.4418	1732.7692	0.6397987499100474	0.8198827947914914	0.8795984058471192	0.945057106380042	0.8863095023448386
25	508.4184	365.8733	687.5822	375.1306	1578.8654	0.7049499030867619	0.8536500460687351	0.8711463193748665	0.9245727496339966	0.8075878812616732
26	437.8603	376.2787	699.6444	362.3135	1686.5962	0.6071172405454651	0.8779277678630384	0.886428770161934	0.8929828409746285	0.8626920646319752
27	490.6478	399.1206	715.0356	372.3848	1507.9808	0.6803099947990335	0.9312221432309524	0.9059289655287752	0.9178052615753177	0.7713304878650727
28	478.025	408.24199999999996	664.9156	391.5226	1706.0385	0.6628077926035906	0.9525040556585915	0.8424284073016013	0.9649736033953279	0.8726367792757023
29	449.8163	412.449	726.88	368.6627	1799.4038	0.6236948880918665	0.9623197643856596	0.920935470154991	0.9086315172009246	0.9203930255081932
30	454.68	396.5411	668.8089	371.2375	1637.1923	0.6304386740044988	0.9252036928716768	0.8473611032981267	0.9149775468656804	0.8374220251928541
31	459.8898	385.1889	679.1289	356.9192	1787.7692	0.6376623464858673	0.8987169116471888	0.8604362381924691	0.8796876771480822	0.9144419406574346
32	477.5951	422.6187	719.3956	329.0261		0.662211712754126	0.9860475545072814	0.9114529566275477	0.8109404190923116
33	527.3605	406.1054	687.1111	323.4846		0.7312141601617611	0.9475189728760259	0.8705494496027033	0.7972824559933355
34	425.6761	407.9164		337.4893		0.5902231812250516	0.9517443706665466		0.8317994055218443
35	470.3333	405.1454				0.6521428301050413	0.945279115405623
36	497.1402	414.3502				0.689312062290691	0.9667556154510034
