# Supplementary material for: Spatial control of the APC/C ensures the rapid degradation of cyclin B1
Source: EMBO J. 2024 Aug 14;43(19):4324–55. doi: 10.1038/s44318-024-00194-2 (PMC11445581; doi:10.1038/s44318-024-00194-2)
Supplement: Supplementary file 6 — Source data Fig. 2 [file 44318_2024_194_MOESM6_ESM.zip › Figure 2/Fig 2BC/RawData/221018c_CEi50nM-Rev10uM_1.txt]

Frame	Pol_Chr	Pol_Cyt	Chromatin	Cytoplasm	Kinetochore	Norm_PolChr	Norm_PolCyt	Norm_Chromatin	Norm_Cytoplasm	Norm_Kinetochore
-32	1063.9412	658.1755	1150.2788	647.2043	2589.3462	1.1378500205123774	1.0013773635256855	1.0619575923704563	1.1761053399588766	1.3024754489292658
-31	1075.4574	746.2056	1163.1154	651.2114	2464.9038	1.1501662165636484	1.1353102574861906	1.073808566960462	1.1833870772831638	1.2398792727957557
-30	979.3717	642.0027	1185.5481	628.4157	2450.8846	1.0474057296909283	0.976771349134648	1.0945188296223218	1.1419625309720522	1.232827429433277
-29	984.3488	669.8392	1235.3798	654.0784	1872.0962	1.0527285739769585	1.0191230334191326	1.1405243303372152	1.1885970148711282	0.9416891949534492
-28	1020.7	688.8099	1235.4327	633.7672	2323.3269	1.0916049833740658	1.0479858968199074	1.1405731685463838	1.1516873237875356	1.1686642161202467
-27	978.2751	673.278	1231.0769	639.6342	2316.1154	1.0462329521610292	1.0243549760813742	1.1365518174784104	1.1623488877319326	1.1650367360637162
-26	1049.2837	696.9964	1174.2163	610.0736	2463.0962	1.1221743077233057	1.060441200589955	1.0840571128235565	1.1086311057079439	1.238970026044014
-25	1026.0	675.8588	1098.5192	616.1639	2276.3654	1.0972731585596076	1.0282815195333668	1.014172220512731	1.119698452374138	1.14504195935331
-24	1017.3629	721.5042	1141.3942	599.9691	2167.4808	1.0880360649945051	1.0977284532297371	1.05375517359583	1.0902691195350853	1.0902715627696151
-23	972.9725	714.4672	1153.7308	573.5796	2156.2308	1.0405619963612454	1.0870220496836764	1.0651445394035257	1.0423138882907244	1.0846126637006321
-22	884.9892	615.3512	1112.0481	579.4513	1940.3077	0.9464667590400977	0.9362225763468356	1.0266623386227236	1.052983993116413	0.9760004832951312
-21	894.9185	612.5033	1123.3221	577.0333	2055.8462	0.9570858178834563	0.9318896551220486	1.037070693446254	1.0485899822731284	1.0341178797468353
-20	935.0452	657.2702	1083.1683	550.2945	1988.0192	1.0	1.0	1.0	1.0	1.0
-19	902.0762	610.7956	1067.8077	575.3753	1739.25	0.9647407419448814	0.9292914846892496	0.9858188242768922	1.0455770501068065	0.8748657960647462
-18	875.7783	668.8639999999999	1056.4615	596.1473	1807.1154	0.936616005301134	1.0176393209368078	0.9753438131451962	1.083324110998747	0.9090029915204038
-17	879.1333	632.5405	995.6154	572.5867	1854.4423	0.9402040671402836	0.9623751388698284	0.9191696248865481	1.0405095816876235	0.932809049329101
-16	839.2732	595.0655	938.0239999999999	561.0261	1732.1731	0.8975750049302429	0.9053590136902601	0.8660002328354697	1.0195015578022315	0.8713060215917432
-15	818.4043	622.9055	934.1346	554.5677	1827.8462	0.8752564047171195	0.947716023029798	0.8624094704396352	1.007765296582103	0.91943085861545
-14	808.0649	566.5541	929.5096	573.0309	1623.4423	0.864198757450442	0.8619805066470378	0.8581395892032659	1.0413167858301329	0.8166129884459868
-13	780.2368	554.4378	893.3077	524.4608	1666.5385	0.8344375223785974	0.8435462310629631	0.8247173592506353	0.9530547733986074	0.8382909480954712
-12	704.0227	595.6023	833.6587	516.0998	1593.75	0.7529290562638041	0.906175724991031	0.769648354738594	0.9378610907432293	0.8016773681059016
-11	695.1019	579.9083	770.8654	516.7886	1517.5	0.7433885549062227	0.8822981781313074	0.7116764772381171	0.9391127841546663	0.7633226077494624
-10	609.5526	591.8108	723.6971	480.1781	1466.0962	0.6518964003023597	0.9004071689238307	0.6681298741848335	0.8725838619139388	0.7374658152194908
-9	636.314	547.6457	684.1683	505.0048	1336.6154	0.6805168349080878	0.8332124292262147	0.6316361917164673	0.9176991592683554	0.6723352571242772
-8	541.3	503.1099	599.9567	515.9739	1378.4423	0.5789024958365648	0.765453690126222	0.5538905634516814	0.9376323041571376	0.6933747420548051
-7	540.5904	488.4389	540.7788	465.7387	1098.0192	0.5781436020419121	0.7431325807864102	0.499256486734333	0.8463444573769137	0.5523182069871357
-6	483.7411	462.9059	467.7692	440.8005	1058.5577	0.5173451508012661	0.7042855434492541	0.4318527416284247	0.8010265412429164	0.5324685495995211
-5	429.1429	424.55199999999996	399.3125	431.8409	923.0962	0.45895417676065287	0.6459322208735463	0.36865231377247654	0.7847450774085513	0.464329620156586
-4	330.2982	432.2077	330.9712	399.9074	886.9615	0.3532430303904025	0.657579942008629	0.3055584252234856	0.7267152406575025	0.44615338725098835
-3	307.6333	388.6078	257.9471	391.4109	845.5385	0.3290036674162918	0.591245122629932	0.23814129346289026	0.7112753262116922	0.42531706937236824
-2	246.0645	376.3139	241.2981	365.2019	689.7308	0.26315786659297324	0.5725406385380015	0.22277064422952556	0.6636481011531099	0.34694373173055876
-1	235.9148	344.0779	221.3606	333.3634	651.4615	0.2523030972192574	0.5234953600513153	0.20436399403490665	0.6057908992366815	0.327693766740281
0	218.8152	315.0733	212.5769	326.7102	600.5	0.23401563903007042	0.4793664766788453	0.1962547279125506	0.5937006457451419	0.3020594569710393
1	183.9697	314.9034	238.5192	303.8171	555.5577	0.19674952611916513	0.4791079832921072	0.22020511493920197	0.5520991032983248	0.2794528845596662
2	204.815	289.6592	228.6346	277.6318	469.7692	0.2190428869107076	0.4407003390690769	0.21107947859995532	0.5045149460879583	0.23630013231260544
3	212.1862	277.0619	205.8654	259.7363	507.3462	0.2269261421800786	0.4215342487762262	0.1900585532276009	0.47199508626744413	0.2552018612295093
4	202.8523	259.2695	226.5865	233.5511	399.3269	0.21694384399812972	0.39446410319530684	0.20918863670585633	0.4244111107779562	0.20086672201153793
5	184.6711	230.2085	195.2596	224.3302		0.1974996502842857	0.3502494103642611	0.18026709238075006	0.4076548102879458
6	184.9161	226.5988	193.8125	242.0261		0.19776166970324002	0.3447574528709806	0.17893110424298792	0.4398119552348788
7	154.7193	237.8211	176.0865	204.6722		0.16546718811026462	0.3618315572499711	0.162566149692527	0.3719321199830273
8	165.7107	217.3868	171.2067	191.4133		0.17722212787146546	0.33074190797026853	0.15806103262069246	0.3478379304172584
9	170.0211	174.0918	141.3942	177.2114		0.18183195849783518	0.2648709769589432	0.1305376089754473	0.3220301129667842
10	156.6802	168.4809	139.9038	163.4988		0.1675643059822135	0.25633430513052313	0.12916164551713707	0.2971114557750441
11	145.392	183.5256	126.3606	163.5867		0.15549194841062228	0.2792239782056147	0.11665832539597032	0.2972711884272876
12	143.3578	161.4393	140.2308	154.4204		0.15331643860639035	0.24562090294067795	0.12946353766076793	0.2806141075369643
13	125.1628	161.1413	114.3077	122.9216		0.13385748624772364	0.2451675125389832	0.1055308764113573	0.22337421144496267
14	105.9511	141.8533	98.4038	108.4893		0.1133112067737474	0.2158218948615044	0.09084811658539121	0.19714770909031437
15	132.7919	132.2509	122.899	115.4798		0.14201655706055707	0.2012123781056862	0.1134625154742804	0.2098509071051955
16	116.8243	135.0802	103.6731	113.62		0.1249397355336405	0.20551700046647478	0.0957128268986454	0.2064712622059643
17	128.5654	125.0607	99.0048			0.1374964547168415	0.190272889292714	0.09140297034172806
18	101.2226	103.1507	92.1587			0.10825423198792956	0.1569380446580417	0.08508253057258044
19	106.9876	106.0248	94.2548			0.11441970933597648	0.1613108277235146	0.08701768690978123
20	87.0104	96.6575				0.0930547528611451	0.14705900252285892
21	85.2477	89.3852				0.09116960335179518	0.1359946031327755
