# Supplementary material for: Spatial control of the APC/C ensures the rapid degradation of cyclin B1
Source: EMBO J. 2024 Aug 14;43(19):4324–55. doi: 10.1038/s44318-024-00194-2 (PMC11445581; doi:10.1038/s44318-024-00194-2)
Supplement: Supplementary file 6 — Source data Fig. 2 [file 44318_2024_194_MOESM6_ESM.zip › Figure 2/Fig 2BC/RawData/221018_CEi50nM_2b.txt]

Frame	Pol_Chr	Pol_Cyt	Chromatin	Cytoplasm	Kinetochore	Norm_PolChr	Norm_PolCyt	Norm_Chromatin	Norm_Cytoplasm	Norm_Kinetochore
-58				657.3278					1.1686247221678006
-57				698.6603					1.242107361011009
-56				710.1235					1.2624871150928443
-55				685.3967					1.2185267808728422
-54				678.2494					1.2058200134475943
-53				632.8907					1.125179428665705
-52				676.8931					1.2034087268556135
-51				643.4371					1.143929257548449
-50				602.266					1.0707335623430387
-49				634.9406					1.1288238262067367
-48				631.5819					1.1228525895507715
-47				620.323					1.1028360485123199
-46				603.1188					1.0722497056783196
-45				640.4632					1.138642134348647
-44				617.5273					1.0978657366895666
-43				582.8456					1.0362071669062605
-42				572.8409					1.0184203948301789
-41				556.2304					0.9888895565671871
-40				534.5772					0.9503935963567047
-39				516.7909999999999					0.9187725496986736
-38				586.3183					1.0423810775071392
-37				577.1781					1.026131249513316
-36				560.133					0.9958277612813831
-35				571.2494					1.015590959888693
-34				549.4537					0.9768416572470693
-33				536.4228					0.9536747808543526
-32				581.9335					1.0345855975627924
-31				559.7458					0.995139381005327
-30			949.375	549.9667	1532.05			1.1215871999122933	0.9777536899991787	0.917402076362847
-29	841.6610000000001	654.2415	969.8221	569.1378	1721.4	0.9551492556537936	1.045714082950779	1.1457433085472652	1.011836869519581	1.0307861585790314
-28	823.6339	624.7568	880.3125	577.4632	1903.4375	0.9346914096248146	0.9985868890604819	1.0399970843163036	1.0266381121597612	1.1397914655049814
-27	795.8607	587.837	919.8989999999999	553.0119	1966.8375	0.9031733146826418	0.9395757214721736	1.0867643909015074	0.9831675733066325	1.1777558215256103
-26	881.1654	628.3019	884.0865	559.6603	1783.4125	0.9999803672950003	1.0042532385590521	1.0444556703254875	0.994987375546642	1.0679196700574105
-25	845.265	635.9599	914.4712	565.5226	1660.95	0.9592392133890055	1.016493486918774	1.0803520132807738	1.005409616487561	0.9945882828464285
-24	825.8636	619.3144	928.0288	532.7672	1538.475	0.9372217588929062	0.9898879692807807	1.0963688987280744	0.9471757030208019	0.9212494105494802
-23	779.0227	584.4221	874.0673	553.266	1452.4125	0.8840649050418262	0.9341174785727724	1.0326190341455153	0.9836193228627944	0.8697145936721082
-22	788.2017	623.6553	922.5385	536.5796	1531.1125	0.8944815870760967	0.9968262944446248	1.0898826838986566	0.9539535464206894	0.9168406949153811
-21	866.3291	680.8343	904.7115	553.7316	1504.7125	0.9831435637581174	1.0882189767324995	1.068821949191258	0.9844470859220189	0.9010321933547407
-20	881.1827	625.6409	846.4567	562.4798	1669.9875	1.0	1.0	1.0	1.0	1.0
-19	877.6804	586.5349	951.0239999999999	554.7957	1723.1625	0.9960254553340641	0.9374944956443865	1.1235353208262158	0.9863388871920379	1.0318415557002671
-18	857.8174	616.8926	867.2019	547.8812	1570.25	0.9734841594143872	0.9860170586673602	1.024508282585512	0.9740460012964023	0.9402764990755919
-17	821.5678	571.0929	946.0433		1563.425	0.9323467199253913	0.9128126054418757	1.1176511450615254		0.9361896421380399
-16	781.7554	587.2318	910.3798	567.5558	1565.8125	0.8871660780448822	0.9386083934090627	1.0755184523910084	1.0090243240735046	0.9376192935575866
-15	819.6224	561.7668	919.0529	571.0475	1480.3375	0.9301390052255906	0.897906131136887	1.0857648123052248	1.015232013665202	0.8864362757206268
-14	817.375	559.742	834.4712	589.3563	1427.5625	0.9275885693171235	0.8946697698312243	0.9858403861650572	1.0477821603549142	0.8548342427712783
-13	850.9579	600.1156	874.0673	544.2114	1425.4375	0.9656997351400567	0.9592013565609281	1.0326190341455153	0.9675216781118186	0.8535617781570222
-12	813.5	529.4708	960.2163	547.981	1457.5875	0.9231910703648631	0.8462854650327369	1.1343950612004134	0.9742234298902823	0.8728134192621203
-11	656.1744	576.5211	951.0048	543.3325	1301.3875	0.7446519320000268	0.9214888284957075	1.1235126380357083	0.9659591331102024	0.7792797850283311
-10	700.7753	561.9261	899.5239999999999	530.9145	1304.45	0.7952667477470904	0.8981607500404786	1.0626934608704732	0.9438818958476376	0.7811136310900532
-9	698.4545	596.1959	883.2260000000001	538.9572	1351.5375	0.7926330146971793	0.9529362610404788	1.0434390796363242	0.9581805426612653	0.8093099499247749
-8	711.663	576.3580000000001	863.125	562.5938	1137.0625	0.807622528222581	0.9212281358204044	1.0196918519281613	1.0002026739449132	0.6808808449165039
-7	676.1014	569.875	897.625	510.6105	1344.1875	0.7672658575798186	0.9108659616083283	1.0604499911218142	0.9077845995536196	0.8049087193766421
-6			910.7452	518.3515	1285.8625			1.0759501342478592	0.9215468715498761	0.7699833082582953
-5	658.7031	547.492	810.3269	522.8195	1743.6	0.747521597961467	0.8750898478664039	0.9573164226829324	0.9294902679171767	1.0440796712550244
-4	750.5667	547.7664	876.3606	492.7838	1591.55	0.8517719424133043	0.8755284381184159	1.035328328076321	0.8760915503098956	0.9530310855620177
-3	645.1186	546.4346	873.4327	524.2755	1517.575	0.7321053851828911	0.8733997409696203	1.0318693206634197	0.9320788053188754	0.9087343468139732
-2	687.8793	581.3723	865.9760000000001	498.3729		0.7806318712339677	0.9292427972659716	1.0230600100394978	0.8860280849196719
-1	671.2778	570.604	852.2981	490.4347		0.7617918508840448	0.9120311667603573	1.006901002732922	0.8719152225555479
0	696.75	567.8738	877.8989999999999	507.81		0.7906986825774043	0.9076673216217161	1.037145786665756	0.9028057540910803
1	605.3966	624.1175	882.3077	486.9929		0.6870273326972943	0.9975650568880646	1.0423542042965694	0.8657962472607906
2	679.303	543.2034	898.0625	512.7625		0.7708991563270591	0.8682351169816424	1.0609668515826032	0.9116105147242622
3	656.6167	604.4436	884.0192	516.399		0.7451538710417261	0.9661190628681724	1.0443761624191763	0.9180756357828317
4			874.1538	520.2280000000001				1.032721224842334	0.9248829913536453
5	653.8154	606.25	888.3894	522.4513		0.7419748481217345	0.9690063421365196	1.0495390963294402	0.9288356666319395
6	590.0291	548.568	855.125	477.601		0.6695877029814589	0.8768096842773546	1.0102406892165896	0.8490989365306986
7	570.9253	544.9963	918.2885	486.4513		0.6479079764048932	0.8711008183768038	1.0848617537081342	0.8648333682382906
8			923.9808	484.1781				1.0915866103960192	0.860791978663056
9	592.122	519.0346	903.1058	505.0594		0.6719628063510552	0.8296046502074912	1.0669249826955118	0.8979156229254811
10	566.0565	528.2871	952.5481	495.772		0.6423826750116634	0.8443934851445933	1.1253358854623043	0.8814040966448929
11	638.0133	512.811	884.0048	489.1449		0.7240420176201825	0.8196570908327765	1.0443591503262957	0.8696221624314332
12	589.2642	456.6657	819.6394	473.1758		0.6687196650592436	0.7299166342865373	0.9683181667768712	0.8412316317848214
13	568.0235	507.7163	911.2981	477.0214		0.6446149022217527	0.8115139211646809	1.076603327730763	0.8480684995265609
14	615.2619	508.5014	874.7356	504.6793		0.6982228543524516	0.8127687943675038	1.033408560650533	0.8972398653249415
15	710.033	516.8514	867.1923	491.0736		0.8057727415665333	0.8261151085231161	1.0244969411902582	0.8730510855678729
16	606.773	432.34	812.4038	466.1591		0.6885893243251372	0.6910353846751387	0.9597700626623903	0.8287570504754127
17	603.1905	427.8972	883.0625	506.8931		0.68452376561637	0.6839341865277669	1.0432459214984062	0.9011756511078265
18	563.7955	462.0025	843.7308	498.7506		0.6398168053004217	0.7384467671470967	0.9967796344455659	0.8866995757003185
19	711.2674	516.1521	861.2067	499.4418		0.8071735861359965	0.8249973746920958	1.0174255812494601	0.8879284198294766
20			882.125	543.9976				1.042138363368144	0.9671415755730252
21			865.6538	536.6746				1.022679364461289	0.9541224413747837
22			861.3173	465.019				1.0175562435739478	0.8267301332421183
23			848.8413	465.9715				1.0028171553252518	0.8284235273871169
24			858.3894	453.3492				1.0140972361610465	0.8059830770811681
25			869.5192	440.3634				1.0272459300044527	0.7828963813456058
26			748.0817	445.2827				0.8837802335311422	0.7916421176369356
27			835.3077	463.7506				0.9868286233660859	0.8244751189287154
28			827.4183	453.8955				0.9775081229790019	0.8069543119592918
29			806.8798	431.5629				0.95324403481005	0.7672504861507916
30				432.0261					0.7680739823901233
31			881.8173	435.0048				1.0417748480223503	0.773369639229711
32				450.2755					0.800518525287486
33				430.5748					0.7654938008440482
34				409.3515					0.7277621347468833
35				402.038					0.7147598900440514
36				400.2304					0.7115462635280414
37				416.0784					0.7397214975542233
38				399.3349					0.7099542063554994
39				406.0855					0.7219557040092819
40				445.2732					0.7916252281415261
41				403.3563					0.7171036186543943
42				445.1021					0.7913210394399942
43				423.8646					0.7535641279917964
