# Supplementary material for: Spatial control of the APC/C ensures the rapid degradation of cyclin B1
Source: EMBO J. 2024 Aug 14;43(19):4324–55. doi: 10.1038/s44318-024-00194-2 (PMC11445581; doi:10.1038/s44318-024-00194-2)
Supplement: Supplementary file 6 — Source data Fig. 2 [file 44318_2024_194_MOESM6_ESM.zip › Figure 2/Fig 2BC/RawData/221007_CEi50nM-Rev10uM_4.txt]

Frame	Pol_Chr	Pol_Cyt	Chromatin	Cytoplasm	Kinetochore	Norm_PolChr	Norm_PolCyt	Norm_Chromatin	Norm_Cytoplasm	Norm_Kinetochore
-31	897.9103	731.6522	1269.0192	755.4751		0.9141362178671417	1.0681156927935365	1.280308060259728	1.1684994642203106
-30	952.6349	711.7567	1169.5769	730.4418		0.9698497327564266	1.0390708873983312	1.17998114777427	1.1297802560853683
-29	934.0263	743.1821	1161.3558	743.0119		0.9509048612878594	1.0849478257746719	1.1716869150359466	1.1492225317013294
-28	925.6602	726.5253	1142.9183	725.247		0.9423875795367779	1.0606310951317197	1.1530853998965076	1.1217454167945278
-27	980.8571	744.5397	1202.8462	700.3088	1981.0584	0.9985819292440824	1.0869297426807325	1.2135464026964957	1.0831733006008653	1.0419177832766553
-26	903.0526	726.1016	1196.9663	726.304	1353.4307	0.9193714431152965	1.06001254902602	1.2076141966561766	1.1233802872670038	0.7118232934286904
-25	869.7079	730.1801	1178.0144	681.7625	1809.5036	0.885424179180453	1.0659666209922607	1.1884937055499456	1.0544875879767575	0.951690257966715
-24	946.5210000000001	729.5018	1074.6587	683.3135	1849.6423	0.9636253499618225	1.0649763924732707	1.0842185804897524	1.0568865322556695	0.9728008043936183
-23	961.6974	730.1883	1102.0337	697.4632	1818.3066	0.9790759989819292	1.0659785919105207	1.111837101273055	1.0787719880024946	0.9563201074684684
-22	975.2959	720.5993	1122.1538	701.5297	1826.3723	0.9929202341562738	1.0519799168867905	1.132136184378521	1.0850616765326022	0.9605621814348767
-21	991.2883	745.2837	1178.7548	678.7458	1779.7664	1.0092016289132095	1.08801588453261	1.1892406919531586	1.0498216336207324	0.9360502760737761
-20	982.25	684.9934	991.1827	646.5344	1901.3577	1.0	1.0	1.0	1.0	1.0
-19	964.8725	690.8557	1142.9904	628.1663	1748.8686	0.982308475439043	1.0085581846482023	1.1531581412791	0.9715899107611289	0.9197998882587953
-18	924.1158	664.3082	1056.7163	615.9311	1774.6058	0.9408152710613388	0.9698023367816392	1.0661165696293933	0.9526656276912722	0.9333361102963424
-17	893.2660000000001	669.2092	1070.8462	659.0475	1910.9927	0.9094079918554341	0.9769571502440755	1.0803721654948175	1.0193541132536799	1.005067431551675
-16	874.1339999999999	670.1452	964.8029	680.8504	1920.7445	0.8899302621532196	0.9783235867674055	0.9733855322535392	1.0530768355094486	1.0101962928911272
-15	822.0	658.8484	953.1154	658.8456	1707.0949	0.8368541613642149	0.9618317490358301	0.9615940633346406	1.0190418328862316	0.8978294299910007
-14	898.8889	671.258	930.1779	647.8527	1644.5474	0.9151325019088827	0.9799481279673645	0.938452517381508	1.00203902530167	0.8649332001022216
-13	821.9597	630.192	901.1635	605.8789	1789.9416	0.8368131331127513	0.9199971853743409	0.90918001292799	0.9371178084259709	0.9414018203939217
-12	766.5897	599.5689	926.2452	578.734	1597.3139	0.7804425553575973	0.8752914991589701	0.9344848331190607	0.895132571445541	0.8400912148198101
-11	782.3874	621.1765	864.3317	552.4442	1804.7956	0.7965257317383557	0.9068357446947665	0.8720205669449235	0.8544699245701389	0.9492141326169189
-10	692.15	559.8719	896.1010000000001	518.2328	1642.2336	0.7046576737083227	0.8173391159681247	0.9040724782625849	0.8015548747290168	0.8637162802138704
-9	716.7033	548.3204	877.7885	538.2874	1409.0949	0.7296546703995928	0.8004754498364509	0.8855970750901928	0.8325734871957317	0.741099320764315
-8	678.39	567.84	778.7404	543.4086	1463.7153	0.6906490201068974	0.8289714908202036	0.7856678693040143	0.8404944887696617	0.7698263719656748
-7	734.85	531.25	707.5239999999999	529.7387	1360.2993	0.7481292949860016	0.775554917755412	0.7138179469839414	0.8193511435741083	0.7154357646643763
-6	664.9074	518.3699	697.75	512.7862	1220.5401	0.6769227793331637	0.7567516708920116	0.7039570000565991	0.7931305743360292	0.6419308160689595
-5	529.43	516.8933	655.0913	475.6105	1305.0657	0.5389972003054212	0.7545960296843736	0.6609188195072413	0.7356306176438562	0.6863862070771849
-4	484.5102	463.0166	571.8798	437.6936	1178.7226	0.4932656655637567	0.6759431550727351	0.5769670919397605	0.6769842409004069	0.6199373216307484
-3	411.3643	422.3801	511.9471	428.7387	1071.3212	0.41879796385848816	0.6166192258202781	0.5165012464402375	0.6631336244444225	0.5634506331975304
-2	458.9268	393.7075	410.9375	405.342	949.9781	0.467219954186816	0.5747610122958849	0.41459309166715685	0.6269457588026252	0.49963144757033356
-1	416.0488	396.9906	348.399	392.6983	839.3577	0.4235671163145839	0.5795539051909113	0.3514982656577844	0.6073896454697538	0.44145175839348905
0	285.0103	383.3795	328.1683	365.0451	808.4307	0.29016065156528376	0.5596834947606795	0.33108759868387533	0.5646182167569119	0.42518601313156384
1	274.7414	327.7148	291.3702	330.6176	640.3942	0.2797061847798422	0.4784203760211413	0.29396215248712476	0.5113689232931766	0.33680890239642963
2	212.1583	271.5172	324.0144	341.4893	606.0073	0.21599216085517944	0.39637929358151486	0.32689674668454166	0.5281842698547827	0.318723457453587
3	230.0	260.78700000000003	263.149	301.285	588.8978	0.23415627386103335	0.38071461710434007	0.2654899041317005	0.46599995298007346	0.30972488764213063
4	269.0341	235.234	266.2933	265.1045	523.5182	0.27389574955459406	0.3434106080438148	0.2686621749955886	0.41003928019916647	0.27533914318173797
5	193.1111	265.0	201.6538	252.8622	472.7153	0.19660076355306694	0.3868650413274055	0.20344765904408946	0.39110401550172735	0.24861986779236753
6	162.2435	231.8211	181.2163	220.6081	441.4526	0.1651753626877068	0.3384282242719419	0.18282835243189777	0.3412163374446897	0.23217756448457857
7	156.1077	189.5194	177.649	232.0713	416.9489	0.15892868414354797	0.2766733226918683	0.17922931867152242	0.358946561853476	0.21929008939243783
8	118.4333	190.2065	129.5433	193.5701		0.12057347925680835	0.27767639804996663	0.13069568304612256	0.29939644356123973
9	82.7887	174.6383	123.3221	180.5226		0.08428475439043014	0.2549488797994258	0.12441914089097804	0.27921576949347165
10	124.4954	166.1237	105.5913	162.3587		0.12674512598625604	0.24251868704136423	0.10653061236843622	0.2511215180507023
11	105.7018	154.9213	107.3462	153.981		0.10761191142784424	0.22616466085658637	0.10830112349620308	0.23816366151592241
12	91.3881	141.9339	86.6298	147.4371		0.0930395520488674	0.20720477014815034	0.08740043586313603	0.22804215831361793
13	105.8507	128.4444	93.226	142.3539		0.10776350216340036	0.18751187967650493	0.09405531391942172	0.22017993164787522
14	61.8205	137.1053	51.8942	116.848		0.06293764316620006	0.20015565113474088	0.05235583712266165	0.18072974926005483
15	68.6714	115.8848	75.7019			0.06991234410791551	0.16917652053289858	0.0763753241455889
16	96.2211	112.1902	72.7115			0.09795988801221686	0.1637828919227543	0.07335832233552907
17			73.1346					0.07378518612158991
18			73.6971					0.0743526899733016
19			51.6587					0.05211824217674502
