# Supplementary material for: Spatial control of the APC/C ensures the rapid degradation of cyclin B1
Source: EMBO J. 2024 Aug 14;43(19):4324–55. doi: 10.1038/s44318-024-00194-2 (PMC11445581; doi:10.1038/s44318-024-00194-2)
Supplement: Supplementary file 6 — Source data Fig. 2 [file 44318_2024_194_MOESM6_ESM.zip › Figure 2/Fig 2BC/RawData/221018_CEi50nM_4.txt]

Frame	Pol_Chr	Pol_Cyt	Chromatin	Cytoplasm	Kinetochore	Norm_PolChr	Norm_PolCyt	Norm_Chromatin	Norm_Cytoplasm	Norm_Kinetochore
-58			1174.3317	645.8599				1.181751682463854	1.2555735940308825
-57			1142.4231	615.2043				1.1496414688546446	1.1959780658533734
-56			1162.2885	652.5202				1.1696323878367496	1.2685214435696508
-55			1140.0048	683.8599				1.14720788889278	1.3294468853951142
-54			1144.4135	655.7815				1.1516444451421588	1.2748615215992867
-53			1110.4375	664.2352				1.1174537687230583	1.29129580168365
-52			1149.7548	623.7553				1.1570194939989205	1.212601500444309
-51			1177.7788	627.8432				1.185220562870149	1.2205485169645154
-50			1110.2356	637.0309				1.1172505930234757	1.2384097179925981
-49			1130.2885	612.5701				1.1374301967191605	1.1908570915346457
-48			1117.1587	613.2779				1.124217436439919	1.1922330787880036
-47			1103.8173	635.5487				1.1107917391719127	1.2355282708225965
-46			990.0625	629.4489				0.99631818260494	1.2236700523314508
-45			945.5721	628.9762				0.9515466712393779	1.2227511074675592
-44			990.7260000000001	698.1663				0.9969858749113938	1.3572590131733573
-43			922.9279	631.6912				0.9287593944860993	1.2280291597321353
-42			823.9712	604.1781				0.8291774393059139	1.17454275834705
-41			1021.9663	619.285				1.028423565885482	1.2039110853289003
-40			970.8269	613.5891				0.9769610429967682	1.192838062163597
-39	865.9615	694.8192	968.3558	636.4656	1885.7216	1.0608558988599213	1.1415339801518554	0.9744743294195596	1.237310755581856	0.9814299672098828
-38	905.2652	686.6271	1017.7692	638.2898	2158.3196	1.1090053396745772	1.128074996118596	1.0241999466248681	1.240857062374136	1.1233044868640456
-37	890.8983	691.6885	1023.4904	585.9596	2075.2268	1.0914050068499301	1.1363904832081015	1.0299572958693042	1.1391253752228592	1.0800585676470322
-36	831.9516	683.3056	982.3654	611.114	2067.7732	1.0191916874202256	1.1226180295939598	0.9885724486908402	1.1880263836516074	1.0761793171767637
-35	896.6328	698.2079	958.5144	602.943	2114.0	1.0984301207285634	1.1471013510571795	0.9645707468050395	1.1721416819743142	1.1002382062557337
-34	954.0435	694.3468	974.6779	571.3705	2109.0825	1.1687617460406325	1.1407578636423752	0.9808363754340755	1.1107636690375455	1.0976788773156851
-33	896.5402	640.539	931.7115	617.6627	1918.2062	1.0983166800545445	1.0523558274044373	0.9375984934204886	1.2007572789978425	0.9983366834042703
-32	879.1513	678.9548	942.7548	615.9501	2001.0619	1.0770142120583517	1.1154700031133378	0.9487115702070159	1.1974279263980958	1.0414592031516985
-31	872.0261	648.9396	946.9423	579.981	1837.7423	1.068285405465268	1.0661573607438495	0.9529255288102941	1.1275027736504855	0.9564589837806464
-30	817.5260000000001	692.4273		586.8147		1.0015194434987653	1.1376042742267378		1.1407877186819526
-29	898.9419	673.8269	970.8125	637.7292	1594.6598	1.1012589097175167	1.1070452616887763	0.9769465520107652	1.2397672369231152	0.8299459025260771
-28	872.7296	643.9046	925.7404	611.9549		1.0691472360718801	1.0578852468039	0.9315896651897937	1.1896611218281383
-27	783.7080000000001	648.5391	994.8894	584.4584	1964.6082	0.9600903213176466	1.0654993703500162	1.0011755812394865	1.1362069914071753	1.0224867558956034
-26	804.3851	628.5804	888.6394	570.5107	2109.4227	0.9854210357966579	1.0327087764089498	0.8942542435443664	1.1090921886187308	1.0978559355170894
-25	822.8	663.3757	899.1154	525.1045	2003.3196	1.0079804166604902	1.0898747518160452	0.9047964358614872	1.0208209927676104	1.0426342304924097
-24	849.3684	615.9003	956.6538	571.7482	2019.5155	1.040528334625977	1.0118763569511633	0.9626983906552462	1.1114979306730264	1.0510634395580185
-23	889.505	618.9948	973.7692	508.285	1951.3814	1.089698128976166	1.0169603801065106	0.9799219338381832	0.9881233131860131	1.0156028246247883
-22	778.2167	606.1745	965.8846	543.0499	1963.5773	0.953363142340972	0.9958976229378244	0.9719875152105037	1.0557074602109704	1.021950220622742
-21	752.6087	609.9675	991.6683	534.5653	1835.0722	0.9219917732235172	1.0021292273418418	0.9979341288079595	1.039213109476524	0.95506932151266
-20	816.2857	608.6715	993.7212	514.3943	1921.4021	1.0	1.0	1.0	1.0	1.0
-19	729.05	630.5469	917.4904	545.7387	2130.8866	0.8931309221758998	1.0359395831741753	0.9232875377922903	1.0609345787851847	1.1090268923928
-18	808.9405	605.4968	966.0481	542.1473	1933.7113	0.9910016799265258	0.9947842144736528	0.9721520482807452	1.0539527751376714	1.006406363353095
-17	834.1757	628.2976	941.3846	524.1473	1890.1134	1.021916346200846	1.0322441579735537	0.9473327126360995	1.018960163438825	0.9837156938675148
-16	776.4129	593.1489	937.9327	542.8171	1850.2371	0.9511533768140248	0.9744975738144467	0.9438590019011368	1.0552548890996651	0.9629619432600808
-15	836.2267	648.8205	960.3942	512.1425	1922.4124	1.0244289468748504	1.0659616886941479	0.9664624242695034	0.9956224242764743	1.000525813935563
-14	751.6496	664.9885	974.0144	530.5534	1957.9175	0.920816816955142	1.0925244569525598	0.9801686831276217	1.0314138395390462	1.0190045592226635
-13	828.6667	625.8156	962.125	596.5511	1961.3711	1.015167483639613	1.0281664247463533	0.968204160281576	1.1597156111566556	1.020801996625277
-12	865.2302	648.4029	960.4038	533.0713	1862.7216	1.0599600115498777	1.0652756043284433	0.9664720849268388	1.0363087227055197	0.9694595420708659
-11	764.7071	632.7238	944.0481	542.4347	1995.0103	0.9368130545469557	1.0395160607979836	0.9500130418874027	1.0545114905044632	1.0383096281616429
-10	799.0116	622.3442	908.5962	541.3492	1908.134	0.9788381690381199	1.0224631841642002	0.9143371400348508	1.0524012416156243	0.9930945740092613
-9	807.4793	620.0799	912.6154	502.9287	1817.8144	0.9892116203922229	1.0187431151286037	0.9183817352392201	0.9777104839614279	0.9460874431229153
-8	849.6092	591.9043	962.3269	502.2708	1762.6495	1.0408233293808773	0.9724527926804524	0.9684073359811586	0.9764315040038352	0.9173766906989432
-7	792.7073	544.8657	951.9952	508.9834	1799.5979	0.971115015245275	0.895172026290043	0.9580103554196087	0.9894810265199283	0.9366066061861804
-6	744.3333	561.1396	911.5529	501.1805	1814.8557	0.9118539011525009	0.9219087800233787	0.9173125218622689	0.9743119237518766	0.9445475780420975
-5	750.7609	575.8622	949.1971	487.1853	1752.7938	0.9197281050004918	0.9460968683435975	0.9551945757019172	0.9471047793492268	0.912247259436221
-4	768.0256	577.3775	883.3846	483.3207	1826.8866	0.9408784203863917	0.9485863885527744	0.8889662412354693	0.9395918656174844	0.9508090992510105
-3	747.2667	572.4401	910.7067	458.1591	1857.3505	0.915447495895126	0.9404746238323957	0.9164609751709031	0.8906768601440568	0.9666641355289453
-2	758.7945	589.5815	931.6394	485.6461	1728.5876	0.9295697572553334	0.9686366126884534	0.9375259378586268	0.9441125222421787	0.8996490635666528
-1	734.8774	574.5238	950.2308	554.4869	1638.3093	0.9002698442469346	0.9438979810948928	0.9562348071068627	1.0779413768776207	0.8526634274002303
0	694.3511	563.7692	941.8462	522.9834	1866.134	0.8506226435180722	0.9262290085867334	0.9477972292429707	1.0166975022856979	0.9712355367988824
1	821.831	561.5835	887.1827	523.8005	1698.2165	1.0067933322854976	0.9226380732464062	0.8927883394255853	1.0182859724534272	0.8838423253518876
2	708.8557	573.1809	946.8029	513.5796	1510.433	0.8683916672802181	0.9416917006956953	0.9527852480152381	0.9984161955138305	0.7861097893043835
3	741.0833	535.55	898.3173	505.791	1540.2062	0.9078724520103684	0.8798670547249213	0.9039932930886451	0.9832748924317395	0.801605348510861
4	703.6353	525.609	863.4808	534.2684	1453.134	0.8619963574028064	0.8635347638258075	0.8689366796240234	1.0386359257868916	0.7562883375634908
5	713.7851	522.865	925.9519	510.0499	1385.2679999999998	0.8744304843267499	0.8590265849477099	0.9318025015467115	0.991554338763085	0.7209672561511199
6	731.5089	519.8629	878.4375	521.3278	1585.0619	0.8961432253437737	0.8540943678158086	0.8839878831205372	1.0134789596229974	0.8249506441155654
7	691.2	538.2641	868.9423	507.2518	1556.6804	0.846762352935988	0.884326110225302	0.8744326879611707	0.9861147372744993	0.8101793997206519
8	698.4474	529.1355	810.5337	498.228	1484.3814	0.8556408620168159	0.8693285294284354	0.8156550348327076	0.9685721634162742	0.7725511489760524
9	758.8497	523.0482	860.2163	529.4038	1655.2371	0.929637380637686	0.8593275683188714	0.8656515529707931	1.0291789780718799	0.8614735562118934
10	702.8646	514.5959	805.5192	488.2922	1620.3299	0.8610522026785474	0.8454410958949121	0.8106088508527342	0.9492566305653075	0.8433059899330806
11	750.9871	534.2629	896.7885	480.5226	1376.8763	0.9200052138607844	0.8777524493918311	0.9024548334080023	0.9341522641288987	0.7165997684711596
12	725.2119	547.8105	888.5962	466.4014	1636.7732	0.8884290144982326	0.9000101039723398	0.8942107705863577	0.906700171444357	0.851863959136924
13	720.6098	540.3281	895.1731	475.7743	1413.2062	0.8827911600068455	0.8877171019178652	0.9008292265476474	0.9249214075661413	0.7355077836128107
14	736.1127	545.7222	853.9471	504.4561	1615.4433	0.9017831624393273	0.896579189267117	0.8593427412034683	0.9806798014674734	0.8407627429989797
15	751.6187	523.7222	865.4135	536.2898	1525.5567	0.92077896256176	0.860434897970416	0.8708815913356786	1.042565596080672	0.7939809683772076
16	745.0176	555.8599		502.9145		0.9126922105826428	0.91323464298887		0.9776828786788655
17	683.5057	489.5613	849.8462	496.6532		0.837336363971585	0.8043111924905306	0.855215929779902	0.9655106986994217
18	699.5705	526.9482	938.0192	478.9762		0.8570167283342095	0.8657349654123776	0.9439460484490015	0.9311460099771711
19	671.4245	490.5768	926.1827	492.6936		0.8225361537020678	0.8059795801183396	0.932034759850147	0.9578131017392688
20	716.8978	507.4121	947.5288	456.2779		0.878243732555893	0.8336386704486738	0.9535157345943712	0.8870197434147306
21	695.8446	484.5625	892.0192	447.2637		0.8524522725315413	0.7960985523389874	0.8976553987174672	0.8694958322827449
22	732.3977	497.77	932.9712	434.5558		0.8972320598045512	0.8177974490344956	0.9388661528002019	0.8447912428267574
23	748.6310000000001	474.9462	907.9327	463.2352		0.9171188469919295	0.7802997183209661	0.9136694477283971	0.9005449710465299
24	743.4878	519.5429	896.0385	455.0974		0.9108181118449091	0.8535686326696749	0.9017000945536837	0.8847248112974813
25	695.5272	489.29	907.4615	474.7577		0.8520634380830143	0.803865467661949	0.9131952704641906	0.9229451026187497
26	664.0411	508.0355	934.0288	460.9406		0.8134910362879075	0.8346628682302358	0.9399304352166383	0.8960841906685202
27	685.9184	525.0653	937.75	493.7031		0.8402920693085767	0.8626415069540794	0.9436751475162249	0.9597756040453791
28	723.2485	464.3856	877.5673	474.26599999999996		0.8860237291918749	0.7629494727451507	0.8831121847858334	0.9219892211091762
29			814.7115	470.5938				0.8198592321468033	0.914850339515815
30			833.6058	481.1853				0.8388729152603367	0.9354405754496112
31			799.7739999999999	470.4371				0.80482734996496	0.9145457093906366
32			771.9663	460.0166				0.7768439477793169	0.8942879032679794
33			761.3798	441.8147				0.7661905572709932	0.8589027911079108
34			803.4567					0.8085333190033582
35			812.0239999999999					0.817154751252162
