# Supplementary material for: Spatial control of the APC/C ensures the rapid degradation of cyclin B1
Source: EMBO J. 2024 Aug 14;43(19):4324–55. doi: 10.1038/s44318-024-00194-2 (PMC11445581; doi:10.1038/s44318-024-00194-2)
Supplement: Supplementary file 6 — Source data Fig. 2 [file 44318_2024_194_MOESM6_ESM.zip › Figure 2/Fig 2BC/RawData/221007_CEi50nM-Rev10uM_3.txt]

Frame	Pol_Chr	Pol_Cyt	Chromatin	Cytoplasm	Kinetochore	Norm_PolChr	Norm_PolCyt	Norm_Chromatin	Norm_Cytoplasm	Norm_Kinetochore
-23	1080.9389999999999	897.25	1396.6298	920.9192	2512.8406	1.1519086690548006	1.2161111928854682	1.047927045545062	1.153419506298148	1.0853719723198336
-22	1017.1111	824.2833	1394.774	869.2209	2233.3768	1.0838901117286586	1.1172138726537424	1.0465345913591908	1.08866917026166	0.9646630917812131
-21	993.8299	753.0226	1420.2692	862.1591	2238.5652	1.0590803712104622	1.0206288240242039	1.0656642917361843	1.0798245095470433	0.966904118904535
-20	938.3895	737.8026	1332.7548	798.4252	2315.1884	1.0	1.0	1.0	1.0	1.0
-19	934.4714	774.2826	1348.6394	799.9905	2165.1739	0.9958246549007636	1.0494441196059758	1.0119186214898646	1.0019604842131735	0.9352041933174854
-18	978.0234	825.7551	1379.0817	792.171	2201.2464	1.0422360864012226	1.119208715176661	1.0347602574757186	0.9921668304056536	0.9507849987499938
-17	977.8224	784.6453	1366.6827	794.1805	2239.0435	1.042021889631118	1.063489475369157	1.0254569707796213	0.9946836597842854	0.9671107111628584
-16	926.1187	754.378	1295.9519	775.5463	2101.1594	0.986923553599012	1.0224659007707482	0.9723858432173721	0.9713449675686588	0.9075543916857911
-15	961.5385	813.0774	1274.3365	758.1354	2137.1304	1.0246688608514907	1.1020256637751074	0.9561672559723664	0.9495384163726295	0.9230913561937335
-14	948.8678	784.1823	1301.899	768.3658	2093.8841	1.0111662587869963	1.0628619362414826	0.9768481043924959	0.9623516392017687	0.9044119692375792
-13	824.9552	810.4789	1262.9712	785.4252	2001.3478	0.8791181060742901	1.0985037190164415	0.9476395808141153	0.9837179487821777	0.8644427382238093
-12	884.1010000000001	734.64	1227.3894	760.5059	2125.2754	0.9421471574436843	0.9957134875913964	0.9209416465804513	0.9525073857889255	0.9179708225905071
-11	874.2286	703.8447	1198.7452	754.9572	2018.029	0.9316265793681622	0.9539742744197431	0.899449170995295	0.9455578305895154	0.8716478537988528
-10	852.3186	767.4787	1160.4135	736.4679	1861.0725	0.9082780657711962	1.040222276256549	0.8706879164869639	0.9224006206216938	0.8038535870342128
-9	793.6911	704.3035	1088.7019	716.0546	1992.8116	0.8458013436851116	0.9545961209678578	0.8168808696093235	0.8968336670736345	0.8607556948713115
-8	742.4963	719.2116	1065.2452	687.9359	1966.7246	0.7912453197739319	0.9748022031909348	0.7992807078991575	0.8616159660291283	0.8494879293624658
-7	722.3193	688.3861	1018.8029	637.285	2003.5652	0.7697435872843845	0.9330220576614938	0.764433862853092	0.7981774623346056	0.8654005004517127
-6	738.52	643.6784	983.5817	649.2043	1886.6087	0.7870079535203666	0.8724263102352852	0.7380064960186224	0.8131059741100356	0.8148834453386169
-5	669.7674	604.8224	861.7260000000001	616.6865	1763.1449	0.7137413621955488	0.8197618170497095	0.6465750489137237	0.7723785521799663	0.7615556902410189
-4	622.5935	576.7313	802.7837	603.2803	1540.1884	0.663470232776475	0.7816878118889796	0.6023491342893682	0.755587749484861	0.665254024251331
-3	527.9457	551.9538	724.2356	586.19	1458.6522	0.5626082772665295	0.7481049809257924	0.5434124866779696	0.7341827387211727	0.6300360696347649
-2	510.2741	505.3228	673.0	580.9596	1409.2464	0.5437764382487229	0.6849024386739759	0.5049691060951347	0.7276318432835036	0.6086962080494184
-1	466.0201	522.4857	577.9183	519.9881	1316.8406	0.49661691653625706	0.708164622895067	0.4336268757013669	0.6512671443736997	0.5687833439386617
0	433.31300000000005	500.3684	479.9712	522.133	1174.0145	0.46176241315573124	0.6781873633950328	0.3601346624300284	0.6539535575780925	0.5070924249620463
1	361.68699999999995	424.1962	419.9279	454.5154	974.1594	0.38543376710843413	0.5749453851206271	0.31508263935721714	0.5692648478529986	0.42076895340353293
2	329.4252	409.5939	426.0529	405.8931	844.6377	0.3510538001544135	0.5551537769045541	0.31967838345057925	0.5083670956277432	0.3648246077943376
3	274.6404	369.1918	382.1346	411.2352	794.6522	0.29267207273738677	0.500393736752893	0.28672536013376204	0.5150578914593377	0.343234356219131
4	294.0707	323.4643	371.2885	355.3753	865.942	0.3133780802108293	0.4384157767944976	0.27858725400951473	0.44509529508838147	0.37402658029903746
5	235.7536	312.9735	325.8462	330.7862	746.7391	0.25123213761449803	0.4241967973547396	0.24449073452971246	0.41429829619606195	0.32253923697959097
6	245.2649	271.948	315.4952	319.7268	567.6957	0.2613679074627327	0.3685918157512592	0.23672411459332207	0.40044677948541707	0.24520496906428868
7	207.687	291.3523	249.7692	338.0048	615.0145	0.22132280891889777	0.3948919399308162	0.18740821642510688	0.42333934349767516	0.26564339213171595
8	205.5517	254.3221	259.9038	324.9667	526.2174	0.2190473145745983	0.3447020924024936	0.1950124659089579	0.4070095733451299	0.22728923486313252
9	219.2556	257.4145	210.476	311.9002		0.23365095197676444	0.3488934574098817	0.15792552388481362	0.390644233173001
10	189.6535	246.5785	211.1442	280.342		0.20210530914934577	0.3342066021453435	0.15842689142819072	0.3511186771159026
11			203.9856	291.867				0.15305561082953895	0.3655533417532413
12			194.125	257.2589				0.14565695055084402	0.3222078912338939
13			184.274	267.3682				0.13826549339758523	0.33486944049361167
14			152.3365	250.8955				0.11430197062505422	0.31423795240931773
15			156.399	256.0214				0.11735016823799847	0.32065796520450507
16			138.9231	227.8456				0.1042375536745394	0.28536874838118836
17				219.8124					0.2753074427009568
18				216.114					0.2706753243760342
19				192.6247					0.24125578701674244
20				177.0143					0.22170429991438145
21				185.3587					0.2321553728514581
