# Supplementary material for: Spatial control of the APC/C ensures the rapid degradation of cyclin B1
Source: EMBO J. 2024 Aug 14;43(19):4324–55. doi: 10.1038/s44318-024-00194-2 (PMC11445581; doi:10.1038/s44318-024-00194-2)
Supplement: Supplementary file 7 — Source data Fig. 3 [file 44318_2024_194_MOESM7_ESM.zip]

Archive with 30 entries (25 files):
- Figure 3/
- __MACOSX/._Figure 3
- Figure 3/3E/
- __MACOSX/Figure 3/._3E
- Figure 3/3B/
- __MACOSX/Figure 3/._3B
- Figure 3/3D/
- __MACOSX/Figure 3/._3D
- Figure 3/3A/
- __MACOSX/Figure 3/._3A
- Figure 3/3E/20240308_APC3loopwtvs3r3e_run2-[SYBR Safe].jpg
- __MACOSX/Figure 3/3E/._20240308_APC3loopwtvs3r3e_run2-[SYBR Safe].jpg
- Figure 3/3E/20240307_APC3loopwtvslana_run2-[SYBR Safe].jpg
- __MACOSX/Figure 3/3E/._20240307_APC3loopwtvslana_run2-[SYBR Safe].jpg
- Figure 3/3E/20240308_wtvslana.jpg
- __MACOSX/Figure 3/3E/._20240308_wtvslana.jpg
- Figure 3/3B/Req280-RY-Alfieri_01SEP23_Crosslinks.xlsx
- __MACOSX/Figure 3/3B/._Req280-RY-Alfieri_01SEP23_Crosslinks.xlsx
- Figure 3/3D/20240223_wtvs3r3e0.2umNCP.bmp
- __MACOSX/Figure 3/3D/._20240223_wtvs3r3e0.2umNCP.bmp
- Figure 3/3D/20240307_APC3loopwtvs3r3e-[SYBR Safe].jpg
- __MACOSX/Figure 3/3D/._20240307_APC3loopwtvs3r3e-[SYBR Safe].jpg
- Figure 3/3D/20240306_APC3loopwtvs3r3e(2repeats)-[SYBR Safe].jpg
- __MACOSX/Figure 3/3D/._20240306_APC3loopwtvs3r3e(2repeats)-[SYBR Safe].jpg
- Figure 3/3A/EMSA NCP with APCCcdc20-cycBNTD.png
- __MACOSX/Figure 3/3A/._EMSA NCP with APCCcdc20-cycBNTD.png
- Figure 3/3A/Replicate EMSA NCP with APCCcdc20-cycBNTD.bmp
- __MACOSX/Figure 3/3A/._Replicate EMSA NCP with APCCcdc20-cycBNTD.bmp
- Figure 3/3A/Replicate2 EMSA NCP with APCCcdc20-cycBNTD.bmp
- __MACOSX/Figure 3/3A/._Replicate2 EMSA NCP with APCCcdc20-cycBNTD.bmp
