# Supplementary material for: Spatial control of the APC/C ensures the rapid degradation of cyclin B1
Source: EMBO J. 2024 Aug 14;43(19):4324–55. doi: 10.1038/s44318-024-00194-2 (PMC11445581; doi:10.1038/s44318-024-00194-2)
Supplement: Supplementary file 7 — Source data Fig. 3 [file 44318_2024_194_MOESM7_ESM.zip › Figure 3/3B/Req280-RY-Alfieri_01SEP23_Crosslinks.xlsx]

## Sheet: Req280-RY-Alfieri_01SEP23_Cross
Crosslinker	Crosslink Type	# CSMs	# Proteins	Sequence A	Accession A	Position A	Sequence B	Accession B	Position B	Protein Descriptions A	Protein Descriptions B	Best CSM Score	In protein A	In protein B	Decoy	Modifications A	Modifications B	Confidence	contains E.coli
DSSO	Intra	5	1	[K]STGGK	hH3	1	T[K]QTAR	hH3	2	hH3	hH3	180.73	10	5	FALSE	K1(DSSO)	K2(DSSO)	High	0
DSSO	Inter	1	2	LSG[K]PQNAPEGYQNR	Cdc20	4	IAPASQIDSAWIVYN[K]PK	APC1	16	Cdc20	APC1	290.38	136	1162	FALSE	K4(DSSO)	K16(DSSO)	High	0
DSSO	Inter	3	2	GQV[K]NEALR	APC8_cdc23	4	LYTALQQYFQNGE[K]K	APC5	14	APC8_cdc23	APC5	309.81	147	167	FALSE	K4(DSSO)	K14(DSSO)	High	0
DSSO	Intra	6	1	AIVIDP[K]NPLCK	APC3_cdc27	7	IGQTGT[K]SVFSQSGNSR	APC3_cdc27	7	APC3_cdc27	APC3_cdc27	482.5	701	330	FALSE	K7(DSSO);C11(Carbamidomethyl)	K7(DSSO)	High	0
DSSO	Inter	2	2	ITIAPQ[K]LQVEQEENR	APC1	7	KAVVLQAQNQMSEAH[K]LLQK	APC5	16	APC1	APC5	348.53	905	562	FALSE	K7(DSSO)	K16(DSSO)	High	0
DSSO	Intra	12	1	LFE[K]YLK	APC6_cdc16	4	KLD[K]LYEACR	APC6_cdc16	4	APC6_cdc16	APC6_cdc16	311.31	106	67	FALSE	K4(DSSO)	K4(DSSO);C9(Carbamidomethyl)	High	0
DSSO	Inter	3	2	LP[K]NCS	APC2	3	LLESM[K]AQYVAGNGFR	APC4	6	APC2	APC4	314.06	819	718	FALSE	K3(DSSO);C5(Carbamidomethyl)	K6(DSSO)	High	0
DSSO	Inter	4	2	GLG[K]GGAK	hH4	4	LLLPGELA[K]HAVSEGTK	xH2B	9	hH4	xH2B	164.55	13	106	FALSE	K4(DSSO)	K9(DSSO)	High	0
DSSO	Inter	1	2	L[K]VLYSQK	Cdc20	2	LWDEASTCAQ[K]CCAFNDTR	APC8_cdc23	11	Cdc20	APC8_cdc23	232.85	149	535	FALSE	K2(DSSO)	C8(Carbamidomethyl);K11(DSSO);C12(Carbamidomethyl);C13(Carbamidomethyl)	High	0
DSSO	Inter	1	2	IGQTGT[K]SVFSQSGNSR	APC3_cdc27	7	SLS[K]GDSPVTSPFQNYSSIHSQSR	APC1	4	APC3_cdc27	APC1	404.82	330	310	FALSE	K7(DSSO)	K4(DSSO)	High	0
DSSO	Inter	2	2	YLS[K]ATTLEK	APC6_cdc16	4	SLS[K]GDSPVTSPFQNYSSIHSQSR	APC1	4	APC6_cdc16	APC1	311.08	325	310	FALSE	K4(DSSO)	K4(DSSO)	High	0
DSSO	Inter	2	2	LFE[K]YLK	APC6_cdc16	4	GANNQI[K]EAIDKR	APC3_cdc27	7	APC6_cdc16	APC3_cdc27	270.76	106	776	FALSE	K4(DSSO)	K7(DSSO)	High	0
DSSO	Inter	2	2	TLATYSY[K]EALK	APC6_cdc16	8	IGQTGT[K]SVFSQSGNSR	APC3_cdc27	7	APC6_cdc16	APC3_cdc27	472	154	330	FALSE	K8(DSSO)	K7(DSSO)	High	0
DSSO	Inter	1	2	LNQLVEA[K]K	APC8_cdc23	8	SLS[K]GDSPVTSPFQNYSSIHSQSR	APC1	4	APC8_cdc23	APC1	192.58	453	310	FALSE	K8(DSSO)	K4(DSSO)	High	0
DSSO	Inter	4	2	IGYKPQP[K]PNNR	APC12	8	ALDTLN[K]AIVIDPK	APC3_cdc27	7	APC12	APC3_cdc27	348.03	72	694	FALSE	K8(DSSO)	K7(DSSO)	High	0
DSSO	Intra	4	1	ASVLFANE[K]YK	APC3_cdc27	9	IGQTGT[K]SVFSQSGNSR	APC3_cdc27	7	APC3_cdc27	APC3_cdc27	482.88	718	330	FALSE	K9(DSSO)	K7(DSSO)	High	0
DSSO	Intra	3	1	YPTMA[K]VAELK	Cdc20	6	VLYSQ[K]ATPGSSR	Cdc20	6	Cdc20	Cdc20	464.13	435	155	FALSE	K6(DSSO)	K6(DSSO)	High	0
DSSO	Inter	6	3	G[K]GGK	hH4;P32057	2	LLLPGELA[K]HAVSEGTK	xH2B	9	hH4;Putative colanic acid biosynthesis glycosyl transferase WcaI OS=Escherichia coli (strain K12) OX=83333 GN=wcaI PE=4 SV=1	xH2B	181.2	6;155	106	FALSE	K2(DSSO)	K9(DSSO)	High	1
DSSO	Inter	8	2	GG[K]GLGK	hH4	3	LLLPGELA[K]HAVSEGTK	xH2B	9	hH4	xH2B	219.83	9	106	FALSE	K3(DSSO)	K9(DSSO)	High	0
DSSO	Inter	2	2	QVQN[K]PK	APC3_cdc27	5	LFE[K]YLK	APC6_cdc16	4	APC3_cdc27	APC6_cdc16	172.31	261	106	FALSE	K5(DSSO)	K4(DSSO)	High	0
DSSO	Inter	4	2	LLVHCQ[K]LK	APC5	7	GS[K]SQALAVYK	APC1	3	APC5	APC1	323.27	573	107	FALSE	C5(Carbamidomethyl);K7(DSSO)	K3(DSSO)	High	0
DSSO	Intra	18	1	[K]VSCVLSSNLR	APC4	1	TMHFE[K]HWR	APC4	6	APC4	APC4	319.19	729	709	FALSE	K1(DSSO);C4(Carbamidomethyl)	M2(Oxidation);K6(DSSO)	High	0
DSSO	Inter	1	2	VLYSQ[K]ATPGSSR	Cdc20	6	IGQTGT[K]SVFSQSGNSR	APC3_cdc27	7	Cdc20	APC3_cdc27	544.77	155	330	FALSE	K6(DSSO)	K7(DSSO)	High	0
DSSO	Inter	2	2	LYHTLG[K]TQER	APC5	7	IGQTGT[K]SVFSQSGNSR	APC3_cdc27	7	APC5	APC3_cdc27	228.97	726	330	FALSE	K7(DSSO)	K7(DSSO)	High	0
DSSO	Inter	1	2	LFE[K]YLK	APC6_cdc16	4	QVQNKP[K]TGR	APC3_cdc27	7	APC6_cdc16	APC3_cdc27	182.26	106	263	FALSE	K4(DSSO)	K7(DSSO)	High	0
DSSO	Inter	6	2	GTQHL[K]SILSK	APC1	6	IGYKPQP[K]PNNR	APC12	8	APC1	APC12	218.82	1688	72	FALSE	K6(DSSO)	K8(DSSO)	High	0
DSSO	Intra	1	1	VLYSQ[K]ATPGSSR	Cdc20	6	VLYSQ[K]ATPGSSR	Cdc20	6	Cdc20	Cdc20	259.93	155	155	FALSE	K6(DSSO)	K6(DSSO)	High	0
DSSO	Intra	2	1	LL[K]GHSCTTPQCK	APC3_cdc27	3	IGQTGT[K]SVFSQSGNSR	APC3_cdc27	7	APC3_cdc27	APC3_cdc27	261.76	62	330	FALSE	K3(DSSO);C7(Carbamidomethyl);C12(Carbamidomethyl)	K7(DSSO)	High	0
DSSO	Intra	3	1	AFAG[K]TANK	APC5	5	LLVHCQ[K]LK	APC5	7	APC5	APC5	272.83	393	573	FALSE	K5(DSSO)	C5(Carbamidomethyl);K7(DSSO)	High	0
DSSO	Inter	2	2	DID[K]ALSIFNELR	APC8_cdc23	4	EHQQALDVLDMEEPIN[K]R	APC6_cdc16	17	APC8_cdc23	APC6_cdc16	552.87	281	101	FALSE	K4(DSSO)	K17(DSSO)	High	0
DSSO	Inter	2	2	ASVLFANE[K]YK	APC3_cdc27	9	TLATYSY[K]EALK	APC6_cdc16	8	APC3_cdc27	APC6_cdc16	410.52	718	154	FALSE	K9(DSSO)	K8(DSSO)	High	0
DSSO	Inter	4	2	TLATYSY[K]EALK	APC6_cdc16	8	SLS[K]GDSPVTSPFQNYSSIHSQSR	APC1	4	APC6_cdc16	APC1	377.47	154	310	FALSE	K8(DSSO)	K4(DSSO)	High	0
DSSO	Intra	3	1	KME[K]EELDVSVR	APC5	4	LYTALQQYFQNGE[K]K	APC5	14	APC5	APC5	581.59	189	167	FALSE	K4(DSSO)	K14(DSSO)	High	0
DSSO	Intra	4	1	GHSCTTPQC[K]YLLAK	APC3_cdc27	10	LAEGEQILSGGVFN[K]QK	APC3_cdc27	15	APC3_cdc27	APC3_cdc27	764.35	72	99	FALSE	C4(Carbamidomethyl);C9(Carbamidomethyl);K10(DSSO)	K15(DSSO)	High	0
DSSO	Inter	1	2	L[K]VLYSQK	Cdc20	2	IGQTGT[K]SVFSQSGNSR	APC3_cdc27	7	Cdc20	APC3_cdc27	242.47	149	330	FALSE	K2(DSSO)	K7(DSSO)	High	0
DSSO	Inter	4	2	AL[K]LNPR	APC8_cdc23	3	L[K]VLYSQK	Cdc20	2	APC8_cdc23	Cdc20	219.81	359	149	FALSE	K3(DSSO)	K2(DSSO)	High	0
DSSO	Inter	2	2	MALV[K]LAK	APC8_cdc23	5	ASAA[K]SSLIHQGIR	Cdc20	5	APC8_cdc23	Cdc20	270.71	472	490	FALSE	M1(Oxidation);K5(DSSO)	K5(DSSO)	High	0
DSSO	Intra	5	1	L[K]VLYSQK	Cdc20	2	ASAA[K]SSLIHQGIR	Cdc20	5	Cdc20	Cdc20	324.15	149	490	FALSE	K2(DSSO)	K5(DSSO)	High	0
DSSO	Inter	1	2	[K]VSCVLSSNLR	APC4	1	VLYSQ[K]ATPGSSR	Cdc20	6	APC4	Cdc20	233.99	729	155	FALSE	K1(DSSO);C4(Carbamidomethyl)	K6(DSSO)	High	0
DSSO	Inter	3	2	SE[K]AYSSNEVEK	APC1	3	LLQ[K]LLVHCQK	APC5	4	APC1	APC5	307.59	140	566	FALSE	K3(DSSO)	K4(DSSO);C9(Carbamidomethyl)	High	0
DSSO	Inter	1	2	L[K]VLYSQK	Cdc20	2	IGY[K]PQPKPNNR	APC12	4	Cdc20	APC12	170.41	149	68	FALSE	K2(DSSO)	K4(DSSO)	High	0
DSSO	Intra	1	1	CCVDLS[K]LAEGEQILSGGVFNK	APC3_cdc27	7	DLTDMD[K]NSPEAWCAAGNCFSLQR	APC3_cdc27	7	APC3_cdc27	APC3_cdc27	571.82	84	564	FALSE	C1(Carbamidomethyl);C2(Carbamidomethyl);K7(DSSO)	K7(DSSO);C14(Carbamidomethyl);C19(Carbamidomethyl)	High	0
DSSO	Intra	2	1	EFEVE[K]QTAEETGLTPLETSR	APC6_cdc16	6	QYLDQQQYQSALFWAD[K]VASLSR	APC6_cdc16	17	APC6_cdc16	APC6_cdc16	619.49	572	28	FALSE	K6(DSSO)	K17(DSSO)	High	0
DSSO	Intra	2	1	A[K]EAAGPAPSPMR	Cdc20	2	AWALNLNGFDVEEA[K]ILR	Cdc20	15	Cdc20	Cdc20	636.39	33	129	FALSE	K2(DSSO)	K15(DSSO)	High	0
DSSO	Intra	3	1	VQTTPS[K]PGGDR	Cdc20	7	AWALNLNGFDVEEA[K]ILR	Cdc20	15	Cdc20	Cdc20	276.59	73	129	FALSE	K7(DSSO)	K15(DSSO)	High	0
DSSO	Inter	2	2	HYYNCDF[K]MCYK	APC6_cdc16	8	CCVDLS[K]LAEGEQILSGGVFNK	APC3_cdc27	7	APC6_cdc16	APC3_cdc27	410.93	248	84	FALSE	C5(Carbamidomethyl);K8(DSSO);C10(Carbamidomethyl)	C1(Carbamidomethyl);C2(Carbamidomethyl);K7(DSSO)	High	0
DSSO	Intra	1	1	EFEVE[K]QTAEETGLTPLETSR	APC6_cdc16	6	I[K]AIGNEVTVDKWEPLLNNLGHVCR	APC6_cdc16	2	APC6_cdc16	APC6_cdc16	456.16	572	433	FALSE	K6(DSSO)	K2(DSSO);C24(Carbamidomethyl)	High	0
DSSO	Inter	2	2	VQTTPS[K]PGGDR	Cdc20	7	DID[K]ALSIFNELR	APC8_cdc23	4	Cdc20	APC8_cdc23	243.85	73	281	FALSE	K7(DSSO)	K4(DSSO)	High	0
DSSO	Intra	1	1	TLATYSY[K]EALK	APC6_cdc16	8	ELLESLPLS[K]LCNEEQELLR	APC6_cdc16	10	APC6_cdc16	APC6_cdc16	367.78	154	192	FALSE	K8(DSSO)	K10(DSSO);C12(Carbamidomethyl)	High	0
DSSO	Intra	1	1	SSS[K]VQTTPSKPGGDR	Cdc20	4	AWALNLNGFDVEEA[K]ILR	Cdc20	15	Cdc20	Cdc20	181.2	66	129	FALSE	K4(DSSO)	K15(DSSO)	High	0
DSSO	Inter	5	2	ASAA[K]SSLIHQGIR	Cdc20	5	SM[K]SELSYLAHNLCEIDKYR	APC8_cdc23	3	Cdc20	APC8_cdc23	384.38	490	313	FALSE	K5(DSSO)	K3(DSSO);C14(Carbamidomethyl)	High	0
DSSO	Intra	8	1	SDSYVLLEHSV[K]K	APC5	12	LMDAL[K]DSDLLHWK	APC5	6	APC5	APC5	695.36	366	403	FALSE	K12(DSSO)	K6(DSSO)	High	0
DSSO	Intra	3	1	ITIAPQ[K]LQVEQEENR	APC1	7	FQESND[K]TQLIFGSVTNIPAK	APC1	7	APC1	APC1	605.44	905	463	FALSE	K7(DSSO)	K7(DSSO)	High	0
DSSO	Intra	3	1	AIVIDP[K]NPLCK	APC3_cdc27	7	QE[K]FSLAEMHFQK	APC3_cdc27	3	APC3_cdc27	APC3_cdc27	218.74	701	650	FALSE	K7(DSSO);C11(Carbamidomethyl)	K3(DSSO)	High	0
DSSO	Inter	1	2	TLLD[K]ALTQRPDYIK	APC7	5	TN[K]GGITQPNINDSLEITK	APC3_cdc27	3	APC7	APC3_cdc27	344.41	433	415	FALSE	K5(DSSO)	K3(DSSO)	High	0
DSSO	Intra	7	1	ASVLFANE[K]YK	APC3_cdc27	9	ALDTLN[K]AIVIDPK	APC3_cdc27	7	APC3_cdc27	APC3_cdc27	556.49	718	694	FALSE	K9(DSSO)	K7(DSSO)	High	0
DSSO	Intra	14	1	[K]LDKLYEACR	APC6_cdc16	1	LFE[K]YLKDESGFK	APC6_cdc16	4	APC6_cdc16	APC6_cdc16	495.37	64	106	FALSE	K1(DSSO);C9(Carbamidomethyl)	K4(DSSO)	High	0
DSSO	Inter	1	2	SLELLE[K]WTR	APC2	7	LSG[K]PQNAPEGYQNR	Cdc20	4	APC2	Cdc20	176.33	134	136	FALSE	K7(DSSO)	K4(DSSO)	High	0
DSSO	Intra	5	1	[K]AELLSR	APC7	1	TLLD[K]ALTQRPDYIK	APC7	5	APC7	APC7	237.24	448	433	FALSE	K1(DSSO)	K5(DSSO)	High	0
DSSO	Intra	4	1	ALDTLN[K]AIVIDPK	APC3_cdc27	7	IGQTGT[K]SVFSQSGNSR	APC3_cdc27	7	APC3_cdc27	APC3_cdc27	587.66	694	330	FALSE	K7(DSSO)	K7(DSSO)	High	0
DSSO	Intra	2	1	INMAGA[K]R	CyclinB	7	TALGDIGN[K]VSEQLQAK	CyclinB	9	CyclinB	CyclinB	270.66	49	75	FALSE	K7(DSSO)	K9(DSSO)	High	0
DSSO	Inter	4	2	ITIAPQ[K]LQVEQEENR	APC1	7	AVVLQAQNQMSEAH[K]LLQK	APC5	15	APC1	APC5	662.6	905	562	FALSE	K7(DSSO)	K15(DSSO)	High	0
DSSO	Intra	4	1	IGQTGT[K]SVFSQSGNSR	APC3_cdc27	7	LAEGEQILSGGVFN[K]QK	APC3_cdc27	15	APC3_cdc27	APC3_cdc27	559.86	330	99	FALSE	K7(DSSO)	K15(DSSO)	High	0
DSSO	Intra	2	1	MPM[K]K	CyclinB	4	TALGDIGN[K]VSEQLQAK	CyclinB	9	CyclinB	CyclinB	178.16	87	75	FALSE	K4(DSSO)	K9(DSSO)	High	0
DSSO	Intra	25	1	NVELL[K]LR	APC2	6	FGEAPMHFCEVML[K]DMADSR	APC2	14	APC2	APC2	348.22	546	562	FALSE	K6(DSSO)	M6(Oxidation);C9(Carbamidomethyl);M12(Oxidation);K14(DSSO);M16(Oxidation)	High	0
DSSO	Inter	3	2	L[K]VLYSQK	Cdc20	2	LILTGAES[K]SNGEEGYGR	APC5	9	Cdc20	APC5	269.94	149	289	FALSE	K2(DSSO)	K9(DSSO)	High	0
DSSO	Intra	1	1	EHDIAI[K]FFQR	APC3_cdc27	7	DVALSVLS[K]DLTDMDK	APC3_cdc27	9	APC3_cdc27	APC3_cdc27	395.09	588	557	FALSE	K7(DSSO)	K9(DSSO)	High	0
DSSO	Intra	11	1	TL[K]NIISPPWDFR	APC6_cdc16	3	EFEVE[K]QTAEETGLTPLETSR	APC6_cdc16	6	APC6_cdc16	APC6_cdc16	563.47	556	572	FALSE	K3(DSSO)	K6(DSSO)	High	0
DSSO	Inter	2	2	L[K]VLYSQK	Cdc20	2	QEW[K]FKE	APC11	4	Cdc20	APC11	181.15	149	81	FALSE	K2(DSSO)	K4(DSSO)	High	0
DSSO	Intra	1	1	A[K]TLLDK	APC7	2	ALTQRPDYI[K]AVVK	APC7	10	APC7	APC7	170.21	428	443	FALSE	K2(DSSO)	K10(DSSO)	High	0
DSSO	Intra	5	1	[K]AELLSR	APC7	1	ALTQRPDYI[K]AVVK	APC7	10	APC7	APC7	238.91	448	443	FALSE	K1(DSSO)	K10(DSSO)	High	0
DSSO	Inter	1	2	AISTICSLE[K]K	APC7	10	GHSCTTPQC[K]YLLAK	APC3_cdc27	10	APC7	APC3_cdc27	532.75	229	72	FALSE	C6(Carbamidomethyl);K10(DSSO)	C4(Carbamidomethyl);C9(Carbamidomethyl);K10(DSSO)	High	0
DSSO	Inter	2	2	LNQLVEA[K]K	APC8_cdc23	8	L[K]CYDFDVHTMK	APC6_cdc16	2	APC8_cdc23	APC6_cdc16	344.39	453	543	FALSE	K8(DSSO)	K2(DSSO);C3(Carbamidomethyl)	High	0
DSSO	Inter	1	2	AISTICSLE[K]K	APC7	10	IGQTGT[K]SVFSQSGNSR	APC3_cdc27	7	APC7	APC3_cdc27	416.73	229	330	FALSE	C6(Carbamidomethyl);K10(DSSO)	K7(DSSO)	High	0
DSSO	Inter	2	2	VELS[K]K	APC8_cdc23	5	MCY[K]LTSVVMEK	APC6_cdc16	4	APC8_cdc23	APC6_cdc16	187.73	160	252	FALSE	K5(DSSO)	C2(Carbamidomethyl);K4(DSSO);M10(Oxidation)	High	0
DSSO	Inter	8	2	H[K]SPSYQIK	APC1	2	EHDIAI[K]FFQR	APC3_cdc27	7	APC1	APC3_cdc27	376.9	1346	588	FALSE	K2(DSSO)	K7(DSSO)	High	0
DSSO	Intra	3	1	LT[K]FVQEK	APC4	3	[K]LGQSIESSYSSIQK	APC4	1	APC4	APC4	258.39	289	332	FALSE	K3(DSSO)	K1(DSSO)	High	0
DSSO	Inter	9	2	AL[K]LNPR	APC8_cdc23	3	LILTGAES[K]SNGEEGYGR	APC5	9	APC8_cdc23	APC5	269.75	359	289	FALSE	K3(DSSO)	K9(DSSO)	High	0
DSSO	Intra	1	1	[K]ESYAIYVYK	xH2B	1	VL[K]QVHPDTGISSK	xH2B	3	xH2B	xH2B	167.97	32	44	FALSE	K1(DSSO)	K3(DSSO)	High	0
DSSO	Intra	2	1	SG[K]AYK	APC3_cdc27	3	YLLA[K]CCVDLSK	APC3_cdc27	5	APC3_cdc27	APC3_cdc27	172.58	53	77	FALSE	K3(DSSO)	K5(DSSO);C6(Carbamidomethyl);C7(Carbamidomethyl)	High	0
DSSO	Intra	10	1	IGQTGT[K]SVFSQSGNSR	APC3_cdc27	7	IGQTGT[K]SVFSQSGNSR	APC3_cdc27	7	APC3_cdc27	APC3_cdc27	344.18	330	330	FALSE	K7(DSSO)	K7(DSSO)	High	0
DSSO	Inter	2	2	YLS[K]ATTLEK	APC6_cdc16	4	IGQTGT[K]SVFSQSGNSR	APC3_cdc27	7	APC6_cdc16	APC3_cdc27	322.49	325	330	FALSE	K4(DSSO)	K7(DSSO)	High	0
DSSO	Inter	6	2	[K]LDKLYEACR	APC6_cdc16	1	IGQTGT[K]SVFSQSGNSR	APC3_cdc27	7	APC6_cdc16	APC3_cdc27	425.69	64	330	FALSE	K1(DSSO);C9(Carbamidomethyl)	K7(DSSO)	High	0
DSSO	Inter	1	2	L[K]VLYSQK	Cdc20	2	AALEAYC[K]K	APC2	8	Cdc20	APC2	236.45	149	624	FALSE	K2(DSSO)	C7(Carbamidomethyl);K8(DSSO)	High	0
DSSO	Inter	5	2	ASVLFANE[K]YK	APC3_cdc27	9	IGY[K]PQPKPNNR	APC12	4	APC3_cdc27	APC12	192.14	718	68	FALSE	K9(DSSO)	K4(DSSO)	High	0
DSSO	Inter	1	2	VLYSQ[K]ATPGSSR	Cdc20	6	SQHE[K]AALYFQR	APC8_cdc23	5	Cdc20	APC8_cdc23	292.23	155	349	FALSE	K6(DSSO)	K5(DSSO)	High	0
DSSO	Inter	4	2	ASVLFANE[K]YK	APC3_cdc27	9	IGYKPQP[K]PNNR	APC12	8	APC3_cdc27	APC12	280.12	718	72	FALSE	K9(DSSO)	K8(DSSO)	High	0
DSSO	Inter	3	2	YLS[K]ATTLEK	APC6_cdc16	4	VLYSQ[K]ATPGSSR	Cdc20	6	APC6_cdc16	Cdc20	396.53	325	155	FALSE	K4(DSSO)	K6(DSSO)	High	0
DSSO	Intra	21	1	GG[K]GLGK	hH4	3	[K]VLRDNIQGITKPAIR	hH4	1	hH4	hH4	193.52	9	21	FALSE	K3(DSSO)	K1(DSSO)	High	0
DSSO	Intra	11	1	GLG[K]GGAK	hH4	4	[K]VLRDNIQGITKPAIR	hH4	1	hH4	hH4	163.36	13	21	FALSE	K4(DSSO)	K1(DSSO)	High	0
DSSO	Intra	9	1	VLYSQ[K]ATPGSSR	Cdc20	6	ASAA[K]SSLIHQGIR	Cdc20	5	Cdc20	Cdc20	669.46	155	490	FALSE	K6(DSSO)	K5(DSSO)	High	0
DSSO	Inter	3	2	LSG[K]PQNAPEGYQNR	Cdc20	4	TQPLFLIGPRGCG[K]TTVGMALADSLNR	P0A6E1	14	Cdc20	Shikimate kinase 2 OS=Escherichia coli (strain K12) OX=83333 GN=aroL PE=1 SV=3	271.96	136	15	FALSE	K4(DSSO)	C12(Carbamidomethyl);K14(DSSO);M19(Oxidation)	High	1
DSSO	Inter	5	1	VAEL[K]GHTSR	Cdc20	5	GA[K]YDPLRQHRWGSSR		-1	Cdc20		165.43	440		TRUE	K5(DSSO)	K3(DSSO)	High	0
DSSO	Inter	2	2	LL[K]GHSCTTPQCK	APC3_cdc27	3	HYYNCDF[K]MCYK	APC6_cdc16	8	APC3_cdc27	APC6_cdc16	240.55	62	248	FALSE	K3(DSSO);C7(Carbamidomethyl);C12(Carbamidomethyl)	C5(Carbamidomethyl);K8(DSSO);C10(Carbamidomethyl)	High	0
DSSO	Inter	5	2	IGY[K]PQPKPNNR	APC12	4	IGQTGT[K]SVFSQSGNSR	APC3_cdc27	7	APC12	APC3_cdc27	182.28	68	330	FALSE	K4(DSSO)	K7(DSSO)	High	0
DSSO	Intra	23	1	L[K]VLYSQK	Cdc20	2	VAEL[K]GHTSR	Cdc20	5	Cdc20	Cdc20	364.79	149	440	FALSE	K2(DSSO)	K5(DSSO)	High	0
DSSO	Inter	2	2	AL[K]LNPR	APC8_cdc23	3	IGYKPQP[K]PNNR	APC12	8	APC8_cdc23	APC12	190.64	359	72	FALSE	K3(DSSO)	K8(DSSO)	High	0
DSSO	Inter	4	2	IGYKPQP[K]PNNR	APC12	8	AYAVGDVE[K]MALVK	APC8_cdc23	9	APC12	APC8_cdc23	224.02	72	467	FALSE	K8(DSSO)	K9(DSSO)	High	0
DSSO	Inter	1	1	QLEKV[K]STVDDPLR		-1	DHC[K]HHPNALNLQLR	APC1	4		APC1	164.32		29	TRUE	K6(DSSO)	C3(Carbamidomethyl);K4(DSSO)	High	0
DSSO	Intra	2	1	YLS[K]ATTLEK	APC6_cdc16	4	TLATYSY[K]EALK	APC6_cdc16	8	APC6_cdc16	APC6_cdc16	207.44	325	154	FALSE	K4(DSSO)	K8(DSSO)	High	0
DSSO	Inter	2	2	ASAA[K]SSLIHQGIR	Cdc20	5	LA[K]LHEQLTESEQAAQCYIK	APC8_cdc23	3	Cdc20	APC8_cdc23	353.83	490	475	FALSE	K5(DSSO)	K3(DSSO);C17(Carbamidomethyl)	High	0
DSSO	Intra	1	1	EHQ[K]AWALNLNGFDVEEAK	Cdc20	4	EGNYLAVGTSSAEVQLWDVQQQ[K]R	Cdc20	23	Cdc20	Cdc20	577.96	114	259	FALSE	K4(DSSO)	K23(DSSO)	High	0
DSSO	Inter	3	2	MTEDHVLPELN[K]MTQK	APC4	12	EEEVSCSGPLSQ[K]QAEFFLSQQASLLK	APC5	13	APC4	APC5	402.4	439	210	FALSE	K12(DSSO)	C6(Carbamidomethyl);K13(DSSO)	High	0
DSSO	Inter	3	2	AGDN[K]NSVLK	APC7	5	CCVDLS[K]LAEGEQILSGGVFNK	APC3_cdc27	7	APC7	APC3_cdc27	194.81	254	84	FALSE	K5(DSSO)	C1(Carbamidomethyl);C2(Carbamidomethyl);K7(DSSO)	High	0
DSSO	Intra	5	1	EHQQALDVLDMEEPIN[K]R	APC6_cdc16	17	YLKDESGFKDPSSDWEMSQSSI[K]SSICLLR	APC6_cdc16	23	APC6_cdc16	APC6_cdc16	685.27	101	129	FALSE	K17(DSSO)	K23(DSSO);C27(Carbamidomethyl)	High	0
DSSO	Intra	2	1	ENQPENSQTPT[K]K	Cdc20	12	AWALNLNGFDVEEA[K]ILR	Cdc20	15	Cdc20	Cdc20	307.42	109	129	FALSE	K12(DSSO)	K15(DSSO)	High	0
DSSO	Intra	11	1	LSG[K]PQNAPEGYQNR	Cdc20	4	AWALNLNGFDVEEA[K]ILR	Cdc20	15	Cdc20	Cdc20	441.97	136	129	FALSE	K4(DSSO)	K15(DSSO)	High	0
DSSO	Inter	2	2	TL[K]NIISPPWDFR	APC6_cdc16	3	Q[K]EDVEVVGGSDGEGAIGLSSDPK	APC12	2	APC6_cdc16	APC12	410.87	556	33	FALSE	K3(DSSO)	K2(DSSO)	High	0
DSSO	Intra	2	1	EHDIAI[K]FFQR	APC3_cdc27	7	DLTDMD[K]NSPEAWCAAGNCFSLQR	APC3_cdc27	7	APC3_cdc27	APC3_cdc27	458.52	588	564	FALSE	K7(DSSO)	K7(DSSO);C14(Carbamidomethyl);C19(Carbamidomethyl)	High	0
DSSO	Inter	2	2	LMDAL[K]DSDLLHWK	APC5	6	NYSNTS[K]IFSEENSDEIIK	APC4	7	APC5	APC4	545.75	403	154	FALSE	K6(DSSO)	K7(DSSO)	High	0
DSSO	Intra	3	1	YL[K]DESGFK	APC6_cdc16	3	DPSSDWEMSQSSI[K]SSICLLR	APC6_cdc16	14	APC6_cdc16	APC6_cdc16	314.44	109	129	FALSE	K3(DSSO)	K14(DSSO);C18(Carbamidomethyl)	High	0
DSSO	Intra	3	1	IGQTGT[K]SVFSQSGNSR	APC3_cdc27	7	GGITQPNINDSLEIT[K]LDSSIISEGK	APC3_cdc27	16	APC3_cdc27	APC3_cdc27	630.18	330	431	FALSE	K7(DSSO)	K16(DSSO)	High	0
DSSO	Inter	2	2	[K]ALFTYPK	APC16	1	MAECYTMLKQD[K]DAIAILDGIPSR	APC7	12	APC16	APC7	200.72	33	119	FALSE	K1(DSSO)	C4(Carbamidomethyl);K12(DSSO)	High	0
DSSO	Intra	1	1	YPTMA[K]VAELK	Cdc20	6	EHQ[K]AWALNLNGFDVEEAK	Cdc20	4	Cdc20	Cdc20	252.27	435	114	FALSE	K6(DSSO)	K4(DSSO)	High	0
DSSO	Inter	4	2	NDEELN[K]LLGR	hH2A	7	LLLPGELA[K]HAVSEGTK	xH2B	9	hH2A	xH2B	521.21	96	106	FALSE	K7(DSSO)	K9(DSSO)	High	0
DSSO	Intra	4	1	V[K]SEEENVVLK	APC1	2	AFTVDSPVQQALWCDFIISQD[K]SEK	APC1	22	APC1	APC1	452.05	275	137	FALSE	K2(DSSO)	C14(Carbamidomethyl);K22(DSSO)	High	0
DSSO	Intra	3	1	SQHE[K]AALYFQR	APC8_cdc23	5	SELSYLAHNLCEID[K]YR	APC8_cdc23	15	APC8_cdc23	APC8_cdc23	561.49	349	328	FALSE	K5(DSSO)	C11(Carbamidomethyl);K15(DSSO)	High	0
DSSO	Intra	3	1	LAEGEQILSGGVFN[K]QK	APC3_cdc27	15	TN[K]GGITQPNINDSLEITK	APC3_cdc27	3	APC3_cdc27	APC3_cdc27	671.07	99	415	FALSE	K15(DSSO)	K3(DSSO)	High	0
DSSO	Inter	5	2	AYAVGDVE[K]MALVK	APC8_cdc23	9	SLS[K]GDSPVTSPFQNYSSIHSQSR	APC1	4	APC8_cdc23	APC1	583.5	467	310	FALSE	K9(DSSO)	K4(DSSO)	High	0
DSSO	Inter	4	2	AISTICSLE[K]K	APC7	10	LAEGEQILSGGVFN[K]QK	APC3_cdc27	15	APC7	APC3_cdc27	546.96	229	99	FALSE	C6(Carbamidomethyl);K10(DSSO)	K15(DSSO)	High	0
DSSO	Intra	3	1	GMASW[K]QK	APC4	6	MENIIDQCLQ[K]PADVIGK	APC4	11	APC4	APC4	264.78	373	539	FALSE	K6(DSSO)	C8(Carbamidomethyl);K11(DSSO)	High	0
DSSO	Inter	8	2	LAEGEQILSGGVFN[K]QK	APC3_cdc27	15	I[K]AIGNEVTVDKWEPLLNNLGHVCR	APC6_cdc16	2	APC3_cdc27	APC6_cdc16	623.62	99	433	FALSE	K15(DSSO)	K2(DSSO);C24(Carbamidomethyl)	High	0
DSSO	Intra	30	1	KYEQL[K]AMR	APC2	6	FGEAPMHFCEVML[K]DMADSR	APC2	14	APC2	APC2	417.86	630	562	FALSE	K6(DSSO);M8(Oxidation)	M6(Oxidation);C9(Carbamidomethyl);M12(Oxidation);K14(DSSO)	High	0
DSSO	Intra	2	1	DAVTYTEHA[K]R	hH4	10	[K]TVTAMDVVYALKR	hH4	1	hH4	hH4	297.45	78	80	FALSE	K10(DSSO)	K1(DSSO)	High	0
DSSO	Inter	4	2	NDEELN[K]LLGR	hH2A	7	[K]VLRDNIQGITKPAIR	hH4	1	hH2A	hH4	190.44	96	21	FALSE	K7(DSSO)	K1(DSSO)	High	0
DSSO	Intra	2	1	LFTSDSSTT[K]ENSK	APC3_cdc27	10	LAEGEQILSGGVFN[K]QK	APC3_cdc27	15	APC3_cdc27	APC3_cdc27	381.12	390	99	FALSE	K10(DSSO)	K15(DSSO)	High	0
DSSO	Inter	2	2	ASAA[K]SSLIHQGIR	Cdc20	5	AYAVGDVE[K]MALVK	APC8_cdc23	9	Cdc20	APC8_cdc23	587.25	490	467	FALSE	K5(DSSO)	K9(DSSO)	High	0
DSSO	Intra	2	1	NVELL[K]LR	APC2	6	YEQL[K]AMR	APC2	5	APC2	APC2	250.31	546	630	FALSE	K6(DSSO)	K5(DSSO)	High	0
DSSO	Intra	7	1	CV[K]FQESNDK	APC1	3	TQLIFGSVTNIPA[K]DAAPVEK	APC1	14	APC1	APC1	305.56	456	477	FALSE	C1(Carbamidomethyl);K3(DSSO)	K14(DSSO)	High	0
DSSO	Inter	7	2	LWDEASTCAQ[K]CCAFNDTR	APC8_cdc23	11	SLS[K]GDSPVTSPFQNYSSIHSQSR	APC1	4	APC8_cdc23	APC1	703.8	535	310	FALSE	C8(Carbamidomethyl);K11(DSSO);C12(Carbamidomethyl);C13(Carbamidomethyl)	K4(DSSO)	High	0
DSSO	Intra	20	1	TAN[K]LMDALK	APC5	4	SDSYVLLEHSV[K]K	APC5	12	APC5	APC5	493.16	397	366	FALSE	K4(DSSO)	K12(DSSO)	High	0
DSSO	Inter	4	2	EIAQDF[K]TDLR	hH3	7	LLLPGELA[K]HAVSEGTK	xH2B	9	hH3	xH2B	373.71	80	106	FALSE	K7(DSSO)	K9(DSSO)	High	0
DSSO	Intra	3	1	MALV[K]LAK	APC8_cdc23	5	LNQLVEA[K]K	APC8_cdc23	8	APC8_cdc23	APC8_cdc23	319.5	472	453	FALSE	K5(DSSO)	K8(DSSO)	High	0
DSSO	Inter	4	2	LFE[K]YLK	APC6_cdc16	4	LFTSDSSTT[K]ENSK	APC3_cdc27	10	APC6_cdc16	APC3_cdc27	198.86	106	390	FALSE	K4(DSSO)	K10(DSSO)	High	0
DSSO	Inter	1	2	LSG[K]PQNAPEGYQNR	Cdc20	4	LLESM[K]AQYVAGNGFR	APC4	6	Cdc20	APC4	312.05	136	718	FALSE	K4(DSSO)	K6(DSSO)	High	0
DSSO	Inter	1	2	TLLD[K]ALTQRPDYIK	APC7	5	MALV[K]LAKLHEQLTESEQAAQCYIK	APC8_cdc23	5	APC7	APC8_cdc23	175.69	433	472	FALSE	K5(DSSO)	M1(Oxidation);K5(DSSO);C22(Carbamidomethyl)	High	0
DSSO	Intra	5	1	G[K]YFNVER	APC4	2	FVQE[K]NTTTSVQDEFMHLLLWGK	APC4	5	APC4	APC4	283.27	468	294	FALSE	K2(DSSO)	K5(DSSO)	High	0
DSSO	Intra	2	1	AFAG[K]TANK	APC5	5	DSDLLHW[K]HSLSELIDISIAQK	APC5	8	APC5	APC5	189.73	393	411	FALSE	K5(DSSO)	K8(DSSO)	High	0
DSSO	Inter	3	2	[K]LDLVK	APC8_cdc23	1	ELNNLL[K]FNPDFAEAHYLSYLNNLR	APC5	7	APC8_cdc23	APC5	252.73	181	245	FALSE	K1(DSSO)	K7(DSSO)	High	0
DSSO	Inter	1	1	TLLD[K]ALTQRPDYIK	APC7	5	TAYSFRPIELLAHALADLQAANLD[K]AK		-1	APC7		164.34	433		TRUE	K5(DSSO)	K25(DSSO)	High	0
DSSO	Inter	2	2	QV[K]HDQQVAR	APC16	3	VEGMEIYSTTLWHLQ[K]DVALSVLSK	APC3_cdc27	16	APC16	APC3_cdc27	177.94	71	548	FALSE	K3(DSSO)	K16(DSSO)	High	0
DSSO	Inter	3	2	GQV[K]NEALR	APC8_cdc23	4	ELNNLL[K]FNPDFAEAHYLSYLNNLR	APC5	7	APC8_cdc23	APC5	290.03	147	245	FALSE	K4(DSSO)	K7(DSSO)	High	0
DSSO	Intra	2	1	L[K]VLYSQK	Cdc20	2	AWALNLNGFDVEEA[K]ILR	Cdc20	15	Cdc20	Cdc20	260.32	149	129	FALSE	K2(DSSO)	K15(DSSO)	High	0
DSSO	Inter	11	2	TAN[K]LMDALK	APC5	4	QQLLVSL[K]AALETR	APC2	8	APC5	APC2	441.27	397	379	FALSE	K4(DSSO);M6(Oxidation)	K8(DSSO)	High	0
DSSO	Inter	3	2	L[K]VLYSQK	Cdc20	2	DID[K]ALSIFNELR	APC8_cdc23	4	Cdc20	APC8_cdc23	168.8	149	281	FALSE	K2(DSSO)	K4(DSSO)	High	0
DSSO	Inter	18	2	HAIEVN[K]R	APC8_cdc23	7	ELNNLL[K]FNPDFAEAHYLSYLNNLR	APC5	7	APC8_cdc23	APC5	347.54	396	245	FALSE	K7(DSSO)	K7(DSSO)	High	0
DSSO	Intra	7	1	GANNQI[K]EAIDK	APC3_cdc27	7	QIVP[K]ESLVYFLIGK	APC3_cdc27	5	APC3_cdc27	APC3_cdc27	485.44	776	735	FALSE	K7(DSSO)	K5(DSSO)	High	0
DSSO	Intra	7	1	[K]LGQSIESSYSSIQK	APC4	1	ASAELQTLLMNQLTV[K]GLK	APC4	16	APC4	APC4	707.45	332	328	FALSE	K1(DSSO)	K16(DSSO)	High	0
DSSO	Intra	1	1	ALDTLN[K]AIVIDPK	APC3_cdc27	7	HYNAWYGLGMIYY[K]QEK	APC3_cdc27	14	APC3_cdc27	APC3_cdc27	596.08	694	647	FALSE	K7(DSSO)	K14(DSSO)	High	0
DSSO	Inter	1	2	HAIEVN[K]R	APC8_cdc23	7	ALTPASLQ[K]ELNNLLK	APC5	9	APC8_cdc23	APC5	199.32	396	238	FALSE	K7(DSSO)	K9(DSSO)	High	0
DSSO	Intra	4	1	IGQTGT[K]SVFSQSGNSR	APC3_cdc27	7	LDSSIISEG[K]ISTITPQIQAFNLQK	APC3_cdc27	10	APC3_cdc27	APC3_cdc27	565.26	330	441	FALSE	K7(DSSO)	K10(DSSO)	High	0
DSSO	Inter	4	2	AALEAYC[K]K	APC2	8	ASAELQTLLMNQLTV[K]GLK	APC4	16	APC2	APC4	474.84	624	328	FALSE	C7(Carbamidomethyl);K8(DSSO)	K16(DSSO)	High	0
DSSO	Intra	4	1	L[K]CYDFDVHTMK	APC6_cdc16	2	TL[K]NIISPPWDFR	APC6_cdc16	3	APC6_cdc16	APC6_cdc16	336.84	543	556	FALSE	K2(DSSO);C3(Carbamidomethyl)	K3(DSSO)	High	0
DSSO	Inter	2	2	ASAA[K]SSLIHQGIR	Cdc20	5	MLVALGECYE[K]LNQLVEAK	APC8_cdc23	11	Cdc20	APC8_cdc23	345.99	490	445	FALSE	K5(DSSO)	C8(Carbamidomethyl);K11(DSSO)	High	0
DSSO	Inter	4	2	LNQLVEA[K]K	APC8_cdc23	8	TL[K]NIISPPWDFR	APC6_cdc16	3	APC8_cdc23	APC6_cdc16	485.18	453	556	FALSE	K8(DSSO)	K3(DSSO)	High	0
DSSO	Intra	2	1	SE[K]ALDTLNK	APC3_cdc27	3	ALDINPQSSVLLCHIGVVQHAL[K]K	APC3_cdc27	23	APC3_cdc27	APC3_cdc27	363.17	687	683	FALSE	K3(DSSO)	C13(Carbamidomethyl);K23(DSSO)	High	0
DSSO	Intra	3	1	I[K]LMAEGELK	APC5	2	LYTALQQYFQNGE[K]K	APC5	14	APC5	APC5	307.24	98	167	FALSE	K2(DSSO)	K14(DSSO)	High	0
DSSO	Inter	2	2	IGYKPQP[K]PNNR	APC12	8	I[K]AIGNEVTVDKWEPLLNNLGHVCR	APC6_cdc16	2	APC12	APC6_cdc16	215.71	72	433	FALSE	K8(DSSO)	K2(DSSO);C24(Carbamidomethyl)	High	0
DSSO	Intra	3	1	[K]VSCVLSSNLR	APC4	1	LLESM[K]AQYVAGNGFR	APC4	6	APC4	APC4	449.94	729	718	FALSE	K1(DSSO);C4(Carbamidomethyl)	K6(DSSO)	High	0
DSSO	Inter	6	2	LLLPGELA[K]HAVSEGTK	xH2B	9	[K]VLRDNIQGITKPAIR	hH4	1	xH2B	hH4	319.78	106	21	FALSE	K9(DSSO)	K1(DSSO)	High	0
DSSO	Inter	2	2	IGYKPQP[K]PNNR	APC12	8	FAGSENLSAFNCLH[K]FAK	APC1	15	APC12	APC1	202.85	72	1490	FALSE	K8(DSSO)	C12(Carbamidomethyl);K15(DSSO)	High	0
DSSO	Inter	1	2	YLAQYYF[K]CK	APC8_cdc23	8	VLYSQ[K]ATPGSSR	Cdc20	6	APC8_cdc23	Cdc20	527.77	522	155	FALSE	K8(DSSO);C9(Carbamidomethyl)	K6(DSSO)	High	0
DSSO	Inter	8	2	NFDFEGSLSPVIAP[K]K	APC1	15	KAEALEAAIENLNEA[K]NYFAK	APC5	16	APC1	APC5	802.67	694	698	FALSE	K15(DSSO)	K16(DSSO)	High	0
DSSO	Intra	18	1	TLLD[K]ALTQRPDYIK	APC7	5	TLGANAQTLTLLATVCLEDPVTQE[K]AK	APC7	25	APC7	APC7	349.61	433	426	FALSE	K5(DSSO)	C16(Carbamidomethyl);K25(DSSO)	High	0
DSSO	Inter	1	2	EHDIAI[K]FFQR	APC3_cdc27	7	TLCLHEGIIPALESSHALAHAL[K]MMR	B1XBL0	23	APC3_cdc27	Tryptophan synthase beta chain OS=Escherichia coli (strain K12 / DH10B) OX=316385 GN=trpB PE=3 SV=1	220.55	588	360	FALSE	K7(DSSO)	C3(Carbamidomethyl);K23(DSSO);M24(Oxidation);M25(Oxidation)	High	1
DSSO	Intra	7	1	LLQ[K]LLVHCQK	APC5	4	[K]AVVLQAQNQMSEAHK	APC5	1	APC5	APC5	336.12	566	547	FALSE	K4(DSSO);C9(Carbamidomethyl)	K1(DSSO);M11(Oxidation)	High	0
DSSO	Inter	6	2	GS[K]SQALAVYK	APC1	3	LLQ[K]LLVHCQK	APC5	4	APC1	APC5	403.41	107	566	FALSE	K3(DSSO)	K4(DSSO);C9(Carbamidomethyl)	High	0
DSSO	Inter	3	2	LLQ[K]LLVHCQK	APC5	4	ITIAPQ[K]LQVEQEENR	APC1	7	APC5	APC1	553.52	566	905	FALSE	K4(DSSO);C9(Carbamidomethyl)	K7(DSSO)	High	0
DSSO	Intra	1	1	ITIAPQ[K]LQVEQEENR	APC1	7	ITIPEIATSELVQTCLQAI[K]FILPK	APC1	20	APC1	APC1	478.8	905	626	FALSE	K7(DSSO)	C15(Carbamidomethyl);K20(DSSO)	High	0
DSSO	Intra	1	1	AFAG[K]TANK	APC5	5	SSSPTIALPMLLQALALS[K]EYR	APC5	19	APC5	APC5	174.78	393	612	FALSE	K5(DSSO)	M10(Oxidation);K19(DSSO)	High	0
DSSO	Intra	1	1	LFTSDSSTT[K]ENSK	APC3_cdc27	10	QIVP[K]ESLVYFLIGK	APC3_cdc27	5	APC3_cdc27	APC3_cdc27	304.33	390	735	FALSE	K10(DSSO)	K5(DSSO)	High	0
DSSO	Inter	1	2	F[K]PIEQLLGFTPSSG	APC16	2	IGQTGT[K]SVFSQSGNSR	APC3_cdc27	7	APC16	APC3_cdc27	215.1	97	330	FALSE	K2(DSSO)	K7(DSSO)	High	0
DSSO	Intra	4	1	ASVLFANE[K]YK	APC3_cdc27	9	ALDINPQSSVLLCHIGVVQHAL[K]K	APC3_cdc27	23	APC3_cdc27	APC3_cdc27	185.81	718	683	FALSE	K9(DSSO)	C13(Carbamidomethyl);K23(DSSO)	High	0
DSSO	Inter	2	2	[K]SAPATGGVK	hH3	1	VTIAQGGVLPNIQAVLLP[K]K	hH2A	19	hH3	hH2A	176.33	28	119	FALSE	K1(DSSO)	K19(DSSO)	High	0
DSSO	Inter	4	2	T[K]QTAR	hH3	2	QVHPDTGISS[K]AMSIMNSFVNDVFER	xH2B	11	hH3	xH2B	179.79	5	55	FALSE	K2(DSSO)	K11(DSSO)	High	0
DSSO	Intra	1	1	AIQLNSNSVQALLL[K]GAALR	APC7	15	MAECYTMLKQD[K]DAIAILDGIPSR	APC7	12	APC7	APC7	271.08	345	119	FALSE	K15(DSSO)	C4(Carbamidomethyl);K12(DSSO)	High	0
DSSO	Intra	3	1	[K]TVEDADMELTSR	APC5	1	RLNQLLLPLLQGPDITLS[K]LYK	APC5	19	APC5	APC5	330.78	168	77	FALSE	K1(DSSO)	K19(DSSO)	High	0
DSSO	Inter	3	2	LFE[K]YLK	APC6_cdc16	4	DID[K]ALSIFNELR	APC8_cdc23	4	APC6_cdc16	APC8_cdc23	259.6	106	281	FALSE	K4(DSSO)	K4(DSSO)	High	0
DSSO	Inter	4	2	ALFTYP[K]GAGEMLEDGSER	APC16	7	AIQLNSNSVQALLL[K]GAALR	APC7	15	APC16	APC7	626.63	40	345	FALSE	K7(DSSO)	K15(DSSO)	High	0
DSSO	Inter	9	2	IAPASQIDSAWIVYN[K]PK	APC1	16	YLGAWTLMGHEYMEM[K]NTSAAIQAYR	APC8_cdc23	16	APC1	APC8_cdc23	598.07	1162	379	FALSE	K16(DSSO)	K16(DSSO)	High	0
DSSO	Intra	12	1	MCY[K]LTSVVMEK	APC6_cdc16	4	DPFHASCLPVHIGTLVELN[K]ANELFYLSHK	APC6_cdc16	20	APC6_cdc16	APC6_cdc16	493.22	252	280	FALSE	M1(Oxidation);C2(Carbamidomethyl);K4(DSSO);M10(Oxidation)	C7(Carbamidomethyl);K20(DSSO)	High	0
DSSO	Intra	8	1	FILP[K]EIAVQMLVK	APC1	5	ITIAPQ[K]LQVEQEENR	APC1	7	APC1	APC1	483.5	631	905	FALSE	K5(DSSO);M11(Oxidation)	K7(DSSO)	High	0
DSSO	Inter	1	2	TL[K]NIISPPWDFR	APC6_cdc16	3	EGNYLAVGTSSAEVQLWDVQQQ[K]R	Cdc20	23	APC6_cdc16	Cdc20	464.11	556	259	FALSE	K3(DSSO)	K23(DSSO)	High	0
DSSO	Inter	2	2	[K]ALFTYPK	APC16	1	AIQLNSNSVQALLL[K]GAALR	APC7	15	APC16	APC7	242.33	33	345	FALSE	K1(DSSO)	K15(DSSO)	High	0
DSSO	Intra	6	1	GANNQI[K]EAIDKR	APC3_cdc27	7	ESLVYFLIG[K]VYK	APC3_cdc27	10	APC3_cdc27	APC3_cdc27	462.19	776	745	FALSE	K7(DSSO)	K10(DSSO)	High	0
DSSO	Intra	6	1	FILP[K]EIAVQMLVK	APC1	5	CV[K]FQESNDKTQLIFGSVTNIPAK	APC1	3	APC1	APC1	451.67	631	456	FALSE	K5(DSSO)	C1(Carbamidomethyl);K3(DSSO)	High	0
DSSO	Intra	10	1	MALV[K]LAK	APC8_cdc23	5	MLVALGECYE[K]LNQLVEAK	APC8_cdc23	11	APC8_cdc23	APC8_cdc23	445.43	472	445	FALSE	K5(DSSO)	M1(Oxidation);C8(Carbamidomethyl);K11(DSSO)	High	0
DSSO	Inter	2	2	ASVLFANE[K]YK	APC3_cdc27	9	TL[K]NIISPPWDFR	APC6_cdc16	3	APC3_cdc27	APC6_cdc16	395.26	718	556	FALSE	K9(DSSO)	K3(DSSO)	High	0
DSSO	Intra	1	1	LT[K]FVQEK	APC4	3	ASAELQTLLMNQLTV[K]GLK	APC4	16	APC4	APC4	206.08	289	328	FALSE	K3(DSSO)	K16(DSSO)	High	0
DSSO	Inter	4	2	SLS[K]GDSPVTSPFQNYSSIHSQSR	APC1	4	GCHLPMLYIGLEYGLTNNS[K]LAER	APC6_cdc16	20	APC1	APC6_cdc16	344.15	310	385	FALSE	K4(DSSO)	C2(Carbamidomethyl);K20(DSSO)	High	0
DSSO	Inter	5	2	ALTPASLQ[K]ELNNLLK	APC5	9	DLQEFVPFGRDHC[K]HHPNALNLQLR	APC1	14	APC5	APC1	285	238	29	FALSE	K9(DSSO)	C13(Carbamidomethyl);K14(DSSO)	High	0
DSSO	Intra	3	1	LYTALQQYFQNGE[K]K	APC5	14	LY[K]LIEESCPQLANSVQIR	APC5	3	APC5	APC5	915.42	167	80	FALSE	K14(DSSO)	K3(DSSO);C9(Carbamidomethyl)	High	0
DSSO	Inter	3	2	LL[K]GHSCTTPQCK	APC3_cdc27	3	DPFHASCLPVHIGTLVELN[K]ANELFYLSHK	APC6_cdc16	20	APC3_cdc27	APC6_cdc16	213	62	280	FALSE	K3(DSSO);C7(Carbamidomethyl);C12(Carbamidomethyl)	C7(Carbamidomethyl);K20(DSSO)	High	0
DSSO	Inter	3	2	IYTPVEESSIG[K]FPR	APC10	12	ALDINPQSSVLLCHIGVVQHAL[K]K	APC3_cdc27	23	APC10	APC3_cdc27	200.05	169	683	FALSE	K12(DSSO)	C13(Carbamidomethyl);K23(DSSO)	High	0
DSSO	Inter	5	2	[K]QLATK	hH3	1	VTIAQGGVLPNIQAVLLP[K]K	hH2A	19	hH3	hH2A	222.86	19	119	FALSE	K1(DSSO)	K19(DSSO)	High	0
DSSO	Intra	4	1	TESHH[K]AK	hH2A	6	VTIAQGGVLPNIQAVLLP[K]K	hH2A	19	hH2A	hH2A	219.83	126	119	FALSE	K6(DSSO)	K19(DSSO)	High	0
DSSO	Intra	2	1	LLAFALADT[K]K	APC4	10	LPTLP[K]NYSNTSK	APC4	6	APC4	APC4	235.53	88	147	FALSE	K10(DSSO)	K6(DSSO)	High	0
DSSO	Inter	3	2	IGYKPQP[K]PNNR	APC12	8	TL[K]NIISPPWDFR	APC6_cdc16	3	APC12	APC6_cdc16	216.03	72	556	FALSE	K8(DSSO)	K3(DSSO)	High	0
DSSO	Intra	6	1	QIVP[K]ESLVYFLIGK	APC3_cdc27	5	IGQTGT[K]SVFSQSGNSR	APC3_cdc27	7	APC3_cdc27	APC3_cdc27	399.66	735	330	FALSE	K5(DSSO)	K7(DSSO)	High	0
DSSO	Inter	4	2	AYAVGDVE[K]MALVK	APC8_cdc23	9	TL[K]NIISPPWDFR	APC6_cdc16	3	APC8_cdc23	APC6_cdc16	596.88	467	556	FALSE	K9(DSSO)	K3(DSSO)	High	0
DSSO	Inter	2	2	GQV[K]NEALR	APC8_cdc23	4	ALTPASLQ[K]ELNNLLK	APC5	9	APC8_cdc23	APC5	206.71	147	238	FALSE	K4(DSSO)	K9(DSSO)	High	0
DSSO	Intra	2	1	VLYSQ[K]ATPGSSR	Cdc20	6	AWALNLNGFDVEEA[K]ILR	Cdc20	15	Cdc20	Cdc20	672.21	155	129	FALSE	K6(DSSO)	K15(DSSO)	High	0
DSSO	Intra	1	1	ASVLFANE[K]YK	APC3_cdc27	9	SALQELEEL[K]QIVPK	APC3_cdc27	10	APC3_cdc27	APC3_cdc27	295.19	718	730	FALSE	K9(DSSO)	K10(DSSO)	High	0
DSSO	Inter	4	2	LNQLVEA[K]K	APC8_cdc23	8	AFTVDSPVQQALWCDFIISQD[K]SEK	APC1	22	APC8_cdc23	APC1	560.52	453	137	FALSE	K8(DSSO)	C14(Carbamidomethyl);K22(DSSO)	High	0
DSSO	Intra	3	1	LQNHP[K]R	APC1	6	GTQWYEQT[K]EELMAPTLLPELHLLK	APC1	9	APC1	APC1	168.16	1835	1648	FALSE	K6(DSSO)	K9(DSSO)	High	0
DSSO	Intra	2	1	TN[K]GGITQPNINDSLEITK	APC3_cdc27	3	LDSSIISEG[K]ISTITPQIQAFNLQK	APC3_cdc27	10	APC3_cdc27	APC3_cdc27	841.33	415	441	FALSE	K3(DSSO)	K10(DSSO)	High	0
DSSO	Intra	4	1	AISTICSLE[K]K	APC7	10	NSVL[K]FEQAQMLDPYLIK	APC7	5	APC7	APC7	633.66	229	259	FALSE	C6(Carbamidomethyl);K10(DSSO)	K5(DSSO)	High	0
DSSO	Inter	1	2	[K]GEGGTDPELEGELDSR	APC2	1	AELHEARKNIPSKNPVDDD[K]LLAASR	P15032	20	APC2	Exodeoxyribonuclease 8 OS=Escherichia coli (strain K12) OX=83333 GN=recE PE=1 SV=3	181.62	190	457	FALSE	K1(DSSO)	K20(DSSO)	High	1
DSSO	Inter	1	2	[K]LDKLYEACR	APC6_cdc16	1	DID[K]ALSIFNELR	APC8_cdc23	4	APC6_cdc16	APC8_cdc23	290.12	64	281	FALSE	K1(DSSO);C9(Carbamidomethyl)	K4(DSSO)	High	0
DSSO	Intra	3	1	VAEL[K]GHTSR	Cdc20	5	AWALNLNGFDVEEA[K]ILR	Cdc20	15	Cdc20	Cdc20	346.88	440	129	FALSE	K5(DSSO)	K15(DSSO)	High	0
DSSO	Intra	2	1	AISTICSLE[K]K	APC7	10	AGDNKNSVL[K]FEQAQMLDPYLIK	APC7	10	APC7	APC7	358.3	229	259	FALSE	C6(Carbamidomethyl);K10(DSSO)	K10(DSSO)	High	0
DSSO	Intra	9	1	LL[K]GHSCTTPQCK	APC3_cdc27	3	CCVDLS[K]LAEGEQILSGGVFNK	APC3_cdc27	7	APC3_cdc27	APC3_cdc27	506.29	62	84	FALSE	K3(DSSO);C7(Carbamidomethyl);C12(Carbamidomethyl)	C1(Carbamidomethyl);C2(Carbamidomethyl);K7(DSSO)	High	0
DSSO	Inter	2	2	TLLD[K]ALTQRPDYIK	APC7	5	LAEGEQILSGGVFN[K]QK	APC3_cdc27	15	APC7	APC3_cdc27	289.07	433	99	FALSE	K5(DSSO)	K15(DSSO)	High	0
DSSO	Intra	3	1	YLAQYYF[K]CK	APC8_cdc23	8	AYAVGDVE[K]MALVK	APC8_cdc23	9	APC8_cdc23	APC8_cdc23	453.43	522	467	FALSE	K8(DSSO);C9(Carbamidomethyl)	K9(DSSO)	High	0
DSSO	Inter	3	2	LILTGAES[K]SNGEEGYGR	APC5	9	IAPASQIDSAWIVYN[K]PK	APC1	16	APC5	APC1	922.47	289	1162	FALSE	K9(DSSO)	K16(DSSO)	High	0
DSSO	Intra	6	1	NF[K]AFFR	APC4	3	MTEDHVLPELN[K]MTQK	APC4	12	APC4	APC4	252.76	415	439	FALSE	K3(DSSO)	M1(Oxidation);K12(DSSO)	High	0
DSSO	Intra	6	1	QI[K]VK	APC1	3	GTQWYEQT[K]EELMAPTLLPELHLLK	APC1	9	APC1	APC1	199.7	1667	1648	FALSE	K3(DSSO)	K9(DSSO);M13(Oxidation)	High	0
DSSO	Intra	9	1	SE[K]ALDTLNK	APC3_cdc27	3	HYNAWYGLGMIYY[K]QEK	APC3_cdc27	14	APC3_cdc27	APC3_cdc27	523.69	687	647	FALSE	K3(DSSO)	M10(Oxidation);K14(DSSO)	High	0
DSSO	Inter	2	2	LYHTLG[K]TQER	APC5	7	NFDFEGSLSPVIAP[K]K	APC1	15	APC5	APC1	195.54	726	694	FALSE	K7(DSSO)	K15(DSSO)	High	0
DSSO	Inter	5	2	IGQTGT[K]SVFSQSGNSR	APC3_cdc27	7	TLLD[K]ALTQRPDYIK	APC7	5	APC3_cdc27	APC7	808.41	330	433	FALSE	K7(DSSO)	K5(DSSO)	High	0
DSSO	Intra	3	1	[K]MEKEELDVSVR	APC5	1	LYTALQQYFQNGE[K]K	APC5	14	APC5	APC5	374.16	186	167	FALSE	K1(DSSO)	K14(DSSO)	High	0
DSSO	Intra	3	1	NPLC[K]FHR	APC3_cdc27	5	ALDTLN[K]AIVIDPK	APC3_cdc27	7	APC3_cdc27	APC3_cdc27	186.87	706	694	FALSE	C4(Carbamidomethyl);K5(DSSO)	K7(DSSO)	High	0
DSSO	Intra	1	1	YLAQYYF[K]CK	APC8_cdc23	8	LWDEASTCAQ[K]CCAFNDTR	APC8_cdc23	11	APC8_cdc23	APC8_cdc23	534.89	522	535	FALSE	K8(DSSO);C9(Carbamidomethyl)	C8(Carbamidomethyl);K11(DSSO);C12(Carbamidomethyl);C13(Carbamidomethyl)	High	0
DSSO	Inter	2	2	LFTSDSSTT[K]ENSK	APC3_cdc27	10	TLLD[K]ALTQRPDYIK	APC7	5	APC3_cdc27	APC7	234.42	390	433	FALSE	K10(DSSO)	K5(DSSO)	High	0
DSSO	Intra	4	1	EHDIAI[K]FFQR	APC3_cdc27	7	IGQTGT[K]SVFSQSGNSR	APC3_cdc27	7	APC3_cdc27	APC3_cdc27	422.11	588	330	FALSE	K7(DSSO)	K7(DSSO)	High	0
DSSO	Inter	2	2	LFTSDSSTT[K]ENSK	APC3_cdc27	10	LLLPGELA[K]HAVSEGTK	xH2B	9	APC3_cdc27	xH2B	283.52	390	106	FALSE	K10(DSSO)	K9(DSSO)	High	0
DSSO	Intra	3	1	TALGDIGN[K]VSEQLQAK	CyclinB	9	RVPTAPAATS[K]PGLRPR	CyclinB	11	CyclinB	CyclinB	167.7	75	60	FALSE	K9(DSSO)	K11(DSSO)	High	0
DSSO	Inter	2	2	LQNHP[K]R	APC1	6	SLELLE[K]WTR	APC2	7	APC1	APC2	204.56	1835	134	FALSE	K6(DSSO)	K7(DSSO)	High	0
DSSO	Inter	1	2	VLYSQ[K]ATPGSSR	Cdc20	6	EHDIAI[K]FFQR	APC3_cdc27	7	Cdc20	APC3_cdc27	379.2	155	588	FALSE	K6(DSSO)	K7(DSSO)	High	0
DSSO	Inter	4	2	IGYKPQP[K]PNNR	APC12	8	TLLD[K]ALTQRPDYIK	APC7	5	APC12	APC7	217.89	72	433	FALSE	K8(DSSO)	K5(DSSO)	High	0
DSSO	Intra	4	1	LNQLVEA[K]K	APC8_cdc23	8	YLAQYYF[K]CK	APC8_cdc23	8	APC8_cdc23	APC8_cdc23	513.7	453	522	FALSE	K8(DSSO)	K8(DSSO);C9(Carbamidomethyl)	High	0
DSSO	Inter	3	2	[K]ALFTYPK	APC16	1	IGQTGT[K]SVFSQSGNSR	APC3_cdc27	7	APC16	APC3_cdc27	245.99	33	330	FALSE	K1(DSSO)	K7(DSSO)	High	0
DSSO	Intra	1	1	YLAQYYF[K]CK	APC8_cdc23	8	LA[K]LHEQLTESEQAAQCYIK	APC8_cdc23	3	APC8_cdc23	APC8_cdc23	365.84	522	475	FALSE	K8(DSSO);C9(Carbamidomethyl)	K3(DSSO);C17(Carbamidomethyl)	High	0
DSSO	Intra	2	1	KL[K]MK	APC3_cdc27	3	IGQTGT[K]SVFSQSGNSR	APC3_cdc27	7	APC3_cdc27	APC3_cdc27	185.82	397	330	FALSE	K3(DSSO)	K7(DSSO)	High	0
DSSO	Inter	7	2	[K]DDETVDSLGPLEK	APC8_cdc23	1	ELNNLL[K]FNPDFAEAHYLSYLNNLR	APC5	7	APC8_cdc23	APC5	580.95	130	245	FALSE	K1(DSSO)	K7(DSSO)	High	0
DSSO	Inter	1	1	HPQKETDSKP[K]AK		-1	DID[K]ALSIFNELR	APC8_cdc23	4		APC8_cdc23	185.29		281	TRUE	K11(DSSO)	K4(DSSO)	High	0
DSSO	Intra	1	1	[K]MEKEELDVSVR	APC5	1	ALTPASLQ[K]ELNNLLK	APC5	9	APC5	APC5	206.34	186	238	FALSE	K1(DSSO)	K9(DSSO)	High	0
DSSO	Intra	4	1	LFE[K]YLK	APC6_cdc16	4	DESGFKDPSSDWEMSQSSI[K]SSICLLR	APC6_cdc16	20	APC6_cdc16	APC6_cdc16	366.04	106	129	FALSE	K4(DSSO)	K20(DSSO);C24(Carbamidomethyl)	High	0
DSSO	Inter	3	2	[K]LGQSIESSYSSIQK	APC4	1	TLSW[K]HTLGLVTMDVELADR	APC2	5	APC4	APC2	719.67	332	638	FALSE	K1(DSSO)	K5(DSSO)	High	0
DSSO	Inter	1	2	VLYSQ[K]ATPGSSR	Cdc20	6	DID[K]ALSIFNELR	APC8_cdc23	4	Cdc20	APC8_cdc23	386.94	155	281	FALSE	K6(DSSO)	K4(DSSO)	High	0
DSSO	Intra	3	1	ASAA[K]SSLIHQGIR	Cdc20	5	AWALNLNGFDVEEA[K]ILR	Cdc20	15	Cdc20	Cdc20	307.95	490	129	FALSE	K5(DSSO)	K15(DSSO)	High	0
DSSO	Intra	7	1	MLVALGECYE[K]LNQLVEAK	APC8_cdc23	11	LA[K]LHEQLTESEQAAQCYIK	APC8_cdc23	3	APC8_cdc23	APC8_cdc23	1004.64	445	475	FALSE	C8(Carbamidomethyl);K11(DSSO)	K3(DSSO);C17(Carbamidomethyl)	High	0
DSSO	Inter	5	2	TL[K]NIISPPWDFR	APC6_cdc16	3	LWDEASTCAQ[K]CCAFNDTR	APC8_cdc23	11	APC6_cdc16	APC8_cdc23	587.57	556	535	FALSE	K3(DSSO)	C8(Carbamidomethyl);K11(DSSO);C12(Carbamidomethyl);C13(Carbamidomethyl)	High	0
DSSO	Intra	5	1	[K]GEGGTDPELEGELDSR	APC2	1	VVGWLG[K]VFLQDGPARPASPEAGNTLR	APC2	7	APC2	APC2	337.29	190	302	FALSE	K1(DSSO)	K7(DSSO)	High	0
DSSO	Intra	2	1	S[K]TNK	APC3_cdc27	2	LDSSIISEG[K]ISTITPQIQAFNLQK	APC3_cdc27	10	APC3_cdc27	APC3_cdc27	179.46	412	441	FALSE	K2(DSSO)	K10(DSSO)	High	0
DSSO	Intra	3	1	QVQN[K]PK	APC3_cdc27	5	LDSSIISEG[K]ISTITPQIQAFNLQK	APC3_cdc27	10	APC3_cdc27	APC3_cdc27	163.06	261	441	FALSE	K5(DSSO)	K10(DSSO)	High	0
DSSO	Intra	4	1	TTV[K]TLCIYADYK	APC10	4	QLELVEPSGWIHVPLTDNH[K]KPTR	APC10	20	APC10	APC10	174.33	75	129	FALSE	K4(DSSO);C7(Carbamidomethyl)	K20(DSSO)	High	0
DSSO	Inter	3	2	IGYKPQP[K]PNNR	APC12	8	DID[K]ALSIFNELR	APC8_cdc23	4	APC12	APC8_cdc23	399.14	72	281	FALSE	K8(DSSO)	K4(DSSO)	High	0
DSSO	Inter	4	2	QDLS[K]QACEGNLPK	APC1	5	IAQESNDHVCLQHCLSWLYVLGQ[K]R	APC5	24	APC1	APC5	461.37	985	353	FALSE	K5(DSSO);C8(Carbamidomethyl)	C10(Carbamidomethyl);C14(Carbamidomethyl);K24(DSSO)	High	0
DSSO	Inter	1	2	VELS[K]K	APC8_cdc23	5	I[K]AIGNEVTVDKWEPLLNNLGHVCR	APC6_cdc16	2	APC8_cdc23	APC6_cdc16	192.83	160	433	FALSE	K5(DSSO)	K2(DSSO);C24(Carbamidomethyl)	High	0
DSSO	Intra	3	1	AYAVGDVE[K]MALVK	APC8_cdc23	9	DID[K]ALSIFNELR	APC8_cdc23	4	APC8_cdc23	APC8_cdc23	613.08	467	281	FALSE	K9(DSSO)	K4(DSSO)	High	0
DSSO	Intra	7	1	FLFEN[K]LK	APC6_cdc16	6	TLATYSY[K]EALK	APC6_cdc16	8	APC6_cdc16	APC6_cdc16	343.88	208	154	FALSE	K6(DSSO)	K8(DSSO)	High	0
DSSO	Intra	3	1	LFE[K]YLK	APC6_cdc16	4	TLATYSY[K]EALK	APC6_cdc16	8	APC6_cdc16	APC6_cdc16	269.57	106	154	FALSE	K4(DSSO)	K8(DSSO)	High	0
DSSO	Intra	2	1	FLFEN[K]LK	APC6_cdc16	6	YLS[K]ATTLEK	APC6_cdc16	4	APC6_cdc16	APC6_cdc16	265.4	208	325	FALSE	K6(DSSO)	K4(DSSO)	High	0
DSSO	Inter	6	2	SLELLE[K]WTR	APC2	7	IGYKPQP[K]PNNR	APC12	8	APC2	APC12	279.54	134	72	FALSE	K7(DSSO)	K8(DSSO)	High	0
DSSO	Inter	3	2	AV[K]MPVALLR	APC2	3	KG[K]YFNVER	APC4	3	APC2	APC4	407.35	686	468	FALSE	K3(DSSO)	K3(DSSO)	High	0
DSSO	Intra	3	1	LAEGEQILSGGVFN[K]QK	APC3_cdc27	15	LLKGHSCTTPQC[K]YLLAK	APC3_cdc27	13	APC3_cdc27	APC3_cdc27	239.94	99	72	FALSE	K15(DSSO)	C7(Carbamidomethyl);C12(Carbamidomethyl);K13(DSSO)	High	0
DSSO	Inter	6	2	LFE[K]YLK	APC6_cdc16	4	IGQTGT[K]SVFSQSGNSR	APC3_cdc27	7	APC6_cdc16	APC3_cdc27	287.23	106	330	FALSE	K4(DSSO)	K7(DSSO)	High	0
DSSO	Intra	2	1	LFE[K]YLK	APC6_cdc16	4	YLS[K]ATTLEK	APC6_cdc16	4	APC6_cdc16	APC6_cdc16	275.76	106	325	FALSE	K4(DSSO)	K4(DSSO)	High	0
DSSO	Intra	4	1	LFE[K]YLK	APC6_cdc16	4	SR[K]LDKLYEACR	APC6_cdc16	3	APC6_cdc16	APC6_cdc16	232.81	106	64	FALSE	K4(DSSO)	K3(DSSO);C11(Carbamidomethyl)	High	0
DSSO	Inter	5	2	YLAQYYF[K]CK	APC8_cdc23	8	IGY[K]PQPKPNNR	APC12	4	APC8_cdc23	APC12	180.45	522	68	FALSE	K8(DSSO);C9(Carbamidomethyl)	K4(DSSO)	High	0
DSSO	Inter	2	2	LFE[K]YLK	APC6_cdc16	4	IGYKPQP[K]PNNR	APC12	8	APC6_cdc16	APC12	179.81	106	72	FALSE	K4(DSSO)	K8(DSSO)	High	0
DSSO	Inter	5	2	YLAQYYF[K]CK	APC8_cdc23	8	IGYKPQP[K]PNNR	APC12	8	APC8_cdc23	APC12	279.19	522	72	FALSE	K8(DSSO);C9(Carbamidomethyl)	K8(DSSO)	High	0
DSSO	Intra	2	1	L[K]VLYSQK	Cdc20	2	VLYSQ[K]ATPGSSR	Cdc20	6	Cdc20	Cdc20	252.45	149	155	FALSE	K2(DSSO)	K6(DSSO)	High	0
DSSO	Intra	2	1	LLESM[K]AQYVAGNGFR	APC4	6	SIYSCLDAQFYDDETVTVVL[K]DTVGR	APC4	21	APC4	APC4	293.61	718	654	FALSE	K6(DSSO)	C5(Carbamidomethyl);K21(DSSO)	High	0
DSSO	Intra	2	1	LFE[K]YLK	APC6_cdc16	4	ELLESLPLS[K]LCNEEQELLR	APC6_cdc16	10	APC6_cdc16	APC6_cdc16	195.58	106	192	FALSE	K4(DSSO)	K10(DSSO);C12(Carbamidomethyl)	High	0
DSSO	Inter	13	2	LT[K]FVQEK	APC4	3	AV[K]MPVALLR	APC2	3	APC4	APC2	354.65	289	686	FALSE	K3(DSSO)	K3(DSSO);M4(Oxidation)	High	0
DSSO	Inter	2	2	VLYSQ[K]ATPGSSR	Cdc20	6	IGYKPQP[K]PNNR	APC12	8	Cdc20	APC12	276.65	155	72	FALSE	K6(DSSO)	K8(DSSO)	High	0
DSSO	Intra	1	1	AFAG[K]TANK	APC5	5	LYHTLG[K]TQER	APC5	7	APC5	APC5	260.07	393	726	FALSE	K5(DSSO)	K7(DSSO)	High	0
DSSO	Inter	7	2	AAHFLHGCNS[K]K	APC8_cdc23	11	IGYKPQP[K]PNNR	APC12	8	APC8_cdc23	APC12	268.37	112	72	FALSE	C8(Carbamidomethyl);K11(DSSO)	K8(DSSO)	High	0
DSSO	Intra	8	1	A[K]TLLDK	APC7	2	[K]AELLSR	APC7	1	APC7	APC7	326.16	428	448	FALSE	K2(DSSO)	K1(DSSO)	High	0
DSSO	Inter	4	2	[K]GNYSER	hH2A	1	[K]ESYAIYVYK	xH2B	1	hH2A	xH2B	166.97	37	32	FALSE	K1(DSSO)	K1(DSSO)	High	0
DSSO	Intra	3	1	EAID[K]R	APC3_cdc27	5	IGQTGT[K]SVFSQSGNSR	APC3_cdc27	7	APC3_cdc27	APC3_cdc27	191.9	781	330	FALSE	K5(DSSO)	K7(DSSO)	High	0
DSSO	Inter	2	2	AALEAYC[K]K	APC2	8	LSG[K]PQNAPEGYQNR	Cdc20	4	APC2	Cdc20	176.59	624	136	FALSE	C7(Carbamidomethyl);K8(DSSO)	K4(DSSO)	High	0
DSSO	Inter	4	2	SE[K]ALDTLNK	APC3_cdc27	3	IGYKPQP[K]PNNR	APC12	8	APC3_cdc27	APC12	239.17	687	72	FALSE	K3(DSSO)	K8(DSSO)	High	0
DSSO	Inter	3	2	LLVHCQ[K]LK	APC5	7	SE[K]AYSSNEVEK	APC1	3	APC5	APC1	228.95	573	140	FALSE	C5(Carbamidomethyl);K7(DSSO)	K3(DSSO)	High	0
DSSO	Intra	2	2	VID[K]K	P0A7M2;CyclinB	4	LP[K]PLEK	CyclinB	3	Large ribosomal subunit protein bL28 OS=Escherichia coli (strain K12) OX=83333 GN=rpmB PE=1 SV=2;CyclinB	CyclinB	163.04	61;101	105	FALSE	K4(DSSO)	K3(DSSO)	High	1
DSSO	Inter	7	2	[K]LDKLYEACR	APC6_cdc16	1	[K]QDPYRIENMDTFSNLLYVR	APC8_cdc23	1	APC6_cdc16	APC8_cdc23	348.79	64	291	FALSE	K1(DSSO);C9(Carbamidomethyl)	K1(DSSO)	High	0
DSSO	Intra	3	1	LSG[K]PQNAPEGYQNR	Cdc20	4	ILRLSG[K]PQNAPEGYQNR	Cdc20	7	Cdc20	Cdc20	314.13	136	136	FALSE	K4(DSSO)	K7(DSSO)	High	0
DSSO	Intra	2	1	ASAA[K]SSLIHQGIR	Cdc20	5	ENQPENSQTPT[K]K	Cdc20	12	Cdc20	Cdc20	266.37	490	109	FALSE	K5(DSSO)	K12(DSSO)	High	0
DSSO	Intra	6	1	L[K]VLYSQK	Cdc20	2	ENQPENSQTPT[K]K	Cdc20	12	Cdc20	Cdc20	277.95	149	109	FALSE	K2(DSSO)	K12(DSSO)	High	0
DSSO	Intra	2	1	[K]LPKPLEK	CyclinB	1	EAKPSATG[K]VIDK	CyclinB	9	CyclinB	CyclinB	200.59	102	97	FALSE	K1(DSSO)	K9(DSSO)	High	0
DSSO	Intra	1	1	VAEL[K]GHTSR	Cdc20	5	A[K]EAAGPAPSPMR	Cdc20	2	Cdc20	Cdc20	277.19	440	33	FALSE	K5(DSSO)	K2(DSSO)	High	0
DSSO	Intra	3	1	VAEL[K]GHTSR	Cdc20	5	LSG[K]PQNAPEGYQNR	Cdc20	4	Cdc20	Cdc20	434.15	440	136	FALSE	K5(DSSO)	K4(DSSO)	High	0
DSSO	Intra	2	1	VLYSQ[K]ATPGSSR	Cdc20	6	ENQPENSQTPT[K]K	Cdc20	12	Cdc20	Cdc20	507.35	155	109	FALSE	K6(DSSO)	K12(DSSO)	High	0
DSSO	Intra	5	1	ENS[K]K	APC3_cdc27	4	IGQTGT[K]SVFSQSGNSR	APC3_cdc27	7	APC3_cdc27	APC3_cdc27	166.2	394	330	FALSE	K4(DSSO)	K7(DSSO)	High	0
DSSO	Intra	4	1	INMAGA[K]R	CyclinB	7	NS[K]INAENK	CyclinB	3	CyclinB	CyclinB	226.97	49	34	FALSE	K7(DSSO)	K3(DSSO)	High	0
DSSO	Intra	3	1	VAEL[K]GHTSR	Cdc20	5	VQTTPS[K]PGGDR	Cdc20	7	Cdc20	Cdc20	322.28	440	73	FALSE	K5(DSSO)	K7(DSSO)	High	0
DSSO	Intra	2	1	INMAGA[K]R	CyclinB	7	INAEN[K]AK	CyclinB	6	CyclinB	CyclinB	311.38	49	40	FALSE	K7(DSSO)	K6(DSSO)	High	0
DSSO	Intra	3	1	QVQN[K]PK	APC3_cdc27	5	LFTSDSSTT[K]ENSK	APC3_cdc27	10	APC3_cdc27	APC3_cdc27	203.67	261	390	FALSE	K5(DSSO)	K10(DSSO)	High	0
DSSO	Intra	2	1	VAEL[K]GHTSR	Cdc20	5	SSS[K]VQTTPSKPGGDR	Cdc20	4	Cdc20	Cdc20	316.91	440	66	FALSE	K5(DSSO)	K4(DSSO)	High	0
DSSO	Intra	5	1	QVQNKP[K]TGR	APC3_cdc27	7	LFTSDSSTT[K]ENSK	APC3_cdc27	10	APC3_cdc27	APC3_cdc27	325.55	263	390	FALSE	K7(DSSO)	K10(DSSO)	High	0
DSSO	Intra	3	1	KQLAT[K]AAR	hH3	6	SAPATGGV[K]KPHR	hH3	9	hH3	hH3	232.38	24	37	FALSE	K6(DSSO)	K9(DSSO)	High	0
DSSO	Intra	4	1	TPG[K]SSSK	Cdc20	4	VAEL[K]GHTSR	Cdc20	5	Cdc20	Cdc20	182.6	62	440	FALSE	K4(DSSO)	K5(DSSO)	High	0
DSSO	Inter	4	2	Y[K]SALQELEELK	APC3_cdc27	2	EFEVE[K]QTAEETGLTPLETSR	APC6_cdc16	6	APC3_cdc27	APC6_cdc16	423.46	720	572	FALSE	K2(DSSO)	K6(DSSO)	High	0
DSSO	Intra	9	1	[K]DLETR	APC12	1	LEL[K]LDDIEEFENIR	APC12	4	APC12	APC12	200.62	24	12	FALSE	K1(DSSO)	K4(DSSO)	High	0
DSSO	Inter	3	2	EQ[K]YEDGIALLR	APC7	3	EFEVE[K]QTAEETGLTPLETSR	APC6_cdc16	6	APC7	APC6_cdc16	394.43	457	572	FALSE	K3(DSSO)	K6(DSSO)	High	0
DSSO	Intra	4	1	EHQQALDVLDMEEPIN[K]R	APC6_cdc16	17	EFEVE[K]QTAEETGLTPLETSR	APC6_cdc16	6	APC6_cdc16	APC6_cdc16	634.48	101	572	FALSE	K17(DSSO)	K6(DSSO)	High	0
DSSO	Inter	1	1	Y[K]SALQELEELK	APC3_cdc27	2	Y[K]SQAGTTQFCQQEGGSGTWGIGSR		-1	APC3_cdc27		171.85	720		TRUE	K2(DSSO)	K2(DSSO);C11(Carbamidomethyl)	High	0
DSSO	Intra	6	1	EEG[K]ALLR	APC8_cdc23	4	LNQLVEA[K]K	APC8_cdc23	8	APC8_cdc23	APC8_cdc23	201.17	547	453	FALSE	K4(DSSO)	K8(DSSO)	High	0
DSSO	Intra	2	1	YPTMA[K]VAELK	Cdc20	6	ENQPENSQTPT[K]K	Cdc20	12	Cdc20	Cdc20	173.26	435	109	FALSE	K6(DSSO)	K12(DSSO)	High	0
DSSO	Intra	10	2	[K]ALSK	C4ZXK8;APC7	1	VRPSTGNSASTPQSQCLPSEIEV[K]YK	APC7	24	L-threonine 3-dehydrogenase OS=Escherichia coli (strain K12 / MC4100 / BW2952) OX=595496 GN=tdh PE=3 SV=1;APC7	APC7	202.12	2;74	105	FALSE	K1(DSSO)	C16(Carbamidomethyl);K24(DSSO)	High	1
DSSO	Inter	3	2	[K]AISK	B1XBZ0	1	VRPSTGNSASTPQSQCLPSEIEV[K]YK	APC7	24	DNA-directed RNA polymerase subunit beta' OS=Escherichia coli (strain K12 / DH10B) OX=316385 GN=rpoC PE=3 SV=1	APC7	232.87	599	105	FALSE	K1(DSSO)	C16(Carbamidomethyl);K24(DSSO)	High	1
DSSO	Inter	2	2	EEG[K]ALLR	APC8_cdc23	4	LEL[K]LDDIEEFENIR	APC12	4	APC8_cdc23	APC12	206.4	547	12	FALSE	K4(DSSO)	K4(DSSO)	High	0
DSSO	Inter	2	2	DFPDSRPAIEDL[K]YCLER	APC2	13	EFEVE[K]QTAEETGLTPLETSR	APC6_cdc16	6	APC2	APC6_cdc16	191.6	362	572	FALSE	K13(DSSO);C15(Carbamidomethyl)	K6(DSSO)	High	0
DSSO	Inter	6	2	EFEVE[K]QTAEETGLTPLETSR	APC6_cdc16	6	EGNYLAVGTSSAEVQLWDVQQQ[K]R	Cdc20	23	APC6_cdc16	Cdc20	763	572	259	FALSE	K6(DSSO)	K23(DSSO)	High	0
DSSO	Inter	5	2	AYAVGDVE[K]MALVK	APC8_cdc23	9	EFEVE[K]QTAEETGLTPLETSR	APC6_cdc16	6	APC8_cdc23	APC6_cdc16	720.11	467	572	FALSE	K9(DSSO)	K6(DSSO)	High	0
DSSO	Inter	13	2	LEL[K]LDDIEEFENIR	APC12	4	KKDDETVDSLGPLE[K]GQVK	APC8_cdc23	15	APC12	APC8_cdc23	631	12	143	FALSE	K4(DSSO)	K15(DSSO)	High	0
DSSO	Inter	1	2	Y[K]SALQELEELK	APC3_cdc27	2	AMFLVA[K]CQVASAASYDQPK	APC5	7	APC3_cdc27	APC5	167.95	720	669	FALSE	K2(DSSO)	K7(DSSO);C8(Carbamidomethyl)	High	0
DSSO	Inter	1	2	TN[K]GGITQPNINDSLEITK	APC3_cdc27	3	EHQQALDVLDMEEPIN[K]R	APC6_cdc16	17	APC3_cdc27	APC6_cdc16	589.4	415	101	FALSE	K3(DSSO)	K17(DSSO)	High	0
DSSO	Intra	3	1	CYDFDVHTM[K]TLK	APC6_cdc16	10	EFEVE[K]QTAEETGLTPLETSR	APC6_cdc16	6	APC6_cdc16	APC6_cdc16	176.21	553	572	FALSE	C1(Carbamidomethyl);K10(DSSO)	K6(DSSO)	High	0
DSSO	Inter	5	2	ASVLFANE[K]YK	APC3_cdc27	9	EFEVE[K]QTAEETGLTPLETSR	APC6_cdc16	6	APC3_cdc27	APC6_cdc16	559.27	718	572	FALSE	K9(DSSO)	K6(DSSO)	High	0
DSSO	Inter	4	2	ALDTLN[K]AIVIDPK	APC3_cdc27	7	Q[K]EDVEVVGGSDGEGAIGLSSDPK	APC12	2	APC3_cdc27	APC12	537.14	694	33	FALSE	K7(DSSO)	K2(DSSO)	High	0
DSSO	Intra	2	1	L[K]CYDFDVHTMK	APC6_cdc16	2	EFEVE[K]QTAEETGLTPLETSR	APC6_cdc16	6	APC6_cdc16	APC6_cdc16	307.62	543	572	FALSE	K2(DSSO);C3(Carbamidomethyl)	K6(DSSO)	High	0
DSSO	Intra	1	1	Y[K]SALQELEELK	APC3_cdc27	2	GANNQI[K]EAIDKR	APC3_cdc27	7	APC3_cdc27	APC3_cdc27	345.51	720	776	FALSE	K2(DSSO)	K7(DSSO)	High	0
DSSO	Intra	8	1	SE[K]ALDTLNK	APC3_cdc27	3	Y[K]SALQELEELK	APC3_cdc27	2	APC3_cdc27	APC3_cdc27	472.02	687	720	FALSE	K3(DSSO)	K2(DSSO)	High	0
DSSO	Intra	3	1	YLS[K]ATTLEK	APC6_cdc16	4	EHQQALDVLDMEEPIN[K]R	APC6_cdc16	17	APC6_cdc16	APC6_cdc16	201.03	325	101	FALSE	K4(DSSO)	K17(DSSO)	High	0
DSSO	Intra	3	1	EHQQALDVLDMEEPIN[K]R	APC6_cdc16	17	DESGF[K]DPSSDWEMSQSSIK	APC6_cdc16	6	APC6_cdc16	APC6_cdc16	828.49	101	115	FALSE	K17(DSSO)	K6(DSSO)	High	0
DSSO	Inter	1	2	IGQTGT[K]SVFSQSGNSR	APC3_cdc27	7	EFEVE[K]QTAEETGLTPLETSR	APC6_cdc16	6	APC3_cdc27	APC6_cdc16	400.3	330	572	FALSE	K7(DSSO)	K6(DSSO)	High	0
DSSO	Intra	12	1	LD[K]LYEACR	APC6_cdc16	3	EHQQALDVLDMEEPIN[K]R	APC6_cdc16	17	APC6_cdc16	APC6_cdc16	352.7	67	101	FALSE	K3(DSSO);C8(Carbamidomethyl)	K17(DSSO)	High	0
DSSO	Intra	24	1	[K]LDKLYEACR	APC6_cdc16	1	EHQQALDVLDMEEPIN[K]R	APC6_cdc16	17	APC6_cdc16	APC6_cdc16	338.44	64	101	FALSE	K1(DSSO);C9(Carbamidomethyl)	M11(Oxidation);K17(DSSO)	High	0
DSSO	Intra	9	1	A[K]TLLDK	APC7	2	EQ[K]YEDGIALLR	APC7	3	APC7	APC7	217.32	428	457	FALSE	K2(DSSO)	K3(DSSO)	High	0
DSSO	Intra	10	1	ENQPENSQTPT[K]K	Cdc20	12	EHQ[K]AWALNLNGFDVEEAK	Cdc20	4	Cdc20	Cdc20	508.97	109	114	FALSE	K12(DSSO)	K4(DSSO)	High	0
DSSO	Intra	15	1	G[K]IYDALDNR	APC6_cdc16	2	CHYAA[K]EHQQALDVLDMEEPINKR	APC6_cdc16	6	APC6_cdc16	APC6_cdc16	382.32	138	84	FALSE	K2(DSSO)	C1(Carbamidomethyl);K6(DSSO)	High	0
DSSO	Intra	4	1	YLS[K]ATTLEK	APC6_cdc16	4	EFEVE[K]QTAEETGLTPLETSR	APC6_cdc16	6	APC6_cdc16	APC6_cdc16	263.68	325	572	FALSE	K4(DSSO)	K6(DSSO)	High	0
DSSO	Intra	7	1	YLS[K]ATTLEK	APC6_cdc16	4	CHYAA[K]EHQQALDVLDMEEPINKR	APC6_cdc16	6	APC6_cdc16	APC6_cdc16	316.03	325	84	FALSE	K4(DSSO)	C1(Carbamidomethyl);K6(DSSO)	High	0
DSSO	Inter	2	2	ASVLFANE[K]YK	APC3_cdc27	9	QKEDVEVVGGSDGEGAIGLSSDP[K]SR	APC12	24	APC3_cdc27	APC12	261.07	718	55	FALSE	K9(DSSO)	K24(DSSO)	High	0
DSSO	Inter	2	2	LSG[K]PQNAPEGYQNR	Cdc20	4	VNVVQYPELSDHEFIEE[K]ENR	APC1	18	Cdc20	APC1	209.99	136	1066	FALSE	K4(DSSO)	K18(DSSO)	High	0
DSSO	Intra	3	1	[K]GEGGTDPELEGELDSR	APC2	1	[K]GEGGTDPELEGELDSR	APC2	1	APC2	APC2	177.72	190	190	FALSE	K1(DSSO)	K1(DSSO)	High	0
DSSO	Intra	1	1	AGDN[K]NSVLK	APC7	5	EQ[K]YEDGIALLR	APC7	3	APC7	APC7	269.88	254	457	FALSE	K5(DSSO)	K3(DSSO)	High	0
DSSO	Intra	32	1	ITIAPQ[K]LQVEQEENR	APC1	7	CV[K]FQESNDKTQLIFGSVTNIPAK	APC1	3	APC1	APC1	593.82	905	456	FALSE	K7(DSSO)	C1(Carbamidomethyl);K3(DSSO)	High	0
DSSO	Intra	14	1	AL[K]LNPR	APC8_cdc23	3	KDDETVDSLGPLE[K]GQVK	APC8_cdc23	14	APC8_cdc23	APC8_cdc23	260.11	359	143	FALSE	K3(DSSO)	K14(DSSO)	High	0
DSSO	Intra	3	1	YLSGE[K]K	APC8_cdc23	6	AYFDV[K]EYDR	APC8_cdc23	6	APC8_cdc23	APC8_cdc23	163.85	128	97	FALSE	K6(DSSO)	K6(DSSO)	High	0
DSSO	Inter	3	2	SDSYVLLEHSV[K]K	APC5	12	NYSNTS[K]IFSEENSDEIIK	APC4	7	APC5	APC4	687.97	366	154	FALSE	K12(DSSO)	K7(DSSO)	High	0
DSSO	Intra	2	1	LDDIEEFENIR[K]DLETR	APC12	12	[K]QKEDVEVVGGSDGEGAIGLSSDPK	APC12	1	APC12	APC12	162.11	24	31	FALSE	K12(DSSO)	K1(DSSO)	High	0
DSSO	Intra	55	1	SLELLE[K]WTR	APC2	7	TSGAVPP[K]EEELR	APC2	8	APC2	APC2	467.06	134	51	FALSE	K7(DSSO)	K8(DSSO)	High	0
DSSO	Inter	3	2	Q[K]EDVEVVGGSDGEGAIGLSSDPK	APC12	2	EFEVE[K]QTAEETGLTPLETSR	APC6_cdc16	6	APC12	APC6_cdc16	791.14	33	572	FALSE	K2(DSSO)	K6(DSSO)	High	0
DSSO	Intra	1	1	A[K]EAAGPAPSPMR	Cdc20	2	SSS[K]VQTTPSKPGGDR	Cdc20	4	Cdc20	Cdc20	180.51	33	66	FALSE	K2(DSSO)	K4(DSSO)	High	0
DSSO	Intra	2	1	ENQPENSQTPT[K]K	Cdc20	12	LSG[K]PQNAPEGYQNR	Cdc20	4	Cdc20	Cdc20	208.4	109	136	FALSE	K12(DSSO)	K4(DSSO)	High	0
DSSO	Intra	6	1	[K]DLETR	APC12	1	IGYKPQP[K]PNNR	APC12	8	APC12	APC12	176.8	24	72	FALSE	K1(DSSO)	K8(DSSO)	High	0
DSSO	Intra	6	1	TPG[K]SSSK	Cdc20	4	LSG[K]PQNAPEGYQNR	Cdc20	4	Cdc20	Cdc20	200.12	62	136	FALSE	K4(DSSO)	K4(DSSO)	High	0
DSSO	Intra	3	1	VQTTPS[K]PGGDR	Cdc20	7	ENQPENSQTPT[K]K	Cdc20	12	Cdc20	Cdc20	270.78	73	109	FALSE	K7(DSSO)	K12(DSSO)	High	0
DSSO	Intra	3	1	TPG[K]SSSK	Cdc20	4	A[K]EAAGPAPSPMR	Cdc20	2	Cdc20	Cdc20	198.32	62	33	FALSE	K4(DSSO)	K2(DSSO)	High	0
DSSO	Intra	10	1	QLAT[K]AAR	hH3	5	[K]SAPATGGVK	hH3	1	hH3	hH3	303.95	24	28	FALSE	K5(DSSO)	K1(DSSO)	High	0
DSSO	Inter	4	2	STGG[K]APR	hH3	5	GMVERAL[K]SR	C4ZTQ1	8	hH3	Glutamyl-tRNA reductase OS=Escherichia coli (strain K12 / MC4100 / BW2952) OX=595496 GN=hemA PE=3 SV=1	180.69	15	267	FALSE	K5(DSSO)	M2(Oxidation);K8(DSSO)	High	1
DSSO	Intra	4	1	VAEL[K]GHTSR	Cdc20	5	ENQPENSQTPT[K]K	Cdc20	12	Cdc20	Cdc20	445.29	440	109	FALSE	K5(DSSO)	K12(DSSO)	High	0
DSSO	Intra	10	1	[K]QLATK	hH3	1	[K]SAPATGGVK	hH3	1	hH3	hH3	214.29	19	28	FALSE	K1(DSSO)	K1(DSSO)	High	0
DSSO	Intra	2	1	TPG[K]SSSK	Cdc20	4	VQTTPS[K]PGGDR	Cdc20	7	Cdc20	Cdc20	219.45	62	73	FALSE	K4(DSSO)	K7(DSSO)	High	0
DSSO	Intra	19	1	[K]SAPATGGVK	hH3	1	KQLAT[K]AAR	hH3	6	hH3	hH3	316.01	28	24	FALSE	K1(DSSO)	K6(DSSO)	High	0
DSSO	Intra	5	1	[K]QLATK	hH3	1	SAPATGGV[K]KPHR	hH3	9	hH3	hH3	234.57	19	37	FALSE	K1(DSSO)	K9(DSSO)	High	0
DSSO	Inter	13	2	[K]GNYSER	hH2A	1	LAHYN[K]R	xH2B	6	hH2A	xH2B	231.64	37	83	FALSE	K1(DSSO)	K6(DSSO)	High	0
DSSO	Intra	1	1	HAIEVN[K]R	APC8_cdc23	7	GQV[K]NEALR	APC8_cdc23	4	APC8_cdc23	APC8_cdc23	188.89	396	147	FALSE	K7(DSSO)	K4(DSSO)	High	0
DSSO	Intra	10	1	KSTGG[K]APR	hH3	6	KQLAT[K]AAR	hH3	6	hH3	hH3	300.65	15	24	FALSE	K6(DSSO)	K6(DSSO)	High	0
DSSO	Inter	5	2	T[K]QTAR	hH3	2	AVT[K]YTSAK	xH2B	4	hH3	xH2B	166.85	5	118	FALSE	K2(DSSO)	K4(DSSO)	High	0
DSSO	Intra	11	1	[K]QLATK	hH3	1	STGG[K]APR	hH3	5	hH3	hH3	190.55	19	15	FALSE	K1(DSSO)	K5(DSSO)	High	0
DSSO	Inter	7	2	AKA[K]SR	hH2A	4	AVT[K]YTSAK	xH2B	4	hH2A	xH2B	188.98	16	118	FALSE	K4(DSSO)	K4(DSSO)	High	0
DSSO	Intra	3	1	[K]QLATK	hH3	1	T[K]QTAR	hH3	2	hH3	hH3	177.98	19	5	FALSE	K1(DSSO)	K2(DSSO)	High	0
DSSO	Intra	5	1	T[K]QTAR	hH3	2	KQLAT[K]AAR	hH3	6	hH3	hH3	179.24	5	24	FALSE	K2(DSSO)	K6(DSSO)	High	0
DSSO	Intra	3	1	T[K]QTAR	hH3	2	SAPATGGV[K]KPHR	hH3	9	hH3	hH3	194.32	5	37	FALSE	K2(DSSO)	K9(DSSO)	High	0
DSSO	Intra	5	1	[K]STGGK	hH3	1	[K]SAPATGGVK	hH3	1	hH3	hH3	187.18	10	28	FALSE	K1(DSSO)	K1(DSSO)	High	0
DSSO	Intra	1	1	[K]AVTK	xH2B	1	SAPAP[K]K	xH2B	6	xH2B	xH2B	183.66	14	9	FALSE	K1(DSSO)	K6(DSSO)	High	0
DSSO	Inter	1	2	E[K]HAGK	B1XHJ7	2	SSS[K]VQTTPSKPGGDR	Cdc20	4	Sialic acid transporter NanT OS=Escherichia coli (strain K12 / DH10B) OX=316385 GN=nanT PE=3 SV=1	Cdc20	164.83	203	66	FALSE	K2(DSSO)	K4(DSSO)	High	1
DSSO	Intra	3	1	SAPAP[K]K	xH2B	6	KAVT[K]TQK	xH2B	5	xH2B	xH2B	191.59	9	18	FALSE	K6(DSSO)	K5(DSSO)	High	0
DSSO	Intra	5	1	T[K]QTAR	hH3	2	STGG[K]APR	hH3	5	hH3	hH3	196.55	5	15	FALSE	K2(DSSO)	K5(DSSO)	High	0
DSSO	Inter	3	2	[K]SAPATGGVK	hH3	1	KTESHH[K]AK	hH2A	7	hH3	hH2A	218.79	28	126	FALSE	K1(DSSO)	K7(DSSO)	High	0
DSSO	Inter	5	2	[K]QLATK	hH3	1	KTESHH[K]AK	hH2A	7	hH3	hH2A	178.7	19	126	FALSE	K1(DSSO)	K7(DSSO)	High	0
DSSO	Inter	1	2	STGG[K]APR	hH3	5	KTESHH[K]AK	hH2A	7	hH3	hH2A	163.45	15	126	FALSE	K5(DSSO)	K7(DSSO)	High	0
DSSO	Intra	4	1	KSTGG[K]APR	hH3	6	[K]SAPATGGVK	hH3	1	hH3	hH3	330.13	15	28	FALSE	K6(DSSO)	K1(DSSO)	High	0
DSSO	Intra	4	1	TAE[K]WFLDALEK	APC6_cdc16	4	EFEVE[K]QTAEETGLTPLETSR	APC6_cdc16	6	APC6_cdc16	APC6_cdc16	673.21	423	572	FALSE	K4(DSSO)	K6(DSSO)	High	0
DSSO	Intra	4	1	A[K]INMAGAK	CyclinB	2	NS[K]INAENK	CyclinB	3	CyclinB	CyclinB	277.54	42	34	FALSE	K2(DSSO)	K3(DSSO)	High	0
DSSO	Intra	3	1	VQTTPS[K]PGGDR	Cdc20	7	A[K]EAAGPAPSPMR	Cdc20	2	Cdc20	Cdc20	294.42	73	33	FALSE	K7(DSSO)	K2(DSSO)	High	0
DSSO	Inter	6	2	EFEVE[K]QTAEETGLTPLETSR	APC6_cdc16	6	QKEDVEVVGGSDGEGAIGLSSDP[K]SR	APC12	24	APC6_cdc16	APC12	576.5	572	55	FALSE	K6(DSSO)	K24(DSSO)	High	0
DSSO	Inter	17	2	EFH[K]WIER	APC2	4	EFEVE[K]QTAEETGLTPLETSR	APC6_cdc16	6	APC2	APC6_cdc16	466.79	291	572	FALSE	K4(DSSO)	K6(DSSO)	High	0
DSSO	Inter	3	2	[K]GEGGTDPELEGELDSR	APC2	1	EFEVE[K]QTAEETGLTPLETSR	APC6_cdc16	6	APC2	APC6_cdc16	770.56	190	572	FALSE	K1(DSSO)	K6(DSSO)	High	0
DSSO	Inter	28	2	CCAFNDTREEG[K]ALLR	APC8_cdc23	12	EFEVE[K]QTAEETGLTPLETSR	APC6_cdc16	6	APC8_cdc23	APC6_cdc16	270.87	547	572	FALSE	C1(Carbamidomethyl);C2(Carbamidomethyl);K12(DSSO)	K6(DSSO)	High	0
DSSO	Intra	11	1	EHQQALDVLDMEEPIN[K]R	APC6_cdc16	17	YL[K]DESGFKDPSSDWEMSQSSIK	APC6_cdc16	3	APC6_cdc16	APC6_cdc16	623.33	101	109	FALSE	K17(DSSO)	K3(DSSO);M17(Oxidation)	High	0
DSSO	Inter	2	2	GANNQI[K]EAIDK	APC3_cdc27	7	EHQQALDVLDMEEPIN[K]R	APC6_cdc16	17	APC3_cdc27	APC6_cdc16	284.13	776	101	FALSE	K7(DSSO)	K17(DSSO)	High	0
DSSO	Inter	3	2	LNQLVEA[K]K	APC8_cdc23	8	EFEVE[K]QTAEETGLTPLETSR	APC6_cdc16	6	APC8_cdc23	APC6_cdc16	266.8	453	572	FALSE	K8(DSSO)	K6(DSSO)	High	0
DSSO	Intra	32	1	[K]AELLSR	APC7	1	EQ[K]YEDGIALLR	APC7	3	APC7	APC7	241.95	448	457	FALSE	K1(DSSO)	K3(DSSO)	High	0
DSSO	Inter	9	2	EHQQALDVLDMEEPIN[K]R	APC6_cdc16	17	[K]QDPYRIENMDTFSNLLYVR	APC8_cdc23	1	APC6_cdc16	APC8_cdc23	544.84	101	291	FALSE	K17(DSSO)	K1(DSSO)	High	0
DSSO	Inter	11	2	VYMQS[K]R	APC2	6	EFEVE[K]QTAEETGLTPLETSR	APC6_cdc16	6	APC2	APC6_cdc16	184.85	188	572	FALSE	M3(Oxidation);K6(DSSO)	K6(DSSO)	High	0
DSSO	Inter	4	2	IGYKPQP[K]PNNR	APC12	8	EFEVE[K]QTAEETGLTPLETSR	APC6_cdc16	6	APC12	APC6_cdc16	201.43	72	572	FALSE	K8(DSSO)	K6(DSSO)	High	0
DSSO	Inter	3	2	SE[K]ALDTLNK	APC3_cdc27	3	Q[K]EDVEVVGGSDGEGAIGLSSDPK	APC12	2	APC3_cdc27	APC12	302.38	687	33	FALSE	K3(DSSO)	K2(DSSO)	High	0
DSSO	Inter	7	2	LNQLVEA[K]K	APC8_cdc23	8	Q[K]EDVEVVGGSDGEGAIGLSSDPK	APC12	2	APC8_cdc23	APC12	338.11	453	33	FALSE	K8(DSSO)	K2(DSSO)	High	0
DSSO	Inter	3	2	LQNHP[K]R	APC1	6	EFEVE[K]QTAEETGLTPLETSR	APC6_cdc16	6	APC1	APC6_cdc16	195.14	1835	572	FALSE	K6(DSSO)	K6(DSSO)	High	0
DSSO	Intra	7	1	VQTTPS[K]PGGDR	Cdc20	7	LSG[K]PQNAPEGYQNR	Cdc20	4	Cdc20	Cdc20	318.7	73	136	FALSE	K7(DSSO)	K4(DSSO)	High	0
DSSO	Inter	2	2	DAVTYTEHA[K]R	hH4	10	EIAQDF[K]TDLR	hH3	7	hH4	hH3	397.19	78	80	FALSE	K10(DSSO)	K7(DSSO)	High	0
DSSO	Intra	1	1	SE[K]AYSSNEVEK	APC1	3	ITIAPQ[K]LQVEQEENR	APC1	7	APC1	APC1	289.5	140	905	FALSE	K3(DSSO)	K7(DSSO)	High	0
DSSO	Intra	5	1	IGYKPQP[K]PNNR	APC12	8	EDVEVVGGSDGEGAIGLSSDP[K]SR	APC12	22	APC12	APC12	204.36	72	55	FALSE	K8(DSSO)	K22(DSSO)	High	0
DSSO	Inter	1	2	TMHFE[K]HWR	APC4	6	[K]GEGGTDPELEGELDSR	APC2	1	APC4	APC2	174.53	709	190	FALSE	K6(DSSO)	K1(DSSO)	High	0
DSSO	Intra	3	1	LDDIEEFENIR[K]DLETR	APC12	12	QKEDVEVVGGSDGEGAIGLSSDP[K]SR	APC12	24	APC12	APC12	165.53	24	55	FALSE	K12(DSSO)	K24(DSSO)	High	0
DSSO	Intra	7	1	IGY[K]PQPKPNNR	APC12	4	QKEDVEVVGGSDGEGAIGLSSDP[K]SR	APC12	24	APC12	APC12	220.04	68	55	FALSE	K4(DSSO)	K24(DSSO)	High	0
DSSO	Intra	10	1	IGYKPQP[K]PNNR	APC12	8	QKEDVEVVGGSDGEGAIGLSSDP[K]SR	APC12	24	APC12	APC12	296.84	72	55	FALSE	K8(DSSO)	K24(DSSO)	High	0
DSSO	Inter	2	2	VELS[K]K	APC8_cdc23	5	ME[K]EELDVSVR	APC5	3	APC8_cdc23	APC5	161.97	160	189	FALSE	K5(DSSO)	K3(DSSO)	High	0
DSSO	Inter	4	2	EEG[K]ALLR	APC8_cdc23	4	LSG[K]PQNAPEGYQNR	Cdc20	4	APC8_cdc23	Cdc20	162.79	547	136	FALSE	K4(DSSO)	K4(DSSO)	High	0
DSSO	Intra	13	1	VYMQS[K]R	APC2	6	[K]GEGGTDPELEGELDSR	APC2	1	APC2	APC2	212.14	188	190	FALSE	M3(Oxidation);K6(DSSO)	K1(DSSO)	High	0
DSSO	Inter	3	2	AFAG[K]TANK	APC5	5	QDLS[K]QACEGNLPK	APC1	5	APC5	APC1	164.15	393	985	FALSE	K5(DSSO)	K5(DSSO);C8(Carbamidomethyl)	High	0
DSSO	Intra	4	1	V[K]SEEENVVLK	APC1	2	SE[K]AYSSNEVEK	APC1	3	APC1	APC1	436.34	275	140	FALSE	K2(DSSO)	K3(DSSO)	High	0
DSSO	Inter	3	2	LNQLVEA[K]K	APC8_cdc23	8	SE[K]AYSSNEVEK	APC1	3	APC8_cdc23	APC1	385.56	453	140	FALSE	K8(DSSO)	K3(DSSO)	High	0
DSSO	Intra	2	1	A[K]EAAGPAPSPMR	Cdc20	2	LSG[K]PQNAPEGYQNR	Cdc20	4	Cdc20	Cdc20	175.19	33	136	FALSE	K2(DSSO)	K4(DSSO)	High	0
DSSO	Intra	4	1	SE[K]AYSSNEVEK	APC1	3	RV[K]SEEENVVLK	APC1	3	APC1	APC1	392.01	140	275	FALSE	K3(DSSO)	K3(DSSO)	High	0
DSSO	Intra	20	1	EFH[K]WIER	APC2	4	[K]GEGGTDPELEGELDSR	APC2	1	APC2	APC2	249.48	291	190	FALSE	K4(DSSO)	K1(DSSO)	High	0
DSSO	Inter	2	2	LSG[K]PQNAPEGYQNR	Cdc20	4	GMFTLFSYHPVPTEPLPIP[K]LNLTGR	APC1	20	Cdc20	APC1	218.97	136	1104	FALSE	K4(DSSO)	M2(Oxidation);K20(DSSO)	High	0
DSSO	Intra	17	1	KL[K]MK	APC3_cdc27	3	LFTSDSSTT[K]ENSK	APC3_cdc27	10	APC3_cdc27	APC3_cdc27	220.32	397	390	FALSE	K3(DSSO);M4(Oxidation)	K10(DSSO)	High	0
DSSO	Intra	7	1	QVQNKP[K]TGR	APC3_cdc27	7	IGQTGT[K]SVFSQSGNSR	APC3_cdc27	7	APC3_cdc27	APC3_cdc27	295.06	263	330	FALSE	K7(DSSO)	K7(DSSO)	High	0
DSSO	Inter	9	2	LILTGAES[K]SNGEEGYGR	APC5	9	MTEDHVLPELN[K]MTQK	APC4	12	APC5	APC4	607.18	289	439	FALSE	K9(DSSO)	M1(Oxidation);K12(DSSO)	High	0
DSSO	Intra	1	1	SE[K]ALDTLNK	APC3_cdc27	3	AIVIDP[K]NPLCK	APC3_cdc27	7	APC3_cdc27	APC3_cdc27	222.86	687	701	FALSE	K3(DSSO)	K7(DSSO);C11(Carbamidomethyl)	High	0
DSSO	Inter	6	2	ENQPENSQTPT[K]K	Cdc20	12	IAPASQIDSAWIVYN[K]PK	APC1	16	Cdc20	APC1	190.3	109	1162	FALSE	K12(DSSO)	K16(DSSO)	High	0
DSSO	Intra	5	1	IGQTGT[K]SVFSQSGNSR	APC3_cdc27	7	TN[K]GGITQPNINDSLEITK	APC3_cdc27	3	APC3_cdc27	APC3_cdc27	565.84	330	415	FALSE	K7(DSSO)	K3(DSSO)	High	0
DSSO	Intra	1	1	QACEGNLP[K]GK	APC1	9	SILS[K]DGVLYVK	APC1	5	APC1	APC1	206.54	994	1693	FALSE	C3(Carbamidomethyl);K9(DSSO)	K5(DSSO)	High	0
DSSO	Intra	12	1	LA[K]GSECYQK	APC3_cdc27	3	LAEGEQILSGGVFN[K]QK	APC3_cdc27	15	APC3_cdc27	APC3_cdc27	382.68	133	99	FALSE	K3(DSSO);C7(Carbamidomethyl)	K15(DSSO)	High	0
DSSO	Inter	2	2	[K]ALFTYPK	APC16	1	AGDN[K]NSVLK	APC7	5	APC16	APC7	189.95	33	254	FALSE	K1(DSSO)	K5(DSSO)	High	0
DSSO	Inter	4	2	EAID[K]R	APC3_cdc27	5	LFE[K]YLK	APC6_cdc16	4	APC3_cdc27	APC6_cdc16	186.66	781	106	FALSE	K5(DSSO)	K4(DSSO)	High	0
DSSO	Inter	3	2	GMASW[K]QK	APC4	6	NYFA[K]VDCK	APC5	5	APC4	APC5	342.63	373	703	FALSE	K6(DSSO)	K5(DSSO);C8(Carbamidomethyl)	High	0
DSSO	Inter	3	2	SE[K]AYSSNEVEK	APC1	3	YLAQYYF[K]CK	APC8_cdc23	8	APC1	APC8_cdc23	478.61	140	522	FALSE	K3(DSSO)	K8(DSSO);C9(Carbamidomethyl)	High	0
DSSO	Intra	6	1	[K]SLHFVK	APC4	1	G[K]YFNVER	APC4	2	APC4	APC4	249.71	520	468	FALSE	K1(DSSO)	K2(DSSO)	High	0
DSSO	Inter	3	2	[K]AELLSR	APC7	1	IGQTGT[K]SVFSQSGNSR	APC3_cdc27	7	APC7	APC3_cdc27	255.47	448	330	FALSE	K1(DSSO)	K7(DSSO)	High	0
DSSO	Intra	3	1	GS[K]SQALAVYK	APC1	3	DHC[K]HHPNALNLQLR	APC1	4	APC1	APC1	259.03	107	29	FALSE	K3(DSSO)	C3(Carbamidomethyl);K4(DSSO)	High	0
DSSO	Intra	12	1	LT[K]FVQEK	APC4	3	KG[K]YFNVER	APC4	3	APC4	APC4	299.68	289	468	FALSE	K3(DSSO)	K3(DSSO)	High	0
DSSO	Intra	15	1	LFTSDSSTT[K]ENSK	APC3_cdc27	10	IGQTGT[K]SVFSQSGNSR	APC3_cdc27	7	APC3_cdc27	APC3_cdc27	684.85	390	330	FALSE	K10(DSSO)	K7(DSSO)	High	0
DSSO	Intra	1	1	AFAG[K]TANK	APC5	5	LILTGAES[K]SNGEEGYGR	APC5	9	APC5	APC5	198.18	393	289	FALSE	K5(DSSO)	K9(DSSO)	High	0
DSSO	Intra	4	1	L[K]VLYSQK	Cdc20	2	A[K]EAAGPAPSPMR	Cdc20	2	Cdc20	Cdc20	284.5	149	33	FALSE	K2(DSSO)	K2(DSSO)	High	0
DSSO	Inter	3	2	[K]VSCVLSSNLR	APC4	1	LSG[K]PQNAPEGYQNR	Cdc20	4	APC4	Cdc20	334.59	729	136	FALSE	K1(DSSO);C4(Carbamidomethyl)	K4(DSSO)	High	0
DSSO	Intra	20	1	Q[K]ESWQLR	APC1	2	DHC[K]HHPNALNLQLR	APC1	4	APC1	APC1	178.96	71	29	FALSE	K2(DSSO)	C3(Carbamidomethyl);K4(DSSO)	High	0
DSSO	Intra	3	1	LT[K]FVQEK	APC4	3	[K]GKYFNVER	APC4	1	APC4	APC4	337.34	289	466	FALSE	K3(DSSO)	K1(DSSO)	High	0
DSSO	Intra	26	1	L[K]VLYSQK	Cdc20	2	LSG[K]PQNAPEGYQNR	Cdc20	4	Cdc20	Cdc20	361.28	149	136	FALSE	K2(DSSO)	K4(DSSO)	High	0
DSSO	Intra	6	1	LAHYN[K]R	xH2B	6	[K]ESYAIYVYK	xH2B	1	xH2B	xH2B	277.16	83	32	FALSE	K6(DSSO)	K1(DSSO)	High	0
DSSO	Intra	16	1	QACEGNLP[K]GK	APC1	9	GTQHL[K]SILSK	APC1	6	APC1	APC1	506.7	994	1688	FALSE	C3(Carbamidomethyl);K9(DSSO)	K6(DSSO)	High	0
DSSO	Inter	11	2	[K]HQAR	APC8_cdc23	1	MCY[K]LTSVVMEK	APC6_cdc16	4	APC8_cdc23	APC6_cdc16	206.15	161	252	FALSE	K1(DSSO)	M1(Oxidation);C2(Carbamidomethyl);K4(DSSO);M10(Oxidation)	High	0
DSSO	Inter	2	2	LSG[K]PQNAPEGYQNR	Cdc20	4	SVA[K]AKHMSDETARIIDQEVK	P0AAI3	4	Cdc20	ATP-dependent zinc metalloprotease FtsH OS=Escherichia coli (strain K12) OX=83333 GN=ftsH PE=1 SV=1	192.1	136	533	FALSE	K4(DSSO)	K4(DSSO)	High	1
DSSO	Intra	2	1	L[K]VLYSQK	Cdc20	2	VQTTPS[K]PGGDR	Cdc20	7	Cdc20	Cdc20	276.79	149	73	FALSE	K2(DSSO)	K7(DSSO)	High	0
DSSO	Inter	5	2	IGYKPQP[K]PNNR	APC12	8	IGQTGT[K]SVFSQSGNSR	APC3_cdc27	7	APC12	APC3_cdc27	301.03	72	330	FALSE	K8(DSSO)	K7(DSSO)	High	0
DSSO	Inter	2	2	YLS[K]ATTLEK	APC6_cdc16	4	IGYKPQP[K]PNNR	APC12	8	APC6_cdc16	APC12	227.99	325	72	FALSE	K4(DSSO)	K8(DSSO)	High	0
DSSO	Intra	32	1	VYMQS[K]R	APC2	6	EFH[K]WIER	APC2	4	APC2	APC2	244.13	188	291	FALSE	M3(Oxidation);K6(DSSO)	K4(DSSO)	High	0
DSSO	Intra	3	1	LYHTLG[K]TQER	APC5	7	[K]AEALEAAIENLNEAK	APC5	1	APC5	APC5	464.54	726	683	FALSE	K7(DSSO)	K1(DSSO)	High	0
DSSO	Intra	3	1	SSS[K]VQTTPSKPGGDR	Cdc20	4	SAAQMEVASFLLS[K]ENQPENSQTPTK	Cdc20	14	Cdc20	Cdc20	313.02	66	97	FALSE	K4(DSSO)	K14(DSSO)	High	0
DSSO	Intra	3	1	VAEL[K]GHTSR	Cdc20	5	EHQ[K]AWALNLNGFDVEEAK	Cdc20	4	Cdc20	Cdc20	294.21	440	114	FALSE	K5(DSSO)	K4(DSSO)	High	0
DSSO	Intra	1	1	AVVK[K]AELLSR	APC7	5	EQ[K]YEDGIALLR	APC7	3	APC7	APC7	256.68	448	457	FALSE	K5(DSSO)	K3(DSSO)	High	0
DSSO	Inter	4	2	DID[K]ALSIFNELR	APC8_cdc23	4	EFEVE[K]QTAEETGLTPLETSR	APC6_cdc16	6	APC8_cdc23	APC6_cdc16	565.55	281	572	FALSE	K4(DSSO)	K6(DSSO)	High	0
DSSO	Intra	1	1	G[K]IYDALDNR	APC6_cdc16	2	ELLESLPLS[K]LCNEEQELLR	APC6_cdc16	10	APC6_cdc16	APC6_cdc16	212.99	138	192	FALSE	K2(DSSO)	K10(DSSO);C12(Carbamidomethyl)	High	0
DSSO	Intra	6	1	ELLESLPLS[K]LCNEEQELLR	APC6_cdc16	10	YL[K]DESGFKDPSSDWEMSQSSIK	APC6_cdc16	3	APC6_cdc16	APC6_cdc16	501.13	192	109	FALSE	K10(DSSO);C12(Carbamidomethyl)	K3(DSSO)	High	0
DSSO	Intra	1	1	EFEVE[K]QTAEETGLTPLETSR	APC6_cdc16	6	AIGNEVTVD[K]WEPLLNNLGHVCR	APC6_cdc16	10	APC6_cdc16	APC6_cdc16	258.66	572	443	FALSE	K6(DSSO)	K10(DSSO);C22(Carbamidomethyl)	High	0
DSSO	Intra	6	1	EHQQALDVLDMEEPIN[K]R	APC6_cdc16	17	DPSSDWEMSQSSI[K]SSICLLR	APC6_cdc16	14	APC6_cdc16	APC6_cdc16	707.84	101	129	FALSE	K17(DSSO)	K14(DSSO);C18(Carbamidomethyl)	High	0
DSSO	Inter	4	2	QD[K]DAIAILDGIPSR	APC7	3	ALFTYP[K]GAGEMLEDGSER	APC16	7	APC7	APC16	521.59	119	40	FALSE	K3(DSSO)	K7(DSSO)	High	0
DSSO	Intra	7	1	Y[K]SALQELEELK	APC3_cdc27	2	ALDTLN[K]AIVIDPK	APC3_cdc27	7	APC3_cdc27	APC3_cdc27	697.65	720	694	FALSE	K2(DSSO)	K7(DSSO)	High	0
DSSO	Intra	1	1	TN[K]GGITQPNINDSLEITK	APC3_cdc27	3	GGITQPNINDSLEIT[K]LDSSIISEGK	APC3_cdc27	16	APC3_cdc27	APC3_cdc27	494.54	415	431	FALSE	K3(DSSO)	K16(DSSO)	High	0
DSSO	Intra	4	1	GANNQI[K]EAIDKR	APC3_cdc27	7	SALQELEEL[K]QIVPK	APC3_cdc27	10	APC3_cdc27	APC3_cdc27	288.6	776	730	FALSE	K7(DSSO)	K10(DSSO)	High	0
DSSO	Intra	1	1	EFH[K]WIER	APC2	4	DFPDSRPAIEDL[K]YCLER	APC2	13	APC2	APC2	164.71	291	362	FALSE	K4(DSSO)	K13(DSSO);C15(Carbamidomethyl)	High	0
DSSO	Inter	4	2	LSG[K]PQNAPEGYQNR	Cdc20	4	SM[K]SELSYLAHNLCEIDK	APC8_cdc23	3	Cdc20	APC8_cdc23	222.2	136	313	FALSE	K4(DSSO)	K3(DSSO);C14(Carbamidomethyl)	High	0
DSSO	Intra	2	1	AV[K]MPVALLR	APC2	3	DE[K]LEVPEDIR	APC2	3	APC2	APC2	259.11	686	608	FALSE	K3(DSSO)	K3(DSSO)	High	0
DSSO	Inter	1	2	TLATYSY[K]EALK	APC6_cdc16	8	Y[K]SALQELEELK	APC3_cdc27	2	APC6_cdc16	APC3_cdc27	358.71	154	720	FALSE	K8(DSSO)	K2(DSSO)	High	0
DSSO	Intra	3	1	[K]YAEALDYHR	APC6_cdc16	1	TAE[K]WFLDALEK	APC6_cdc16	4	APC6_cdc16	APC6_cdc16	448.99	460	423	FALSE	K1(DSSO)	K4(DSSO)	High	0
DSSO	Intra	1	1	VAEL[K]GHTSR	Cdc20	5	ASAA[K]SSLIHQGIR	Cdc20	5	Cdc20	Cdc20	167.91	440	490	FALSE	K5(DSSO)	K5(DSSO)	High	0
DSSO	Intra	2	1	QD[K]DAIAILDGIPSR	APC7	3	AGQERPSVTSY[K]EVLR	APC7	12	APC7	APC7	164.01	119	159	FALSE	K3(DSSO)	K12(DSSO)	High	0
DSSO	Intra	4	1	AYAVGDVE[K]MALVK	APC8_cdc23	9	LA[K]LHEQLTESEQAAQCYIK	APC8_cdc23	3	APC8_cdc23	APC8_cdc23	605.33	467	475	FALSE	K9(DSSO)	K3(DSSO);C17(Carbamidomethyl)	High	0
DSSO	Intra	2	1	Y[K]SALQELEELK	APC3_cdc27	2	IGQTGT[K]SVFSQSGNSR	APC3_cdc27	7	APC3_cdc27	APC3_cdc27	530.55	720	330	FALSE	K2(DSSO)	K7(DSSO)	High	0
DSSO	Intra	12	1	V[K]SEEENVVLK	APC1	2	FQESND[K]TQLIFGSVTNIPAK	APC1	7	APC1	APC1	477.7	275	463	FALSE	K2(DSSO)	K7(DSSO)	High	0
DSSO	Intra	15	1	LFE[K]YLK	APC6_cdc16	4	EHQQALDVLDMEEPIN[K]R	APC6_cdc16	17	APC6_cdc16	APC6_cdc16	295.46	106	101	FALSE	K4(DSSO)	M11(Oxidation);K17(DSSO)	High	0
DSSO	Intra	4	1	LSG[K]PQNAPEGYQNR	Cdc20	4	SAAQMEVASFLLS[K]ENQPENSQTPTK	Cdc20	14	Cdc20	Cdc20	303.62	136	97	FALSE	K4(DSSO)	K14(DSSO)	High	0
DSSO	Intra	7	1	LSG[K]PQNAPEGYQNR	Cdc20	4	EGNYLAVGTSSAEVQLWDVQQQ[K]R	Cdc20	23	Cdc20	Cdc20	316.06	136	259	FALSE	K4(DSSO)	K23(DSSO)	High	0
DSSO	Intra	1	1	VQTTPS[K]PGGDR	Cdc20	7	SAAQMEVASFLLS[K]ENQPENSQTPTK	Cdc20	14	Cdc20	Cdc20	409.01	73	97	FALSE	K7(DSSO)	K14(DSSO)	High	0
DSSO	Intra	21	1	LFE[K]YLK	APC6_cdc16	4	DESGF[K]DPSSDWEMSQSSIK	APC6_cdc16	6	APC6_cdc16	APC6_cdc16	252.55	106	115	FALSE	K4(DSSO)	K6(DSSO);M14(Oxidation)	High	0
DSSO	Intra	4	1	TLATYSY[K]EALK	APC6_cdc16	8	YL[K]DESGFKDPSSDWEMSQSSIK	APC6_cdc16	3	APC6_cdc16	APC6_cdc16	501.51	154	109	FALSE	K8(DSSO)	K3(DSSO)	High	0
DSSO	Intra	4	1	SE[K]AYSSNEVEK	APC1	3	FQESND[K]TQLIFGSVTNIPAK	APC1	7	APC1	APC1	454.55	140	463	FALSE	K3(DSSO)	K7(DSSO)	High	0
DSSO	Intra	3	1	VAEL[K]GHTSR	Cdc20	5	EGNYLAVGTSSAEVQLWDVQQQ[K]R	Cdc20	23	Cdc20	Cdc20	268.36	440	259	FALSE	K5(DSSO)	K23(DSSO)	High	0
DSSO	Intra	3	1	TPG[K]SSSK	Cdc20	4	SAAQMEVASFLLS[K]ENQPENSQTPTK	Cdc20	14	Cdc20	Cdc20	204.85	62	97	FALSE	K4(DSSO)	K14(DSSO)	High	0
DSSO	Inter	1	2	VDC[K]ER	APC5	4	NFDFEGSLSPVIAP[K]K	APC1	15	APC5	APC1	210.52	707	694	FALSE	C3(Carbamidomethyl);K4(DSSO)	K15(DSSO)	High	0
DSSO	Inter	2	2	EQ[K]YEDGIALLR	APC7	3	IGQTGT[K]SVFSQSGNSR	APC3_cdc27	7	APC7	APC3_cdc27	401.55	457	330	FALSE	K3(DSSO)	K7(DSSO)	High	0
DSSO	Intra	5	1	[K]TVEDADMELTSR	APC5	1	LY[K]LIEESCPQLANSVQIR	APC5	3	APC5	APC5	517.3	168	80	FALSE	K1(DSSO)	K3(DSSO);C9(Carbamidomethyl)	High	0
DSSO	Inter	2	2	LLVHCQ[K]LK	APC5	7	QACEGNLP[K]GK	APC1	9	APC5	APC1	409.11	573	994	FALSE	C5(Carbamidomethyl);K7(DSSO)	C3(Carbamidomethyl);K9(DSSO)	High	0
DSSO	Inter	4	2	LNQLVEA[K]K	APC8_cdc23	8	IGYKPQP[K]PNNR	APC12	8	APC8_cdc23	APC12	308.91	453	72	FALSE	K8(DSSO)	K8(DSSO)	High	0
DSSO	Intra	3	1	L[K]VLYSQK	Cdc20	2	SSS[K]VQTTPSKPGGDR	Cdc20	4	Cdc20	Cdc20	250.09	149	66	FALSE	K2(DSSO)	K4(DSSO)	High	0
DSSO	Intra	3	1	EEG[K]ALLR	APC8_cdc23	4	LWDEASTCAQ[K]CCAFNDTR	APC8_cdc23	11	APC8_cdc23	APC8_cdc23	185.24	547	535	FALSE	K4(DSSO)	C8(Carbamidomethyl);K11(DSSO);C12(Carbamidomethyl);C13(Carbamidomethyl)	High	0
DSSO	Intra	3	1	V[K]SEEENVVLK	APC1	2	SLS[K]GDSPVTSPFQNYSSIHSQSR	APC1	4	APC1	APC1	276.9	275	310	FALSE	K2(DSSO)	K4(DSSO)	High	0
DSSO	Intra	1	1	SILS[K]DGVLYVK	APC1	5	SE[K]AYSSNEVEK	APC1	3	APC1	APC1	283.39	1693	140	FALSE	K5(DSSO)	K3(DSSO)	High	0
DSSO	Intra	2	1	YPTMA[K]VAELK	Cdc20	6	LSG[K]PQNAPEGYQNR	Cdc20	4	Cdc20	Cdc20	212.4	435	136	FALSE	K6(DSSO)	K4(DSSO)	High	0
DSSO	Intra	7	1	KSE[K]ALDTLNK	APC3_cdc27	4	ASVLFANE[K]YK	APC3_cdc27	9	APC3_cdc27	APC3_cdc27	526.27	687	718	FALSE	K4(DSSO)	K9(DSSO)	High	0
DSSO	Intra	4	1	YTMALQQ[K]K	APC7	8	TS[K]VRPSTGNSASTPQSQCLPSEIEVK	APC7	3	APC7	APC7	251.5	73	81	FALSE	K8(DSSO)	K3(DSSO);C19(Carbamidomethyl)	High	0
DSSO	Inter	1	3	[K]ALSK	C4ZXK8;APC7	1	LGDISRM[K]FSDIWDDHLHVIQEKTGSK	P75969	8	L-threonine 3-dehydrogenase OS=Escherichia coli (strain K12 / MC4100 / BW2952) OX=595496 GN=tdh PE=3 SV=1;APC7	Prophage integrase IntE OS=Escherichia coli (strain K12) OX=83333 GN=intE PE=3 SV=1	216.65	2;74	234	FALSE	K1(DSSO)	M7(Oxidation);K8(DSSO)	High	1
DSSO	Intra	1	1	AGDN[K]NSVLK	APC7	5	AISTICSLE[K]K	APC7	10	APC7	APC7	186.14	254	229	FALSE	K5(DSSO)	C6(Carbamidomethyl);K10(DSSO)	High	0
DSSO	Intra	4	1	AFAG[K]TANK	APC5	5	SDSYVLLEHSV[K]K	APC5	12	APC5	APC5	303.44	393	366	FALSE	K5(DSSO)	K12(DSSO)	High	0
DSSO	Intra	4	1	[K]QLATK	hH3	1	YQ[K]STELLIR	hH3	3	hH3	hH3	175.85	19	57	FALSE	K1(DSSO)	K3(DSSO)	High	0
DSSO	Inter	4	2	LSG[K]PQNAPEGYQNR	Cdc20	4	LILTGAES[K]SNGEEGYGR	APC5	9	Cdc20	APC5	509.83	136	289	FALSE	K4(DSSO)	K9(DSSO)	High	0
DSSO	Inter	6	2	LT[K]FVQEK	APC4	3	AALEAYC[K]K	APC2	8	APC4	APC2	332.48	289	624	FALSE	K3(DSSO)	C7(Carbamidomethyl);K8(DSSO)	High	0
DSSO	Intra	3	1	YEQL[K]AMR	APC2	5	AALEAYC[K]K	APC2	8	APC2	APC2	304.39	630	624	FALSE	K5(DSSO)	C7(Carbamidomethyl);K8(DSSO)	High	0
DSSO	Inter	4	2	LLVHCQ[K]LK	APC5	7	QDLS[K]QACEGNLPK	APC1	5	APC5	APC1	410.47	573	985	FALSE	C5(Carbamidomethyl);K7(DSSO)	K5(DSSO);C8(Carbamidomethyl)	High	0
DSSO	Intra	6	1	LFTSDSSTT[K]ENSK	APC3_cdc27	10	TN[K]GGITQPNINDSLEITK	APC3_cdc27	3	APC3_cdc27	APC3_cdc27	523.24	390	415	FALSE	K10(DSSO)	K3(DSSO)	High	0
DSSO	Inter	2	2	SQHE[K]AALYFQR	APC8_cdc23	5	LSG[K]PQNAPEGYQNR	Cdc20	4	APC8_cdc23	Cdc20	210.84	349	136	FALSE	K5(DSSO)	K4(DSSO)	High	0
DSSO	Intra	5	1	ASAA[K]SSLIHQGIR	Cdc20	5	LSG[K]PQNAPEGYQNR	Cdc20	4	Cdc20	Cdc20	495.26	490	136	FALSE	K5(DSSO)	K4(DSSO)	High	0
DSSO	Intra	3	1	[K]SAPATGGVK	hH3	1	YQ[K]STELLIR	hH3	3	hH3	hH3	211.01	28	57	FALSE	K1(DSSO)	K3(DSSO)	High	0
DSSO	Intra	4	1	GTQHL[K]SILSK	APC1	6	SE[K]AYSSNEVEK	APC1	3	APC1	APC1	583.42	1688	140	FALSE	K6(DSSO)	K3(DSSO)	High	0
DSSO	Intra	2	1	VQTTPS[K]PGGDR	Cdc20	7	ASAA[K]SSLIHQGIR	Cdc20	5	Cdc20	Cdc20	306.89	73	490	FALSE	K7(DSSO)	K5(DSSO)	High	0
DSSO	Inter	1	2	AL[K]LNPR	APC8_cdc23	3	LSG[K]PQNAPEGYQNR	Cdc20	4	APC8_cdc23	Cdc20	194.68	359	136	FALSE	K3(DSSO)	K4(DSSO)	High	0
DSSO	Intra	1	1	LA[K]GSECYQK	APC3_cdc27	3	IGQTGT[K]SVFSQSGNSR	APC3_cdc27	7	APC3_cdc27	APC3_cdc27	206.78	133	330	FALSE	K3(DSSO);C7(Carbamidomethyl)	K7(DSSO)	High	0
DSSO	Intra	17	1	VLYSQ[K]ATPGSSR	Cdc20	6	LSG[K]PQNAPEGYQNR	Cdc20	4	Cdc20	Cdc20	485.88	155	136	FALSE	K6(DSSO)	K4(DSSO)	High	0
DSSO	Intra	2	1	[K]EAKPSATGK	CyclinB	1	VSEQLQA[K]MPMK	CyclinB	8	CyclinB	CyclinB	233.03	88	83	FALSE	K1(DSSO)	K8(DSSO)	High	0
DSSO	Intra	1	1	AL[K]LNPR	APC8_cdc23	3	HAIEVN[K]R	APC8_cdc23	7	APC8_cdc23	APC8_cdc23	170.9	359	396	FALSE	K3(DSSO)	K7(DSSO)	High	0
DSSO	Intra	1	1	T[K]QTAR	hH3	2	RYQ[K]STELLIR	hH3	4	hH3	hH3	190.54	5	57	FALSE	K2(DSSO)	K4(DSSO)	High	0
DSSO	Intra	2	1	VQTTPS[K]PGGDR	Cdc20	7	VLYSQ[K]ATPGSSR	Cdc20	6	Cdc20	Cdc20	355.03	73	155	FALSE	K7(DSSO)	K6(DSSO)	High	0
DSSO	Intra	2	1	QVQN[K]PK	APC3_cdc27	5	IGQTGT[K]SVFSQSGNSR	APC3_cdc27	7	APC3_cdc27	APC3_cdc27	242.24	261	330	FALSE	K5(DSSO)	K7(DSSO)	High	0
DSSO	Intra	1	1	VLYSQ[K]ATPGSSR	Cdc20	6	SSS[K]VQTTPSKPGGDR	Cdc20	4	Cdc20	Cdc20	187.05	155	66	FALSE	K6(DSSO)	K4(DSSO)	High	0
DSSO	Intra	1	1	S[K]TNK	APC3_cdc27	2	IGQTGT[K]SVFSQSGNSR	APC3_cdc27	7	APC3_cdc27	APC3_cdc27	193.23	412	330	FALSE	K2(DSSO)	K7(DSSO)	High	0
DSSO	Inter	4	2	LSG[K]PQNAPEGYQNR	Cdc20	4	IGQTGT[K]SVFSQSGNSR	APC3_cdc27	7	Cdc20	APC3_cdc27	457.66	136	330	FALSE	K4(DSSO)	K7(DSSO)	High	0
DSSO	Inter	6	2	QVQN[K]PKTGR	APC3_cdc27	5	[K]LDKLYEACR	APC6_cdc16	1	APC3_cdc27	APC6_cdc16	324.05	261	64	FALSE	K5(DSSO)	K1(DSSO);C9(Carbamidomethyl)	High	0
DSSO	Intra	9	1	SDSYVLLEHSV[K]K	APC5	12	LILTGAES[K]SNGEEGYGR	APC5	9	APC5	APC5	636.18	366	289	FALSE	K12(DSSO)	K9(DSSO)	High	0
DSSO	Inter	2	2	AYAVGDVE[K]MALVK	APC8_cdc23	9	LSG[K]PQNAPEGYQNR	Cdc20	4	APC8_cdc23	Cdc20	284.07	467	136	FALSE	K9(DSSO)	K4(DSSO)	High	0
DSSO	Inter	2	2	IGYKPQP[K]PNNR	APC12	8	LFTSDSSTT[K]ENSK	APC3_cdc27	10	APC12	APC3_cdc27	210.16	72	390	FALSE	K8(DSSO)	K10(DSSO)	High	0
DSSO	Intra	6	1	VAEL[K]GHTSR	Cdc20	5	VLYSQ[K]ATPGSSR	Cdc20	6	Cdc20	Cdc20	581.6	440	155	FALSE	K5(DSSO)	K6(DSSO)	High	0
DSSO	Intra	7	1	TPG[K]SSSK	Cdc20	4	L[K]VLYSQK	Cdc20	2	Cdc20	Cdc20	200.05	62	149	FALSE	K4(DSSO)	K2(DSSO)	High	0
DSSO	Inter	1	2	SALQELEEL[K]QIVPK	APC3_cdc27	10	EFEVE[K]QTAEETGLTPLETSR	APC6_cdc16	6	APC3_cdc27	APC6_cdc16	272.64	730	572	FALSE	K10(DSSO)	K6(DSSO)	High	0
DSSO	Intra	7	1	DESGF[K]DPSSDWEMSQSSIK	APC6_cdc16	6	ELLESLPLS[K]LCNEEQELLR	APC6_cdc16	10	APC6_cdc16	APC6_cdc16	524.06	115	192	FALSE	K6(DSSO);M14(Oxidation)	K10(DSSO);C12(Carbamidomethyl)	High	0
DSSO	Intra	2	1	EHQQALDVLDMEEPIN[K]R	APC6_cdc16	17	ELLESLPLS[K]LCNEEQELLR	APC6_cdc16	10	APC6_cdc16	APC6_cdc16	573.35	101	192	FALSE	M11(Oxidation);K17(DSSO)	K10(DSSO);C12(Carbamidomethyl)	High	0
DSSO	Intra	2	1	SYEEELA[K]DPR	P0AEX9	8	EFLENYLLTDEGLEAVN[K]DKPLGAVALK	P0AEX9	18	Maltose/maltodextrin-binding periplasmic protein OS=Escherichia coli (strain K12) OX=83333 GN=malE PE=1 SV=1	Maltose/maltodextrin-binding periplasmic protein OS=Escherichia coli (strain K12) OX=83333 GN=malE PE=1 SV=1	264.94	339	321	FALSE	K8(DSSO)	K18(DSSO)	High	1
DSSO	Inter	5	2	SLELLE[K]WTR	APC2	7	EFEVE[K]QTAEETGLTPLETSR	APC6_cdc16	6	APC2	APC6_cdc16	456.62	134	572	FALSE	K7(DSSO)	K6(DSSO)	High	0
DSSO	Inter	1	2	TLLD[K]ALTQRPDYIK	APC7	5	EFEVE[K]QTAEETGLTPLETSR	APC6_cdc16	6	APC7	APC6_cdc16	262.45	433	572	FALSE	K5(DSSO)	K6(DSSO)	High	0
DSSO	Inter	9	2	E[K]ASAAK	Cdc20	2	SM[K]SELSYLAHNLCEIDKYR	APC8_cdc23	3	Cdc20	APC8_cdc23	191.9	485	313	FALSE	K2(DSSO)	K3(DSSO);C14(Carbamidomethyl)	High	0
DSSO	Intra	8	1	IGYKPQP[K]PNNR	APC12	8	LEL[K]LDDIEEFENIRK	APC12	4	APC12	APC12	202.58	72	12	FALSE	K8(DSSO)	K4(DSSO)	High	0
DSSO	Inter	3	2	AIVIDP[K]NPLCK	APC3_cdc27	7	EHQQALDVLDMEEPIN[K]R	APC6_cdc16	17	APC3_cdc27	APC6_cdc16	433.81	701	101	FALSE	K7(DSSO);C11(Carbamidomethyl)	K17(DSSO)	High	0
DSSO	Inter	2	2	YLAQYYF[K]CK	APC8_cdc23	8	EFEVE[K]QTAEETGLTPLETSR	APC6_cdc16	6	APC8_cdc23	APC6_cdc16	372.57	522	572	FALSE	K8(DSSO);C9(Carbamidomethyl)	K6(DSSO)	High	0
DSSO	Intra	9	1	TLATYSY[K]EALK	APC6_cdc16	8	EHQQALDVLDMEEPIN[K]R	APC6_cdc16	17	APC6_cdc16	APC6_cdc16	484.5	154	101	FALSE	K8(DSSO)	K17(DSSO)	High	0
DSSO	Inter	2	2	VQTTPS[K]PGGDR	Cdc20	7	AYAVGDVE[K]MALVK	APC8_cdc23	9	Cdc20	APC8_cdc23	283.23	73	467	FALSE	K7(DSSO)	K9(DSSO)	High	0
DSSO	Intra	1	1	Y[K]SALQELEELK	APC3_cdc27	2	LFTSDSSTT[K]ENSK	APC3_cdc27	10	APC3_cdc27	APC3_cdc27	327.82	720	390	FALSE	K2(DSSO)	K10(DSSO)	High	0
DSSO	Intra	7	1	VQTTPS[K]PGGDR	Cdc20	7	EGNYLAVGTSSAEVQLWDVQQQ[K]R	Cdc20	23	Cdc20	Cdc20	268.2	73	259	FALSE	K7(DSSO)	K23(DSSO)	High	0
DSSO	Intra	7	1	LSG[K]PQNAPEGYQNR	Cdc20	4	EHQ[K]AWALNLNGFDVEEAK	Cdc20	4	Cdc20	Cdc20	431.74	136	114	FALSE	K4(DSSO)	K4(DSSO)	High	0
DSSO	Intra	2	1	VQTTPS[K]PGGDR	Cdc20	7	EHQ[K]AWALNLNGFDVEEAK	Cdc20	4	Cdc20	Cdc20	233.52	73	114	FALSE	K7(DSSO)	K4(DSSO)	High	0
DSSO	Inter	1	2	IGQTGT[K]SVFSQSGNSR	APC3_cdc27	7	EHQQALDVLDMEEPIN[K]R	APC6_cdc16	17	APC3_cdc27	APC6_cdc16	374.88	330	101	FALSE	K7(DSSO)	K17(DSSO)	High	0
DSSO	Inter	5	2	TPPGADP[K]QLER	APC10	8	EHDIAI[K]FFQR	APC3_cdc27	7	APC10	APC3_cdc27	430.05	14	588	FALSE	K8(DSSO)	K7(DSSO)	High	0
DSSO	Inter	4	2	IGYKPQP[K]PNNR	APC12	8	Y[K]SALQELEELK	APC3_cdc27	2	APC12	APC3_cdc27	310.58	72	720	FALSE	K8(DSSO)	K2(DSSO)	High	0
DSSO	Intra	3	1	SILS[K]DGVLYVK	APC1	5	QDLS[K]QACEGNLPK	APC1	5	APC1	APC1	367.25	1693	985	FALSE	K5(DSSO)	K5(DSSO);C8(Carbamidomethyl)	High	0
DSSO	Inter	1	2	NDEELN[K]LLGR	hH2A	7	LFTSDSSTT[K]ENSK	APC3_cdc27	10	hH2A	APC3_cdc27	347.42	96	390	FALSE	K7(DSSO)	K10(DSSO)	High	0
DSSO	Intra	2	1	TPPGADP[K]QLER	APC10	8	IYTPVEESSIG[K]FPR	APC10	12	APC10	APC10	258.88	14	169	FALSE	K8(DSSO)	K12(DSSO)	High	0
DSSO	Intra	4	1	[K]AGQERPSVTSYK	APC7	1	QD[K]DAIAILDGIPSR	APC7	3	APC7	APC7	328.05	147	119	FALSE	K1(DSSO)	K3(DSSO)	High	0
DSSO	Intra	2	1	KLD[K]LYEACR	APC6_cdc16	4	YL[K]DESGFKDPSSDWEMSQSSIK	APC6_cdc16	3	APC6_cdc16	APC6_cdc16	358.5	67	109	FALSE	K4(DSSO);C9(Carbamidomethyl)	K3(DSSO)	High	0
DSSO	Inter	3	2	[K]AELLSR	APC7	1	TN[K]GGITQPNINDSLEITK	APC3_cdc27	3	APC7	APC3_cdc27	163.92	448	415	FALSE	K1(DSSO)	K3(DSSO)	High	0
DSSO	Intra	2	1	EAID[K]R	APC3_cdc27	5	ALDTLN[K]AIVIDPK	APC3_cdc27	7	APC3_cdc27	APC3_cdc27	187.23	781	694	FALSE	K5(DSSO)	K7(DSSO)	High	0
DSSO	Intra	1	1	DGVLYV[K]LR	APC1	7	QDLS[K]QACEGNLPK	APC1	5	APC1	APC1	180.98	1700	985	FALSE	K7(DSSO)	K5(DSSO);C8(Carbamidomethyl)	High	0
DSSO	Intra	3	1	A[K]EAAGPAPSPMR	Cdc20	2	EGNYLAVGTSSAEVQLWDVQQQ[K]R	Cdc20	23	Cdc20	Cdc20	403.69	33	259	FALSE	K2(DSSO)	K23(DSSO)	High	0
DSSO	Inter	1	2	F[K]PIEQLLGFTPSSG	APC16	2	SHDDIVTEFGDSACFTLSLLGHVYC[K]TDR	APC3_cdc27	26	APC16	APC3_cdc27	195.07	97	127	FALSE	K2(DSSO)	C14(Carbamidomethyl);C25(Carbamidomethyl);K26(DSSO)	High	0
