# Supplementary material for: Spatial control of the APC/C ensures the rapid degradation of cyclin B1
Source: EMBO J. 2024 Aug 14;43(19):4324–55. doi: 10.1038/s44318-024-00194-2 (PMC11445581; doi:10.1038/s44318-024-00194-2)
Supplement: Supplementary file 8 — Source data Fig. 4 [file 44318_2024_194_MOESM8_ESM.zip]

Archive with 638 entries (627 files):
- Figure 4/
- __MACOSX/._Figure 4
- Figure 4/Fig 4J/
- __MACOSX/Figure 4/._Fig 4J
- Figure 4/Fig 4C/
- __MACOSX/Figure 4/._Fig 4C
- Figure 4/Fig 4I/
- __MACOSX/Figure 4/._Fig 4I
- Figure 4/Fig 4H/
- __MACOSX/Figure 4/._Fig 4H
- Figure 4/Fig 4J/LANA-Securin/
- __MACOSX/Figure 4/Fig 4J/._LANA-Securin
- Figure 4/Fig 4J/CycB1_9-Securin/
- __MACOSX/Figure 4/Fig 4J/._CycB1_9-Securin
- Figure 4/Fig 4J/SecurinWT/
- __MACOSX/Figure 4/Fig 4J/._SecurinWT
- Figure 4/Fig 4J/README.rtf
- __MACOSX/Figure 4/Fig 4J/._README.rtf
- Figure 4/Fig 4C/EMSA_Quantification.xlsx
- __MACOSX/Figure 4/Fig 4C/._EMSA_Quantification.xlsx
- Figure 4/Fig 4I/README.rtf
- __MACOSX/Figure 4/Fig 4I/._README.rtf
- Figure 4/Fig 4I/RawData/
- __MACOSX/Figure 4/Fig 4I/._RawData
- Figure 4/Fig 4H/MAX_4643.sld - 4643_Mg132 - 6-1.tif
- __MACOSX/Figure 4/Fig 4H/._MAX_4643.sld - 4643_Mg132 - 6-1.tif
- Figure 4/Fig 4H/MAX_4646.sld - 4646_Mg132 - 1-1.tif
- __MACOSX/Figure 4/Fig 4H/._MAX_4646.sld - 4646_Mg132 - 1-1.tif
- Figure 4/Fig 4J/LANA-Securin/C3-220407_4868_2A.txt
- __MACOSX/Figure 4/Fig 4J/LANA-Securin/._C3-220407_4868_2A.txt
- Figure 4/Fig 4J/LANA-Securin/C3-220412_4868_6.txt
- __MACOSX/Figure 4/Fig 4J/LANA-Securin/._C3-220412_4868_6.txt
- Figure 4/Fig 4J/LANA-Securin/C2-220412_4868_1a.txt
- __MACOSX/Figure 4/Fig 4J/LANA-Securin/._C2-220412_4868_1a.txt
- Figure 4/Fig 4J/LANA-Securin/C2-220412_4868_1.txt
- __MACOSX/Figure 4/Fig 4J/LANA-Securin/._C2-220412_4868_1.txt
- Figure 4/Fig 4J/LANA-Securin/C3-220412_4868_7.txt
- __MACOSX/Figure 4/Fig 4J/LANA-Securin/._C3-220412_4868_7.txt
- Figure 4/Fig 4J/LANA-Securin/C3-220412_4868_5.txt
- __MACOSX/Figure 4/Fig 4J/LANA-Securin/._C3-220412_4868_5.txt
- Figure 4/Fig 4J/LANA-Securin/C2-220412_4868_3.txt
- __MACOSX/Figure 4/Fig 4J/LANA-Securin/._C2-220412_4868_3.txt
- Figure 4/Fig 4J/LANA-Securin/C3-220412_4868_4.txt
- __MACOSX/Figure 4/Fig 4J/LANA-Securin/._C3-220412_4868_4.txt
- Figure 4/Fig 4J/LANA-Securin/C2-220412_4868_2.txt
- __MACOSX/Figure 4/Fig 4J/LANA-Securin/._C2-220412_4868_2.txt
- Figure 4/Fig 4J/LANA-Securin/C2-220407_4868_1A.txt
- __MACOSX/Figure 4/Fig 4J/LANA-Securin/._C2-220407_4868_1A.txt
- Figure 4/Fig 4J/LANA-Securin/C1-220407_4868_1A.txt
- __MACOSX/Figure 4/Fig 4J/LANA-Securin/._C1-220407_4868_1A.txt
- Figure 4/Fig 4J/LANA-Securin/C1-220407_4868_8.txt
- __MACOSX/Figure 4/Fig 4J/LANA-Securin/._C1-220407_4868_8.txt
- Figure 4/Fig 4J/LANA-Securin/C2-220412_4868_6.txt
- __MACOSX/Figure 4/Fig 4J/LANA-Securin/._C2-220412_4868_6.txt
- Figure 4/Fig 4J/LANA-Securin/C2-220412_4868_7.txt
- __MACOSX/Figure 4/Fig 4J/LANA-Securin/._C2-220412_4868_7.txt
- Figure 4/Fig 4J/LANA-Securin/C3-220412_4868_1.txt
- __MACOSX/Figure 4/Fig 4J/LANA-Securin/._C3-220412_4868_1.txt
- Figure 4/Fig 4J/LANA-Securin/C3-220412_4868_3.txt
- __MACOSX/Figure 4/Fig 4J/LANA-Securin/._C3-220412_4868_3.txt
- Figure 4/Fig 4J/LANA-Securin/C2-220412_4868_5.txt
- __MACOSX/Figure 4/Fig 4J/LANA-Securin/._C2-220412_4868_5.txt
- Figure 4/Fig 4J/LANA-Securin/C3-220412_4868_2.txt
- __MACOSX/Figure 4/Fig 4J/LANA-Securin/._C3-220412_4868_2.txt
- Figure 4/Fig 4J/LANA-Securin/C2-220412_4868_4.txt
- __MACOSX/Figure 4/Fig 4J/LANA-Securin/._C2-220412_4868_4.txt
- Figure 4/Fig 4J/LANA-Securin/C3-220407_4868_3A.txt
- __MACOSX/Figure 4/Fig 4J/LANA-Securin/._C3-220407_4868_3A.txt
- Figure 4/Fig 4J/LANA-Securin/C1-220412_4868_1a.txt
- __MACOSX/Figure 4/Fig 4J/LANA-Securin/._C1-220412_4868_1a.txt
- Figure 4/Fig 4J/LANA-Securin/C2-220407_4868_8.txt
- __MACOSX/Figure 4/Fig 4J/LANA-Securin/._C2-220407_4868_8.txt
- Figure 4/Fig 4J/LANA-Securin/C1-220412_4868_6.txt
- __MACOSX/Figure 4/Fig 4J/LANA-Securin/._C1-220412_4868_6.txt
- Figure 4/Fig 4J/LANA-Securin/C1-220412_4868_7.txt
- __MACOSX/Figure 4/Fig 4J/LANA-Securin/._C1-220412_4868_7.txt
- Figure 4/Fig 4J/LANA-Securin/C2-220407_4868_7A.txt
- __MACOSX/Figure 4/Fig 4J/LANA-Securin/._C2-220407_4868_7A.txt
- Figure 4/Fig 4J/LANA-Securin/C1-220407_4868_6A.txt
- __MACOSX/Figure 4/Fig 4J/LANA-Securin/._C1-220407_4868_6A.txt
- Figure 4/Fig 4J/LANA-Securin/C3-220407_4868_4A.txt
- __MACOSX/Figure 4/Fig 4J/LANA-Securin/._C3-220407_4868_4A.txt
- Figure 4/Fig 4J/LANA-Securin/C1-220412_4868_5.txt
- __MACOSX/Figure 4/Fig 4J/LANA-Securin/._C1-220412_4868_5.txt
- Figure 4/Fig 4J/LANA-Securin/C1-220412_4868_4.txt
- __MACOSX/Figure 4/Fig 4J/LANA-Securin/._C1-220412_4868_4.txt
- Figure 4/Fig 4J/LANA-Securin/C3-220407_4868_8.txt
- __MACOSX/Figure 4/Fig 4J/LANA-Securin/._C3-220407_4868_8.txt
- Figure 4/Fig 4J/LANA-Securin/C1-220412_4868_1.txt
- __MACOSX/Figure 4/Fig 4J/LANA-Securin/._C1-220412_4868_1.txt
- Figure 4/Fig 4J/LANA-Securin/C3-220407_4868_5A.txt
- __MACOSX/Figure 4/Fig 4J/LANA-Securin/._C3-220407_4868_5A.txt
- Figure 4/Fig 4J/LANA-Securin/C1-220407_4868_7A.txt
- __MACOSX/Figure 4/Fig 4J/LANA-Securin/._C1-220407_4868_7A.txt
- Figure 4/Fig 4J/LANA-Securin/C2-220407_4868_6A.txt
- __MACOSX/Figure 4/Fig 4J/LANA-Securin/._C2-220407_4868_6A.txt
- Figure 4/Fig 4J/LANA-Securin/C1-220412_4868_3.txt
- __MACOSX/Figure 4/Fig 4J/LANA-Securin/._C1-220412_4868_3.txt
- Figure 4/Fig 4J/LANA-Securin/C1-220412_4868_2.txt
- __MACOSX/Figure 4/Fig 4J/LANA-Securin/._C1-220412_4868_2.txt
- Figure 4/Fig 4J/LANA-Securin/C1-220407_4868_4A.txt
- __MACOSX/Figure 4/Fig 4J/LANA-Securin/._C1-220407_4868_4A.txt
- Figure 4/Fig 4J/LANA-Securin/C2-220407_4868_5A.txt
- __MACOSX/Figure 4/Fig 4J/LANA-Securin/._C2-220407_4868_5A.txt
- Figure 4/Fig 4J/LANA-Securin/C1-230323_4868_0.txt
- __MACOSX/Figure 4/Fig 4J/LANA-Securin/._C1-230323_4868_0.txt
- Figure 4/Fig 4J/LANA-Securin/C3-220407_4868_7.txt
- __MACOSX/Figure 4/Fig 4J/LANA-Securin/._C3-220407_4868_7.txt
- Figure 4/Fig 4J/LANA-Securin/C2-220407_4868_1.txt
- __MACOSX/Figure 4/Fig 4J/LANA-Securin/._C2-220407_4868_1.txt
- Figure 4/Fig 4J/LANA-Securin/C3-220407_4868_6.txt
- __MACOSX/Figure 4/Fig 4J/LANA-Securin/._C3-220407_4868_6.txt
- Figure 4/Fig 4J/LANA-Securin/C1-230323_4868_1.txt
- __MACOSX/Figure 4/Fig 4J/LANA-Securin/._C1-230323_4868_1.txt
- Figure 4/Fig 4J/LANA-Securin/C2-220407_4868_2.txt
- __MACOSX/Figure 4/Fig 4J/LANA-Securin/._C2-220407_4868_2.txt
- Figure 4/Fig 4J/LANA-Securin/C3-220407_4868_4.txt
- __MACOSX/Figure 4/Fig 4J/LANA-Securin/._C3-220407_4868_4.txt
- Figure 4/Fig 4J/LANA-Securin/C2-220407_4868_3.txt
- __MACOSX/Figure 4/Fig 4J/LANA-Securin/._C2-220407_4868_3.txt
- Figure 4/Fig 4J/LANA-Securin/C3-220407_4868_5.txt
- __MACOSX/Figure 4/Fig 4J/LANA-Securin/._C3-220407_4868_5.txt
- Figure 4/Fig 4J/LANA-Securin/C1-230323_4868_2.txt
- __MACOSX/Figure 4/Fig 4J/LANA-Securin/._C1-230323_4868_2.txt
- Figure 4/Fig 4J/LANA-Securin/C3-220407_4868_6A.txt
- __MACOSX/Figure 4/Fig 4J/LANA-Securin/._C3-220407_4868_6A.txt
- Figure 4/Fig 4J/LANA-Securin/C3-220407_4868_7A.txt
- __MACOSX/Figure 4/Fig 4J/LANA-Securin/._C3-220407_4868_7A.txt
- Figure 4/Fig 4J/LANA-Securin/C3-220407_4868_1.txt
- __MACOSX/Figure 4/Fig 4J/LANA-Securin/._C3-220407_4868_1.txt
- Figure 4/Fig 4J/LANA-Securin/C2-220407_4868_7.txt
- __MACOSX/Figure 4/Fig 4J/LANA-Securin/._C2-220407_4868_7.txt
- Figure 4/Fig 4J/LANA-Securin/C1-220412_4868_8.txt
- __MACOSX/Figure 4/Fig 4J/LANA-Securin/._C1-220412_4868_8.txt
- Figure 4/Fig 4J/LANA-Securin/C2-220407_4868_6.txt
- __MACOSX/Figure 4/Fig 4J/LANA-Securin/._C2-220407_4868_6.txt
- Figure 4/Fig 4J/LANA-Securin/C2-220407_4868_4.txt
- __MACOSX/Figure 4/Fig 4J/LANA-Securin/._C2-220407_4868_4.txt
- Figure 4/Fig 4J/LANA-Securin/C3-220407_4868_2.txt
- __MACOSX/Figure 4/Fig 4J/LANA-Securin/._C3-220407_4868_2.txt
- Figure 4/Fig 4J/LANA-Securin/C2-220407_4868_5.txt
- __MACOSX/Figure 4/Fig 4J/LANA-Securin/._C2-220407_4868_5.txt
- Figure 4/Fig 4J/LANA-Securin/C3-220407_4868_3.txt
- __MACOSX/Figure 4/Fig 4J/LANA-Securin/._C3-220407_4868_3.txt
- Figure 4/Fig 4J/LANA-Securin/C2-220407_4868_4A.txt
- __MACOSX/Figure 4/Fig 4J/LANA-Securin/._C2-220407_4868_4A.txt
- Figure 4/Fig 4J/LANA-Securin/C1-220407_4868_5A.txt
- __MACOSX/Figure 4/Fig 4J/LANA-Securin/._C1-220407_4868_5A.txt
- Figure 4/Fig 4J/LANA-Securin/C1-220407_4868_7.txt
- __MACOSX/Figure 4/Fig 4J/LANA-Securin/._C1-220407_4868_7.txt
- Figure 4/Fig 4J/LANA-Securin/C3-230323_4868_0.txt
- __MACOSX/Figure 4/Fig 4J/LANA-Securin/._C3-230323_4868_0.txt
- Figure 4/Fig 4J/LANA-Securin/C2-220412_4868_8.txt
- __MACOSX/Figure 4/Fig 4J/LANA-Securin/._C2-220412_4868_8.txt
- Figure 4/Fig 4J/LANA-Securin/C3-230323_4868_1.txt
- __MACOSX/Figure 4/Fig 4J/LANA-Securin/._C3-230323_4868_1.txt
- Figure 4/Fig 4J/LANA-Securin/C1-220407_4868_6.txt
- __MACOSX/Figure 4/Fig 4J/LANA-Securin/._C1-220407_4868_6.txt
- Figure 4/Fig 4J/LANA-Securin/C1-220407_4868_2A.txt
- __MACOSX/Figure 4/Fig 4J/LANA-Securin/._C1-220407_4868_2A.txt
- Figure 4/Fig 4J/LANA-Securin/C2-220407_4868_3A.txt
- __MACOSX/Figure 4/Fig 4J/LANA-Securin/._C2-220407_4868_3A.txt
- Figure 4/Fig 4J/LANA-Securin/C1-220407_4868_4.txt
- __MACOSX/Figure 4/Fig 4J/LANA-Securin/._C1-220407_4868_4.txt
- Figure 4/Fig 4J/LANA-Securin/C3-230323_4868_2.txt
- __MACOSX/Figure 4/Fig 4J/LANA-Securin/._C3-230323_4868_2.txt
- Figure 4/Fig 4J/LANA-Securin/C1-220407_4868_5.txt
- __MACOSX/Figure 4/Fig 4J/LANA-Securin/._C1-220407_4868_5.txt
- Figure 4/Fig 4J/LANA-Securin/C2-230323_4868_0.txt
- __MACOSX/Figure 4/Fig 4J/LANA-Securin/._C2-230323_4868_0.txt
- Figure 4/Fig 4J/LANA-Securin/C1-220407_4868_1.txt
- __MACOSX/Figure 4/Fig 4J/LANA-Securin/._C1-220407_4868_1.txt
- Figure 4/Fig 4J/LANA-Securin/C2-230323_4868_1.txt
- __MACOSX/Figure 4/Fig 4J/LANA-Securin/._C2-230323_4868_1.txt
- Figure 4/Fig 4J/LANA-Securin/C3-220412_4868_8.txt
- __MACOSX/Figure 4/Fig 4J/LANA-Securin/._C3-220412_4868_8.txt
- Figure 4/Fig 4J/LANA-Securin/C2-220407_4868_2A.txt
- __MACOSX/Figure 4/Fig 4J/LANA-Securin/._C2-220407_4868_2A.txt
- Figure 4/Fig 4J/LANA-Securin/C1-220407_4868_3A.txt
- __MACOSX/Figure 4/Fig 4J/LANA-Securin/._C1-220407_4868_3A.txt
- Figure 4/Fig 4J/LANA-Securin/C3-220412_4868_1a.txt
- __MACOSX/Figure 4/Fig 4J/LANA-Securin/._C3-220412_4868_1a.txt
- Figure 4/Fig 4J/LANA-Securin/C3-220407_4868_1A.txt
- __MACOSX/Figure 4/Fig 4J/LANA-Securin/._C3-220407_4868_1A.txt
- Figure 4/Fig 4J/LANA-Securin/C1-220407_4868_2.txt
- __MACOSX/Figure 4/Fig 4J/LANA-Securin/._C1-220407_4868_2.txt
- Figure 4/Fig 4J/LANA-Securin/C1-220407_4868_3.txt
- __MACOSX/Figure 4/Fig 4J/LANA-Securin/._C1-220407_4868_3.txt
- Figure 4/Fig 4J/LANA-Securin/C2-230323_4868_2.txt
- __MACOSX/Figure 4/Fig 4J/LANA-Securin/._C2-230323_4868_2.txt
- Figure 4/Fig 4J/CycB1_9-Securin/C3-220407_4867_2.txt
- __MACOSX/Figure 4/Fig 4J/CycB1_9-Securin/._C3-220407_4867_2.txt
- Figure 4/Fig 4J/CycB1_9-Securin/C2-220407_4867_4.txt
- __MACOSX/Figure 4/Fig 4J/CycB1_9-Securin/._C2-220407_4867_4.txt
- Figure 4/Fig 4J/CycB1_9-Securin/C3-220407_4867_3.txt
- __MACOSX/Figure 4/Fig 4J/CycB1_9-Securin/._C3-220407_4867_3.txt
- Figure 4/Fig 4J/CycB1_9-Securin/C2-220407_4867_5.txt
- __MACOSX/Figure 4/Fig 4J/CycB1_9-Securin/._C2-220407_4867_5.txt
- Figure 4/Fig 4J/CycB1_9-Securin/C2-220407_4867_7.txt
- __MACOSX/Figure 4/Fig 4J/CycB1_9-Securin/._C2-220407_4867_7.txt
- Figure 4/Fig 4J/CycB1_9-Securin/C3-220407_4867_1.txt
- __MACOSX/Figure 4/Fig 4J/CycB1_9-Securin/._C3-220407_4867_1.txt
- Figure 4/Fig 4J/CycB1_9-Securin/C3-220412_4867_7a.txt
- __MACOSX/Figure 4/Fig 4J/CycB1_9-Securin/._C3-220412_4867_7a.txt
- Figure 4/Fig 4J/CycB1_9-Securin/C1-220412_4867_8.txt
- __MACOSX/Figure 4/Fig 4J/CycB1_9-Securin/._C1-220412_4867_8.txt
- Figure 4/Fig 4J/CycB1_9-Securin/C2-220407_4867_6.txt
- __MACOSX/Figure 4/Fig 4J/CycB1_9-Securin/._C2-220407_4867_6.txt
- Figure 4/Fig 4J/CycB1_9-Securin/C3-220407_4867_0.txt
- __MACOSX/Figure 4/Fig 4J/CycB1_9-Securin/._C3-220407_4867_0.txt
- Figure 4/Fig 4J/CycB1_9-Securin/C3-220407_4867_4.txt
- __MACOSX/Figure 4/Fig 4J/CycB1_9-Securin/._C3-220407_4867_4.txt
- Figure 4/Fig 4J/CycB1_9-Securin/C2-220407_4867_2.txt
- __MACOSX/Figure 4/Fig 4J/CycB1_9-Securin/._C2-220407_4867_2.txt
- Figure 4/Fig 4J/CycB1_9-Securin/C3-220407_4867_5.txt
- __MACOSX/Figure 4/Fig 4J/CycB1_9-Securin/._C3-220407_4867_5.txt
- Figure 4/Fig 4J/CycB1_9-Securin/C2-220407_4867_3.txt
- __MACOSX/Figure 4/Fig 4J/CycB1_9-Securin/._C2-220407_4867_3.txt
- Figure 4/Fig 4J/CycB1_9-Securin/C1-230323_4867_2.txt
- __MACOSX/Figure 4/Fig 4J/CycB1_9-Securin/._C1-230323_4867_2.txt
- Figure 4/Fig 4J/CycB1_9-Securin/C2-220407_4867_1.txt
- __MACOSX/Figure 4/Fig 4J/CycB1_9-Securin/._C2-220407_4867_1.txt
- Figure 4/Fig 4J/CycB1_9-Securin/C3-220407_4867_7.txt
- __MACOSX/Figure 4/Fig 4J/CycB1_9-Securin/._C3-220407_4867_7.txt
- Figure 4/Fig 4J/CycB1_9-Securin/C2-220407_4867_0.txt
- __MACOSX/Figure 4/Fig 4J/CycB1_9-Securin/._C2-220407_4867_0.txt
- Figure 4/Fig 4J/CycB1_9-Securin/C3-220407_4867_6.txt
- __MACOSX/Figure 4/Fig 4J/CycB1_9-Securin/._C3-220407_4867_6.txt
- Figure 4/Fig 4J/CycB1_9-Securin/C1-230323_4867_1.txt
- __MACOSX/Figure 4/Fig 4J/CycB1_9-Securin/._C1-230323_4867_1.txt
- Figure 4/Fig 4J/CycB1_9-Securin/C1-220407_4867_2.txt
- __MACOSX/Figure 4/Fig 4J/CycB1_9-Securin/._C1-220407_4867_2.txt
- Figure 4/Fig 4J/CycB1_9-Securin/C1-220407_4867_3.txt
- __MACOSX/Figure 4/Fig 4J/CycB1_9-Securin/._C1-220407_4867_3.txt
- Figure 4/Fig 4J/CycB1_9-Securin/C2-230323_4867_2.txt
- __MACOSX/Figure 4/Fig 4J/CycB1_9-Securin/._C2-230323_4867_2.txt
- Figure 4/Fig 4J/CycB1_9-Securin/C1-220407_4867_1.txt
- __MACOSX/Figure 4/Fig 4J/CycB1_9-Securin/._C1-220407_4867_1.txt
- Figure 4/Fig 4J/CycB1_9-Securin/C1-220407_4867_0.txt
- __MACOSX/Figure 4/Fig 4J/CycB1_9-Securin/._C1-220407_4867_0.txt
- Figure 4/Fig 4J/CycB1_9-Securin/C3-220412_4867_8.txt
- __MACOSX/Figure 4/Fig 4J/CycB1_9-Securin/._C3-220412_4867_8.txt
- Figure 4/Fig 4J/CycB1_9-Securin/C2-230323_4867_1.txt
- __MACOSX/Figure 4/Fig 4J/CycB1_9-Securin/._C2-230323_4867_1.txt
- Figure 4/Fig 4J/CycB1_9-Securin/C1-220407_4867_4.txt
- __MACOSX/Figure 4/Fig 4J/CycB1_9-Securin/._C1-220407_4867_4.txt
- Figure 4/Fig 4J/CycB1_9-Securin/C3-230323_4867_2.txt
- __MACOSX/Figure 4/Fig 4J/CycB1_9-Securin/._C3-230323_4867_2.txt
- Figure 4/Fig 4J/CycB1_9-Securin/C1-220407_4867_5.txt
- __MACOSX/Figure 4/Fig 4J/CycB1_9-Securin/._C1-220407_4867_5.txt
- Figure 4/Fig 4J/CycB1_9-Securin/C1-220407_4867_7.txt
- __MACOSX/Figure 4/Fig 4J/CycB1_9-Securin/._C1-220407_4867_7.txt
- Figure 4/Fig 4J/CycB1_9-Securin/C3-230323_4867_1.txt
- __MACOSX/Figure 4/Fig 4J/CycB1_9-Securin/._C3-230323_4867_1.txt
- Figure 4/Fig 4J/CycB1_9-Securin/C2-220412_4867_8.txt
- __MACOSX/Figure 4/Fig 4J/CycB1_9-Securin/._C2-220412_4867_8.txt
- Figure 4/Fig 4J/CycB1_9-Securin/C3-230323_4867_00.txt
- __MACOSX/Figure 4/Fig 4J/CycB1_9-Securin/._C3-230323_4867_00.txt
- Figure 4/Fig 4J/CycB1_9-Securin/C1-220407_4867_6.txt
- __MACOSX/Figure 4/Fig 4J/CycB1_9-Securin/._C1-220407_4867_6.txt
- Figure 4/Fig 4J/CycB1_9-Securin/C2-220412_4867_5.txt
- __MACOSX/Figure 4/Fig 4J/CycB1_9-Securin/._C2-220412_4867_5.txt
- Figure 4/Fig 4J/CycB1_9-Securin/C3-220412_4867_3.txt
- __MACOSX/Figure 4/Fig 4J/CycB1_9-Securin/._C3-220412_4867_3.txt
- Figure 4/Fig 4J/CycB1_9-Securin/C3-220412_4867_2.txt
- __MACOSX/Figure 4/Fig 4J/CycB1_9-Securin/._C3-220412_4867_2.txt
- Figure 4/Fig 4J/CycB1_9-Securin/C2-220412_4867_6.txt
- __MACOSX/Figure 4/Fig 4J/CycB1_9-Securin/._C2-220412_4867_6.txt
- Figure 4/Fig 4J/CycB1_9-Securin/C2-230323_4867_00.txt
- __MACOSX/Figure 4/Fig 4J/CycB1_9-Securin/._C2-230323_4867_00.txt
- Figure 4/Fig 4J/CycB1_9-Securin/C3-220412_4867_1.txt
- __MACOSX/Figure 4/Fig 4J/CycB1_9-Securin/._C3-220412_4867_1.txt
- Figure 4/Fig 4J/CycB1_9-Securin/C2-220412_4867_3.txt
- __MACOSX/Figure 4/Fig 4J/CycB1_9-Securin/._C2-220412_4867_3.txt
- Figure 4/Fig 4J/CycB1_9-Securin/C3-220412_4867_5.txt
- __MACOSX/Figure 4/Fig 4J/CycB1_9-Securin/._C3-220412_4867_5.txt
- Figure 4/Fig 4J/CycB1_9-Securin/C1-230323_4867_00.txt
- __MACOSX/Figure 4/Fig 4J/CycB1_9-Securin/._C1-230323_4867_00.txt
- Figure 4/Fig 4J/CycB1_9-Securin/C2-220412_4867_2.txt
- __MACOSX/Figure 4/Fig 4J/CycB1_9-Securin/._C2-220412_4867_2.txt
- Figure 4/Fig 4J/CycB1_9-Securin/C3-220412_4867_6.txt
- __MACOSX/Figure 4/Fig 4J/CycB1_9-Securin/._C3-220412_4867_6.txt
- Figure 4/Fig 4J/CycB1_9-Securin/C2-220412_4867_1.txt
- __MACOSX/Figure 4/Fig 4J/CycB1_9-Securin/._C2-220412_4867_1.txt
- Figure 4/Fig 4J/CycB1_9-Securin/C1-220412_4867_3.txt
- __MACOSX/Figure 4/Fig 4J/CycB1_9-Securin/._C1-220412_4867_3.txt
- Figure 4/Fig 4J/CycB1_9-Securin/C1-220412_4867_7a.txt
- __MACOSX/Figure 4/Fig 4J/CycB1_9-Securin/._C1-220412_4867_7a.txt
- Figure 4/Fig 4J/CycB1_9-Securin/C1-220412_4867_2.txt
- __MACOSX/Figure 4/Fig 4J/CycB1_9-Securin/._C1-220412_4867_2.txt
- Figure 4/Fig 4J/CycB1_9-Securin/C1-220412_4867_1.txt
- __MACOSX/Figure 4/Fig 4J/CycB1_9-Securin/._C1-220412_4867_1.txt
- Figure 4/Fig 4J/CycB1_9-Securin/C1-220412_4867_5.txt
- __MACOSX/Figure 4/Fig 4J/CycB1_9-Securin/._C1-220412_4867_5.txt
- Figure 4/Fig 4J/CycB1_9-Securin/C1-220412_4867_6.txt
- __MACOSX/Figure 4/Fig 4J/CycB1_9-Securin/._C1-220412_4867_6.txt
- Figure 4/Fig 4J/CycB1_9-Securin/C2-220412_4867_7a.txt
- __MACOSX/Figure 4/Fig 4J/CycB1_9-Securin/._C2-220412_4867_7a.txt
- Figure 4/Fig 4J/SecurinWT/C3-220423_4866_2.txt
- __MACOSX/Figure 4/Fig 4J/SecurinWT/._C3-220423_4866_2.txt
[truncated: 338 more entries]
