# Supplementary material for: Spatial control of the APC/C ensures the rapid degradation of cyclin B1
Source: EMBO J. 2024 Aug 14;43(19):4324–55. doi: 10.1038/s44318-024-00194-2 (PMC11445581; doi:10.1038/s44318-024-00194-2)
Supplement: Supplementary file 8 — Source data Fig. 4 [file 44318_2024_194_MOESM8_ESM.zip › Figure 4/Fig 4C/EMSA_Quantification.xlsx]

## Sheet: Sheet1
CycB Concentration	WT			d9			3A5			4E7E
	MEAN	SD	N	MEAN	SD	N	MEAN	SD	N	MEAN	SD	N
0	100	0	3	100	0	3	100	0	3	100	0	3
1	59.68	21.16	3	94.01	3.63	3	93.02	12.69	3	79.14	9.03	3
2	18.61	8.58	3	89.86	7.72	3	82.42	23.3	3	54.85	11.27	3
4	7.1	5.47	3	61.41	3.7	3	7.68	1.14	3	7.24	3.65	3
8	1.68	2.4	3	19.21	19.89	3	2.67	0.63	3	4.42	3.14	3
