# Supplementary material for: Spatial control of the APC/C ensures the rapid degradation of cyclin B1
Source: EMBO J. 2024 Aug 14;43(19):4324–55. doi: 10.1038/s44318-024-00194-2 (PMC11445581; doi:10.1038/s44318-024-00194-2)
Supplement: Supplementary file 8 — Source data Fig. 4 [file 44318_2024_194_MOESM8_ESM.zip › Figure 4/Fig 4J/LANA-Securin/C3-220407_4868_2A.txt]

	Plot Values	Distance
1	5298.722	0.000
2	5302.821	0.103
3	5336.336	0.206
4	5326.983	0.310
5	5245.151	0.413
6	5268.941	0.516
7	5233.017	0.619
8	5286.354	0.722
9	5279.988	0.825
10	5248.669	0.929
11	5284.873	1.032
12	5264.217	1.135
13	5248.936	1.238
14	5306.671	1.341
15	5284.525	1.444
16	5276.970	1.548
17	5289.630	1.651
18	5291.909	1.754
19	5313.402	1.857
20	5361.653	1.960
21	5415.126	2.063
22	5460.351	2.167
23	5536.869	2.270
24	5575.707	2.373
25	5610.520	2.476
26	5627.940	2.579
27	5642.224	2.683
28	5638.800	2.786
29	5693.472	2.889
30	5696.977	2.992
31	5694.173	3.095
32	5703.018	3.198
33	5717.190	3.302
34	5691.269	3.405
35	5634.012	3.508
36	5666.375	3.611
37	5685.427	3.714
38	5660.236	3.817
39	5745.303	3.921
40	5782.285	4.024
41	5826.645	4.127
42	5872.318	4.230
43	5807.257	4.333
44	5794.164	4.437
45	5809.693	4.540
46	5742.648	4.643
47	5789.268	4.746
48	5768.498	4.849
49	5744.453	4.952
50	5738.335	5.056
51	5784.935	5.159
52	5789.828	5.262
53	5877.990	5.365
54	5923.761	5.468
55	6018.500	5.571
56	6105.369	5.675
57	6209.643	5.778
58	6303.682	5.881
59	6382.383	5.984
60	6369.101	6.087
61	6420.210	6.190
62	6378.498	6.294
63	6372.805	6.397
64	6348.701	6.500
65	6293.074	6.603
66	6235.020	6.706
67	6281.600	6.810
68	6318.408	6.913
69	6265.695	7.016
70	6193.315	7.119
71	6144.860	7.222
72	6085.480	7.325
73	6068.185	7.429
74	6004.313	7.532
75	5935.517	7.635
76	5902.415	7.738
77	5972.279	7.841
78	5857.062	7.944
79	5922.803	8.048
80	5876.916	8.151
81	5915.409	8.254
82	5909.260	8.357
83	5881.653	8.460
84	5818.344	8.563
85	5751.562	8.667
86	5672.414	8.770
87	5699.626	8.873
88	5708.315	8.976
89	5613.724	9.079
90	5623.327	9.183
91	5582.234	9.286
92	5531.946	9.389
93	5450.721	9.492
94	5407.904	9.595
95	5410.962	9.698
96	5424.038	9.802
97	5369.365	9.905
98	5340.692	10.008
99	5346.878	10.111
100	5269.145	10.214
101	5366.275	10.317
102	5396.722	10.421
103	5328.936	10.524
104	5320.857	10.627
105	5286.746	10.730
106	5284.262	10.833
107	5297.155	10.937
108	5274.327	11.040
109	5317.936	11.143
110	5317.517	11.246
111	5278.430	11.349
112	5301.143	11.452
113	5261.495	11.556
114	5253.877	11.659
115	5261.396	11.762
116	5302.946	11.865
117	5245.751	11.968
118	5277.379	12.071
