# Supplementary material for: Spatial control of the APC/C ensures the rapid degradation of cyclin B1
Source: EMBO J. 2024 Aug 14;43(19):4324–55. doi: 10.1038/s44318-024-00194-2 (PMC11445581; doi:10.1038/s44318-024-00194-2)
Supplement: Supplementary file 8 — Source data Fig. 4 [file 44318_2024_194_MOESM8_ESM.zip › Figure 4/Fig 4J/LANA-Securin/C3-220412_4868_6.txt]

	Plot Values	Distance
1	5219.169	0.000
2	5219.592	0.103
3	5227.469	0.206
4	5285.114	0.310
5	5277.702	0.413
6	5240.335	0.516
7	5224.218	0.619
8	5226.314	0.722
9	5230.126	0.825
10	5221.494	0.929
11	5250.416	1.032
12	5272.552	1.135
13	5263.458	1.238
14	5205.636	1.341
15	5293.324	1.444
16	5268.646	1.548
17	5192.517	1.651
18	5189.078	1.754
19	5235.387	1.857
20	5286.874	1.960
21	5299.685	2.063
22	5212.627	2.167
23	5234.407	2.270
24	5261.839	2.373
25	5310.909	2.476
26	5313.201	2.579
27	5283.057	2.683
28	5261.083	2.786
29	5303.606	2.889
30	5264.078	2.992
31	5297.180	3.095
32	5315.841	3.198
33	5319.604	3.302
34	5324.629	3.405
35	5314.771	3.508
36	5304.014	3.611
37	5360.618	3.714
38	5351.917	3.817
39	5319.711	3.921
40	5310.967	4.024
41	5365.474	4.127
42	5350.121	4.230
43	5308.566	4.333
44	5301.704	4.437
45	5289.609	4.540
46	5351.748	4.643
47	5344.547	4.746
48	5368.488	4.849
49	5349.537	4.952
50	5420.125	5.056
51	5337.407	5.159
52	5346.379	5.262
53	5371.720	5.365
54	5359.981	5.468
55	5352.855	5.571
56	5405.803	5.675
57	5455.782	5.778
58	5410.790	5.881
59	5406.326	5.984
60	5427.333	6.087
61	5441.557	6.190
62	5434.325	6.294
63	5361.103	6.397
64	5360.148	6.500
65	5386.950	6.603
66	5414.891	6.706
67	5358.090	6.810
68	5331.265	6.913
69	5302.431	7.016
70	5331.632	7.119
71	5343.456	7.222
72	5323.945	7.325
73	5291.341	7.429
74	5334.308	7.532
75	5315.893	7.635
76	5292.932	7.738
77	5291.541	7.841
78	5295.470	7.944
79	5360.931	8.048
80	5377.802	8.151
81	5314.462	8.254
82	5319.162	8.357
83	5343.010	8.460
84	5331.684	8.563
85	5296.361	8.667
86	5264.078	8.770
87	5303.170	8.873
88	5288.235	8.976
89	5341.642	9.079
90	5291.754	9.183
91	5277.471	9.286
92	5265.630	9.389
93	5254.045	9.492
94	5250.193	9.595
95	5246.310	9.698
96	5272.294	9.802
97	5261.687	9.905
98	5262.455	10.008
99	5265.768	10.111
100	5238.910	10.214
101	5201.810	10.317
102	5202.892	10.421
103	5201.037	10.524
104	5224.350	10.627
105	5237.712	10.730
106	5231.190	10.833
107	5270.452	10.937
108	5267.574	11.040
109	5238.271	11.143
110	5246.957	11.246
