# Supplementary material for: Spatial control of the APC/C ensures the rapid degradation of cyclin B1
Source: EMBO J. 2024 Aug 14;43(19):4324–55. doi: 10.1038/s44318-024-00194-2 (PMC11445581; doi:10.1038/s44318-024-00194-2)
Supplement: Supplementary file 8 — Source data Fig. 4 [file 44318_2024_194_MOESM8_ESM.zip › Figure 4/Fig 4J/LANA-Securin/C2-220412_4868_1a.txt]

	Plot Values	Distance
1	5888.765	0.000
2	5935.229	0.103
3	5888.270	0.206
4	5962.328	0.310
5	5944.168	0.413
6	5893.353	0.516
7	5879.195	0.619
8	5892.347	0.722
9	5876.650	0.825
10	5872.523	0.929
11	5939.855	1.032
12	5925.104	1.135
13	5968.582	1.238
14	5916.418	1.341
15	5934.973	1.444
16	5969.325	1.548
17	5966.677	1.651
18	5959.961	1.754
19	5966.806	1.857
20	6031.933	1.960
21	6031.281	2.063
22	6060.241	2.167
23	6063.180	2.270
24	6078.553	2.373
25	6141.250	2.476
26	6015.436	2.579
27	6106.426	2.683
28	6161.733	2.786
29	6169.138	2.889
30	6092.896	2.992
31	6173.863	3.095
32	6159.138	3.198
33	6213.674	3.302
34	6129.545	3.405
35	6184.996	3.508
36	6176.125	3.611
37	6242.061	3.714
38	6176.806	3.817
39	6156.245	3.921
40	6159.323	4.024
41	6187.292	4.127
42	6234.345	4.230
43	6187.311	4.333
44	6153.734	4.437
45	6152.708	4.540
46	6200.348	4.643
47	6235.596	4.746
48	6232.851	4.849
49	6281.400	4.952
50	6221.074	5.056
51	6317.829	5.159
52	6342.356	5.262
53	6341.310	5.365
54	6291.846	5.468
55	6348.004	5.571
56	6395.500	5.675
57	6392.462	5.778
58	6347.444	5.881
59	6365.617	5.984
60	6374.054	6.087
61	6396.071	6.190
62	6303.349	6.294
63	6395.524	6.397
64	6303.639	6.500
65	6379.857	6.603
66	6342.655	6.706
67	6237.297	6.810
68	6374.811	6.913
69	6344.417	7.016
70	6221.309	7.119
71	6235.541	7.222
72	6246.896	7.325
73	6203.581	7.429
74	6252.980	7.532
75	6200.709	7.635
76	6189.637	7.738
77	6195.815	7.841
78	6241.772	7.944
79	6167.727	8.048
80	6228.173	8.151
81	6139.234	8.254
82	6228.156	8.357
83	6093.356	8.460
84	6136.319	8.563
85	6212.673	8.667
86	6125.131	8.770
87	6094.976	8.873
88	6171.869	8.976
89	6126.686	9.079
90	6061.649	9.183
91	6107.058	9.286
92	6133.692	9.389
93	6109.246	9.492
94	6096.400	9.595
95	6098.725	9.698
96	6175.281	9.802
97	6125.230	9.905
98	6124.141	10.008
99	6117.515	10.111
100	6059.797	10.214
101	6047.934	10.317
102	6073.857	10.421
103	6046.852	10.524
104	6080.355	10.627
105	6008.374	10.730
106	5951.799	10.833
107	5983.958	10.937
108	5971.706	11.040
109	5991.043	11.143
110	5952.050	11.246
111	6001.465	11.349
112	5972.855	11.452
113	6037.712	11.556
114	6034.705	11.659
115	5986.633	11.762
116	6020.400	11.865
117	5950.278	11.968
118	5963.186	12.071
119	5951.854	12.175
120	5968.942	12.278
121	5905.824	12.381
122	6019.241	12.484
123	5970.846	12.587
124	5991.327	12.690
125	5997.799	12.794
126	5902.727	12.897
