# Supplementary material for: Spatial control of the APC/C ensures the rapid degradation of cyclin B1
Source: EMBO J. 2024 Aug 14;43(19):4324–55. doi: 10.1038/s44318-024-00194-2 (PMC11445581; doi:10.1038/s44318-024-00194-2)
Supplement: Supplementary file 8 — Source data Fig. 4 [file 44318_2024_194_MOESM8_ESM.zip › Figure 4/Fig 4J/LANA-Securin/C2-220412_4868_1.txt]

	Plot Values	Distance
1	7032.620	0.000
2	7040.335	0.103
3	7078.052	0.206
4	7051.923	0.310
5	7058.217	0.413
6	7048.329	0.516
7	7123.507	0.619
8	7043.226	0.722
9	7051.825	0.825
10	7111.607	0.929
11	7036.080	1.032
12	7085.810	1.135
13	7182.993	1.238
14	7138.947	1.341
15	7087.302	1.444
16	7080.001	1.548
17	7091.488	1.651
18	7100.602	1.754
19	7134.723	1.857
20	7145.474	1.960
21	7151.675	2.063
22	7114.041	2.167
23	7070.652	2.270
24	7132.954	2.373
25	7155.833	2.476
26	7180.134	2.579
27	7154.168	2.683
28	7148.832	2.786
29	7155.221	2.889
30	7168.585	2.992
31	7227.372	3.095
32	7240.118	3.198
33	7225.329	3.302
34	7188.002	3.405
35	7273.424	3.508
36	7277.216	3.611
37	7292.249	3.714
38	7261.851	3.817
39	7218.311	3.921
40	7202.365	4.024
41	7217.056	4.127
42	7255.755	4.230
43	7287.552	4.333
44	7220.192	4.437
45	7208.614	4.540
46	7206.438	4.643
47	7240.805	4.746
48	7251.379	4.849
49	7177.513	4.952
50	7242.303	5.056
51	7303.268	5.159
52	7264.220	5.262
53	7268.193	5.365
54	7314.519	5.468
55	7270.794	5.571
56	7205.722	5.675
57	7288.569	5.778
58	7332.335	5.881
59	7243.091	5.984
60	7265.360	6.087
61	7298.793	6.190
62	7246.055	6.294
63	7207.456	6.397
64	7232.419	6.500
65	7302.502	6.603
66	7206.890	6.706
67	7237.995	6.810
68	7222.292	6.913
69	7209.252	7.016
70	7199.209	7.119
71	7208.655	7.222
72	7166.718	7.325
73	7222.320	7.429
74	7172.825	7.532
75	7148.845	7.635
76	7175.703	7.738
77	7178.488	7.841
78	7181.918	7.944
79	7143.832	8.048
80	7116.207	8.151
81	7119.299	8.254
82	7142.517	8.357
83	7121.945	8.460
84	7134.244	8.563
85	7117.746	8.667
86	7161.293	8.770
87	7143.124	8.873
88	7173.077	8.976
89	7135.402	9.079
90	7071.126	9.183
91	7088.541	9.286
92	7080.423	9.389
93	7085.718	9.492
94	7071.691	9.595
95	7089.300	9.698
96	7041.915	9.802
97	6995.848	9.905
98	7009.508	10.008
99	7017.420	10.111
100	7052.927	10.214
101	7045.972	10.317
102	6996.259	10.421
103	6947.416	10.524
104	6952.975	10.627
105	6995.189	10.730
106	6922.652	10.833
107	6888.493	10.937
108	6901.042	11.040
109	6944.456	11.143
110	6886.387	11.246
111	6899.196	11.349
112	6894.328	11.452
113	6922.216	11.556
114	6858.004	11.659
115	6878.826	11.762
116	6876.869	11.865
117	6788.089	11.968
