# Supplementary material for: Spatial control of the APC/C ensures the rapid degradation of cyclin B1
Source: EMBO J. 2024 Aug 14;43(19):4324–55. doi: 10.1038/s44318-024-00194-2 (PMC11445581; doi:10.1038/s44318-024-00194-2)
Supplement: Supplementary file 8 — Source data Fig. 4 [file 44318_2024_194_MOESM8_ESM.zip › Figure 4/Fig 4J/LANA-Securin/C3-220412_4868_7.txt]

	Plot Values	Distance
1	5139.404	0.000
2	5118.991	0.103
3	5139.687	0.206
4	5122.284	0.310
5	5125.147	0.413
6	5097.639	0.516
7	5105.559	0.619
8	5146.175	0.722
9	5127.644	0.825
10	5128.372	0.929
11	5136.542	1.032
12	5112.114	1.135
13	5169.573	1.238
14	5167.345	1.341
15	5128.643	1.444
16	5144.361	1.548
17	5096.002	1.651
18	5120.056	1.754
19	5109.169	1.857
20	5081.387	1.960
21	5095.410	2.063
22	5139.034	2.167
23	5125.797	2.270
24	5132.518	2.373
25	5187.841	2.476
26	5168.870	2.579
27	5146.174	2.683
28	5146.465	2.786
29	5165.816	2.889
30	5133.521	2.992
31	5134.893	3.095
32	5178.483	3.198
33	5142.578	3.302
34	5138.074	3.405
35	5142.846	3.508
36	5152.526	3.611
37	5191.200	3.714
38	5157.180	3.817
39	5170.113	3.921
40	5164.477	4.024
41	5150.247	4.127
42	5128.056	4.230
43	5150.480	4.333
44	5138.984	4.437
45	5143.520	4.540
46	5167.376	4.643
47	5154.237	4.746
48	5107.654	4.849
49	5150.553	4.952
50	5155.815	5.056
51	5167.680	5.159
52	5202.119	5.262
53	5166.821	5.365
54	5172.757	5.468
55	5191.271	5.571
56	5178.530	5.675
57	5225.537	5.778
58	5211.744	5.881
59	5181.335	5.984
60	5161.978	6.087
61	5203.951	6.190
62	5216.897	6.294
63	5178.605	6.397
64	5162.136	6.500
65	5155.629	6.603
66	5150.732	6.706
67	5169.320	6.810
68	5165.458	6.913
69	5200.972	7.016
70	5196.374	7.119
71	5241.436	7.222
72	5160.856	7.325
73	5164.604	7.429
74	5207.085	7.532
75	5153.973	7.635
76	5123.163	7.738
77	5159.462	7.841
78	5136.824	7.944
79	5142.891	8.048
80	5160.710	8.151
81	5141.220	8.254
82	5111.550	8.357
83	5124.358	8.460
84	5126.424	8.563
85	5131.858	8.667
86	5126.069	8.770
87	5150.508	8.873
88	5137.633	8.976
89	5155.771	9.079
90	5128.457	9.183
91	5121.750	9.286
92	5083.604	9.389
93	5096.289	9.492
94	5121.621	9.595
95	5108.412	9.698
96	5099.756	9.802
97	5123.629	9.905
98	5099.788	10.008
99	5119.928	10.111
100	5097.792	10.214
101	5104.677	10.317
102	5114.940	10.421
103	5143.627	10.524
104	5109.825	10.627
105	5084.502	10.730
106	5095.055	10.833
107	5095.685	10.937
108	5112.001	11.040
109	5095.496	11.143
110	5117.056	11.246
111	5115.658	11.349
112	5109.388	11.452
113	5108.342	11.556
114	5113.222	11.659
115	5115.473	11.762
116	5108.929	11.865
117	5132.343	11.968
118	5136.772	12.071
119	5107.849	12.175
120	5118.371	12.278
121	5120.044	12.381
