# Supplementary material for: Spatial control of the APC/C ensures the rapid degradation of cyclin B1
Source: EMBO J. 2024 Aug 14;43(19):4324–55. doi: 10.1038/s44318-024-00194-2 (PMC11445581; doi:10.1038/s44318-024-00194-2)
Supplement: Supplementary file 8 — Source data Fig. 4 [file 44318_2024_194_MOESM8_ESM.zip › Figure 4/Fig 4J/LANA-Securin/C3-220412_4868_5.txt]

	Plot Values	Distance
1	5207.917	0.000
2	5248.209	0.103
3	5214.958	0.206
4	5206.308	0.310
5	5187.080	0.413
6	5230.323	0.516
7	5172.688	0.619
8	5205.057	0.722
9	5216.413	0.825
10	5204.975	0.929
11	5230.844	1.032
12	5232.076	1.135
13	5205.989	1.238
14	5213.871	1.341
15	5210.180	1.444
16	5150.066	1.548
17	5176.566	1.651
18	5193.815	1.754
19	5167.601	1.857
20	5193.573	1.960
21	5214.676	2.063
22	5225.655	2.167
23	5211.851	2.270
24	5252.201	2.373
25	5220.042	2.476
26	5195.822	2.579
27	5207.331	2.683
28	5191.712	2.786
29	5218.849	2.889
30	5201.360	2.992
31	5205.495	3.095
32	5236.614	3.198
33	5250.376	3.302
34	5283.610	3.405
35	5298.186	3.508
36	5279.442	3.611
37	5282.230	3.714
38	5276.138	3.817
39	5282.177	3.921
40	5259.030	4.024
41	5273.625	4.127
42	5267.846	4.230
43	5238.408	4.333
44	5253.626	4.437
45	5259.067	4.540
46	5213.667	4.643
47	5277.333	4.746
48	5230.485	4.849
49	5260.907	4.952
50	5225.963	5.056
51	5229.245	5.159
52	5241.373	5.262
53	5249.321	5.365
54	5285.998	5.468
55	5303.983	5.571
56	5286.094	5.675
57	5307.671	5.778
58	5268.201	5.881
59	5243.427	5.984
60	5214.724	6.087
61	5234.907	6.190
62	5289.316	6.294
63	5273.070	6.397
64	5230.214	6.500
65	5209.184	6.603
66	5281.422	6.706
67	5243.943	6.810
68	5270.717	6.913
69	5262.419	7.016
70	5253.187	7.119
71	5223.425	7.222
72	5260.604	7.325
73	5223.320	7.429
74	5223.261	7.532
75	5177.126	7.635
76	5180.555	7.738
77	5165.021	7.841
78	5129.633	7.944
79	5141.633	8.048
80	5136.455	8.151
81	5135.317	8.254
82	5159.763	8.357
83	5154.221	8.460
84	5176.148	8.563
85	5211.791	8.667
86	5140.318	8.770
87	5188.142	8.873
88	5155.329	8.976
89	5165.153	9.079
90	5216.167	9.183
91	5176.492	9.286
92	5151.093	9.389
93	5175.955	9.492
94	5177.310	9.595
95	5146.888	9.698
96	5146.974	9.802
97	5185.756	9.905
98	5174.616	10.008
99	5221.409	10.111
100	5142.869	10.214
101	5155.374	10.317
102	5238.418	10.421
103	5188.868	10.524
104	5175.213	10.627
105	5182.685	10.730
106	5141.672	10.833
107	5189.553	10.937
108	5179.420	11.040
109	5146.170	11.143
110	5189.842	11.246
111	5169.260	11.349
112	5213.700	11.452
113	5204.280	11.556
114	5170.067	11.659
115	5144.967	11.762
116	5176.239	11.865
117	5157.200	11.968
118	5175.687	12.071
