# Supplementary material for: Spatial control of the APC/C ensures the rapid degradation of cyclin B1
Source: EMBO J. 2024 Aug 14;43(19):4324–55. doi: 10.1038/s44318-024-00194-2 (PMC11445581; doi:10.1038/s44318-024-00194-2)
Supplement: Supplementary file 8 — Source data Fig. 4 [file 44318_2024_194_MOESM8_ESM.zip › Figure 4/Fig 4J/LANA-Securin/C2-220412_4868_3.txt]

	Plot Values	Distance
1	6872.221	0.000
2	6869.386	0.103
3	6846.358	0.206
4	6879.269	0.310
5	6835.505	0.413
6	6899.168	0.516
7	6921.031	0.619
8	6947.930	0.722
9	6965.572	0.825
10	6944.274	0.929
11	6935.316	1.032
12	6895.558	1.135
13	6980.047	1.238
14	7030.008	1.341
15	6975.983	1.444
16	6916.100	1.548
17	6893.274	1.651
18	6886.864	1.754
19	7011.969	1.857
20	7042.858	1.960
21	6962.247	2.063
22	6938.115	2.167
23	6949.341	2.270
24	6951.935	2.373
25	6963.851	2.476
26	6949.817	2.579
27	6988.776	2.683
28	6986.005	2.786
29	7038.015	2.889
30	7046.110	2.992
31	7062.135	3.095
32	7097.558	3.198
33	7099.989	3.302
34	7099.536	3.405
35	7106.202	3.508
36	7127.354	3.611
37	7060.289	3.714
38	7134.240	3.817
39	7111.877	3.921
40	7066.741	4.024
41	7119.055	4.127
42	7111.407	4.230
43	7087.223	4.333
44	7172.936	4.437
45	7133.158	4.540
46	7180.806	4.643
47	7160.448	4.746
48	7201.910	4.849
49	7150.524	4.952
50	7154.118	5.056
51	7090.172	5.159
52	7059.827	5.262
53	7075.221	5.365
54	7140.116	5.468
55	7156.631	5.571
56	7078.672	5.675
57	7128.513	5.778
58	7120.258	5.881
59	7104.289	5.984
60	7123.767	6.087
61	7113.532	6.190
62	7141.996	6.294
63	7132.346	6.397
64	7178.511	6.500
65	7201.903	6.603
66	7269.117	6.706
67	7203.610	6.810
68	7172.659	6.913
69	7234.140	7.016
70	7261.438	7.119
71	7221.018	7.222
72	7172.448	7.325
73	7151.261	7.429
74	7251.872	7.532
75	7237.551	7.635
76	7219.958	7.738
77	7209.182	7.841
78	7121.077	7.944
79	7109.616	8.048
80	7053.304	8.151
81	7114.912	8.254
82	7124.497	8.357
83	7087.721	8.460
84	7074.785	8.563
85	7069.754	8.667
86	7028.726	8.770
87	7027.312	8.873
88	7073.370	8.976
89	7102.229	9.079
90	7060.728	9.183
91	7039.195	9.286
92	7026.534	9.389
93	7099.479	9.492
94	7150.326	9.595
95	7117.403	9.698
96	7113.182	9.802
97	7111.662	9.905
98	7017.424	10.008
99	6957.757	10.111
100	6960.392	10.214
101	6946.216	10.317
102	6956.730	10.421
103	6939.521	10.524
104	6919.669	10.627
105	6996.931	10.730
106	7007.852	10.833
107	7001.681	10.937
108	6992.599	11.040
109	7011.838	11.143
110	6919.689	11.246
111	6880.843	11.349
112	6985.160	11.452
113	6967.670	11.556
114	6919.718	11.659
115	6893.854	11.762
116	6907.085	11.865
117	6932.285	11.968
118	6828.976	12.071
119	6822.062	12.175
120	6792.487	12.278
121	6812.463	12.381
122	6858.198	12.484
123	6877.977	12.587
124	6856.026	12.690
125	6846.317	12.794
126	6885.895	12.897
127	6878.105	13.000
128	6910.243	13.103
129	6920.972	13.206
130	6910.846	13.310
131	6838.207	13.413
132	6764.895	13.516
133	6741.727	13.619
134	6741.789	13.722
135	6726.526	13.825
