# Supplementary material for: Spatial control of the APC/C ensures the rapid degradation of cyclin B1
Source: EMBO J. 2024 Aug 14;43(19):4324–55. doi: 10.1038/s44318-024-00194-2 (PMC11445581; doi:10.1038/s44318-024-00194-2)
Supplement: Supplementary file 8 — Source data Fig. 4 [file 44318_2024_194_MOESM8_ESM.zip › Figure 4/Fig 4J/LANA-Securin/C3-220412_4868_4.txt]

	Plot Values	Distance
1	5259.780	0.000
2	5247.775	0.103
3	5207.816	0.206
4	5219.555	0.310
5	5232.795	0.413
6	5243.952	0.516
7	5276.292	0.619
8	5262.576	0.722
9	5230.228	0.825
10	5215.445	0.929
11	5258.479	1.032
12	5235.771	1.135
13	5224.520	1.238
14	5226.809	1.341
15	5223.541	1.444
16	5244.961	1.548
17	5264.760	1.651
18	5262.224	1.754
19	5240.515	1.857
20	5209.236	1.960
21	5204.455	2.063
22	5222.670	2.167
23	5222.618	2.270
24	5209.489	2.373
25	5209.085	2.476
26	5231.828	2.579
27	5227.230	2.683
28	5212.098	2.786
29	5214.214	2.889
30	5208.958	2.992
31	5234.932	3.095
32	5238.808	3.198
33	5246.225	3.302
34	5280.322	3.405
35	5235.272	3.508
36	5227.280	3.611
37	5202.143	3.714
38	5237.937	3.817
39	5213.224	3.921
40	5218.806	4.024
41	5279.079	4.127
42	5262.534	4.230
43	5263.868	4.333
44	5239.489	4.437
45	5263.710	4.540
46	5271.246	4.643
47	5250.901	4.746
48	5255.849	4.849
49	5263.335	4.952
50	5246.272	5.056
51	5283.465	5.159
52	5297.449	5.262
53	5347.896	5.365
54	5325.021	5.468
55	5345.950	5.571
56	5335.220	5.675
57	5342.289	5.778
58	5364.900	5.881
59	5361.372	5.984
60	5401.875	6.087
61	5422.646	6.190
62	5427.596	6.294
63	5479.596	6.397
64	5480.905	6.500
65	5491.641	6.603
66	5558.312	6.706
67	5585.485	6.810
68	5568.611	6.913
69	5599.076	7.016
70	5594.614	7.119
71	5639.391	7.222
72	5583.365	7.325
73	5581.539	7.429
74	5617.306	7.532
75	5642.101	7.635
76	5630.794	7.738
77	5611.620	7.841
78	5601.046	7.944
79	5617.612	8.048
80	5575.882	8.151
81	5509.229	8.254
82	5527.248	8.357
83	5509.812	8.460
84	5485.639	8.563
85	5459.657	8.667
86	5439.703	8.770
87	5388.972	8.873
88	5433.505	8.976
89	5386.644	9.079
90	5394.631	9.183
91	5385.529	9.286
92	5340.751	9.389
93	5367.925	9.492
94	5361.023	9.595
95	5350.207	9.698
96	5324.516	9.802
97	5304.169	9.905
98	5287.854	10.008
99	5308.566	10.111
100	5324.354	10.214
101	5315.131	10.317
102	5283.972	10.421
103	5268.996	10.524
104	5260.418	10.627
105	5309.762	10.730
106	5315.028	10.833
107	5294.714	10.937
108	5289.779	11.040
109	5307.100	11.143
110	5327.979	11.246
111	5294.309	11.349
112	5258.588	11.452
113	5286.026	11.556
114	5305.143	11.659
115	5285.778	11.762
116	5278.178	11.865
117	5220.023	11.968
118	5254.026	12.071
119	5266.105	12.175
120	5260.935	12.278
121	5250.537	12.381
122	5207.431	12.484
123	5249.460	12.587
124	5258.954	12.690
125	5315.883	12.794
126	5324.795	12.897
127	5309.896	13.000
