# Supplementary material for: Spatial control of the APC/C ensures the rapid degradation of cyclin B1
Source: EMBO J. 2024 Aug 14;43(19):4324–55. doi: 10.1038/s44318-024-00194-2 (PMC11445581; doi:10.1038/s44318-024-00194-2)
Supplement: Supplementary file 8 — Source data Fig. 4 [file 44318_2024_194_MOESM8_ESM.zip › Figure 4/Fig 4J/LANA-Securin/C2-220412_4868_2.txt]

	Plot Values	Distance
1	5853.880	0.000
2	5850.044	0.103
3	5871.099	0.206
4	5805.986	0.310
5	5813.395	0.413
6	5865.681	0.516
7	5921.057	0.619
8	5856.947	0.722
9	5903.723	0.825
10	5995.311	0.929
11	5998.757	1.032
12	5967.152	1.135
13	5958.315	1.238
14	5997.220	1.341
15	5954.952	1.444
16	5942.564	1.548
17	5988.117	1.651
18	5965.961	1.754
19	5952.301	1.857
20	5933.071	1.960
21	5951.532	2.063
22	5954.906	2.167
23	6009.062	2.270
24	6019.057	2.373
25	5982.942	2.476
26	6025.141	2.579
27	5998.475	2.683
28	5954.483	2.786
29	5973.370	2.889
30	5927.503	2.992
31	5928.732	3.095
32	5939.572	3.198
33	5985.258	3.302
34	5985.553	3.405
35	5994.508	3.508
36	5980.681	3.611
37	6009.969	3.714
38	5971.551	3.817
39	5980.312	3.921
40	5944.171	4.024
41	5958.566	4.127
42	5990.002	4.230
43	5967.575	4.333
44	5965.134	4.437
45	5953.028	4.540
46	5978.034	4.643
47	5964.216	4.746
48	5938.686	4.849
49	5912.152	4.952
50	5950.514	5.056
51	5957.906	5.159
52	5938.667	5.262
53	5955.959	5.365
54	5961.215	5.468
55	5977.378	5.571
56	5980.089	5.675
57	5971.543	5.778
58	5953.311	5.881
59	5940.107	5.984
60	6018.115	6.087
61	5989.177	6.190
62	5968.949	6.294
63	6003.441	6.397
64	6020.182	6.500
65	5979.706	6.603
66	5973.144	6.706
67	6052.302	6.810
68	6095.135	6.913
69	6094.824	7.016
70	6065.364	7.119
71	6081.541	7.222
72	6031.579	7.325
73	6028.216	7.429
74	6042.745	7.532
75	6059.871	7.635
76	6048.499	7.738
77	6048.353	7.841
78	5949.586	7.944
79	5987.087	8.048
80	6017.765	8.151
81	6008.839	8.254
82	6033.334	8.357
83	5980.478	8.460
84	6006.689	8.563
85	6094.229	8.667
86	6066.746	8.770
87	6032.726	8.873
88	5985.980	8.976
89	5979.721	9.079
90	5970.336	9.183
91	6021.568	9.286
92	5967.636	9.389
93	5978.054	9.492
94	6004.626	9.595
95	5980.602	9.698
96	5992.735	9.802
97	5985.767	9.905
98	5975.006	10.008
99	6068.850	10.111
100	6032.793	10.214
101	5978.165	10.317
102	6029.907	10.421
103	6040.752	10.524
104	6025.933	10.627
105	6040.373	10.730
106	6051.321	10.833
107	6027.087	10.937
108	6014.713	11.040
109	5956.189	11.143
110	6004.687	11.246
111	5999.780	11.349
112	5979.154	11.452
113	5982.875	11.556
114	6009.927	11.659
115	6008.661	11.762
116	5978.366	11.865
117	5949.085	11.968
118	5899.800	12.071
119	5925.457	12.175
120	5983.444	12.278
