# Supplementary material for: Spatial control of the APC/C ensures the rapid degradation of cyclin B1
Source: EMBO J. 2024 Aug 14;43(19):4324–55. doi: 10.1038/s44318-024-00194-2 (PMC11445581; doi:10.1038/s44318-024-00194-2)
Supplement: Supplementary file 8 — Source data Fig. 4 [file 44318_2024_194_MOESM8_ESM.zip › Figure 4/Fig 4J/LANA-Securin/C2-220407_4868_1A.txt]

	Plot Values	Distance
1	8715.029	0.000
2	8683.567	0.103
3	8697.818	0.206
4	8632.014	0.310
5	8731.035	0.413
6	8839.588	0.516
7	8739.824	0.619
8	8739.055	0.722
9	8784.823	0.825
10	8877.143	0.929
11	8964.752	1.032
12	8924.336	1.135
13	8866.670	1.238
14	8845.412	1.341
15	8801.865	1.444
16	8821.801	1.548
17	8794.412	1.651
18	8891.786	1.754
19	8853.677	1.857
20	8845.137	1.960
21	8828.117	2.063
22	8876.181	2.167
23	8862.134	2.270
24	8876.168	2.373
25	8867.740	2.476
26	8799.349	2.579
27	8917.454	2.683
28	8856.726	2.786
29	8829.746	2.889
30	8820.955	2.992
31	8828.366	3.095
32	8945.999	3.198
33	8904.231	3.302
34	8980.691	3.405
35	8907.066	3.508
36	8957.721	3.611
37	8916.999	3.714
38	8877.127	3.817
39	8956.828	3.921
40	8936.783	4.024
41	8926.054	4.127
42	8854.107	4.230
43	8840.115	4.333
44	8859.428	4.437
45	8900.484	4.540
46	8855.389	4.643
47	8885.839	4.746
48	8961.808	4.849
49	8880.448	4.952
50	8939.124	5.056
51	8883.201	5.159
52	8949.080	5.262
53	8943.931	5.365
54	8938.070	5.468
55	8888.826	5.571
56	8894.959	5.675
57	8896.971	5.778
58	8914.733	5.881
59	8959.248	5.984
60	8956.279	6.087
61	8982.002	6.190
62	8981.582	6.294
63	9025.476	6.397
64	8989.137	6.500
65	8958.275	6.603
66	8998.674	6.706
67	8956.768	6.810
68	8917.292	6.913
69	8935.489	7.016
70	8904.673	7.119
71	8853.720	7.222
72	8906.816	7.325
73	8882.519	7.429
74	8877.494	7.532
75	8841.880	7.635
76	8919.061	7.738
77	8920.817	7.841
78	8937.135	7.944
79	8888.533	8.048
80	8805.539	8.151
81	8896.441	8.254
82	8876.961	8.357
83	8854.455	8.460
84	8819.304	8.563
85	8842.463	8.667
86	8803.106	8.770
87	8883.218	8.873
88	8899.068	8.976
89	8820.653	9.079
90	8834.165	9.183
91	8754.073	9.286
92	8740.730	9.389
93	8716.008	9.492
94	8679.524	9.595
95	8742.497	9.698
96	8699.388	9.802
97	8739.997	9.905
98	8721.967	10.008
99	8695.665	10.111
100	8670.982	10.214
101	8658.669	10.317
102	8662.500	10.421
103	8625.620	10.524
104	8564.348	10.627
105	8572.651	10.730
106	8620.040	10.833
107	8522.176	10.937
108	8529.393	11.040
109	8546.874	11.143
110	8604.464	11.246
111	8558.722	11.349
112	8551.784	11.452
113	8509.171	11.556
114	8616.108	11.659
115	8617.047	11.762
116	8641.112	11.865
117	8651.536	11.968
118	8631.654	12.071
119	8606.859	12.175
120	8584.688	12.278
121	8525.166	12.381
122	8419.189	12.484
123	8442.122	12.587
