# Supplementary material for: Spatial control of the APC/C ensures the rapid degradation of cyclin B1
Source: EMBO J. 2024 Aug 14;43(19):4324–55. doi: 10.1038/s44318-024-00194-2 (PMC11445581; doi:10.1038/s44318-024-00194-2)
Supplement: Supplementary file 8 — Source data Fig. 4 [file 44318_2024_194_MOESM8_ESM.zip › Figure 4/Fig 4J/LANA-Securin/C1-220407_4868_1A.txt]

	Plot Values	Distance
1	11308.043	0.000
2	11398.645	0.103
3	11455.835	0.206
4	11333.625	0.310
5	11245.137	0.413
6	11114.645	0.516
7	10835.836	0.619
8	10729.030	0.722
9	10599.894	0.825
10	10543.071	0.929
11	10540.765	1.032
12	10581.553	1.135
13	10566.759	1.238
14	10407.588	1.341
15	10230.494	1.444
16	10140.948	1.548
17	9990.797	1.651
18	9957.063	1.754
19	9854.078	1.857
20	9620.685	1.960
21	9600.658	2.063
22	9517.554	2.167
23	9362.808	2.270
24	9293.761	2.373
25	9249.222	2.476
26	9180.975	2.579
27	9242.643	2.683
28	9099.077	2.786
29	9099.146	2.889
30	9097.877	2.992
31	9013.928	3.095
32	9070.375	3.198
33	9038.036	3.302
34	9076.070	3.405
35	9036.022	3.508
36	9145.658	3.611
37	9064.884	3.714
38	9145.055	3.817
39	9202.426	3.921
40	9216.656	4.024
41	9238.124	4.127
42	9185.609	4.230
43	9152.650	4.333
44	9204.504	4.437
45	9176.529	4.540
46	9181.887	4.643
47	9312.716	4.746
48	9412.248	4.849
49	9379.042	4.952
50	9307.917	5.056
51	9303.433	5.159
52	9403.477	5.262
53	9422.822	5.365
54	9460.173	5.468
55	9393.854	5.571
56	9393.457	5.675
57	9332.927	5.778
58	9446.195	5.881
59	9414.598	5.984
60	9420.978	6.087
61	9366.158	6.190
62	9330.875	6.294
63	9415.000	6.397
64	9434.316	6.500
65	9473.283	6.603
66	9475.506	6.706
67	9380.436	6.810
68	9330.567	6.913
69	9344.606	7.016
70	9304.852	7.119
71	9224.830	7.222
72	9241.581	7.325
73	9097.091	7.429
74	9006.713	7.532
75	8939.691	7.635
76	8918.827	7.738
77	8902.585	7.841
78	8959.135	7.944
79	8849.938	8.048
80	8807.865	8.151
81	8823.108	8.254
82	8819.415	8.357
83	8801.399	8.460
84	8759.404	8.563
85	8771.803	8.667
86	8781.018	8.770
87	8852.747	8.873
88	8876.069	8.976
89	8863.312	9.079
90	8887.712	9.183
91	8952.783	9.286
92	8972.045	9.389
93	8930.821	9.492
94	8929.166	9.595
95	8990.947	9.698
96	9002.743	9.802
97	8977.726	9.905
98	9047.509	10.008
99	9070.387	10.111
100	9220.818	10.214
101	9255.474	10.317
102	9315.532	10.421
103	9324.035	10.524
104	9310.924	10.627
105	9410.169	10.730
106	9470.046	10.833
107	9519.878	10.937
108	9734.282	11.040
109	9750.479	11.143
110	9872.159	11.246
111	10066.355	11.349
112	10111.617	11.452
113	10143.657	11.556
114	10299.746	11.659
115	10356.167	11.762
116	10508.905	11.865
117	10524.141	11.968
118	10596.199	12.071
119	10744.692	12.175
120	10867.025	12.278
121	10828.004	12.381
122	10796.393	12.484
123	10740.916	12.587
