# Supplementary material for: Spatial control of the APC/C ensures the rapid degradation of cyclin B1
Source: EMBO J. 2024 Aug 14;43(19):4324–55. doi: 10.1038/s44318-024-00194-2 (PMC11445581; doi:10.1038/s44318-024-00194-2)
Supplement: Supplementary file 8 — Source data Fig. 4 [file 44318_2024_194_MOESM8_ESM.zip › Figure 4/Fig 4J/LANA-Securin/C1-220407_4868_8.txt]

	Plot Values	Distance
1	9655.630	0.000
2	9660.560	0.103
3	9613.089	0.206
4	9491.403	0.310
5	9386.969	0.413
6	9312.945	0.516
7	9207.399	0.619
8	9180.789	0.722
9	9177.773	0.825
10	9183.527	0.929
11	8997.103	1.032
12	8961.912	1.135
13	8861.064	1.238
14	8780.696	1.341
15	8677.216	1.444
16	8609.999	1.548
17	8481.476	1.651
18	8479.830	1.754
19	8491.327	1.857
20	8451.090	1.960
21	8370.321	2.063
22	8357.501	2.167
23	8326.528	2.270
24	8351.290	2.373
25	8345.706	2.476
26	8398.355	2.579
27	8358.902	2.683
28	8403.930	2.786
29	8354.254	2.889
30	8245.430	2.992
31	8302.437	3.095
32	8354.402	3.198
33	8332.081	3.302
34	8353.263	3.405
35	8228.991	3.508
36	8258.683	3.611
37	8308.193	3.714
38	8310.638	3.817
39	8410.869	3.921
40	8351.572	4.024
41	8316.168	4.127
42	8389.697	4.230
43	8432.903	4.333
44	8388.985	4.437
45	8500.004	4.540
46	8506.728	4.643
47	8599.058	4.746
48	8604.369	4.849
49	8784.510	4.952
50	8813.340	5.056
51	8864.433	5.159
52	9010.858	5.262
53	9026.665	5.365
54	8958.917	5.468
55	9011.612	5.571
56	8916.721	5.675
57	8913.205	5.778
58	8981.206	5.881
59	8845.481	5.984
60	8814.315	6.087
61	8789.998	6.190
62	8787.579	6.294
63	8842.906	6.397
64	8834.928	6.500
65	8845.485	6.603
66	8874.943	6.706
67	8925.626	6.810
68	8976.211	6.913
69	9055.071	7.016
70	9133.330	7.119
71	9011.927	7.222
72	9062.581	7.325
73	8993.128	7.429
74	8882.862	7.532
75	8851.634	7.635
76	8722.222	7.738
77	8687.646	7.841
78	8713.520	7.944
79	8601.100	8.048
80	8522.109	8.151
81	8492.079	8.254
82	8375.228	8.357
83	8367.333	8.460
84	8261.568	8.563
85	8208.766	8.667
86	8136.730	8.770
87	8154.405	8.873
88	8169.209	8.976
89	8150.632	9.079
90	8186.544	9.183
91	8116.552	9.286
92	8211.666	9.389
93	8223.063	9.492
94	8231.873	9.595
95	8322.275	9.698
96	8367.827	9.802
97	8360.654	9.905
98	8412.857	10.008
99	8492.855	10.111
100	8488.828	10.214
101	8378.904	10.317
102	8352.467	10.421
103	8309.583	10.524
104	8261.576	10.627
105	8313.212	10.730
106	8310.503	10.833
107	8382.821	10.937
108	8488.630	11.040
109	8492.839	11.143
110	8545.036	11.246
111	8553.632	11.349
112	8667.438	11.452
113	8778.796	11.556
114	8941.998	11.659
115	9097.035	11.762
116	9184.307	11.865
117	9323.286	11.968
118	9504.873	12.071
119	9702.461	12.175
120	9720.980	12.278
121	9924.271	12.381
122	9926.935	12.484
123	9955.152	12.587
124	9858.200	12.690
125	9726.235	12.794
