# Supplementary material for: Spatial control of the APC/C ensures the rapid degradation of cyclin B1
Source: EMBO J. 2024 Aug 14;43(19):4324–55. doi: 10.1038/s44318-024-00194-2 (PMC11445581; doi:10.1038/s44318-024-00194-2)
Supplement: Supplementary file 8 — Source data Fig. 4 [file 44318_2024_194_MOESM8_ESM.zip › Figure 4/Fig 4J/LANA-Securin/C2-220412_4868_6.txt]

	Plot Values	Distance
1	7461.556	0.000
2	7470.947	0.103
3	7506.512	0.206
4	7541.162	0.310
5	7560.884	0.413
6	7475.946	0.516
7	7567.216	0.619
8	7554.475	0.722
9	7594.639	0.825
10	7609.768	0.929
11	7608.871	1.032
12	7654.294	1.135
13	7691.919	1.238
14	7631.438	1.341
15	7698.601	1.444
16	7684.086	1.548
17	7649.833	1.651
18	7661.866	1.754
19	7660.004	1.857
20	7755.042	1.960
21	7759.202	2.063
22	7668.394	2.167
23	7745.725	2.270
24	7780.685	2.373
25	7828.818	2.476
26	7847.136	2.579
27	7824.828	2.683
28	7792.696	2.786
29	7919.759	2.889
30	7879.156	2.992
31	7887.312	3.095
32	7927.312	3.198
33	7870.519	3.302
34	7925.048	3.405
35	7958.281	3.508
36	7882.078	3.611
37	7929.867	3.714
38	7980.182	3.817
39	7964.239	3.921
40	7879.355	4.024
41	8002.687	4.127
42	7920.682	4.230
43	7906.455	4.333
44	7877.511	4.437
45	7978.759	4.540
46	8086.484	4.643
47	8017.702	4.746
48	8026.361	4.849
49	8000.094	4.952
50	8070.811	5.056
51	8003.691	5.159
52	8078.375	5.262
53	8109.979	5.365
54	8053.628	5.468
55	8040.071	5.571
56	8145.137	5.675
57	8191.791	5.778
58	8112.960	5.881
59	8127.443	5.984
60	8132.208	6.087
61	8056.297	6.190
62	8069.002	6.294
63	8021.842	6.397
64	7985.889	6.500
65	8075.053	6.603
66	8125.335	6.706
67	8153.758	6.810
68	8127.896	6.913
69	8084.398	7.016
70	8154.630	7.119
71	8128.617	7.222
72	8167.238	7.325
73	8113.006	7.429
74	8151.733	7.532
75	8143.320	7.635
76	8086.675	7.738
77	8140.352	7.841
78	8060.125	7.944
79	8120.939	8.048
80	8128.344	8.151
81	8116.761	8.254
82	8105.114	8.357
83	8077.585	8.460
84	8055.438	8.563
85	8052.311	8.667
86	7951.831	8.770
87	7991.583	8.873
88	8027.939	8.976
89	8065.393	9.079
90	8053.882	9.183
91	8017.560	9.286
92	7977.770	9.389
93	7945.785	9.492
94	7871.992	9.595
95	7911.500	9.698
96	7910.951	9.802
97	7870.246	9.905
98	7886.420	10.008
99	7877.770	10.111
100	7795.989	10.214
101	7825.201	10.317
102	7758.267	10.421
103	7709.234	10.524
104	7694.129	10.627
105	7718.565	10.730
106	7680.580	10.833
107	7717.392	10.937
108	7637.542	11.040
109	7653.365	11.143
110	7640.851	11.246
