# Supplementary material for: Spatial control of the APC/C ensures the rapid degradation of cyclin B1
Source: EMBO J. 2024 Aug 14;43(19):4324–55. doi: 10.1038/s44318-024-00194-2 (PMC11445581; doi:10.1038/s44318-024-00194-2)
Supplement: Supplementary file 8 — Source data Fig. 4 [file 44318_2024_194_MOESM8_ESM.zip › Figure 4/Fig 4J/LANA-Securin/C2-220412_4868_7.txt]

	Plot Values	Distance
1	5602.262	0.000
2	5570.213	0.103
3	5615.660	0.206
4	5625.818	0.310
5	5628.972	0.413
6	5600.264	0.516
7	5603.404	0.619
8	5646.926	0.722
9	5605.466	0.825
10	5646.232	0.929
11	5623.206	1.032
12	5610.385	1.135
13	5662.551	1.238
14	5655.031	1.341
15	5627.658	1.444
16	5627.984	1.548
17	5606.859	1.651
18	5610.396	1.754
19	5615.277	1.857
20	5542.556	1.960
21	5568.068	2.063
22	5595.552	2.167
23	5643.933	2.270
24	5624.611	2.373
25	5714.448	2.476
26	5679.732	2.579
27	5693.922	2.683
28	5636.686	2.786
29	5657.074	2.889
30	5649.250	2.992
31	5622.326	3.095
32	5691.082	3.198
33	5671.472	3.302
34	5668.903	3.405
35	5654.764	3.508
36	5653.957	3.611
37	5694.118	3.714
38	5631.225	3.817
39	5692.999	3.921
40	5649.438	4.024
41	5656.535	4.127
42	5677.143	4.230
43	5649.994	4.333
44	5647.709	4.437
45	5679.952	4.540
46	5664.391	4.643
47	5722.800	4.746
48	5658.249	4.849
49	5672.564	4.952
50	5617.998	5.056
51	5589.380	5.159
52	5649.984	5.262
53	5611.075	5.365
54	5624.596	5.468
55	5643.352	5.571
56	5627.307	5.675
57	5668.967	5.778
58	5668.989	5.881
59	5636.017	5.984
60	5648.983	6.087
61	5691.463	6.190
62	5683.207	6.294
63	5669.228	6.397
64	5604.447	6.500
65	5648.073	6.603
66	5622.247	6.706
67	5650.435	6.810
68	5663.548	6.913
69	5669.535	7.016
70	5660.104	7.119
71	5702.009	7.222
72	5668.104	7.325
73	5668.366	7.429
74	5673.492	7.532
75	5623.761	7.635
76	5601.258	7.738
77	5626.547	7.841
78	5664.378	7.944
79	5635.363	8.048
80	5638.386	8.151
81	5659.195	8.254
82	5628.604	8.357
83	5637.602	8.460
84	5653.791	8.563
85	5641.850	8.667
86	5624.317	8.770
87	5618.096	8.873
88	5616.126	8.976
89	5689.116	9.079
90	5643.751	9.183
91	5642.297	9.286
92	5602.455	9.389
93	5614.113	9.492
94	5659.023	9.595
95	5596.257	9.698
96	5596.954	9.802
97	5624.821	9.905
98	5613.941	10.008
99	5621.595	10.111
100	5564.559	10.214
101	5590.799	10.317
102	5580.016	10.421
103	5637.984	10.524
104	5598.624	10.627
105	5556.447	10.730
106	5608.890	10.833
107	5603.503	10.937
108	5597.042	11.040
109	5583.219	11.143
110	5595.123	11.246
111	5596.487	11.349
112	5660.211	11.452
113	5596.499	11.556
114	5610.204	11.659
115	5606.108	11.762
116	5572.833	11.865
117	5580.559	11.968
118	5590.924	12.071
119	5524.679	12.175
120	5547.672	12.278
121	5521.658	12.381
