# Supplementary material for: Spatial control of the APC/C ensures the rapid degradation of cyclin B1
Source: EMBO J. 2024 Aug 14;43(19):4324–55. doi: 10.1038/s44318-024-00194-2 (PMC11445581; doi:10.1038/s44318-024-00194-2)
Supplement: Supplementary file 8 — Source data Fig. 4 [file 44318_2024_194_MOESM8_ESM.zip › Figure 4/Fig 4J/LANA-Securin/C3-220412_4868_1.txt]

	Plot Values	Distance
1	5284.360	0.000
2	5294.175	0.103
3	5331.944	0.206
4	5308.580	0.310
5	5275.595	0.413
6	5261.838	0.516
7	5307.782	0.619
8	5269.880	0.722
9	5309.548	0.825
10	5337.361	0.929
11	5304.924	1.032
12	5298.603	1.135
13	5353.696	1.238
14	5358.125	1.341
15	5356.338	1.444
16	5348.940	1.548
17	5368.088	1.651
18	5378.123	1.754
19	5436.901	1.857
20	5438.712	1.960
21	5475.086	2.063
22	5476.366	2.167
23	5441.396	2.270
24	5501.751	2.373
25	5514.524	2.476
26	5457.538	2.579
27	5543.369	2.683
28	5565.632	2.786
29	5568.690	2.889
30	5674.067	2.992
31	5707.143	3.095
32	5763.717	3.198
33	5792.985	3.302
34	5828.394	3.405
35	5873.487	3.508
36	5837.840	3.611
37	5837.098	3.714
38	5877.834	3.817
39	5851.377	3.921
40	5827.149	4.024
41	5808.812	4.127
42	5894.260	4.230
43	5895.809	4.333
44	5874.825	4.437
45	5904.000	4.540
46	5916.697	4.643
47	5906.618	4.746
48	5916.971	4.849
49	5983.421	4.952
50	5941.041	5.056
51	5977.071	5.159
52	6001.148	5.262
53	5974.048	5.365
54	5968.218	5.468
55	5972.435	5.571
56	5892.753	5.675
57	5868.347	5.778
58	5923.992	5.881
59	5910.959	5.984
60	5873.193	6.087
61	5884.633	6.190
62	5827.507	6.294
63	5702.118	6.397
64	5697.565	6.500
65	5653.836	6.603
66	5514.989	6.706
67	5487.361	6.810
68	5420.641	6.913
69	5382.477	7.016
70	5367.779	7.119
71	5356.495	7.222
72	5321.163	7.325
73	5333.372	7.429
74	5300.033	7.532
75	5298.769	7.635
76	5274.303	7.738
77	5295.086	7.841
78	5308.994	7.944
79	5291.895	8.048
80	5239.988	8.151
81	5288.793	8.254
82	5272.206	8.357
83	5284.037	8.460
84	5283.781	8.563
85	5297.060	8.667
86	5295.812	8.770
87	5292.123	8.873
88	5266.183	8.976
89	5301.144	9.079
90	5301.141	9.183
91	5294.109	9.286
92	5320.939	9.389
93	5283.805	9.492
94	5299.426	9.595
95	5261.602	9.698
96	5246.659	9.802
97	5280.967	9.905
98	5247.255	10.008
99	5242.582	10.111
100	5248.741	10.214
101	5280.959	10.317
102	5240.871	10.421
103	5229.208	10.524
104	5225.665	10.627
105	5227.294	10.730
106	5244.494	10.833
107	5242.144	10.937
108	5241.755	11.040
109	5207.425	11.143
110	5189.966	11.246
111	5236.584	11.349
112	5224.296	11.452
113	5227.422	11.556
114	5241.912	11.659
115	5217.571	11.762
116	5235.639	11.865
117	5189.257	11.968
