# Supplementary material for: Spatial control of the APC/C ensures the rapid degradation of cyclin B1
Source: EMBO J. 2024 Aug 14;43(19):4324–55. doi: 10.1038/s44318-024-00194-2 (PMC11445581; doi:10.1038/s44318-024-00194-2)
Supplement: Supplementary file 8 — Source data Fig. 4 [file 44318_2024_194_MOESM8_ESM.zip › Figure 4/Fig 4J/LANA-Securin/C3-220412_4868_3.txt]

	Plot Values	Distance
1	5195.438	0.000
2	5194.650	0.103
3	5216.559	0.206
4	5189.709	0.310
5	5164.129	0.413
6	5188.207	0.516
7	5178.360	0.619
8	5176.752	0.722
9	5206.578	0.825
10	5232.609	0.929
11	5197.502	1.032
12	5168.065	1.135
13	5196.459	1.238
14	5186.250	1.341
15	5176.941	1.444
16	5177.665	1.548
17	5178.613	1.651
18	5151.635	1.754
19	5212.388	1.857
20	5225.378	1.960
21	5193.870	2.063
22	5218.996	2.167
23	5211.086	2.270
24	5207.981	2.373
25	5210.447	2.476
26	5217.063	2.579
27	5219.469	2.683
28	5200.876	2.786
29	5245.003	2.889
30	5184.735	2.992
31	5199.285	3.095
32	5183.536	3.198
33	5217.159	3.302
34	5223.542	3.405
35	5235.800	3.508
36	5224.121	3.611
37	5179.502	3.714
38	5213.030	3.817
39	5214.983	3.921
40	5191.341	4.024
41	5183.558	4.127
42	5188.324	4.230
43	5208.532	4.333
44	5219.104	4.437
45	5235.455	4.540
46	5220.374	4.643
47	5234.762	4.746
48	5292.637	4.849
49	5301.082	4.952
50	5333.712	5.056
51	5321.857	5.159
52	5324.123	5.262
53	5370.063	5.365
54	5371.015	5.468
55	5362.479	5.571
56	5378.262	5.675
57	5391.051	5.778
58	5423.994	5.881
59	5428.079	5.984
60	5407.282	6.087
61	5427.031	6.190
62	5424.001	6.294
63	5438.397	6.397
64	5441.445	6.500
65	5483.339	6.603
66	5491.879	6.706
67	5473.229	6.810
68	5478.363	6.913
69	5480.536	7.016
70	5456.266	7.119
71	5490.128	7.222
72	5446.754	7.325
73	5417.050	7.429
74	5465.409	7.532
75	5476.285	7.635
76	5430.868	7.738
77	5471.784	7.841
78	5428.323	7.944
79	5413.956	8.048
80	5391.869	8.151
81	5398.947	8.254
82	5360.458	8.357
83	5366.900	8.460
84	5346.128	8.563
85	5351.253	8.667
86	5347.270	8.770
87	5331.201	8.873
88	5312.859	8.976
89	5339.007	9.079
90	5326.462	9.183
91	5322.883	9.286
92	5313.207	9.389
93	5284.524	9.492
94	5313.808	9.595
95	5269.026	9.698
96	5274.477	9.802
97	5280.520	9.905
98	5255.638	10.008
99	5272.448	10.111
100	5275.280	10.214
101	5264.832	10.317
102	5259.050	10.421
103	5286.242	10.524
104	5237.452	10.627
105	5267.896	10.730
106	5235.741	10.833
107	5216.222	10.937
108	5255.438	11.040
109	5279.064	11.143
110	5245.679	11.246
111	5190.392	11.349
112	5260.466	11.452
113	5233.326	11.556
114	5216.569	11.659
115	5232.008	11.762
116	5237.885	11.865
117	5225.167	11.968
118	5186.777	12.071
119	5207.620	12.175
120	5205.686	12.278
121	5204.444	12.381
122	5198.603	12.484
123	5215.023	12.587
124	5219.227	12.690
125	5206.385	12.794
126	5222.071	12.897
127	5199.518	13.000
128	5223.435	13.103
129	5251.149	13.206
130	5232.773	13.310
131	5222.550	13.413
132	5209.245	13.516
133	5185.794	13.619
134	5164.778	13.722
135	5186.708	13.825
