# Supplementary material for: Spatial control of the APC/C ensures the rapid degradation of cyclin B1
Source: EMBO J. 2024 Aug 14;43(19):4324–55. doi: 10.1038/s44318-024-00194-2 (PMC11445581; doi:10.1038/s44318-024-00194-2)
Supplement: Supplementary file 8 — Source data Fig. 4 [file 44318_2024_194_MOESM8_ESM.zip › Figure 4/Fig 4J/LANA-Securin/C2-220412_4868_5.txt]

	Plot Values	Distance
1	6428.444	0.000
2	6448.076	0.103
3	6457.263	0.206
4	6482.281	0.310
5	6488.268	0.413
6	6570.306	0.516
7	6512.240	0.619
8	6541.495	0.722
9	6515.681	0.825
10	6540.899	0.929
11	6602.904	1.032
12	6567.307	1.135
13	6539.050	1.238
14	6588.448	1.341
15	6577.101	1.444
16	6523.411	1.548
17	6573.999	1.651
18	6571.045	1.754
19	6542.293	1.857
20	6537.245	1.960
21	6597.850	2.063
22	6574.069	2.167
23	6577.232	2.270
24	6564.208	2.373
25	6575.483	2.476
26	6558.647	2.579
27	6573.046	2.683
28	6582.452	2.786
29	6608.323	2.889
30	6596.475	2.992
31	6665.207	3.095
32	6620.903	3.198
33	6628.657	3.302
34	6641.220	3.405
35	6651.307	3.508
36	6657.756	3.611
37	6664.173	3.714
38	6655.125	3.817
39	6655.394	3.921
40	6610.957	4.024
41	6668.594	4.127
42	6676.693	4.230
43	6625.343	4.333
44	6613.457	4.437
45	6640.681	4.540
46	6608.636	4.643
47	6674.171	4.746
48	6682.244	4.849
49	6660.111	4.952
50	6649.859	5.056
51	6665.540	5.159
52	6666.463	5.262
53	6690.700	5.365
54	6738.679	5.468
55	6694.334	5.571
56	6685.813	5.675
57	6686.504	5.778
58	6656.645	5.881
59	6647.580	5.984
60	6697.315	6.087
61	6688.798	6.190
62	6703.366	6.294
63	6652.892	6.397
64	6691.886	6.500
65	6695.468	6.603
66	6680.813	6.706
67	6667.850	6.810
68	6700.665	6.913
69	6680.197	7.016
70	6675.764	7.119
71	6705.607	7.222
72	6748.331	7.325
73	6713.004	7.429
74	6765.905	7.532
75	6754.333	7.635
76	6785.241	7.738
77	6746.817	7.841
78	6750.450	7.944
79	6728.664	8.048
80	6701.619	8.151
81	6691.453	8.254
82	6718.585	8.357
83	6668.636	8.460
84	6642.958	8.563
85	6665.827	8.667
86	6565.989	8.770
87	6674.595	8.873
88	6628.502	8.976
89	6611.393	9.079
90	6689.485	9.183
91	6680.180	9.286
92	6667.236	9.389
93	6663.253	9.492
94	6632.340	9.595
95	6597.631	9.698
96	6624.893	9.802
97	6667.547	9.905
98	6641.746	10.008
99	6664.364	10.111
100	6632.033	10.214
101	6592.861	10.317
102	6674.742	10.421
103	6619.276	10.524
104	6632.665	10.627
105	6563.354	10.730
106	6553.512	10.833
107	6616.173	10.937
108	6586.223	11.040
109	6574.578	11.143
110	6608.689	11.246
111	6592.966	11.349
112	6640.189	11.452
113	6601.290	11.556
114	6598.591	11.659
115	6585.251	11.762
116	6542.902	11.865
117	6541.755	11.968
118	6561.429	12.071
