# Supplementary material for: Spatial control of the APC/C ensures the rapid degradation of cyclin B1
Source: EMBO J. 2024 Aug 14;43(19):4324–55. doi: 10.1038/s44318-024-00194-2 (PMC11445581; doi:10.1038/s44318-024-00194-2)
Supplement: Supplementary file 8 — Source data Fig. 4 [file 44318_2024_194_MOESM8_ESM.zip › Figure 4/Fig 4J/LANA-Securin/C3-220412_4868_2.txt]

	Plot Values	Distance
1	5288.449	0.000
2	5252.131	0.103
3	5268.604	0.206
4	5239.707	0.310
5	5221.947	0.413
6	5246.312	0.516
7	5257.919	0.619
8	5223.906	0.722
9	5259.507	0.825
10	5312.119	0.929
11	5321.155	1.032
12	5260.246	1.135
13	5255.783	1.238
14	5283.584	1.341
15	5252.234	1.444
16	5280.796	1.548
17	5280.896	1.651
18	5285.470	1.754
19	5258.576	1.857
20	5272.136	1.960
21	5284.761	2.063
22	5258.571	2.167
23	5271.510	2.270
24	5306.032	2.373
25	5293.960	2.476
26	5277.161	2.579
27	5255.569	2.683
28	5259.521	2.786
29	5249.454	2.889
30	5246.755	2.992
31	5235.038	3.095
32	5280.929	3.198
33	5322.757	3.302
34	5304.894	3.405
35	5331.791	3.508
36	5352.791	3.611
37	5398.690	3.714
38	5360.593	3.817
39	5376.354	3.921
40	5332.567	4.024
41	5363.603	4.127
42	5361.351	4.230
43	5367.292	4.333
44	5379.287	4.437
45	5390.998	4.540
46	5441.154	4.643
47	5450.818	4.746
48	5430.317	4.849
49	5445.780	4.952
50	5512.926	5.056
51	5535.891	5.159
52	5536.514	5.262
53	5572.350	5.365
54	5567.916	5.468
55	5594.898	5.571
56	5606.457	5.675
57	5607.188	5.778
58	5588.335	5.881
59	5561.379	5.984
60	5574.028	6.087
61	5580.601	6.190
62	5533.862	6.294
63	5557.886	6.397
64	5595.717	6.500
65	5559.194	6.603
66	5510.343	6.706
67	5548.575	6.810
68	5624.180	6.913
69	5658.862	7.016
70	5641.605	7.119
71	5589.146	7.222
72	5563.053	7.325
73	5548.987	7.429
74	5562.959	7.532
75	5568.866	7.635
76	5543.461	7.738
77	5509.715	7.841
78	5464.166	7.944
79	5439.544	8.048
80	5458.000	8.151
81	5459.457	8.254
82	5433.502	8.357
83	5417.333	8.460
84	5347.824	8.563
85	5386.007	8.667
86	5383.063	8.770
87	5380.913	8.873
88	5329.033	8.976
89	5341.273	9.079
90	5316.527	9.183
91	5311.757	9.286
92	5350.179	9.389
93	5361.693	9.492
94	5395.098	9.595
95	5376.953	9.698
96	5336.427	9.802
97	5313.313	9.905
98	5309.036	10.008
99	5362.985	10.111
100	5350.970	10.214
101	5314.465	10.317
102	5340.162	10.421
103	5339.679	10.524
104	5338.517	10.627
105	5300.392	10.730
106	5325.564	10.833
107	5363.055	10.937
108	5305.141	11.040
109	5296.040	11.143
110	5329.954	11.246
111	5306.375	11.349
112	5300.873	11.452
113	5292.978	11.556
114	5316.469	11.659
115	5295.668	11.762
116	5268.759	11.865
117	5312.378	11.968
118	5272.567	12.071
119	5284.414	12.175
120	5302.625	12.278
