# Supplementary material for: Spatial control of the APC/C ensures the rapid degradation of cyclin B1
Source: EMBO J. 2024 Aug 14;43(19):4324–55. doi: 10.1038/s44318-024-00194-2 (PMC11445581; doi:10.1038/s44318-024-00194-2)
Supplement: Supplementary file 8 — Source data Fig. 4 [file 44318_2024_194_MOESM8_ESM.zip › Figure 4/Fig 4J/LANA-Securin/C2-220412_4868_4.txt]

	Plot Values	Distance
1	6807.664	0.000
2	6856.215	0.103
3	6796.769	0.206
4	6874.806	0.310
5	6886.931	0.413
6	6911.657	0.516
7	6925.167	0.619
8	6920.386	0.722
9	6882.696	0.825
10	6881.182	0.929
11	6903.321	1.032
12	6920.038	1.135
13	6895.061	1.238
14	6960.704	1.341
15	6976.988	1.444
16	6935.888	1.548
17	6939.307	1.651
18	6895.436	1.754
19	6891.378	1.857
20	6867.956	1.960
21	6929.158	2.063
22	6892.432	2.167
23	6899.974	2.270
24	6852.516	2.373
25	6847.296	2.476
26	6913.864	2.579
27	6924.972	2.683
28	6902.788	2.786
29	6937.624	2.889
30	6936.143	2.992
31	6946.140	3.095
32	6952.586	3.198
33	7088.546	3.302
34	7002.410	3.405
35	7015.112	3.508
36	7018.756	3.611
37	7013.226	3.714
38	7079.134	3.817
39	7042.236	3.921
40	7056.875	4.024
41	7111.261	4.127
42	7105.817	4.230
43	7078.977	4.333
44	7056.257	4.437
45	7092.362	4.540
46	7092.084	4.643
47	7099.221	4.746
48	7109.130	4.849
49	7126.931	4.952
50	7099.571	5.056
51	7108.200	5.159
52	7161.333	5.262
53	7218.108	5.365
54	7227.731	5.468
55	7153.902	5.571
56	7207.839	5.675
57	7191.401	5.778
58	7166.670	5.881
59	7147.069	5.984
60	7192.347	6.087
61	7181.137	6.190
62	7194.333	6.294
63	7208.059	6.397
64	7152.982	6.500
65	7149.010	6.603
66	7178.217	6.706
67	7207.661	6.810
68	7185.159	6.913
69	7138.673	7.016
70	7137.251	7.119
71	7214.772	7.222
72	7178.448	7.325
73	7104.858	7.429
74	7123.526	7.532
75	7151.169	7.635
76	7133.620	7.738
77	7082.879	7.841
78	7128.175	7.944
79	7175.152	8.048
80	7157.353	8.151
81	7065.742	8.254
82	7153.913	8.357
83	7177.682	8.460
84	7210.157	8.563
85	7217.963	8.667
86	7240.331	8.770
87	7213.741	8.873
88	7189.929	8.976
89	7152.566	9.079
90	7172.835	9.183
91	7168.669	9.286
92	7121.700	9.389
93	7135.825	9.492
94	7205.160	9.595
95	7257.135	9.698
96	7174.171	9.802
97	7163.887	9.905
98	7182.087	10.008
99	7149.020	10.111
100	7178.997	10.214
101	7142.195	10.317
102	7131.297	10.421
103	7192.563	10.524
104	7164.745	10.627
105	7163.698	10.730
106	7136.085	10.833
107	7169.157	10.937
108	7128.770	11.040
109	7089.454	11.143
110	7144.745	11.246
111	7060.906	11.349
112	7045.530	11.452
113	7105.565	11.556
114	7043.256	11.659
115	7018.089	11.762
116	6992.096	11.865
117	6949.651	11.968
118	6980.389	12.071
119	7017.138	12.175
120	7040.591	12.278
121	7052.806	12.381
122	7043.904	12.484
123	6965.250	12.587
124	6951.677	12.690
125	7054.937	12.794
126	7027.268	12.897
127	6961.350	13.000
