# Supplementary material for: Spatial control of the APC/C ensures the rapid degradation of cyclin B1
Source: EMBO J. 2024 Aug 14;43(19):4324–55. doi: 10.1038/s44318-024-00194-2 (PMC11445581; doi:10.1038/s44318-024-00194-2)
Supplement: Supplementary file 8 — Source data Fig. 4 [file 44318_2024_194_MOESM8_ESM.zip › Figure 4/Fig 4J/LANA-Securin/C3-220407_4868_3A.txt]

	Plot Values	Distance
1	5071.832	0.000
2	5098.817	0.103
3	5072.830	0.206
4	5101.018	0.310
5	5088.542	0.413
6	5135.272	0.516
7	5116.280	0.619
8	5109.930	0.722
9	5108.528	0.825
10	5059.800	0.929
11	5065.814	1.032
12	5055.177	1.135
13	5104.425	1.238
14	5150.149	1.341
15	5135.585	1.444
16	5177.007	1.548
17	5218.820	1.651
18	5239.148	1.754
19	5251.741	1.857
20	5310.311	1.960
21	5327.301	2.063
22	5359.522	2.167
23	5449.041	2.270
24	5494.780	2.373
25	5566.762	2.476
26	5619.908	2.579
27	5629.014	2.683
28	5675.461	2.786
29	5670.433	2.889
30	5717.183	2.992
31	5761.351	3.095
32	5741.927	3.198
33	5754.400	3.302
34	5757.598	3.405
35	5791.856	3.508
36	5841.180	3.611
37	5772.872	3.714
38	5747.709	3.817
39	5720.930	3.921
40	5640.648	4.024
41	5601.036	4.127
42	5562.916	4.230
43	5515.503	4.333
44	5516.275	4.437
45	5492.770	4.540
46	5448.250	4.643
47	5449.593	4.746
48	5414.462	4.849
49	5386.311	4.952
50	5381.045	5.056
51	5356.009	5.159
52	5333.769	5.262
53	5338.026	5.365
54	5310.429	5.468
55	5316.672	5.571
56	5308.904	5.675
57	5336.885	5.778
58	5303.262	5.881
59	5388.148	5.984
60	5386.354	6.087
61	5489.766	6.190
62	5493.619	6.294
63	5563.272	6.397
64	5643.867	6.500
65	5740.326	6.603
66	5723.550	6.706
67	5797.187	6.810
68	5787.081	6.913
69	5781.601	7.016
70	5799.188	7.119
71	5709.340	7.222
72	5678.894	7.325
73	5645.294	7.429
74	5598.439	7.532
75	5588.736	7.635
76	5563.619	7.738
77	5510.440	7.841
78	5447.422	7.944
79	5419.992	8.048
80	5413.139	8.151
81	5380.633	8.254
82	5348.686	8.357
83	5321.980	8.460
84	5263.856	8.563
85	5189.054	8.667
86	5158.413	8.770
87	5174.524	8.873
88	5140.867	8.976
89	5117.383	9.079
90	5092.868	9.183
91	5069.112	9.286
92	5090.776	9.389
93	5100.982	9.492
94	5065.215	9.595
95	5087.902	9.698
96	5107.821	9.802
97	5112.845	9.905
98	5116.669	10.008
99	5161.297	10.111
100	5134.038	10.214
101	5145.172	10.317
102	5128.620	10.421
103	5156.938	10.524
104	5143.080	10.627
105	5095.373	10.730
106	5120.611	10.833
107	5125.661	10.937
108	5094.326	11.040
109	5073.573	11.143
110	5059.345	11.246
111	5073.547	11.349
112	5068.872	11.452
113	5087.216	11.556
114	5108.211	11.659
115	5142.146	11.762
116	5125.804	11.865
117	5134.135	11.968
118	5127.359	12.071
119	5103.567	12.175
120	5132.736	12.278
