# Supplementary material for: Spatial control of the APC/C ensures the rapid degradation of cyclin B1
Source: EMBO J. 2024 Aug 14;43(19):4324–55. doi: 10.1038/s44318-024-00194-2 (PMC11445581; doi:10.1038/s44318-024-00194-2)
Supplement: Supplementary file 8 — Source data Fig. 4 [file 44318_2024_194_MOESM8_ESM.zip › Figure 4/Fig 4J/LANA-Securin/C1-220412_4868_1a.txt]

	Plot Values	Distance
1	7675.769	0.000
2	7648.400	0.103
3	7486.149	0.206
4	7483.436	0.310
5	7486.442	0.413
6	7375.532	0.516
7	7320.459	0.619
8	7330.207	0.722
9	7315.369	0.825
10	7157.540	0.929
11	7222.028	1.032
12	7231.420	1.135
13	7206.932	1.238
14	7145.671	1.341
15	7139.713	1.444
16	7161.375	1.548
17	7074.149	1.651
18	7121.766	1.754
19	7040.262	1.857
20	7193.811	1.960
21	7214.883	2.063
22	7222.929	2.167
23	7223.275	2.270
24	7325.192	2.373
25	7396.651	2.476
26	7360.595	2.579
27	7420.645	2.683
28	7444.119	2.786
29	7459.626	2.889
30	7425.080	2.992
31	7480.723	3.095
32	7504.482	3.198
33	7612.525	3.302
34	7544.391	3.405
35	7578.370	3.508
36	7587.012	3.611
37	7617.541	3.714
38	7608.223	3.817
39	7556.815	3.921
40	7592.939	4.024
41	7584.213	4.127
42	7656.970	4.230
43	7600.669	4.333
44	7694.854	4.437
45	7676.069	4.540
46	7726.499	4.643
47	7694.966	4.746
48	7679.594	4.849
49	7721.978	4.952
50	7685.288	5.056
51	7818.928	5.159
52	7774.069	5.262
53	7798.864	5.365
54	7922.281	5.468
55	7889.677	5.571
56	8020.711	5.675
57	8039.535	5.778
58	8043.487	5.881
59	7901.412	5.984
60	8032.080	6.087
61	8020.903	6.190
62	8034.075	6.294
63	8021.806	6.397
64	7976.399	6.500
65	8035.861	6.603
66	8005.133	6.706
67	7898.221	6.810
68	8013.457	6.913
69	7891.431	7.016
70	7809.060	7.119
71	7818.296	7.222
72	7772.973	7.325
73	7718.263	7.429
74	7690.827	7.532
75	7649.700	7.635
76	7576.477	7.738
77	7643.077	7.841
78	7703.913	7.944
79	7575.687	8.048
80	7657.250	8.151
81	7645.623	8.254
82	7644.622	8.357
83	7644.409	8.460
84	7631.433	8.563
85	7709.353	8.667
86	7585.182	8.770
87	7568.409	8.873
88	7596.791	8.976
89	7610.388	9.079
90	7454.952	9.183
91	7508.247	9.286
92	7548.966	9.389
93	7536.794	9.492
94	7517.188	9.595
95	7493.332	9.698
96	7555.037	9.802
97	7442.002	9.905
98	7517.060	10.008
99	7515.610	10.111
100	7400.113	10.214
101	7499.539	10.317
102	7477.610	10.421
103	7472.965	10.524
104	7557.903	10.627
105	7458.564	10.730
106	7458.504	10.833
107	7444.272	10.937
108	7505.071	11.040
109	7411.584	11.143
110	7414.650	11.246
111	7457.125	11.349
112	7590.452	11.452
113	7616.317	11.556
114	7678.805	11.659
115	7593.448	11.762
116	7730.916	11.865
117	7674.489	11.968
118	7703.928	12.071
119	7742.623	12.175
120	7755.960	12.278
121	7898.098	12.381
122	8045.722	12.484
123	8083.822	12.587
124	8250.170	12.690
125	8329.817	12.794
126	8199.870	12.897
