# Supplementary material for: Spatial control of the APC/C ensures the rapid degradation of cyclin B1
Source: EMBO J. 2024 Aug 14;43(19):4324–55. doi: 10.1038/s44318-024-00194-2 (PMC11445581; doi:10.1038/s44318-024-00194-2)
Supplement: Supplementary file 8 — Source data Fig. 4 [file 44318_2024_194_MOESM8_ESM.zip › Figure 4/Fig 4J/LANA-Securin/C2-220407_4868_8.txt]

	Plot Values	Distance
1	7351.890	0.000
2	7311.750	0.103
3	7303.608	0.206
4	7326.228	0.310
5	7299.668	0.413
6	7362.913	0.516
7	7324.083	0.619
8	7246.437	0.722
9	7238.295	0.825
10	7329.298	0.929
11	7306.362	1.032
12	7301.919	1.135
13	7247.167	1.238
14	7303.896	1.341
15	7309.219	1.444
16	7272.850	1.548
17	7249.845	1.651
18	7296.943	1.754
19	7366.367	1.857
20	7438.413	1.960
21	7387.212	2.063
22	7376.192	2.167
23	7383.062	2.270
24	7411.623	2.373
25	7370.730	2.476
26	7389.541	2.579
27	7345.495	2.683
28	7475.541	2.786
29	7397.269	2.889
30	7309.072	2.992
31	7448.361	3.095
32	7417.623	3.198
33	7345.245	3.302
34	7315.870	3.405
35	7354.084	3.508
36	7392.300	3.611
37	7452.213	3.714
38	7428.385	3.817
39	7536.808	3.921
40	7490.596	4.024
41	7490.999	4.127
42	7553.135	4.230
43	7490.745	4.333
44	7549.698	4.437
45	7620.461	4.540
46	7589.982	4.643
47	7622.223	4.746
48	7526.657	4.849
49	7590.671	4.952
50	7492.632	5.056
51	7537.556	5.159
52	7562.203	5.262
53	7559.813	5.365
54	7554.178	5.468
55	7557.802	5.571
56	7508.879	5.675
57	7501.318	5.778
58	7530.280	5.881
59	7437.309	5.984
60	7474.680	6.087
61	7514.454	6.190
62	7509.657	6.294
63	7553.817	6.397
64	7593.248	6.500
65	7546.873	6.603
66	7514.363	6.706
67	7539.283	6.810
68	7552.475	6.913
69	7586.278	7.016
70	7577.681	7.119
71	7496.850	7.222
72	7530.529	7.325
73	7597.290	7.429
74	7532.431	7.532
75	7509.489	7.635
76	7468.264	7.738
77	7473.254	7.841
78	7534.584	7.944
79	7524.383	8.048
80	7443.980	8.151
81	7497.504	8.254
82	7508.993	8.357
83	7522.534	8.460
84	7514.752	8.563
85	7477.979	8.667
86	7473.771	8.770
87	7438.067	8.873
88	7413.622	8.976
89	7407.037	9.079
90	7525.709	9.183
91	7459.489	9.286
92	7464.601	9.389
93	7434.000	9.492
94	7454.700	9.595
95	7472.423	9.698
96	7478.221	9.802
97	7391.551	9.905
98	7389.248	10.008
99	7454.304	10.111
100	7492.349	10.214
101	7448.774	10.317
102	7411.946	10.421
103	7409.550	10.524
104	7389.951	10.627
105	7407.954	10.730
106	7370.841	10.833
107	7379.415	10.937
108	7382.372	11.040
109	7361.572	11.143
110	7347.466	11.246
111	7398.923	11.349
112	7378.414	11.452
113	7375.221	11.556
114	7405.144	11.659
115	7462.514	11.762
116	7474.437	11.865
117	7440.582	11.968
118	7444.696	12.071
119	7537.793	12.175
120	7507.958	12.278
121	7497.171	12.381
122	7404.489	12.484
123	7425.028	12.587
124	7429.075	12.690
125	7435.917	12.794
