# Supplementary material for: Spatial control of the APC/C ensures the rapid degradation of cyclin B1
Source: EMBO J. 2024 Aug 14;43(19):4324–55. doi: 10.1038/s44318-024-00194-2 (PMC11445581; doi:10.1038/s44318-024-00194-2)
Supplement: Supplementary file 8 — Source data Fig. 4 [file 44318_2024_194_MOESM8_ESM.zip › Figure 4/Fig 4J/LANA-Securin/C1-220412_4868_6.txt]

	Plot Values	Distance
1	9101.692	0.000
2	9109.098	0.103
3	9088.797	0.206
4	9058.400	0.310
5	9105.479	0.413
6	8984.313	0.516
7	9020.289	0.619
8	8981.093	0.722
9	9003.836	0.825
10	8940.624	0.929
11	8873.205	1.032
12	8827.078	1.135
13	8877.350	1.238
14	8781.234	1.341
15	8816.018	1.444
16	8758.677	1.548
17	8642.317	1.651
18	8656.033	1.754
19	8658.525	1.857
20	8732.005	1.960
21	8715.326	2.063
22	8676.582	2.167
23	8825.899	2.270
24	8844.634	2.373
25	8856.467	2.476
26	8890.897	2.579
27	8827.832	2.683
28	8863.418	2.786
29	8934.930	2.889
30	8834.257	2.992
31	8935.988	3.095
32	9007.738	3.198
33	8974.756	3.302
34	9038.215	3.405
35	9071.231	3.508
36	9015.524	3.611
37	9102.107	3.714
38	9092.086	3.817
39	9130.958	3.921
40	9081.911	4.024
41	9089.570	4.127
42	9100.572	4.230
43	9109.236	4.333
44	9089.391	4.437
45	9128.042	4.540
46	9139.840	4.643
47	9230.028	4.746
48	9336.083	4.849
49	9305.309	4.952
50	9363.894	5.056
51	9315.986	5.159
52	9288.451	5.262
53	9365.333	5.365
54	9368.644	5.468
55	9415.909	5.571
56	9521.328	5.675
57	9527.749	5.778
58	9495.294	5.881
59	9553.938	5.984
60	9690.459	6.087
61	9649.862	6.190
62	9635.315	6.294
63	9597.722	6.397
64	9610.977	6.500
65	9564.755	6.603
66	9637.475	6.706
67	9584.865	6.810
68	9575.125	6.913
69	9484.409	7.016
70	9483.583	7.119
71	9451.102	7.222
72	9502.570	7.325
73	9448.260	7.429
74	9471.438	7.532
75	9440.145	7.635
76	9371.359	7.738
77	9313.187	7.841
78	9368.535	7.944
79	9337.552	8.048
80	9336.159	8.151
81	9304.380	8.254
82	9207.317	8.357
83	9152.793	8.460
84	9100.364	8.563
85	9034.915	8.667
86	8954.815	8.770
87	8988.185	8.873
88	8846.905	8.976
89	8909.998	9.079
90	8855.334	9.183
91	8857.029	9.286
92	8760.073	9.389
93	8746.036	9.492
94	8744.762	9.595
95	8738.438	9.698
96	8753.739	9.802
97	8784.380	9.905
98	8730.293	10.008
99	8726.227	10.111
100	8694.706	10.214
101	8762.750	10.317
102	8720.869	10.421
103	8768.849	10.524
104	8865.643	10.627
105	8875.799	10.730
106	8871.244	10.833
107	8924.050	10.937
108	8954.209	11.040
109	9032.617	11.143
110	9112.281	11.246
