# Supplementary material for: Spatial control of the APC/C ensures the rapid degradation of cyclin B1
Source: EMBO J. 2024 Aug 14;43(19):4324–55. doi: 10.1038/s44318-024-00194-2 (PMC11445581; doi:10.1038/s44318-024-00194-2)
Supplement: Supplementary file 8 — Source data Fig. 4 [file 44318_2024_194_MOESM8_ESM.zip › Figure 4/Fig 4J/LANA-Securin/C1-220412_4868_7.txt]

	Plot Values	Distance
1	7300.038	0.000
2	7250.032	0.103
3	7276.401	0.206
4	7248.357	0.310
5	7188.973	0.413
6	7131.613	0.516
7	7165.526	0.619
8	7172.204	0.722
9	7101.349	0.825
10	7155.112	0.929
11	7163.750	1.032
12	7101.895	1.135
13	7133.919	1.238
14	7071.460	1.341
15	7073.763	1.444
16	7052.977	1.548
17	7036.844	1.651
18	7034.496	1.754
19	7014.881	1.857
20	6963.298	1.960
21	6981.498	2.063
22	7036.493	2.167
23	7087.665	2.270
24	7041.937	2.373
25	7062.641	2.476
26	7074.497	2.579
27	7114.481	2.683
28	7200.974	2.786
29	7164.817	2.889
30	7159.544	2.992
31	7175.139	3.095
32	7241.080	3.198
33	7210.799	3.302
34	7208.489	3.405
35	7164.387	3.508
36	7231.293	3.611
37	7222.360	3.714
38	7221.556	3.817
39	7281.005	3.921
40	7314.718	4.024
41	7304.024	4.127
42	7317.851	4.230
43	7380.943	4.333
44	7349.052	4.437
45	7368.259	4.540
46	7380.870	4.643
47	7392.548	4.746
48	7464.404	4.849
49	7491.157	4.952
50	7517.085	5.056
51	7481.965	5.159
52	7572.001	5.262
53	7577.445	5.365
54	7592.174	5.468
55	7619.504	5.571
56	7583.838	5.675
57	7639.779	5.778
58	7622.465	5.881
59	7592.797	5.984
60	7634.529	6.087
61	7656.149	6.190
62	7589.997	6.294
63	7521.512	6.397
64	7522.581	6.500
65	7525.697	6.603
66	7418.842	6.706
67	7462.461	6.810
68	7436.045	6.913
69	7443.884	7.016
70	7458.195	7.119
71	7504.509	7.222
72	7467.194	7.325
73	7501.878	7.429
74	7492.828	7.532
75	7484.599	7.635
76	7429.943	7.738
77	7514.420	7.841
78	7516.231	7.944
79	7479.417	8.048
80	7456.663	8.151
81	7449.719	8.254
82	7399.621	8.357
83	7338.833	8.460
84	7347.584	8.563
85	7291.562	8.667
86	7291.904	8.770
87	7279.468	8.873
88	7212.417	8.976
89	7226.054	9.079
90	7195.188	9.183
91	7151.048	9.286
92	7119.254	9.389
93	7080.398	9.492
94	7157.021	9.595
95	7104.556	9.698
96	7070.397	9.802
97	7070.638	9.905
98	7088.483	10.008
99	7105.279	10.111
100	7065.280	10.214
101	7049.221	10.317
102	7139.058	10.421
103	7140.255	10.524
104	7154.608	10.627
105	7101.194	10.730
106	7136.156	10.833
107	7222.298	10.937
108	7260.404	11.040
109	7207.271	11.143
110	7221.488	11.246
111	7252.000	11.349
112	7277.431	11.452
113	7277.772	11.556
114	7311.411	11.659
115	7379.953	11.762
116	7331.829	11.865
117	7374.630	11.968
118	7426.130	12.071
119	7387.247	12.175
120	7273.459	12.278
121	7252.943	12.381
