# Supplementary material for: Spatial control of the APC/C ensures the rapid degradation of cyclin B1
Source: EMBO J. 2024 Aug 14;43(19):4324–55. doi: 10.1038/s44318-024-00194-2 (PMC11445581; doi:10.1038/s44318-024-00194-2)
Supplement: Supplementary file 8 — Source data Fig. 4 [file 44318_2024_194_MOESM8_ESM.zip › Figure 4/Fig 4J/LANA-Securin/C2-220407_4868_7A.txt]

	Plot Values	Distance
1	6838.052	0.000
2	6819.133	0.103
3	6813.367	0.206
4	6804.586	0.310
5	6837.052	0.413
6	6855.458	0.516
7	6858.288	0.619
8	6886.338	0.722
9	6810.778	0.825
10	6914.631	0.929
11	6888.011	1.032
12	6876.318	1.135
13	6896.655	1.238
14	6878.941	1.341
15	6932.588	1.444
16	6900.854	1.548
17	6864.995	1.651
18	6911.240	1.754
19	6951.352	1.857
20	6943.170	1.960
21	6960.435	2.063
22	6920.698	2.167
23	6912.042	2.270
24	6946.327	2.373
25	6868.819	2.476
26	6947.342	2.579
27	6965.593	2.683
28	6992.106	2.786
29	6927.710	2.889
30	6897.608	2.992
31	7012.568	3.095
32	7023.286	3.198
33	6970.434	3.302
34	7007.266	3.405
35	7003.721	3.508
36	7034.352	3.611
37	6962.961	3.714
38	7006.326	3.817
39	7037.691	3.921
40	7083.109	4.024
41	7073.229	4.127
42	7065.964	4.230
43	7089.113	4.333
44	7099.133	4.437
45	7209.169	4.540
46	7159.644	4.643
47	7085.648	4.746
48	7021.440	4.849
49	7068.773	4.952
50	7055.770	5.056
51	7074.939	5.159
52	7108.880	5.262
53	7103.951	5.365
54	7190.276	5.468
55	7161.200	5.571
56	7131.208	5.675
57	7137.843	5.778
58	7091.771	5.881
59	7083.480	5.984
60	7158.413	6.087
61	7116.384	6.190
62	7054.307	6.294
63	7037.558	6.397
64	7098.749	6.500
65	7102.491	6.603
66	7045.883	6.706
67	7112.966	6.810
68	7119.888	6.913
69	7045.183	7.016
70	7051.733	7.119
71	7041.711	7.222
72	7090.964	7.325
73	7098.182	7.429
74	7127.522	7.532
75	7093.624	7.635
76	7141.264	7.738
77	7179.746	7.841
78	7176.562	7.944
79	7209.641	8.048
80	7186.289	8.151
81	7206.081	8.254
82	7195.757	8.357
83	7039.950	8.460
84	7014.360	8.563
85	7128.341	8.667
86	7093.659	8.770
87	7087.765	8.873
88	7100.636	8.976
89	7159.146	9.079
90	7182.496	9.183
91	7089.379	9.286
92	7133.670	9.389
93	7126.444	9.492
94	7079.627	9.595
95	7091.241	9.698
96	7082.543	9.802
97	7189.854	9.905
98	7168.286	10.008
99	7131.692	10.111
100	7116.671	10.214
101	7141.028	10.317
102	7172.723	10.421
103	7040.698	10.524
104	7076.409	10.627
105	7062.020	10.730
106	7111.720	10.833
107	7087.077	10.937
108	7088.996	11.040
109	7111.111	11.143
110	7154.466	11.246
111	7132.944	11.349
112	7119.953	11.452
113	7156.376	11.556
114	7125.361	11.659
115	7091.782	11.762
116	7110.905	11.865
117	7064.354	11.968
118	7063.763	12.071
119	7143.198	12.175
120	7126.750	12.278
121	7124.708	12.381
122	7222.240	12.484
123	7322.975	12.587
124	7229.268	12.690
125	7228.634	12.794
126	7277.062	12.897
127	7239.171	13.000
128	7178.545	13.103
129	7156.146	13.206
130	7174.402	13.310
131	7179.458	13.413
