# Supplementary material for: Spatial control of the APC/C ensures the rapid degradation of cyclin B1
Source: EMBO J. 2024 Aug 14;43(19):4324–55. doi: 10.1038/s44318-024-00194-2 (PMC11445581; doi:10.1038/s44318-024-00194-2)
Supplement: Supplementary file 8 — Source data Fig. 4 [file 44318_2024_194_MOESM8_ESM.zip › Figure 4/Fig 4J/LANA-Securin/C1-220407_4868_6A.txt]

	Plot Values	Distance
1	11118.526	0.000
2	11015.808	0.103
3	10854.585	0.206
4	10697.212	0.310
5	10497.865	0.413
6	10481.471	0.516
7	10367.961	0.619
8	10252.933	0.722
9	10197.787	0.825
10	10028.626	0.929
11	9787.152	1.032
12	9627.583	1.135
13	9571.745	1.238
14	9457.444	1.341
15	9421.734	1.444
16	9314.823	1.548
17	9170.010	1.651
18	9073.173	1.754
19	8980.356	1.857
20	8937.119	1.960
21	8766.956	2.063
22	8783.791	2.167
23	8747.367	2.270
24	8711.985	2.373
25	8703.149	2.476
26	8707.574	2.579
27	8727.225	2.683
28	8711.516	2.786
29	8669.221	2.889
30	8702.162	2.992
31	8699.919	3.095
32	8728.035	3.198
33	8825.546	3.302
34	8800.093	3.405
35	8785.984	3.508
36	8779.590	3.611
37	8779.199	3.714
38	8769.211	3.817
39	8892.597	3.921
40	8939.828	4.024
41	8949.465	4.127
42	9025.342	4.230
43	9093.391	4.333
44	9167.786	4.437
45	9288.889	4.540
46	9309.206	4.643
47	9332.463	4.746
48	9359.934	4.849
49	9369.441	4.952
50	9554.396	5.056
51	9590.664	5.159
52	9526.349	5.262
53	9488.037	5.365
54	9560.090	5.468
55	9519.111	5.571
56	9470.034	5.675
57	9480.533	5.778
58	9441.820	5.881
59	9412.349	5.984
60	9389.995	6.087
61	9362.025	6.190
62	9382.186	6.294
63	9273.053	6.397
64	9092.164	6.500
65	8982.146	6.603
66	8883.775	6.706
67	8823.420	6.810
68	8750.562	6.913
69	8637.173	7.016
70	8596.596	7.119
71	8545.026	7.222
72	8544.445	7.325
73	8468.679	7.429
74	8508.388	7.532
75	8485.563	7.635
76	8530.678	7.738
77	8459.125	7.841
78	8513.548	7.944
79	8500.245	8.048
80	8582.936	8.151
81	8590.523	8.254
82	8602.230	8.357
83	8662.459	8.460
84	8620.776	8.563
85	8722.255	8.667
86	8721.744	8.770
87	8750.022	8.873
88	8885.389	8.976
89	8900.435	9.079
90	8956.554	9.183
91	9102.422	9.286
92	9158.351	9.389
93	9253.581	9.492
94	9441.012	9.595
95	9502.344	9.698
96	9691.686	9.802
97	9804.460	9.905
98	9929.223	10.008
99	10087.338	10.111
100	10202.597	10.214
101	10331.008	10.317
102	10443.723	10.421
103	10567.846	10.524
104	10779.005	10.627
105	10924.485	10.730
106	10949.244	10.833
107	11022.079	10.937
108	10904.376	11.040
109	10656.996	11.143
110	10310.486	11.246
