# Supplementary material for: Spatial control of the APC/C ensures the rapid degradation of cyclin B1
Source: EMBO J. 2024 Aug 14;43(19):4324–55. doi: 10.1038/s44318-024-00194-2 (PMC11445581; doi:10.1038/s44318-024-00194-2)
Supplement: Supplementary file 8 — Source data Fig. 4 [file 44318_2024_194_MOESM8_ESM.zip › Figure 4/Fig 4J/LANA-Securin/C3-220407_4868_4A.txt]

	Plot Values	Distance
1	5222.354	0.000
2	5208.216	0.103
3	5228.853	0.206
4	5236.222	0.310
5	5256.800	0.413
6	5252.003	0.516
7	5271.684	0.619
8	5247.812	0.722
9	5235.460	0.825
10	5255.386	0.929
11	5213.940	1.032
12	5247.740	1.135
13	5301.786	1.238
14	5308.156	1.341
15	5244.336	1.444
16	5268.212	1.548
17	5313.983	1.651
18	5301.877	1.754
19	5278.569	1.857
20	5267.235	1.960
21	5283.798	2.063
22	5284.147	2.167
23	5238.264	2.270
24	5233.707	2.373
25	5289.721	2.476
26	5298.119	2.579
27	5263.677	2.683
28	5310.923	2.786
29	5312.660	2.889
30	5300.272	2.992
31	5266.806	3.095
32	5273.721	3.198
33	5330.637	3.302
34	5290.725	3.405
35	5330.374	3.508
36	5358.505	3.611
37	5404.234	3.714
38	5459.566	3.817
39	5550.036	3.921
40	5654.041	4.024
41	5780.890	4.127
42	5896.168	4.230
43	6021.168	4.333
44	6110.961	4.437
45	6174.508	4.540
46	6225.120	4.643
47	6269.751	4.746
48	6278.098	4.849
49	6283.424	4.952
50	6334.762	5.056
51	6321.882	5.159
52	6205.756	5.262
53	6116.056	5.365
54	6137.701	5.468
55	6030.847	5.571
56	6067.237	5.675
57	6157.316	5.778
58	6145.458	5.881
59	6105.331	5.984
60	6128.214	6.087
61	6164.409	6.190
62	6143.303	6.294
63	6091.142	6.397
64	6108.368	6.500
65	6041.906	6.603
66	5955.692	6.706
67	5993.517	6.810
68	5910.751	6.913
69	5947.684	7.016
70	6029.529	7.119
71	6068.264	7.222
72	6088.242	7.325
73	6140.987	7.429
74	6077.174	7.532
75	6085.909	7.635
76	6071.077	7.738
77	5959.029	7.841
78	5868.816	7.944
79	5849.332	8.048
80	5770.113	8.151
81	5726.522	8.254
82	5664.929	8.357
83	5550.727	8.460
84	5461.676	8.563
85	5382.191	8.667
86	5295.841	8.770
87	5293.926	8.873
88	5297.234	8.976
89	5231.258	9.079
90	5202.399	9.183
91	5248.965	9.286
92	5187.796	9.389
93	5190.912	9.492
94	5195.954	9.595
95	5195.728	9.698
96	5180.981	9.802
97	5204.974	9.905
98	5222.882	10.008
99	5181.759	10.111
100	5187.084	10.214
101	5203.168	10.317
102	5213.179	10.421
103	5259.755	10.524
104	5205.995	10.627
105	5190.081	10.730
106	5210.090	10.833
107	5219.452	10.937
108	5151.386	11.040
109	5197.154	11.143
110	5183.267	11.246
111	5159.955	11.349
112	5176.024	11.452
113	5172.460	11.556
114	5154.638	11.659
115	5165.266	11.762
116	5182.341	11.865
117	5186.562	11.968
118	5165.527	12.071
119	5139.448	12.175
120	5168.648	12.278
121	5126.708	12.381
122	5122.188	12.484
123	5132.723	12.587
