# Supplementary material for: Spatial control of the APC/C ensures the rapid degradation of cyclin B1
Source: EMBO J. 2024 Aug 14;43(19):4324–55. doi: 10.1038/s44318-024-00194-2 (PMC11445581; doi:10.1038/s44318-024-00194-2)
Supplement: Supplementary file 8 — Source data Fig. 4 [file 44318_2024_194_MOESM8_ESM.zip › Figure 4/Fig 4J/LANA-Securin/C1-220412_4868_5.txt]

	Plot Values	Distance
1	7870.410	0.000
2	7804.914	0.103
3	7735.408	0.206
4	7644.642	0.310
5	7716.966	0.413
6	7618.241	0.516
7	7522.414	0.619
8	7603.189	0.722
9	7630.412	0.825
10	7647.120	0.929
11	7638.088	1.032
12	7626.222	1.135
13	7601.118	1.238
14	7510.155	1.341
15	7529.156	1.444
16	7427.857	1.548
17	7431.904	1.651
18	7351.670	1.754
19	7283.326	1.857
20	7287.389	1.960
21	7266.452	2.063
22	7290.745	2.167
23	7196.590	2.270
24	7225.755	2.373
25	7216.419	2.476
26	7249.128	2.579
27	7305.810	2.683
28	7308.650	2.786
29	7335.779	2.889
30	7419.167	2.992
31	7500.514	3.095
32	7561.256	3.198
33	7680.905	3.302
34	7735.014	3.405
35	7668.277	3.508
36	7725.935	3.611
37	7704.166	3.714
38	7721.659	3.817
39	7761.213	3.921
40	7680.139	4.024
41	7757.104	4.127
42	7764.176	4.230
43	7709.235	4.333
44	7623.211	4.437
45	7564.168	4.540
46	7484.628	4.643
47	7547.035	4.746
48	7595.172	4.849
49	7637.096	4.952
50	7658.509	5.056
51	7693.497	5.159
52	7707.325	5.262
53	7738.934	5.365
54	7798.184	5.468
55	7755.686	5.571
56	7747.280	5.675
57	7778.090	5.778
58	7724.588	5.881
59	7731.703	5.984
60	7753.830	6.087
61	7793.125	6.190
62	7860.115	6.294
63	7830.744	6.397
64	7849.768	6.500
65	7843.963	6.603
66	7830.960	6.706
67	7790.900	6.810
68	7795.164	6.913
69	7700.660	7.016
70	7688.650	7.119
71	7595.728	7.222
72	7598.041	7.325
73	7569.665	7.429
74	7579.013	7.532
75	7497.858	7.635
76	7477.200	7.738
77	7411.760	7.841
78	7394.715	7.944
79	7378.065	8.048
80	7339.405	8.151
81	7336.450	8.254
82	7353.428	8.357
83	7295.385	8.460
84	7370.259	8.563
85	7404.782	8.667
86	7311.997	8.770
87	7443.601	8.873
88	7444.512	8.976
89	7476.618	9.079
90	7506.248	9.183
91	7488.089	9.286
92	7410.202	9.389
93	7415.896	9.492
94	7419.941	9.595
95	7435.577	9.698
96	7417.152	9.802
97	7440.093	9.905
98	7429.597	10.008
99	7538.939	10.111
100	7530.837	10.214
101	7555.930	10.317
102	7662.397	10.421
103	7625.448	10.524
104	7703.762	10.627
105	7733.577	10.730
106	7681.134	10.833
107	7868.239	10.937
108	7858.256	11.040
109	7944.363	11.143
110	8054.871	11.246
111	8042.681	11.349
112	8104.604	11.452
113	8115.915	11.556
114	8086.516	11.659
115	8099.298	11.762
116	8026.499	11.865
117	7911.747	11.968
118	7874.828	12.071
