# Supplementary material for: Spatial control of the APC/C ensures the rapid degradation of cyclin B1
Source: EMBO J. 2024 Aug 14;43(19):4324–55. doi: 10.1038/s44318-024-00194-2 (PMC11445581; doi:10.1038/s44318-024-00194-2)
Supplement: Supplementary file 8 — Source data Fig. 4 [file 44318_2024_194_MOESM8_ESM.zip › Figure 4/Fig 4J/LANA-Securin/C1-220412_4868_4.txt]

	Plot Values	Distance
1	7950.352	0.000
2	7995.285	0.103
3	8012.329	0.206
4	8013.010	0.310
5	7992.016	0.413
6	7917.365	0.516
7	7933.225	0.619
8	7858.017	0.722
9	7799.231	0.825
10	7732.601	0.929
11	7789.949	1.032
12	7692.822	1.135
13	7712.249	1.238
14	7697.258	1.341
15	7628.016	1.444
16	7550.263	1.548
17	7523.283	1.651
18	7447.676	1.754
19	7395.301	1.857
20	7315.160	1.960
21	7310.367	2.063
22	7316.223	2.167
23	7289.964	2.270
24	7272.508	2.373
25	7238.999	2.476
26	7262.496	2.579
27	7265.316	2.683
28	7181.862	2.786
29	7133.663	2.889
30	7191.002	2.992
31	7174.062	3.095
32	7218.541	3.198
33	7269.880	3.302
34	7263.574	3.405
35	7202.275	3.508
36	7151.355	3.611
37	7179.950	3.714
38	7227.768	3.817
39	7273.754	3.921
40	7267.437	4.024
41	7308.011	4.127
42	7373.425	4.230
43	7323.107	4.333
44	7331.569	4.437
45	7291.612	4.540
46	7290.634	4.643
47	7306.910	4.746
48	7286.628	4.849
49	7339.466	4.952
50	7394.667	5.056
51	7396.561	5.159
52	7403.085	5.262
53	7409.189	5.365
54	7461.184	5.468
55	7589.695	5.571
56	7588.557	5.675
57	7605.572	5.778
58	7647.680	5.881
59	7644.132	5.984
60	7691.003	6.087
61	7797.432	6.190
62	7790.668	6.294
63	7826.938	6.397
64	7820.160	6.500
65	7799.026	6.603
66	7872.259	6.706
67	7854.882	6.810
68	7787.028	6.913
69	7764.641	7.016
70	7821.555	7.119
71	7845.318	7.222
72	7847.283	7.325
73	7815.737	7.429
74	7889.560	7.532
75	7940.513	7.635
76	7859.850	7.738
77	7887.279	7.841
78	7850.341	7.944
79	7911.671	8.048
80	7866.174	8.151
81	7735.428	8.254
82	7734.415	8.357
83	7682.528	8.460
84	7638.013	8.563
85	7610.520	8.667
86	7592.111	8.770
87	7588.892	8.873
88	7605.809	8.976
89	7563.977	9.079
90	7495.604	9.183
91	7484.186	9.286
92	7496.993	9.389
93	7478.924	9.492
94	7398.263	9.595
95	7407.361	9.698
96	7416.859	9.802
97	7391.998	9.905
98	7367.764	10.008
99	7346.727	10.111
100	7369.999	10.214
101	7385.553	10.317
102	7334.131	10.421
103	7314.013	10.524
104	7254.647	10.627
105	7246.950	10.730
106	7311.380	10.833
107	7257.611	10.937
108	7294.710	11.040
109	7258.709	11.143
110	7326.795	11.246
111	7323.764	11.349
112	7314.823	11.452
113	7347.338	11.556
114	7322.726	11.659
115	7313.140	11.762
116	7306.453	11.865
117	7328.289	11.968
118	7408.782	12.071
119	7419.134	12.175
120	7488.021	12.278
121	7554.313	12.381
122	7596.970	12.484
123	7556.095	12.587
124	7632.445	12.690
125	7682.439	12.794
126	7717.472	12.897
127	7679.159	13.000
