# Supplementary material for: Spatial control of the APC/C ensures the rapid degradation of cyclin B1
Source: EMBO J. 2024 Aug 14;43(19):4324–55. doi: 10.1038/s44318-024-00194-2 (PMC11445581; doi:10.1038/s44318-024-00194-2)
Supplement: Supplementary file 8 — Source data Fig. 4 [file 44318_2024_194_MOESM8_ESM.zip › Figure 4/Fig 4J/LANA-Securin/C3-220407_4868_8.txt]

	Plot Values	Distance
1	5182.196	0.000
2	5170.718	0.103
3	5177.103	0.206
4	5183.162	0.310
5	5178.969	0.413
6	5189.980	0.516
7	5182.558	0.619
8	5156.595	0.722
9	5166.755	0.825
10	5235.091	0.929
11	5190.842	1.032
12	5209.165	1.135
13	5189.080	1.238
14	5227.496	1.341
15	5228.755	1.444
16	5217.809	1.548
17	5155.141	1.651
18	5197.080	1.754
19	5242.206	1.857
20	5245.026	1.960
21	5206.852	2.063
22	5239.740	2.167
23	5249.175	2.270
24	5267.891	2.373
25	5250.088	2.476
26	5322.008	2.579
27	5348.223	2.683
28	5455.613	2.786
29	5382.202	2.889
30	5313.145	2.992
31	5399.259	3.095
32	5421.920	3.198
33	5373.179	3.302
34	5373.394	3.405
35	5351.411	3.508
36	5384.841	3.611
37	5434.291	3.714
38	5433.507	3.817
39	5529.597	3.921
40	5510.939	4.024
41	5525.945	4.127
42	5579.270	4.230
43	5606.821	4.333
44	5619.181	4.437
45	5699.639	4.540
46	5737.546	4.643
47	5835.482	4.746
48	5832.887	4.849
49	5966.401	4.952
50	5954.597	5.056
51	5980.435	5.159
52	6038.200	5.262
53	6032.270	5.365
54	5991.253	5.468
55	6064.231	5.571
56	5974.119	5.675
57	5969.313	5.778
58	5948.568	5.881
59	5853.315	5.984
60	5813.312	6.087
61	5841.033	6.190
62	5777.870	6.294
63	5795.613	6.397
64	5832.352	6.500
65	5762.290	6.603
66	5832.934	6.706
67	5867.144	6.810
68	5884.447	6.913
69	5972.231	7.016
70	6014.724	7.119
71	5990.922	7.222
72	6035.483	7.325
73	6003.210	7.429
74	5927.317	7.532
75	5948.687	7.635
76	5822.924	7.738
77	5747.996	7.841
78	5732.369	7.944
79	5612.435	8.048
80	5514.938	8.151
81	5482.393	8.254
82	5401.632	8.357
83	5359.994	8.460
84	5328.762	8.563
85	5295.292	8.667
86	5300.333	8.770
87	5294.984	8.873
88	5275.759	8.976
89	5329.466	9.079
90	5403.343	9.183
91	5356.213	9.286
92	5406.115	9.389
93	5413.868	9.492
94	5413.628	9.595
95	5403.212	9.698
96	5399.769	9.802
97	5349.620	9.905
98	5352.220	10.008
99	5427.774	10.111
100	5442.691	10.214
101	5379.571	10.317
102	5359.000	10.421
103	5329.638	10.524
104	5264.735	10.627
105	5311.914	10.730
106	5305.359	10.833
107	5297.811	10.937
108	5311.484	11.040
109	5248.524	11.143
110	5234.379	11.246
111	5245.964	11.349
112	5236.257	11.452
113	5301.205	11.556
114	5303.163	11.659
115	5294.752	11.762
116	5311.856	11.865
117	5272.450	11.968
118	5299.188	12.071
119	5314.050	12.175
120	5351.271	12.278
121	5358.933	12.381
122	5310.485	12.484
123	5283.516	12.587
124	5279.611	12.690
125	5308.425	12.794
