# Supplementary material for: Spatial control of the APC/C ensures the rapid degradation of cyclin B1
Source: EMBO J. 2024 Aug 14;43(19):4324–55. doi: 10.1038/s44318-024-00194-2 (PMC11445581; doi:10.1038/s44318-024-00194-2)
Supplement: Supplementary file 8 — Source data Fig. 4 [file 44318_2024_194_MOESM8_ESM.zip › Figure 4/Fig 4J/LANA-Securin/C1-220412_4868_1.txt]

	Plot Values	Distance
1	8716.816	0.000
2	8842.650	0.103
3	8896.707	0.206
4	8806.993	0.310
5	8870.285	0.413
6	8853.758	0.516
7	8858.696	0.619
8	8944.702	0.722
9	8813.751	0.825
10	8817.548	0.929
11	8852.242	1.032
12	8842.223	1.135
13	8874.969	1.238
14	8863.187	1.341
15	8862.673	1.444
16	8751.294	1.548
17	8705.914	1.651
18	8704.667	1.754
19	8713.578	1.857
20	8678.021	1.960
21	8679.631	2.063
22	8571.444	2.167
23	8572.884	2.270
24	8576.393	2.373
25	8645.345	2.476
26	8649.698	2.579
27	8587.510	2.683
28	8664.104	2.786
29	8685.972	2.889
30	8768.553	2.992
31	8744.265	3.095
32	8792.541	3.198
33	8907.367	3.302
34	8904.646	3.405
35	8983.939	3.508
36	9052.880	3.611
37	9073.990	3.714
38	9143.817	3.817
39	9106.852	3.921
40	9061.540	4.024
41	9093.530	4.127
42	9117.863	4.230
43	9102.459	4.333
44	9066.898	4.437
45	9114.110	4.540
46	9126.209	4.643
47	9136.592	4.746
48	9033.501	4.849
49	9057.248	4.952
50	9096.206	5.056
51	9182.527	5.159
52	9154.415	5.262
53	9080.532	5.365
54	9162.316	5.468
55	9169.268	5.571
56	9167.362	5.675
57	9137.012	5.778
58	9207.065	5.881
59	9178.620	5.984
60	9088.365	6.087
61	9162.779	6.190
62	9115.744	6.294
63	9073.571	6.397
64	9034.111	6.500
65	9021.760	6.603
66	9043.030	6.706
67	8953.760	6.810
68	8855.590	6.913
69	8772.833	7.016
70	8689.381	7.119
71	8641.959	7.222
72	8613.143	7.325
73	8620.709	7.429
74	8424.236	7.532
75	8384.031	7.635
76	8452.106	7.738
77	8446.386	7.841
78	8405.520	7.944
79	8391.613	8.048
80	8324.078	8.151
81	8353.664	8.254
82	8351.040	8.357
83	8355.347	8.460
84	8433.058	8.563
85	8381.431	8.667
86	8429.567	8.770
87	8487.708	8.873
88	8459.873	8.976
89	8493.666	9.079
90	8579.325	9.183
91	8519.886	9.286
92	8458.874	9.389
93	8442.173	9.492
94	8498.172	9.595
95	8478.330	9.698
96	8489.642	9.802
97	8510.189	9.905
98	8508.236	10.008
99	8430.629	10.111
100	8526.355	10.214
101	8508.292	10.317
102	8522.195	10.421
103	8506.612	10.524
104	8526.162	10.627
105	8572.104	10.730
106	8652.293	10.833
107	8590.451	10.937
108	8567.779	11.040
109	8606.354	11.143
110	8639.045	11.246
111	8732.278	11.349
112	8832.052	11.452
113	8841.820	11.556
114	8891.846	11.659
115	8932.102	11.762
116	8895.676	11.865
117	8786.872	11.968
