# Supplementary material for: Spatial control of the APC/C ensures the rapid degradation of cyclin B1
Source: EMBO J. 2024 Aug 14;43(19):4324–55. doi: 10.1038/s44318-024-00194-2 (PMC11445581; doi:10.1038/s44318-024-00194-2)
Supplement: Supplementary file 8 — Source data Fig. 4 [file 44318_2024_194_MOESM8_ESM.zip › Figure 4/Fig 4J/LANA-Securin/C3-220407_4868_5A.txt]

	Plot Values	Distance
1	5302.371	0.000
2	5338.156	0.103
3	5283.492	0.206
4	5242.412	0.310
5	5272.518	0.413
6	5234.133	0.516
7	5265.854	0.619
8	5266.563	0.722
9	5262.330	0.825
10	5230.298	0.929
11	5329.899	1.032
12	5281.739	1.135
13	5248.264	1.238
14	5290.744	1.341
15	5326.728	1.444
16	5227.213	1.548
17	5305.372	1.651
18	5345.584	1.754
19	5289.704	1.857
20	5269.270	1.960
21	5316.753	2.063
22	5292.882	2.167
23	5239.533	2.270
24	5257.733	2.373
25	5301.807	2.476
26	5296.337	2.579
27	5295.434	2.683
28	5295.851	2.786
29	5290.542	2.889
30	5291.400	2.992
31	5283.570	3.095
32	5323.142	3.198
33	5318.531	3.302
34	5362.958	3.405
35	5370.668	3.508
36	5418.261	3.611
37	5502.816	3.714
38	5477.121	3.817
39	5538.013	3.921
40	5567.548	4.024
41	5555.310	4.127
42	5498.159	4.230
43	5534.901	4.333
44	5579.357	4.437
45	5527.754	4.540
46	5460.977	4.643
47	5484.155	4.746
48	5494.129	4.849
49	5506.123	4.952
50	5531.551	5.056
51	5506.635	5.159
52	5490.361	5.262
53	5535.640	5.365
54	5499.119	5.468
55	5623.004	5.571
56	5712.180	5.675
57	5623.213	5.778
58	5653.090	5.881
59	5683.583	5.984
60	5674.003	6.087
61	5701.302	6.190
62	5665.209	6.294
63	5637.147	6.397
64	5599.812	6.500
65	5639.793	6.603
66	5689.308	6.706
67	5623.247	6.810
68	5627.028	6.913
69	5593.995	7.016
70	5621.871	7.119
71	5641.333	7.222
72	5582.827	7.325
73	5651.707	7.429
74	5577.777	7.532
75	5579.308	7.635
76	5560.964	7.738
77	5552.436	7.841
78	5532.961	7.944
79	5480.812	8.048
80	5439.756	8.151
81	5442.405	8.254
82	5466.561	8.357
83	5500.598	8.460
84	5447.586	8.563
85	5414.928	8.667
86	5394.092	8.770
87	5397.736	8.873
88	5378.135	8.976
89	5377.669	9.079
90	5340.999	9.183
91	5303.301	9.286
92	5300.637	9.389
93	5317.381	9.492
94	5307.602	9.595
95	5245.750	9.698
96	5211.379	9.802
97	5258.004	9.905
98	5221.078	10.008
99	5232.961	10.111
100	5274.277	10.214
101	5269.145	10.317
102	5237.595	10.421
103	5250.604	10.524
104	5230.791	10.627
105	5224.261	10.730
106	5310.493	10.833
107	5233.300	10.937
108	5209.194	11.040
109	5263.341	11.143
110	5242.873	11.246
111	5186.787	11.349
112	5236.938	11.452
113	5210.757	11.556
114	5236.828	11.659
115	5208.896	11.762
116	5197.180	11.865
