# Supplementary material for: Spatial control of the APC/C ensures the rapid degradation of cyclin B1
Source: EMBO J. 2024 Aug 14;43(19):4324–55. doi: 10.1038/s44318-024-00194-2 (PMC11445581; doi:10.1038/s44318-024-00194-2)
Supplement: Supplementary file 8 — Source data Fig. 4 [file 44318_2024_194_MOESM8_ESM.zip › Figure 4/Fig 4J/LANA-Securin/C1-220407_4868_7A.txt]

	Plot Values	Distance
1	11372.444	0.000
2	11389.398	0.103
3	11346.609	0.206
4	11112.205	0.310
5	11107.485	0.413
6	11003.146	0.516
7	10876.966	0.619
8	10795.396	0.722
9	10699.527	0.825
10	10780.395	0.929
11	10617.464	1.032
12	10439.521	1.135
13	10393.740	1.238
14	10317.685	1.341
15	10298.000	1.444
16	10226.606	1.548
17	10183.589	1.651
18	10083.784	1.754
19	10023.759	1.857
20	10019.523	1.960
21	10028.729	2.063
22	9932.399	2.167
23	9960.104	2.270
24	9976.918	2.373
25	9844.926	2.476
26	9839.281	2.579
27	9790.888	2.683
28	9754.193	2.786
29	9690.641	2.889
30	9616.420	2.992
31	9720.548	3.095
32	9760.487	3.198
33	9709.002	3.302
34	9672.633	3.405
35	9692.135	3.508
36	9640.575	3.611
37	9658.935	3.714
38	9715.867	3.817
39	9715.817	3.921
40	9802.045	4.024
41	9815.337	4.127
42	9796.448	4.230
43	9894.242	4.333
44	9898.891	4.437
45	9934.842	4.540
46	9999.256	4.643
47	9982.458	4.746
48	9996.389	4.849
49	10090.397	4.952
50	10118.252	5.056
51	10285.111	5.159
52	10298.947	5.262
53	10293.130	5.365
54	10435.787	5.468
55	10389.648	5.571
56	10364.466	5.675
57	10397.297	5.778
58	10413.812	5.881
59	10463.354	5.984
60	10485.713	6.087
61	10465.177	6.190
62	10462.004	6.294
63	10382.557	6.397
64	10406.522	6.500
65	10393.893	6.603
66	10488.703	6.706
67	10650.653	6.810
68	10586.217	6.913
69	10574.103	7.016
70	10706.392	7.119
71	10733.744	7.222
72	10890.572	7.325
73	10962.275	7.429
74	11036.230	7.532
75	11030.270	7.635
76	11028.085	7.738
77	11005.361	7.841
78	10962.445	7.944
79	10834.821	8.048
80	10698.053	8.151
81	10495.879	8.254
82	10566.994	8.357
83	10211.744	8.460
84	10119.531	8.563
85	10204.706	8.667
86	10101.983	8.770
87	10087.684	8.873
88	10037.581	8.976
89	10008.730	9.079
90	10052.695	9.183
91	9968.764	9.286
92	9954.184	9.389
93	9870.861	9.492
94	9769.877	9.595
95	9780.119	9.698
96	9753.611	9.802
97	9837.533	9.905
98	9738.415	10.008
99	9755.970	10.111
100	9772.001	10.214
101	9648.632	10.317
102	9637.435	10.421
103	9474.599	10.524
104	9530.533	10.627
105	9477.722	10.730
106	9480.922	10.833
107	9511.903	10.937
108	9477.312	11.040
109	9453.846	11.143
110	9525.057	11.246
111	9515.247	11.349
112	9619.743	11.452
113	9615.181	11.556
114	9631.000	11.659
115	9697.432	11.762
116	9747.871	11.865
117	9759.483	11.968
118	9832.932	12.071
119	10070.218	12.175
120	10121.549	12.278
121	10367.347	12.381
122	10581.642	12.484
123	10750.826	12.587
124	10906.613	12.690
125	10915.511	12.794
126	10945.874	12.897
127	11073.428	13.000
128	11066.325	13.103
129	11164.830	13.206
130	11353.167	13.310
131	11371.039	13.413
