# Supplementary material for: Spatial control of the APC/C ensures the rapid degradation of cyclin B1
Source: EMBO J. 2024 Aug 14;43(19):4324–55. doi: 10.1038/s44318-024-00194-2 (PMC11445581; doi:10.1038/s44318-024-00194-2)
Supplement: Supplementary file 8 — Source data Fig. 4 [file 44318_2024_194_MOESM8_ESM.zip › Figure 4/Fig 4J/LANA-Securin/C2-220407_4868_6A.txt]

	Plot Values	Distance
1	8246.549	0.000
2	8240.853	0.103
3	8291.247	0.206
4	8246.780	0.310
5	8223.838	0.413
6	8263.958	0.516
7	8237.662	0.619
8	8272.654	0.722
9	8345.192	0.825
10	8319.869	0.929
11	8253.031	1.032
12	8227.259	1.135
13	8266.273	1.238
14	8248.434	1.341
15	8255.910	1.444
16	8298.095	1.548
17	8219.636	1.651
18	8198.859	1.754
19	8217.320	1.857
20	8250.355	1.960
21	8139.373	2.063
22	8164.732	2.167
23	8206.807	2.270
24	8149.833	2.373
25	8166.265	2.476
26	8147.720	2.579
27	8167.201	2.683
28	8245.367	2.786
29	8242.115	2.889
30	8245.192	2.992
31	8194.101	3.095
32	8213.795	3.198
33	8242.356	3.302
34	8235.313	3.405
35	8207.712	3.508
36	8233.841	3.611
37	8218.856	3.714
38	8209.532	3.817
39	8199.497	3.921
40	8162.444	4.024
41	8216.604	4.127
42	8204.037	4.230
43	8131.745	4.333
44	8222.123	4.437
45	8195.522	4.540
46	8173.083	4.643
47	8236.274	4.746
48	8223.451	4.849
49	8246.752	4.952
50	8278.521	5.056
51	8315.868	5.159
52	8217.470	5.262
53	8287.043	5.365
54	8306.445	5.468
55	8235.473	5.571
56	8253.360	5.675
57	8256.117	5.778
58	8256.286	5.881
59	8344.570	5.984
60	8388.841	6.087
61	8367.763	6.190
62	8354.812	6.294
63	8376.629	6.397
64	8323.195	6.500
65	8356.278	6.603
66	8347.638	6.706
67	8342.494	6.810
68	8330.435	6.913
69	8329.731	7.016
70	8354.804	7.119
71	8385.949	7.222
72	8450.069	7.325
73	8361.543	7.429
74	8373.147	7.532
75	8430.492	7.635
76	8350.411	7.738
77	8282.249	7.841
78	8396.918	7.944
79	8313.245	8.048
80	8346.636	8.151
81	8322.685	8.254
82	8286.311	8.357
83	8326.258	8.460
84	8292.532	8.563
85	8310.290	8.667
86	8316.142	8.770
87	8238.182	8.873
88	8289.200	8.976
89	8264.089	9.079
90	8385.842	9.183
91	8350.272	9.286
92	8346.756	9.389
93	8387.342	9.492
94	8406.217	9.595
95	8326.980	9.698
96	8245.924	9.802
97	8266.300	9.905
98	8237.816	10.008
99	8353.999	10.111
100	8292.984	10.214
101	8235.242	10.317
102	8196.138	10.421
103	8243.266	10.524
104	8256.221	10.627
105	8332.546	10.730
106	8294.193	10.833
107	8263.424	10.937
108	8257.242	11.040
109	8229.977	11.143
110	8269.342	11.246
