# Supplementary material for: Spatial control of the APC/C ensures the rapid degradation of cyclin B1
Source: EMBO J. 2024 Aug 14;43(19):4324–55. doi: 10.1038/s44318-024-00194-2 (PMC11445581; doi:10.1038/s44318-024-00194-2)
Supplement: Supplementary file 8 — Source data Fig. 4 [file 44318_2024_194_MOESM8_ESM.zip › Figure 4/Fig 4J/LANA-Securin/C1-220412_4868_3.txt]

	Plot Values	Distance
1	7193.735	0.000
2	7173.554	0.103
3	7174.080	0.206
4	7157.277	0.310
5	7106.373	0.413
6	7080.984	0.516
7	7080.787	0.619
8	7028.336	0.722
9	7050.410	0.825
10	7078.605	0.929
11	6992.274	1.032
12	6963.311	1.135
13	6995.754	1.238
14	7014.449	1.341
15	6934.755	1.444
16	6879.492	1.548
17	6828.719	1.651
18	6764.331	1.754
19	6861.464	1.857
20	6876.121	1.960
21	6791.556	2.063
22	6773.206	2.167
23	6822.159	2.270
24	6762.768	2.373
25	6767.715	2.476
26	6777.158	2.579
27	6716.302	2.683
28	6782.722	2.786
29	6825.312	2.889
30	6825.901	2.992
31	6835.298	3.095
32	6785.113	3.198
33	6853.796	3.302
34	6793.086	3.405
35	6809.854	3.508
36	6828.330	3.611
37	6781.170	3.714
38	6780.274	3.817
39	6792.721	3.921
40	6764.555	4.024
41	6770.989	4.127
42	6803.352	4.230
43	6798.199	4.333
44	6869.915	4.437
45	6784.635	4.540
46	6844.244	4.643
47	6894.941	4.746
48	6947.193	4.849
49	6981.032	4.952
50	6973.990	5.056
51	7029.593	5.159
52	7056.419	5.262
53	7133.933	5.365
54	7209.256	5.468
55	7168.138	5.571
56	7147.765	5.675
57	7149.227	5.778
58	7186.708	5.881
59	7149.820	5.984
60	7156.360	6.087
61	7149.035	6.190
62	7195.445	6.294
63	7211.728	6.397
64	7271.162	6.500
65	7357.610	6.603
66	7393.169	6.706
67	7396.456	6.810
68	7311.824	6.913
69	7369.552	7.016
70	7410.600	7.119
71	7367.783	7.222
72	7265.312	7.325
73	7281.768	7.429
74	7351.469	7.532
75	7319.696	7.635
76	7258.514	7.738
77	7253.207	7.841
78	7176.950	7.944
79	7139.323	8.048
80	7105.277	8.151
81	7128.792	8.254
82	7083.782	8.357
83	7045.399	8.460
84	7032.628	8.563
85	7070.819	8.667
86	7002.317	8.770
87	7030.726	8.873
88	7034.958	8.976
89	7017.373	9.079
90	6992.078	9.183
91	6922.784	9.286
92	6925.419	9.389
93	6932.872	9.492
94	7014.677	9.595
95	6951.958	9.698
96	6951.528	9.802
97	6972.051	9.905
98	6842.715	10.008
99	6797.298	10.111
100	6771.078	10.214
101	6827.943	10.317
102	6849.418	10.421
103	6795.290	10.524
104	6833.754	10.627
105	6896.767	10.730
106	6912.043	10.833
107	6837.417	10.937
108	6895.890	11.040
109	6890.228	11.143
110	6833.738	11.246
111	6893.663	11.349
112	6965.514	11.452
113	6899.551	11.556
114	6931.723	11.659
115	6935.234	11.762
116	6990.424	11.865
117	6989.349	11.968
118	6927.635	12.071
119	6975.554	12.175
120	6918.881	12.278
121	6919.895	12.381
122	7037.759	12.484
123	7026.492	12.587
124	7060.929	12.690
125	7167.221	12.794
126	7211.879	12.897
127	7234.869	13.000
128	7258.013	13.103
129	7284.539	13.206
130	7240.646	13.310
131	7146.583	13.413
132	6988.007	13.516
133	6815.878	13.619
134	6734.814	13.722
135	6679.457	13.825
