# Supplementary material for: Spatial control of the APC/C ensures the rapid degradation of cyclin B1
Source: EMBO J. 2024 Aug 14;43(19):4324–55. doi: 10.1038/s44318-024-00194-2 (PMC11445581; doi:10.1038/s44318-024-00194-2)
Supplement: Supplementary file 8 — Source data Fig. 4 [file 44318_2024_194_MOESM8_ESM.zip › Figure 4/Fig 4J/LANA-Securin/C1-220412_4868_2.txt]

	Plot Values	Distance
1	9345.888	0.000
2	9395.941	0.103
3	9493.619	0.206
4	9482.425	0.310
5	9426.161	0.413
6	9325.046	0.516
7	9412.110	0.619
8	9340.855	0.722
9	9385.661	0.825
10	9404.807	0.929
11	9421.910	1.032
12	9361.153	1.135
13	9149.890	1.238
14	9151.988	1.341
15	9034.899	1.444
16	8990.852	1.548
17	8942.062	1.651
18	8927.309	1.754
19	8844.449	1.857
20	8825.809	1.960
21	8840.242	2.063
22	8854.173	2.167
23	8832.921	2.270
24	8882.760	2.373
25	8957.027	2.476
26	8879.727	2.579
27	8859.361	2.683
28	8872.119	2.786
29	8809.242	2.889
30	8840.035	2.992
31	8763.365	3.095
32	8832.700	3.198
33	8960.760	3.302
34	8866.462	3.405
35	8877.279	3.508
36	8960.053	3.611
37	8986.025	3.714
38	8942.457	3.817
39	8944.828	3.921
40	8909.228	4.024
41	8965.903	4.127
42	8940.761	4.230
43	8929.254	4.333
44	8851.599	4.437
45	8959.125	4.540
46	9029.895	4.643
47	9017.063	4.746
48	9050.031	4.849
49	9023.154	4.952
50	9018.982	5.056
51	9071.730	5.159
52	9128.829	5.262
53	9117.815	5.365
54	9179.172	5.468
55	9267.656	5.571
56	9232.843	5.675
57	9175.919	5.778
58	9167.702	5.881
59	9258.108	5.984
60	9268.043	6.087
61	9256.992	6.190
62	9265.694	6.294
63	9310.761	6.397
64	9307.389	6.500
65	9194.733	6.603
66	9237.867	6.706
67	9240.841	6.810
68	9331.021	6.913
69	9266.914	7.016
70	9232.008	7.119
71	9239.693	7.222
72	9237.605	7.325
73	9266.312	7.429
74	9382.629	7.532
75	9373.199	7.635
76	9303.949	7.738
77	9301.797	7.841
78	9220.186	7.944
79	9111.118	8.048
80	9182.064	8.151
81	9190.559	8.254
82	9126.062	8.357
83	9093.460	8.460
84	9086.222	8.563
85	9126.104	8.667
86	9122.789	8.770
87	9079.452	8.873
88	9048.858	8.976
89	9063.991	9.079
90	8989.284	9.183
91	9092.458	9.286
92	9063.643	9.389
93	9018.021	9.492
94	9104.721	9.595
95	9079.955	9.698
96	9127.306	9.802
97	9044.765	9.905
98	8945.090	10.008
99	9030.155	10.111
100	9027.551	10.214
101	9050.301	10.317
102	9060.609	10.421
103	9086.214	10.524
104	9127.118	10.627
105	9093.745	10.730
106	9080.874	10.833
107	9110.142	10.937
108	9131.521	11.040
109	9147.340	11.143
110	9248.448	11.246
111	9300.713	11.349
112	9375.616	11.452
113	9450.521	11.556
114	9481.149	11.659
115	9563.112	11.762
116	9621.188	11.865
117	9679.131	11.968
118	9707.509	12.071
119	9702.216	12.175
120	9722.234	12.278
