# Supplementary material for: Spatial control of the APC/C ensures the rapid degradation of cyclin B1
Source: EMBO J. 2024 Aug 14;43(19):4324–55. doi: 10.1038/s44318-024-00194-2 (PMC11445581; doi:10.1038/s44318-024-00194-2)
Supplement: Supplementary file 8 — Source data Fig. 4 [file 44318_2024_194_MOESM8_ESM.zip › Figure 4/Fig 4J/LANA-Securin/C1-220407_4868_4A.txt]

	Plot Values	Distance
1	9549.681	0.000
2	9570.910	0.103
3	9565.802	0.206
4	9368.660	0.310
5	9229.701	0.413
6	9182.079	0.516
7	9106.403	0.619
8	9012.966	0.722
9	8996.251	0.825
10	8898.061	0.929
11	8922.738	1.032
12	8778.086	1.135
13	8746.605	1.238
14	8716.176	1.341
15	8653.064	1.444
16	8610.001	1.548
17	8576.815	1.651
18	8496.724	1.754
19	8406.655	1.857
20	8319.497	1.960
21	8320.359	2.063
22	8376.542	2.167
23	8247.831	2.270
24	8238.745	2.373
25	8280.923	2.476
26	8235.740	2.579
27	8229.721	2.683
28	8308.219	2.786
29	8252.201	2.889
30	8316.702	2.992
31	8235.002	3.095
32	8191.854	3.198
33	8207.321	3.302
34	8221.416	3.405
35	8253.445	3.508
36	8268.692	3.611
37	8241.666	3.714
38	8373.757	3.817
39	8478.264	3.921
40	8462.479	4.024
41	8533.666	4.127
42	8528.976	4.230
43	8603.565	4.333
44	8720.854	4.437
45	8713.958	4.540
46	8801.073	4.643
47	8873.207	4.746
48	8856.358	4.849
49	8904.533	4.952
50	8864.407	5.056
51	8850.668	5.159
52	8875.208	5.262
53	8824.997	5.365
54	8837.967	5.468
55	8882.247	5.571
56	8932.075	5.675
57	8897.510	5.778
58	8792.717	5.881
59	8718.420	5.984
60	8807.883	6.087
61	8769.200	6.190
62	8764.128	6.294
63	8624.812	6.397
64	8704.357	6.500
65	8682.185	6.603
66	8683.563	6.706
67	8726.233	6.810
68	8660.734	6.913
69	8616.522	7.016
70	8674.031	7.119
71	8678.743	7.222
72	8630.861	7.325
73	8749.509	7.429
74	8701.664	7.532
75	8752.156	7.635
76	8703.720	7.738
77	8683.525	7.841
78	8592.958	7.944
79	8639.529	8.048
80	8597.901	8.151
81	8514.662	8.254
82	8494.289	8.357
83	8423.347	8.460
84	8415.487	8.563
85	8417.330	8.667
86	8413.858	8.770
87	8359.347	8.873
88	8249.757	8.976
89	8216.207	9.079
90	8171.802	9.183
91	8220.571	9.286
92	8189.325	9.389
93	8191.005	9.492
94	8217.359	9.595
95	8217.196	9.698
96	8211.075	9.802
97	8262.567	9.905
98	8248.278	10.008
99	8345.995	10.111
100	8331.215	10.214
101	8350.796	10.317
102	8470.904	10.421
103	8481.012	10.524
104	8493.554	10.627
105	8541.698	10.730
106	8598.259	10.833
107	8648.925	10.937
108	8668.519	11.040
109	8726.580	11.143
110	8776.976	11.246
111	8896.839	11.349
112	8994.011	11.452
113	9022.299	11.556
114	9049.922	11.659
115	9100.207	11.762
116	9137.449	11.865
117	9282.278	11.968
118	9376.950	12.071
119	9400.496	12.175
120	9356.862	12.278
121	9208.060	12.381
122	9013.103	12.484
123	8820.650	12.587
