# Supplementary material for: Spatial control of the APC/C ensures the rapid degradation of cyclin B1
Source: EMBO J. 2024 Aug 14;43(19):4324–55. doi: 10.1038/s44318-024-00194-2 (PMC11445581; doi:10.1038/s44318-024-00194-2)
Supplement: Supplementary file 8 — Source data Fig. 4 [file 44318_2024_194_MOESM8_ESM.zip › Figure 4/Fig 4J/LANA-Securin/C2-220407_4868_5A.txt]

	Plot Values	Distance
1	6922.236	0.000
2	6937.359	0.103
3	6879.422	0.206
4	6879.165	0.310
5	6880.501	0.413
6	6935.124	0.516
7	6939.745	0.619
8	6960.023	0.722
9	6921.410	0.825
10	6909.231	0.929
11	6949.196	1.032
12	6922.940	1.135
13	6893.260	1.238
14	6887.720	1.341
15	6906.866	1.444
16	6844.270	1.548
17	6894.416	1.651
18	6898.974	1.754
19	6836.584	1.857
20	6945.756	1.960
21	6970.596	2.063
22	6890.621	2.167
23	6947.019	2.270
24	6918.796	2.373
25	6937.979	2.476
26	6974.063	2.579
27	6962.512	2.683
28	6971.990	2.786
29	6957.766	2.889
30	6978.113	2.992
31	6949.305	3.095
32	6940.022	3.198
33	6978.455	3.302
34	6991.202	3.405
35	6937.792	3.508
36	6895.559	3.611
37	7000.875	3.714
38	6973.509	3.817
39	6965.658	3.921
40	6969.276	4.024
41	6997.827	4.127
42	6912.945	4.230
43	6989.859	4.333
44	6936.403	4.437
45	6946.255	4.540
46	6960.721	4.643
47	6916.296	4.746
48	6974.263	4.849
49	6943.771	4.952
50	6958.990	5.056
51	6939.660	5.159
52	6928.795	5.262
53	6892.167	5.365
54	6879.479	5.468
55	6941.710	5.571
56	6958.727	5.675
57	6846.125	5.778
58	6902.981	5.881
59	6921.232	5.984
60	6903.326	6.087
61	6933.668	6.190
62	6904.967	6.294
63	6891.539	6.397
64	6880.638	6.500
65	6830.036	6.603
66	6876.565	6.706
67	6869.832	6.810
68	6864.850	6.913
69	6885.670	7.016
70	6858.363	7.119
71	6875.945	7.222
72	6888.169	7.325
73	6866.162	7.429
74	6926.924	7.532
75	6886.452	7.635
76	6890.443	7.738
77	6904.896	7.841
78	6868.957	7.944
79	6842.028	8.048
80	6883.611	8.151
81	6868.422	8.254
82	6890.770	8.357
83	6926.761	8.460
84	6920.496	8.563
85	6950.889	8.667
86	6872.151	8.770
87	6892.914	8.873
88	6929.749	8.976
89	6919.593	9.079
90	6881.897	9.183
91	6874.750	9.286
92	6912.330	9.389
93	6883.315	9.492
94	6844.245	9.595
95	6899.006	9.698
96	6833.979	9.802
97	6879.248	9.905
98	6877.842	10.008
99	6906.410	10.111
100	6844.219	10.214
101	6893.413	10.317
102	6899.804	10.421
103	6879.979	10.524
104	6947.594	10.627
105	6908.182	10.730
106	6947.422	10.833
107	6932.540	10.937
108	6907.056	11.040
109	6930.310	11.143
110	6919.077	11.246
111	6941.510	11.349
112	6920.810	11.452
113	6918.196	11.556
114	6898.157	11.659
115	6881.321	11.762
116	6854.522	11.865
