# Supplementary material for: Spatial control of the APC/C ensures the rapid degradation of cyclin B1
Source: EMBO J. 2024 Aug 14;43(19):4324–55. doi: 10.1038/s44318-024-00194-2 (PMC11445581; doi:10.1038/s44318-024-00194-2)
Supplement: Supplementary file 8 — Source data Fig. 4 [file 44318_2024_194_MOESM8_ESM.zip › Figure 4/Fig 4J/LANA-Securin/C1-230323_4868_0.txt]

	Plot Values	Distance
1	9656.748	0.000
2	9742.468	0.103
3	9772.746	0.206
4	9783.214	0.310
5	9798.891	0.413
6	9836.110	0.516
7	9747.013	0.619
8	9864.729	0.722
9	9796.022	0.825
10	9755.434	0.929
11	9631.019	1.032
12	9720.039	1.135
13	9667.499	1.238
14	9463.732	1.341
15	9383.287	1.444
16	9318.240	1.548
17	9351.984	1.651
18	9307.412	1.754
19	9193.463	1.857
20	9381.805	1.960
21	9175.759	2.063
22	9191.906	2.167
23	9288.193	2.270
24	9216.817	2.373
25	9170.560	2.476
26	9179.436	2.579
27	9272.230	2.683
28	9212.246	2.786
29	9257.807	2.889
30	9289.363	2.992
31	9430.015	3.095
32	9501.026	3.198
33	9562.586	3.302
34	9674.885	3.405
35	9786.784	3.508
36	9842.309	3.611
37	9955.049	3.714
38	9997.703	3.817
39	9952.008	3.921
40	10058.211	4.024
41	10007.186	4.127
42	10055.449	4.230
43	10033.275	4.333
44	10113.744	4.437
45	10034.345	4.540
46	9892.150	4.643
47	10005.062	4.746
48	9794.794	4.849
49	9742.552	4.952
50	9728.667	5.056
51	9749.431	5.159
52	9755.319	5.262
53	9863.294	5.365
54	9828.977	5.468
55	9862.901	5.571
56	9779.029	5.675
57	9822.901	5.778
58	9890.772	5.881
59	9929.865	5.984
60	9929.954	6.087
61	9980.512	6.190
62	10054.703	6.294
63	10015.657	6.397
64	9982.806	6.500
65	10195.986	6.603
66	10235.573	6.706
67	10435.932	6.810
68	10298.354	6.913
69	10256.090	7.016
70	10166.660	7.119
71	10297.310	7.222
72	10159.552	7.325
73	10299.068	7.429
74	10360.329	7.532
75	10191.620	7.635
76	10184.150	7.738
77	10133.447	7.841
78	9960.464	7.944
79	9922.302	8.048
80	10015.766	8.151
81	9924.908	8.254
82	9883.459	8.357
83	9851.676	8.460
84	9776.732	8.563
85	9760.950	8.667
86	9794.263	8.770
87	9769.863	8.873
88	9600.821	8.976
89	9631.220	9.079
90	9518.150	9.183
91	9495.962	9.286
92	9464.851	9.389
93	9405.047	9.492
94	9415.631	9.595
95	9394.997	9.698
96	9287.073	9.802
97	9354.629	9.905
98	9335.307	10.008
99	9405.885	10.111
100	9364.479	10.214
101	9530.955	10.317
102	9363.390	10.421
103	9303.664	10.524
104	9520.099	10.627
105	9491.336	10.730
106	9522.323	10.833
107	9572.666	10.937
108	9735.131	11.040
109	9811.191	11.143
110	9812.761	11.246
111	9914.042	11.349
112	10072.324	11.452
113	10235.401	11.556
114	10527.270	11.659
115	10325.118	11.762
116	10389.993	11.865
117	10595.407	11.968
118	10577.139	12.071
119	10560.729	12.175
120	10804.849	12.278
121	11021.226	12.381
122	11120.039	12.484
123	11019.205	12.587
124	10906.485	12.690
125	10768.842	12.794
