# Supplementary material for: Spatial control of the APC/C ensures the rapid degradation of cyclin B1
Source: EMBO J. 2024 Aug 14;43(19):4324–55. doi: 10.1038/s44318-024-00194-2 (PMC11445581; doi:10.1038/s44318-024-00194-2)
Supplement: Supplementary file 8 — Source data Fig. 4 [file 44318_2024_194_MOESM8_ESM.zip › Figure 4/Fig 4J/LANA-Securin/C3-220407_4868_7.txt]

	Plot Values	Distance
1	5184.350	0.000
2	5187.578	0.103
3	5207.739	0.206
4	5221.030	0.310
5	5177.742	0.413
6	5150.113	0.516
7	5211.808	0.619
8	5179.000	0.722
9	5191.742	0.825
10	5194.785	0.929
11	5223.320	1.032
12	5185.461	1.135
13	5187.199	1.238
14	5230.274	1.341
15	5221.471	1.444
16	5196.693	1.548
17	5194.531	1.651
18	5215.121	1.754
19	5229.447	1.857
20	5207.717	1.960
21	5190.987	2.063
22	5233.455	2.167
23	5286.395	2.270
24	5292.538	2.373
25	5259.672	2.476
26	5268.931	2.579
27	5329.665	2.683
28	5319.097	2.786
29	5313.458	2.889
30	5372.912	2.992
31	5369.179	3.095
32	5461.030	3.198
33	5437.656	3.302
34	5344.306	3.405
35	5392.648	3.508
36	5478.673	3.611
37	5418.490	3.714
38	5474.034	3.817
39	5484.012	3.921
40	5527.658	4.024
41	5600.947	4.127
42	5608.423	4.230
43	5730.836	4.333
44	5738.867	4.437
45	5753.490	4.540
46	5786.495	4.643
47	5816.696	4.746
48	5786.633	4.849
49	5770.194	4.952
50	5765.343	5.056
51	5732.184	5.159
52	5603.602	5.262
53	5605.684	5.365
54	5527.379	5.468
55	5473.480	5.571
56	5511.224	5.675
57	5517.060	5.778
58	5508.709	5.881
59	5556.026	5.984
60	5515.363	6.087
61	5515.944	6.190
62	5541.362	6.294
63	5537.169	6.397
64	5596.562	6.500
65	5711.670	6.603
66	5792.956	6.706
67	5815.750	6.810
68	5869.662	6.913
69	5799.255	7.016
70	5730.716	7.119
71	5733.487	7.222
72	5730.312	7.325
73	5711.634	7.429
74	5740.503	7.532
75	5656.442	7.635
76	5655.596	7.738
77	5689.556	7.841
78	5678.525	7.944
79	5745.387	8.048
80	5695.523	8.151
81	5796.529	8.254
82	5830.261	8.357
83	5814.524	8.460
84	5795.273	8.563
85	5839.506	8.667
86	5882.631	8.770
87	5886.447	8.873
88	5854.555	8.976
89	5828.354	9.079
90	5802.771	9.183
91	5751.032	9.286
92	5652.711	9.389
93	5606.990	9.492
94	5655.131	9.595
95	5533.819	9.698
96	5503.223	9.802
97	5430.508	9.905
98	5401.839	10.008
99	5345.562	10.111
100	5307.766	10.214
101	5245.718	10.317
102	5283.741	10.421
103	5340.285	10.524
104	5315.009	10.627
105	5302.357	10.730
106	5306.877	10.833
107	5292.380	10.937
108	5245.965	11.040
109	5306.161	11.143
110	5306.630	11.246
111	5306.531	11.349
112	5335.218	11.452
113	5252.603	11.556
114	5236.408	11.659
115	5253.606	11.762
116	5247.584	11.865
117	5271.782	11.968
118	5332.793	12.071
119	5290.791	12.175
120	5278.347	12.278
121	5268.523	12.381
122	5294.894	12.484
123	5330.804	12.587
