# Supplementary material for: Spatial control of the APC/C ensures the rapid degradation of cyclin B1
Source: EMBO J. 2024 Aug 14;43(19):4324–55. doi: 10.1038/s44318-024-00194-2 (PMC11445581; doi:10.1038/s44318-024-00194-2)
Supplement: Supplementary file 8 — Source data Fig. 4 [file 44318_2024_194_MOESM8_ESM.zip › Figure 4/Fig 4J/LANA-Securin/C2-220407_4868_1.txt]

	Plot Values	Distance
1	8204.897	0.000
2	8101.495	0.103
3	8162.568	0.206
4	8168.280	0.310
5	8083.857	0.413
6	8079.461	0.516
7	8053.918	0.619
8	8048.988	0.722
9	8039.992	0.825
10	8025.822	0.929
11	8062.504	1.032
12	7945.496	1.135
13	7927.006	1.238
14	7940.720	1.341
15	7986.735	1.444
16	7981.514	1.548
17	7995.145	1.651
18	7987.708	1.754
19	7996.131	1.857
20	8061.860	1.960
21	8127.048	2.063
22	8032.753	2.167
23	8121.396	2.270
24	8126.119	2.373
25	8116.791	2.476
26	8174.381	2.579
27	8079.096	2.683
28	8169.390	2.786
29	8189.250	2.889
30	8187.623	2.992
31	8159.204	3.095
32	8171.599	3.198
33	8239.900	3.302
34	8278.968	3.405
35	8249.968	3.508
36	8265.554	3.611
37	8316.203	3.714
38	8289.916	3.817
39	8326.316	3.921
40	8329.978	4.024
41	8374.907	4.127
42	8451.014	4.230
43	8413.834	4.333
44	8338.453	4.437
45	8434.240	4.540
46	8433.643	4.643
47	8375.185	4.746
48	8370.782	4.849
49	8339.463	4.952
50	8306.140	5.056
51	8348.143	5.159
52	8387.337	5.262
53	8382.094	5.365
54	8340.468	5.468
55	8351.162	5.571
56	8304.602	5.675
57	8302.638	5.778
58	8288.350	5.881
59	8277.342	5.984
60	8263.924	6.087
61	8250.797	6.190
62	8296.656	6.294
63	8313.867	6.397
64	8267.264	6.500
65	8254.313	6.603
66	8320.007	6.706
67	8259.627	6.810
68	8273.818	6.913
69	8187.209	7.016
70	8255.286	7.119
71	8265.733	7.222
72	8281.375	7.325
73	8282.623	7.429
74	8297.590	7.532
75	8237.094	7.635
76	8341.802	7.738
77	8270.564	7.841
78	8309.693	7.944
79	8368.452	8.048
80	8333.268	8.151
81	8295.341	8.254
82	8230.310	8.357
83	8213.379	8.460
84	8170.959	8.563
85	8175.562	8.667
86	8083.434	8.770
87	8176.799	8.873
88	8173.246	8.976
89	8101.420	9.079
90	8075.811	9.183
91	8102.374	9.286
92	8167.395	9.389
93	8170.720	9.492
94	8096.396	9.595
95	8142.937	9.698
96	8216.588	9.802
97	8275.082	9.905
98	8271.980	10.008
99	8210.396	10.111
100	8210.941	10.214
101	8197.039	10.317
102	8191.067	10.421
103	8134.008	10.524
104	8135.602	10.627
105	8128.435	10.730
106	8134.374	10.833
107	8183.097	10.937
108	8139.351	11.040
109	8157.868	11.143
110	8201.883	11.246
111	8215.860	11.349
112	8200.930	11.452
113	8253.701	11.556
114	8354.233	11.659
115	8364.291	11.762
116	8345.259	11.865
117	8271.669	11.968
118	8342.070	12.071
119	8247.336	12.175
120	8211.703	12.278
121	8286.865	12.381
122	8205.864	12.484
123	8273.133	12.587
124	8217.603	12.690
125	8175.272	12.794
