# Supplementary material for: Spatial control of the APC/C ensures the rapid degradation of cyclin B1
Source: EMBO J. 2024 Aug 14;43(19):4324–55. doi: 10.1038/s44318-024-00194-2 (PMC11445581; doi:10.1038/s44318-024-00194-2)
Supplement: Supplementary file 8 — Source data Fig. 4 [file 44318_2024_194_MOESM8_ESM.zip › Figure 4/Fig 4J/LANA-Securin/C3-220407_4868_6.txt]

	Plot Values	Distance
1	5246.603	0.000
2	5217.546	0.103
3	5187.986	0.206
4	5182.413	0.310
5	5208.057	0.413
6	5207.787	0.516
7	5227.409	0.619
8	5171.119	0.722
9	5167.467	0.825
10	5228.476	0.929
11	5245.878	1.032
12	5165.604	1.135
13	5186.935	1.238
14	5204.684	1.341
15	5185.700	1.444
16	5203.312	1.548
17	5252.683	1.651
18	5232.991	1.754
19	5211.288	1.857
20	5250.426	1.960
21	5285.965	2.063
22	5255.237	2.167
23	5292.637	2.270
24	5294.733	2.373
25	5329.222	2.476
26	5368.194	2.579
27	5409.329	2.683
28	5430.099	2.786
29	5405.957	2.889
30	5477.681	2.992
31	5459.579	3.095
32	5442.754	3.198
33	5539.896	3.302
34	5578.553	3.405
35	5563.674	3.508
36	5491.796	3.611
37	5471.859	3.714
38	5532.695	3.817
39	5503.142	3.921
40	5552.134	4.024
41	5501.406	4.127
42	5519.281	4.230
43	5491.300	4.333
44	5462.929	4.437
45	5514.259	4.540
46	5512.273	4.643
47	5496.299	4.746
48	5505.704	4.849
49	5534.835	4.952
50	5472.340	5.056
51	5504.433	5.159
52	5487.771	5.262
53	5542.508	5.365
54	5520.172	5.468
55	5472.280	5.571
56	5541.129	5.675
57	5462.186	5.778
58	5522.435	5.881
59	5498.512	5.984
60	5461.228	6.087
61	5449.079	6.190
62	5483.182	6.294
63	5460.750	6.397
64	5530.266	6.500
65	5551.691	6.603
66	5590.526	6.706
67	5650.681	6.810
68	5772.396	6.913
69	5734.539	7.016
70	5778.696	7.119
71	5768.156	7.222
72	5749.967	7.325
73	5853.599	7.429
74	5828.979	7.532
75	5825.679	7.635
76	5976.665	7.738
77	6022.646	7.841
78	5987.444	7.944
79	6058.307	8.048
80	5963.124	8.151
81	6020.556	8.254
82	5941.446	8.357
83	5920.452	8.460
84	5958.115	8.563
85	5980.156	8.667
86	5897.706	8.770
87	5877.424	8.873
88	5870.305	8.976
89	5756.941	9.079
90	5694.806	9.183
91	5559.848	9.286
92	5526.006	9.389
93	5483.431	9.492
94	5385.055	9.595
95	5329.352	9.698
96	5409.049	9.802
97	5303.105	9.905
98	5297.402	10.008
99	5273.088	10.111
100	5291.669	10.214
101	5243.161	10.317
102	5240.684	10.421
103	5214.590	10.524
104	5244.118	10.627
105	5295.386	10.730
106	5334.089	10.833
107	5330.597	10.937
108	5271.898	11.040
109	5319.178	11.143
110	5295.510	11.246
111	5272.567	11.349
112	5266.021	11.452
113	5290.376	11.556
114	5305.242	11.659
115	5281.529	11.762
116	5241.223	11.865
117	5283.079	11.968
118	5267.711	12.071
119	5224.296	12.175
120	5278.634	12.278
121	5268.480	12.381
122	5268.441	12.484
123	5236.698	12.587
124	5272.127	12.690
