# Supplementary material for: Spatial control of the APC/C ensures the rapid degradation of cyclin B1
Source: EMBO J. 2024 Aug 14;43(19):4324–55. doi: 10.1038/s44318-024-00194-2 (PMC11445581; doi:10.1038/s44318-024-00194-2)
Supplement: Supplementary file 8 — Source data Fig. 4 [file 44318_2024_194_MOESM8_ESM.zip › Figure 4/Fig 4J/LANA-Securin/C1-230323_4868_1.txt]

	Plot Values	Distance
1	10626.527	0.000
2	10936.060	0.103
3	11120.643	0.206
4	11514.479	0.310
5	11682.254	0.413
6	11684.145	0.516
7	11659.789	0.619
8	11507.170	0.722
9	11353.678	0.825
10	11247.098	0.929
11	11191.309	1.032
12	11147.632	1.135
13	11027.396	1.238
14	11028.505	1.341
15	10929.317	1.444
16	10781.037	1.548
17	10708.055	1.651
18	10578.932	1.754
19	10381.378	1.857
20	10308.006	1.960
21	10255.010	2.063
22	10123.849	2.167
23	10003.211	2.270
24	9924.712	2.373
25	9904.875	2.476
26	9893.799	2.579
27	9873.903	2.683
28	9817.643	2.786
29	9803.699	2.889
30	9715.302	2.992
31	9758.423	3.095
32	9858.334	3.198
33	9847.673	3.302
34	9919.038	3.405
35	10001.119	3.508
36	10188.146	3.611
37	10279.648	3.714
38	10349.076	3.817
39	10515.733	3.921
40	10511.238	4.024
41	10392.448	4.127
42	10334.708	4.230
43	10334.949	4.333
44	10389.896	4.437
45	10472.557	4.540
46	10446.279	4.643
47	10491.530	4.746
48	10467.086	4.849
49	10478.354	4.952
50	10462.296	5.056
51	10457.973	5.159
52	10371.197	5.262
53	10509.292	5.365
54	10402.893	5.468
55	10466.631	5.571
56	10547.701	5.675
57	10597.473	5.778
58	10529.578	5.881
59	10627.205	5.984
60	10632.479	6.087
61	10758.719	6.190
62	10844.243	6.294
63	10818.938	6.397
64	10847.063	6.500
65	10768.149	6.603
66	10626.968	6.706
67	10632.984	6.810
68	10750.627	6.913
69	10621.330	7.016
70	10546.889	7.119
71	10480.951	7.222
72	10336.737	7.325
73	10354.652	7.429
74	10376.445	7.532
75	10377.447	7.635
76	10413.589	7.738
77	10259.635	7.841
78	10196.125	7.944
79	10103.906	8.048
80	10079.238	8.151
81	10183.905	8.254
82	10018.195	8.357
83	10071.728	8.460
84	10070.340	8.563
85	10103.151	8.667
86	10148.733	8.770
87	10150.002	8.873
88	10081.063	8.976
89	10218.283	9.079
90	10168.214	9.183
91	10228.822	9.286
92	10226.824	9.389
93	10213.576	9.492
94	10293.340	9.595
95	10360.817	9.698
96	10405.384	9.802
97	10461.736	9.905
98	10393.617	10.008
99	10451.859	10.111
100	10500.165	10.214
101	10507.064	10.317
102	10556.413	10.421
103	10672.782	10.524
104	10819.879	10.627
105	10869.696	10.730
106	11032.250	10.833
107	11046.293	10.937
108	11014.942	11.040
109	10978.235	11.143
110	11018.494	11.246
111	11076.401	11.349
112	11147.588	11.452
113	11242.209	11.556
114	11373.869	11.659
115	11309.660	11.762
116	11344.746	11.865
117	11428.779	11.968
118	11501.962	12.071
119	11549.559	12.175
120	11710.049	12.278
121	11870.913	12.381
122	11710.018	12.484
123	11930.705	12.587
124	11912.162	12.690
125	11927.594	12.794
126	11957.068	12.897
127	12020.067	13.000
128	12022.439	13.103
129	11848.325	13.206
130	11623.531	13.310
131	11217.525	13.413
