# Supplementary material for: Spatial control of the APC/C ensures the rapid degradation of cyclin B1
Source: EMBO J. 2024 Aug 14;43(19):4324–55. doi: 10.1038/s44318-024-00194-2 (PMC11445581; doi:10.1038/s44318-024-00194-2)
Supplement: Supplementary file 8 — Source data Fig. 4 [file 44318_2024_194_MOESM8_ESM.zip › Figure 4/Fig 4J/LANA-Securin/C2-220407_4868_2.txt]

	Plot Values	Distance
1	7948.160	0.000
2	7966.734	0.103
3	7982.614	0.206
4	7986.641	0.310
5	8007.964	0.413
6	7895.245	0.516
7	7962.114	0.619
8	7975.606	0.722
9	7903.488	0.825
10	7932.877	0.929
11	7807.449	1.032
12	7912.673	1.135
13	7900.485	1.238
14	7826.266	1.341
15	7918.730	1.444
16	7911.114	1.548
17	7922.064	1.651
18	7890.470	1.754
19	7866.474	1.857
20	7911.937	1.960
21	8005.671	2.063
22	7992.357	2.167
23	7935.704	2.270
24	8018.086	2.373
25	7971.969	2.476
26	8018.042	2.579
27	7987.613	2.683
28	7963.748	2.786
29	8055.714	2.889
30	8020.307	2.992
31	8044.121	3.095
32	8081.064	3.198
33	8003.193	3.302
34	8023.932	3.405
35	8020.051	3.508
36	8098.008	3.611
37	8053.160	3.714
38	8118.194	3.817
39	8064.293	3.921
40	8178.024	4.024
41	8143.824	4.127
42	8151.328	4.230
43	8263.338	4.333
44	8223.766	4.437
45	8276.120	4.540
46	8287.833	4.643
47	8316.767	4.746
48	8266.124	4.849
49	8249.322	4.952
50	8215.552	5.056
51	8200.662	5.159
52	8270.606	5.262
53	8302.018	5.365
54	8271.720	5.468
55	8238.866	5.571
56	8243.691	5.675
57	8222.979	5.778
58	8258.267	5.881
59	8271.562	5.984
60	8169.593	6.087
61	8141.947	6.190
62	8092.774	6.294
63	8110.496	6.397
64	8130.790	6.500
65	8084.535	6.603
66	8066.110	6.706
67	8090.709	6.810
68	8139.276	6.913
69	8089.093	7.016
70	8098.067	7.119
71	8111.516	7.222
72	8138.234	7.325
73	8125.001	7.429
74	8154.655	7.532
75	8148.292	7.635
76	8057.436	7.738
77	8157.780	7.841
78	8125.812	7.944
79	8162.169	8.048
80	8156.197	8.151
81	8110.512	8.254
82	8043.424	8.357
83	8034.536	8.460
84	8095.010	8.563
85	8110.819	8.667
86	8046.595	8.770
87	7950.124	8.873
88	8051.815	8.976
89	8026.345	9.079
90	8032.239	9.183
91	7979.459	9.286
92	7999.099	9.389
93	8097.784	9.492
94	8049.708	9.595
95	7964.442	9.698
96	7999.283	9.802
97	8072.621	9.905
98	8106.598	10.008
99	8080.541	10.111
100	8049.851	10.214
101	8090.535	10.317
102	8032.853	10.421
103	8073.180	10.524
104	8073.989	10.627
105	8017.162	10.730
106	8107.896	10.833
107	8088.479	10.937
108	8122.468	11.040
109	8136.806	11.143
110	8126.594	11.246
111	8186.842	11.349
112	8063.135	11.452
113	8043.166	11.556
114	8139.686	11.659
115	8210.409	11.762
116	8252.153	11.865
117	8278.858	11.968
118	8233.511	12.071
119	8194.514	12.175
120	8096.002	12.278
121	8147.299	12.381
122	8104.521	12.484
123	8059.975	12.587
