# Supplementary material for: Spatial control of the APC/C ensures the rapid degradation of cyclin B1
Source: EMBO J. 2024 Aug 14;43(19):4324–55. doi: 10.1038/s44318-024-00194-2 (PMC11445581; doi:10.1038/s44318-024-00194-2)
Supplement: Supplementary file 8 — Source data Fig. 4 [file 44318_2024_194_MOESM8_ESM.zip › Figure 4/Fig 4J/LANA-Securin/C3-220407_4868_4.txt]

	Plot Values	Distance
1	5184.450	0.000
2	5176.154	0.103
3	5154.799	0.206
4	5169.163	0.310
5	5134.453	0.413
6	5180.857	0.516
7	5198.841	0.619
8	5240.254	0.722
9	5244.907	0.825
10	5213.521	0.929
11	5186.241	1.032
12	5179.007	1.135
13	5182.399	1.238
14	5214.196	1.341
15	5214.985	1.444
16	5254.199	1.548
17	5263.188	1.651
18	5214.590	1.754
19	5206.679	1.857
20	5167.296	1.960
21	5217.336	2.063
22	5190.695	2.167
23	5195.100	2.270
24	5273.554	2.373
25	5260.077	2.476
26	5247.385	2.579
27	5284.593	2.683
28	5361.895	2.786
29	5348.908	2.889
30	5354.103	2.992
31	5409.047	3.095
32	5361.843	3.198
33	5427.281	3.302
34	5346.309	3.405
35	5372.949	3.508
36	5337.369	3.611
37	5377.604	3.714
38	5463.213	3.817
39	5483.725	3.921
40	5490.115	4.024
41	5468.927	4.127
42	5583.025	4.230
43	5605.686	4.333
44	5608.455	4.437
45	5686.569	4.540
46	5731.010	4.643
47	5737.051	4.746
48	5752.403	4.849
49	5787.955	4.952
50	5778.200	5.056
51	5815.775	5.159
52	5809.175	5.262
53	5782.596	5.365
54	5785.772	5.468
55	5797.452	5.571
56	5822.902	5.675
57	5787.835	5.778
58	5714.475	5.881
59	5750.879	5.984
60	5784.850	6.087
61	5836.767	6.190
62	5859.898	6.294
63	5835.794	6.397
64	5797.434	6.500
65	5816.456	6.603
66	5818.060	6.706
67	5792.910	6.810
68	5881.038	6.913
69	5844.696	7.016
70	5907.852	7.119
71	5946.897	7.222
72	5953.145	7.325
73	5976.972	7.429
74	5993.823	7.532
75	5922.076	7.635
76	5892.465	7.738
77	5815.570	7.841
78	5776.950	7.944
79	5711.177	8.048
80	5649.578	8.151
81	5549.496	8.254
82	5420.866	8.357
83	5372.738	8.460
84	5373.096	8.563
85	5367.532	8.667
86	5398.173	8.770
87	5396.144	8.873
88	5418.402	8.976
89	5423.678	9.079
90	5446.741	9.183
91	5453.801	9.286
92	5471.464	9.389
93	5553.694	9.492
94	5488.218	9.595
95	5457.672	9.698
96	5455.199	9.802
97	5461.862	9.905
98	5407.960	10.008
99	5371.729	10.111
100	5326.233	10.214
101	5306.932	10.317
102	5348.890	10.421
103	5323.029	10.524
104	5313.186	10.627
105	5262.002	10.730
106	5301.242	10.833
107	5251.009	10.937
108	5276.992	11.040
109	5317.153	11.143
110	5313.083	11.246
111	5315.441	11.349
112	5261.659	11.452
113	5215.038	11.556
114	5249.158	11.659
115	5246.850	11.762
116	5275.653	11.865
117	5285.558	11.968
118	5284.053	12.071
119	5279.981	12.175
120	5225.213	12.278
121	5273.186	12.381
122	5313.426	12.484
123	5359.685	12.587
