# Supplementary material for: Spatial control of the APC/C ensures the rapid degradation of cyclin B1
Source: EMBO J. 2024 Aug 14;43(19):4324–55. doi: 10.1038/s44318-024-00194-2 (PMC11445581; doi:10.1038/s44318-024-00194-2)
Supplement: Supplementary file 8 — Source data Fig. 4 [file 44318_2024_194_MOESM8_ESM.zip › Figure 4/Fig 4J/LANA-Securin/C2-220407_4868_3.txt]

	Plot Values	Distance
1	7796.112	0.000
2	7785.876	0.103
3	7832.125	0.206
4	7863.863	0.310
5	7898.201	0.413
6	7899.470	0.516
7	7749.287	0.619
8	7825.814	0.722
9	7876.127	0.825
10	7843.572	0.929
11	7839.125	1.032
12	7740.159	1.135
13	7765.901	1.238
14	7773.692	1.341
15	7722.399	1.444
16	7747.893	1.548
17	7769.752	1.651
18	7816.688	1.754
19	7781.807	1.857
20	7783.855	1.960
21	7804.800	2.063
22	7842.726	2.167
23	7829.902	2.270
24	7808.493	2.373
25	7894.923	2.476
26	7870.537	2.579
27	7826.733	2.683
28	7875.296	2.786
29	7866.943	2.889
30	7923.845	2.992
31	7994.623	3.095
32	7914.677	3.198
33	7959.682	3.302
34	7895.017	3.405
35	7941.530	3.508
36	7990.015	3.611
37	7997.979	3.714
38	7995.662	3.817
39	7998.049	3.921
40	8025.238	4.024
41	8027.379	4.127
42	7924.099	4.230
43	8038.769	4.333
44	8136.779	4.437
45	8029.133	4.540
46	8070.288	4.643
47	8111.159	4.746
48	8069.687	4.849
49	8082.070	4.952
50	8056.613	5.056
51	8069.098	5.159
52	8015.544	5.262
53	8099.163	5.365
54	8095.374	5.468
55	8099.785	5.571
56	8075.497	5.675
57	8046.153	5.778
58	8035.557	5.881
59	8095.266	5.984
60	8044.340	6.087
61	8025.724	6.190
62	7985.578	6.294
63	7993.162	6.397
64	8007.247	6.500
65	7990.794	6.603
66	7943.313	6.706
67	7929.846	6.810
68	7952.116	6.913
69	8022.723	7.016
70	7957.049	7.119
71	7977.123	7.222
72	7988.031	7.325
73	7997.846	7.429
74	7953.150	7.532
75	8086.998	7.635
76	7970.140	7.738
77	7917.941	7.841
78	7992.421	7.944
79	7916.681	8.048
80	7949.414	8.151
81	7999.179	8.254
82	7974.768	8.357
83	7947.944	8.460
84	7926.549	8.563
85	7966.168	8.667
86	8019.869	8.770
87	7958.818	8.873
88	7921.216	8.976
89	7916.740	9.079
90	7884.271	9.183
91	7901.568	9.286
92	7890.763	9.389
93	7890.924	9.492
94	7882.306	9.595
95	7827.916	9.698
96	7802.857	9.802
97	7807.666	9.905
98	7871.177	10.008
99	7981.417	10.111
100	7893.695	10.214
101	7871.880	10.317
102	7882.812	10.421
103	7917.905	10.524
104	7928.928	10.627
105	7932.942	10.730
106	7917.558	10.833
107	7900.501	10.937
108	7866.151	11.040
109	7920.937	11.143
110	7910.765	11.246
111	7852.604	11.349
112	7890.072	11.452
113	7866.209	11.556
114	7816.954	11.659
115	7938.322	11.762
116	7882.564	11.865
117	7969.084	11.968
118	7892.694	12.071
119	7938.371	12.175
120	7943.373	12.278
121	7910.024	12.381
122	7850.347	12.484
123	7888.564	12.587
124	7857.090	12.690
