# Supplementary material for: Spatial control of the APC/C ensures the rapid degradation of cyclin B1
Source: EMBO J. 2024 Aug 14;43(19):4324–55. doi: 10.1038/s44318-024-00194-2 (PMC11445581; doi:10.1038/s44318-024-00194-2)
Supplement: Supplementary file 8 — Source data Fig. 4 [file 44318_2024_194_MOESM8_ESM.zip › Figure 4/Fig 4J/LANA-Securin/C3-220407_4868_5.txt]

	Plot Values	Distance
1	5150.477	0.000
2	5160.951	0.103
3	5184.773	0.206
4	5192.847	0.310
5	5151.766	0.413
6	5134.149	0.516
7	5196.354	0.619
8	5204.198	0.722
9	5284.904	0.825
10	5243.145	0.929
11	5212.029	1.032
12	5202.267	1.135
13	5166.821	1.238
14	5181.114	1.341
15	5209.664	1.444
16	5242.716	1.548
17	5250.319	1.651
18	5249.235	1.754
19	5227.211	1.857
20	5257.732	1.960
21	5222.254	2.063
22	5238.336	2.167
23	5349.773	2.270
24	5363.308	2.373
25	5402.936	2.476
26	5367.947	2.579
27	5410.136	2.683
28	5425.616	2.786
29	5439.974	2.889
30	5421.588	2.992
31	5438.966	3.095
32	5435.007	3.198
33	5408.549	3.302
34	5441.957	3.405
35	5399.907	3.508
36	5475.904	3.611
37	5439.022	3.714
38	5500.945	3.817
39	5544.655	3.921
40	5539.899	4.024
41	5571.845	4.127
42	5552.526	4.230
43	5640.417	4.333
44	5576.797	4.437
45	5512.797	4.540
46	5519.177	4.643
47	5531.687	4.746
48	5487.615	4.849
49	5471.731	4.952
50	5453.652	5.056
51	5427.843	5.159
52	5397.653	5.262
53	5407.050	5.365
54	5380.043	5.468
55	5414.958	5.571
56	5483.240	5.675
57	5546.400	5.778
58	5556.602	5.881
59	5617.734	5.984
60	5723.863	6.087
61	5822.427	6.190
62	5940.510	6.294
63	5930.010	6.397
64	5945.041	6.500
65	6018.934	6.603
66	6042.381	6.706
67	6014.567	6.810
68	6034.538	6.913
69	5970.143	7.016
70	5870.914	7.119
71	5821.644	7.222
72	5789.767	7.325
73	5682.733	7.429
74	5658.270	7.532
75	5574.655	7.635
76	5553.035	7.738
77	5582.253	7.841
78	5583.471	7.944
79	5638.262	8.048
80	5627.480	8.151
81	5718.308	8.254
82	5744.603	8.357
83	5657.196	8.460
84	5693.531	8.563
85	5724.499	8.667
86	5668.676	8.770
87	5657.807	8.873
88	5647.543	8.976
89	5631.370	9.079
90	5634.862	9.183
91	5610.935	9.286
92	5529.831	9.389
93	5518.820	9.492
94	5523.790	9.595
95	5400.979	9.698
96	5341.542	9.802
97	5321.889	9.905
98	5300.454	10.008
99	5269.346	10.111
100	5277.594	10.214
101	5231.845	10.317
102	5282.516	10.421
103	5331.057	10.524
104	5318.423	10.627
105	5284.275	10.730
106	5318.100	10.833
107	5312.586	10.937
108	5266.270	11.040
109	5319.036	11.143
110	5285.435	11.246
111	5297.599	11.349
112	5294.751	11.452
113	5262.453	11.556
114	5246.742	11.659
115	5217.987	11.762
116	5273.659	11.865
117	5252.233	11.968
118	5306.048	12.071
119	5286.235	12.175
120	5284.289	12.278
