# Supplementary material for: Spatial control of the APC/C ensures the rapid degradation of cyclin B1
Source: EMBO J. 2024 Aug 14;43(19):4324–55. doi: 10.1038/s44318-024-00194-2 (PMC11445581; doi:10.1038/s44318-024-00194-2)
Supplement: Supplementary file 8 — Source data Fig. 4 [file 44318_2024_194_MOESM8_ESM.zip › Figure 4/Fig 4J/LANA-Securin/C1-230323_4868_2.txt]

	Plot Values	Distance
1	17376.861	0.000
2	17185.746	0.103
3	16954.357	0.206
4	16578.096	0.310
5	16379.783	0.413
6	16227.655	0.516
7	16105.913	0.619
8	15936.897	0.722
9	15708.236	0.825
10	15556.111	0.929
11	15491.669	1.032
12	15220.664	1.135
13	15224.615	1.238
14	15182.659	1.341
15	14887.383	1.444
16	14691.886	1.548
17	14634.291	1.651
18	14559.416	1.754
19	14585.278	1.857
20	14565.562	1.960
21	14403.370	2.063
22	14477.528	2.167
23	14510.985	2.270
24	14418.996	2.373
25	14306.754	2.476
26	14401.268	2.579
27	14305.102	2.683
28	14285.157	2.786
29	14148.594	2.889
30	14209.656	2.992
31	14315.021	3.095
32	14321.769	3.198
33	14356.467	3.302
34	14378.442	3.405
35	14519.030	3.508
36	14556.556	3.611
37	14831.053	3.714
38	14869.066	3.817
39	14960.153	3.921
40	14993.331	4.024
41	14971.501	4.127
42	15102.225	4.230
43	15153.472	4.333
44	15204.328	4.437
45	15247.484	4.540
46	15290.290	4.643
47	15366.311	4.746
48	15396.912	4.849
49	15448.561	4.952
50	15335.436	5.056
51	15430.088	5.159
52	15422.779	5.262
53	15455.484	5.365
54	15463.078	5.468
55	15430.041	5.571
56	15480.424	5.675
57	15481.182	5.778
58	15467.418	5.881
59	15386.212	5.984
60	15368.436	6.087
61	15335.937	6.190
62	15399.559	6.294
63	15321.443	6.397
64	15282.141	6.500
65	15277.711	6.603
66	15158.775	6.706
67	15188.220	6.810
68	15119.954	6.913
69	15089.025	7.016
70	14857.461	7.119
71	14911.084	7.222
72	14841.747	7.325
73	15026.222	7.429
74	14998.792	7.532
75	15059.002	7.635
76	15211.243	7.738
77	15322.109	7.841
78	15491.615	7.944
79	15536.508	8.048
80	15595.519	8.151
81	15555.395	8.254
82	15576.218	8.357
83	15566.375	8.460
84	15492.385	8.563
85	15477.794	8.667
86	15639.965	8.770
87	15620.797	8.873
88	15680.787	8.976
89	15804.385	9.079
90	15926.766	9.183
91	15786.768	9.286
92	15550.553	9.389
93	15496.958	9.492
94	15246.676	9.595
95	15290.179	9.698
96	15246.848	9.802
97	15302.875	9.905
98	15308.531	10.008
99	15166.637	10.111
100	15192.303	10.214
101	15015.273	10.317
102	14992.420	10.421
103	15050.642	10.524
104	15192.954	10.627
105	15013.227	10.730
106	14936.627	10.833
107	14954.344	10.937
108	14968.248	11.040
109	15144.994	11.143
110	15056.197	11.246
111	15113.438	11.349
112	15056.854	11.452
113	14969.009	11.556
114	14988.099	11.659
115	14979.150	11.762
116	14996.157	11.865
117	15032.823	11.968
118	15056.256	12.071
119	15084.443	12.175
120	15220.397	12.278
121	15308.527	12.381
122	15507.840	12.484
123	15588.901	12.587
124	15656.176	12.690
125	15839.413	12.794
126	15988.253	12.897
127	16103.275	13.000
128	16233.231	13.103
129	16336.211	13.206
130	16467.027	13.310
131	16656.719	13.413
132	16666.400	13.516
133	16853.326	13.619
134	16942.449	13.722
135	17017.270	13.825
136	17295.238	13.929
137	17363.645	14.032
138	17384.504	14.135
139	17212.701	14.238
140	16744.234	14.341
141	16299.157	14.444
