# Supplementary material for: Spatial control of the APC/C ensures the rapid degradation of cyclin B1
Source: EMBO J. 2024 Aug 14;43(19):4324–55. doi: 10.1038/s44318-024-00194-2 (PMC11445581; doi:10.1038/s44318-024-00194-2)
Supplement: Supplementary file 8 — Source data Fig. 4 [file 44318_2024_194_MOESM8_ESM.zip › Figure 4/Fig 4J/LANA-Securin/C3-220407_4868_6A.txt]

	Plot Values	Distance
1	5363.240	0.000
2	5383.849	0.103
3	5364.055	0.206
4	5316.293	0.310
5	5293.804	0.413
6	5330.229	0.516
7	5298.145	0.619
8	5314.351	0.722
9	5338.041	0.825
10	5360.394	0.929
11	5320.352	1.032
12	5312.022	1.135
13	5347.885	1.238
14	5333.906	1.341
15	5339.038	1.444
16	5309.520	1.548
17	5313.114	1.651
18	5331.553	1.754
19	5323.718	1.857
20	5309.899	1.960
21	5325.807	2.063
22	5349.383	2.167
23	5376.270	2.270
24	5366.142	2.373
25	5404.092	2.476
26	5438.465	2.579
27	5409.227	2.683
28	5480.683	2.786
29	5469.878	2.889
30	5497.252	2.992
31	5523.492	3.095
32	5641.649	3.198
33	5734.414	3.302
34	5788.853	3.405
35	5805.377	3.508
36	5873.324	3.611
37	5940.396	3.714
38	6007.549	3.817
39	6039.926	3.921
40	6141.294	4.024
41	6284.421	4.127
42	6395.124	4.230
43	6455.647	4.333
44	6586.308	4.437
45	6655.453	4.540
46	6751.539	4.643
47	6829.126	4.746
48	6852.449	4.849
49	6891.612	4.952
50	6942.389	5.056
51	7062.158	5.159
52	7061.208	5.262
53	6993.857	5.365
54	6982.389	5.468
55	6853.303	5.571
56	6750.494	5.675
57	6664.407	5.778
58	6585.048	5.881
59	6453.805	5.984
60	6301.512	6.087
61	6231.375	6.190
62	6074.339	6.294
63	5934.717	6.397
64	5800.128	6.500
65	5706.193	6.603
66	5626.629	6.706
67	5524.912	6.810
68	5498.346	6.913
69	5476.504	7.016
70	5426.661	7.119
71	5400.272	7.222
72	5382.487	7.325
73	5315.183	7.429
74	5328.536	7.532
75	5360.024	7.635
76	5295.691	7.738
77	5252.790	7.841
78	5319.992	7.944
79	5322.324	8.048
80	5338.746	8.151
81	5356.413	8.254
82	5313.228	8.357
83	5350.658	8.460
84	5343.330	8.563
85	5324.392	8.667
86	5334.051	8.770
87	5333.279	8.873
88	5360.476	8.976
89	5333.556	9.079
90	5378.114	9.183
91	5359.938	9.286
92	5324.734	9.389
93	5350.311	9.492
94	5380.953	9.595
95	5355.982	9.698
96	5355.541	9.802
97	5363.353	9.905
98	5304.435	10.008
99	5334.745	10.111
100	5335.615	10.214
101	5318.560	10.317
102	5313.777	10.421
103	5342.196	10.524
104	5354.181	10.627
105	5359.238	10.730
106	5303.070	10.833
107	5336.442	10.937
108	5284.990	11.040
109	5313.595	11.143
110	5307.261	11.246
