# Supplementary material for: Spatial control of the APC/C ensures the rapid degradation of cyclin B1
Source: EMBO J. 2024 Aug 14;43(19):4324–55. doi: 10.1038/s44318-024-00194-2 (PMC11445581; doi:10.1038/s44318-024-00194-2)
Supplement: Supplementary file 8 — Source data Fig. 4 [file 44318_2024_194_MOESM8_ESM.zip › Figure 4/Fig 4J/LANA-Securin/C3-220407_4868_7A.txt]

	Plot Values	Distance
1	5165.710	0.000
2	5149.297	0.103
3	5178.106	0.206
4	5173.207	0.310
5	5179.297	0.413
6	5157.482	0.516
7	5194.163	0.619
8	5167.920	0.722
9	5179.476	0.825
10	5219.167	0.929
11	5196.254	1.032
12	5192.483	1.135
13	5179.286	1.238
14	5168.243	1.341
15	5207.480	1.444
16	5218.939	1.548
17	5162.379	1.651
18	5162.900	1.754
19	5164.455	1.857
20	5155.614	1.960
21	5172.612	2.063
22	5133.836	2.167
23	5117.321	2.270
24	5149.104	2.373
25	5107.229	2.476
26	5130.771	2.579
27	5162.220	2.683
28	5142.362	2.786
29	5110.873	2.889
30	5071.039	2.992
31	5178.468	3.095
32	5208.006	3.198
33	5164.013	3.302
34	5184.396	3.405
35	5161.484	3.508
36	5148.579	3.611
37	5102.513	3.714
38	5116.703	3.817
39	5165.639	3.921
40	5205.331	4.024
41	5112.751	4.127
42	5116.446	4.230
43	5193.267	4.333
44	5243.329	4.437
45	5342.728	4.540
46	5322.642	4.643
47	5280.082	4.746
48	5305.434	4.849
49	5380.518	4.952
50	5434.633	5.056
51	5452.909	5.159
52	5538.370	5.262
53	5542.133	5.365
54	5606.428	5.468
55	5556.107	5.571
56	5614.322	5.675
57	5634.931	5.778
58	5658.825	5.881
59	5669.624	5.984
60	5658.052	6.087
61	5622.471	6.190
62	5628.763	6.294
63	5668.678	6.397
64	5689.869	6.500
65	5700.817	6.603
66	5666.739	6.706
67	5741.103	6.810
68	5718.794	6.913
69	5694.511	7.016
70	5745.042	7.119
71	5763.430	7.222
72	5780.638	7.325
73	5782.373	7.429
74	5859.227	7.532
75	5819.333	7.635
76	5790.318	7.738
77	5747.926	7.841
78	5761.250	7.944
79	5705.271	8.048
80	5657.352	8.151
81	5667.945	8.254
82	5631.771	8.357
83	5474.526	8.460
84	5447.890	8.563
85	5541.434	8.667
86	5529.800	8.770
87	5455.911	8.873
88	5460.265	8.976
89	5453.260	9.079
90	5465.965	9.183
91	5368.005	9.286
92	5376.205	9.389
93	5418.177	9.492
94	5323.610	9.595
95	5322.183	9.698
96	5285.333	9.802
97	5322.859	9.905
98	5291.840	10.008
99	5315.539	10.111
100	5296.203	10.214
101	5228.682	10.317
102	5165.264	10.421
103	5130.479	10.524
104	5205.054	10.627
105	5223.776	10.730
106	5231.177	10.833
107	5206.790	10.937
108	5220.246	11.040
109	5229.741	11.143
110	5231.779	11.246
111	5227.639	11.349
112	5225.525	11.452
113	5220.180	11.556
114	5167.330	11.659
115	5149.259	11.762
116	5170.668	11.865
117	5125.157	11.968
118	5117.906	12.071
119	5192.306	12.175
120	5130.791	12.278
121	5159.535	12.381
122	5207.700	12.484
123	5222.037	12.587
124	5207.907	12.690
125	5175.566	12.794
126	5161.286	12.897
127	5181.367	13.000
128	5215.466	13.103
129	5175.405	13.206
130	5182.667	13.310
131	5174.957	13.413
