# Supplementary material for: Spatial control of the APC/C ensures the rapid degradation of cyclin B1
Source: EMBO J. 2024 Aug 14;43(19):4324–55. doi: 10.1038/s44318-024-00194-2 (PMC11445581; doi:10.1038/s44318-024-00194-2)
Supplement: Supplementary file 8 — Source data Fig. 4 [file 44318_2024_194_MOESM8_ESM.zip › Figure 4/Fig 4J/LANA-Securin/C3-220407_4868_1.txt]

	Plot Values	Distance
1	5226.096	0.000
2	5178.859	0.103
3	5204.816	0.206
4	5231.050	0.310
5	5224.758	0.413
6	5271.359	0.516
7	5260.688	0.619
8	5196.778	0.722
9	5222.449	0.825
10	5223.881	0.929
11	5221.497	1.032
12	5199.933	1.135
13	5233.113	1.238
14	5258.734	1.341
15	5215.121	1.444
16	5208.749	1.548
17	5236.301	1.651
18	5224.675	1.754
19	5214.017	1.857
20	5212.627	1.960
21	5238.653	2.063
22	5248.840	2.167
23	5232.383	2.270
24	5217.500	2.373
25	5246.300	2.476
26	5221.147	2.579
27	5206.204	2.683
28	5245.253	2.786
29	5258.136	2.889
30	5263.927	2.992
31	5283.259	3.095
32	5335.076	3.198
33	5318.853	3.302
34	5335.115	3.405
35	5355.740	3.508
36	5358.665	3.611
37	5368.414	3.714
38	5364.251	3.817
39	5432.946	3.921
40	5479.442	4.024
41	5502.293	4.127
42	5531.654	4.230
43	5550.962	4.333
44	5631.426	4.437
45	5688.553	4.540
46	5708.286	4.643
47	5678.428	4.746
48	5685.753	4.849
49	5703.238	4.952
50	5714.044	5.056
51	5784.905	5.159
52	5794.249	5.262
53	5739.876	5.365
54	5737.491	5.468
55	5707.451	5.571
56	5691.945	5.675
57	5709.090	5.778
58	5654.438	5.881
59	5612.981	5.984
60	5569.056	6.087
61	5528.229	6.190
62	5554.080	6.294
63	5549.822	6.397
64	5524.271	6.500
65	5543.468	6.603
66	5586.300	6.706
67	5585.575	6.810
68	5608.078	6.913
69	5632.360	7.016
70	5669.999	7.119
71	5719.186	7.222
72	5803.264	7.325
73	5872.199	7.429
74	5956.139	7.532
75	5972.138	7.635
76	6118.749	7.738
77	6151.954	7.841
78	6212.761	7.944
79	6218.985	8.048
80	6241.319	8.151
81	6245.785	8.254
82	6244.900	8.357
83	6288.259	8.460
84	6224.838	8.563
85	6155.430	8.667
86	6054.425	8.770
87	6003.689	8.873
88	5866.538	8.976
89	5671.298	9.079
90	5602.901	9.183
91	5486.663	9.286
92	5474.446	9.389
93	5442.701	9.492
94	5375.854	9.595
95	5403.798	9.698
96	5411.339	9.802
97	5379.536	9.905
98	5304.784	10.008
99	5303.636	10.111
100	5287.508	10.214
101	5285.725	10.317
102	5316.574	10.421
103	5302.669	10.524
104	5262.302	10.627
105	5256.547	10.730
106	5282.403	10.833
107	5272.173	10.937
108	5296.480	11.040
109	5251.330	11.143
110	5252.729	11.246
111	5235.894	11.349
112	5233.429	11.452
113	5293.109	11.556
114	5350.201	11.659
115	5326.524	11.762
116	5305.364	11.865
117	5253.806	11.968
118	5261.684	12.071
119	5247.188	12.175
120	5216.051	12.278
121	5288.732	12.381
122	5304.300	12.484
123	5352.117	12.587
124	5331.194	12.690
125	5320.636	12.794
