# Supplementary material for: Spatial control of the APC/C ensures the rapid degradation of cyclin B1
Source: EMBO J. 2024 Aug 14;43(19):4324–55. doi: 10.1038/s44318-024-00194-2 (PMC11445581; doi:10.1038/s44318-024-00194-2)
Supplement: Supplementary file 8 — Source data Fig. 4 [file 44318_2024_194_MOESM8_ESM.zip › Figure 4/Fig 4J/LANA-Securin/C2-220407_4868_7.txt]

	Plot Values	Distance
1	7445.344	0.000
2	7457.801	0.103
3	7499.705	0.206
4	7471.312	0.310
5	7459.809	0.413
6	7405.134	0.516
7	7468.733	0.619
8	7475.524	0.722
9	7495.113	0.825
10	7449.847	0.929
11	7432.391	1.032
12	7350.236	1.135
13	7385.265	1.238
14	7464.552	1.341
15	7376.506	1.444
16	7361.402	1.548
17	7364.204	1.651
18	7402.974	1.754
19	7413.567	1.857
20	7446.005	1.960
21	7402.515	2.063
22	7445.978	2.167
23	7432.254	2.270
24	7440.602	2.373
25	7470.885	2.476
26	7494.188	2.579
27	7490.267	2.683
28	7446.455	2.786
29	7432.505	2.889
30	7538.625	2.992
31	7512.239	3.095
32	7563.415	3.198
33	7525.218	3.302
34	7429.653	3.405
35	7505.194	3.508
36	7564.716	3.611
37	7565.345	3.714
38	7477.422	3.817
39	7385.291	3.921
40	7471.625	4.024
41	7505.489	4.127
42	7468.275	4.230
43	7556.280	4.333
44	7525.930	4.437
45	7485.051	4.540
46	7509.355	4.643
47	7583.298	4.746
48	7624.998	4.849
49	7615.653	4.952
50	7602.335	5.056
51	7615.631	5.159
52	7575.540	5.262
53	7647.039	5.365
54	7586.319	5.468
55	7592.336	5.571
56	7632.167	5.675
57	7629.169	5.778
58	7524.986	5.881
59	7599.580	5.984
60	7605.062	6.087
61	7650.538	6.190
62	7650.729	6.294
63	7584.062	6.397
64	7569.288	6.500
65	7612.926	6.603
66	7644.878	6.706
67	7660.586	6.810
68	7716.509	6.913
69	7658.994	7.016
70	7620.399	7.119
71	7650.896	7.222
72	7659.197	7.325
73	7671.611	7.429
74	7688.441	7.532
75	7674.608	7.635
76	7617.505	7.738
77	7657.379	7.841
78	7558.146	7.944
79	7622.292	8.048
80	7567.699	8.151
81	7601.381	8.254
82	7653.217	8.357
83	7600.547	8.460
84	7586.391	8.563
85	7591.317	8.667
86	7595.690	8.770
87	7605.518	8.873
88	7598.068	8.976
89	7595.998	9.079
90	7600.935	9.183
91	7522.204	9.286
92	7530.616	9.389
93	7561.131	9.492
94	7664.885	9.595
95	7564.238	9.698
96	7528.984	9.802
97	7518.863	9.905
98	7539.073	10.008
99	7561.632	10.111
100	7561.325	10.214
101	7470.650	10.317
102	7524.257	10.421
103	7585.688	10.524
104	7595.554	10.627
105	7519.194	10.730
106	7539.649	10.833
107	7615.568	10.937
108	7527.890	11.040
109	7510.045	11.143
110	7516.381	11.246
111	7516.519	11.349
112	7565.746	11.452
113	7447.062	11.556
114	7461.095	11.659
115	7475.595	11.762
116	7472.203	11.865
117	7487.534	11.968
118	7496.333	12.071
119	7489.020	12.175
120	7475.481	12.278
121	7474.345	12.381
122	7488.448	12.484
123	7493.985	12.587
