# Supplementary material for: Spatial control of the APC/C ensures the rapid degradation of cyclin B1
Source: EMBO J. 2024 Aug 14;43(19):4324–55. doi: 10.1038/s44318-024-00194-2 (PMC11445581; doi:10.1038/s44318-024-00194-2)
Supplement: Supplementary file 8 — Source data Fig. 4 [file 44318_2024_194_MOESM8_ESM.zip › Figure 4/Fig 4J/LANA-Securin/C1-220412_4868_8.txt]

	Plot Values	Distance
1	8394.176	0.000
2	8389.817	0.103
3	8362.178	0.206
4	8299.730	0.310
5	8229.450	0.413
6	8087.583	0.516
7	8105.784	0.619
8	8091.734	0.722
9	8026.437	0.825
10	8017.721	0.929
11	8085.652	1.032
12	7956.934	1.135
13	7951.749	1.238
14	7912.492	1.341
15	7979.775	1.444
16	7978.465	1.548
17	7963.894	1.651
18	7951.983	1.754
19	7915.395	1.857
20	7930.058	1.960
21	7936.436	2.063
22	7955.466	2.167
23	7938.655	2.270
24	7958.074	2.373
25	7861.980	2.476
26	7925.111	2.579
27	7921.761	2.683
28	7898.730	2.786
29	8019.011	2.889
30	8090.882	2.992
31	8188.958	3.095
32	8208.023	3.198
33	8294.453	3.302
34	8311.023	3.405
35	8400.378	3.508
36	8532.414	3.611
37	8589.727	3.714
38	8587.443	3.817
39	8732.402	3.921
40	8748.189	4.024
41	8751.967	4.127
42	8711.790	4.230
43	8701.611	4.333
44	8783.525	4.437
45	8760.462	4.540
46	8641.621	4.643
47	8618.854	4.746
48	8493.493	4.849
49	8448.655	4.952
50	8438.101	5.056
51	8424.587	5.159
52	8395.243	5.262
53	8286.410	5.365
54	8243.852	5.468
55	8212.999	5.571
56	8219.202	5.675
57	8130.357	5.778
58	8158.506	5.881
59	8088.002	5.984
60	8057.725	6.087
61	8122.487	6.190
62	8091.582	6.294
63	8065.958	6.397
64	7948.443	6.500
65	7971.448	6.603
66	7948.832	6.706
67	8000.902	6.810
68	7961.021	6.913
69	7945.394	7.016
70	7921.725	7.119
71	7967.191	7.222
72	8047.248	7.325
73	7956.968	7.429
74	7973.315	7.532
75	7969.697	7.635
76	7929.746	7.738
77	7985.053	7.841
78	7929.673	7.944
79	7937.325	8.048
80	7905.948	8.151
81	7911.043	8.254
82	7920.377	8.357
83	7854.967	8.460
84	7940.388	8.563
85	8062.373	8.667
86	8046.075	8.770
87	7994.419	8.873
88	8106.076	8.976
89	8147.509	9.079
90	8119.469	9.183
91	8102.592	9.286
92	8217.654	9.389
93	8329.390	9.492
94	8308.424	9.595
95	8358.367	9.698
96	8426.334	9.802
97	8449.786	9.905
98	8363.584	10.008
99	8346.890	10.111
100	8375.247	10.214
101	8454.160	10.317
102	8489.269	10.421
103	8371.428	10.524
104	8433.493	10.627
