# Supplementary material for: Spatial control of the APC/C ensures the rapid degradation of cyclin B1
Source: EMBO J. 2024 Aug 14;43(19):4324–55. doi: 10.1038/s44318-024-00194-2 (PMC11445581; doi:10.1038/s44318-024-00194-2)
Supplement: Supplementary file 8 — Source data Fig. 4 [file 44318_2024_194_MOESM8_ESM.zip › Figure 4/Fig 4J/LANA-Securin/C2-220407_4868_6.txt]

	Plot Values	Distance
1	7480.320	0.000
2	7492.037	0.103
3	7457.116	0.206
4	7494.020	0.310
5	7524.333	0.413
6	7551.532	0.516
7	7546.944	0.619
8	7490.455	0.722
9	7515.574	0.825
10	7576.588	0.929
11	7603.129	1.032
12	7516.299	1.135
13	7519.413	1.238
14	7532.658	1.341
15	7529.414	1.444
16	7482.967	1.548
17	7518.258	1.651
18	7512.700	1.754
19	7434.602	1.857
20	7417.684	1.960
21	7440.151	2.063
22	7465.788	2.167
23	7527.007	2.270
24	7463.596	2.373
25	7517.001	2.476
26	7593.135	2.579
27	7567.372	2.683
28	7580.357	2.786
29	7532.446	2.889
30	7549.767	2.992
31	7547.268	3.095
32	7495.181	3.198
33	7618.839	3.302
34	7587.842	3.405
35	7709.332	3.508
36	7626.022	3.611
37	7484.196	3.714
38	7529.660	3.817
39	7584.705	3.921
40	7615.234	4.024
41	7532.539	4.127
42	7554.555	4.230
43	7574.677	4.333
44	7562.937	4.437
45	7603.244	4.540
46	7636.122	4.643
47	7673.053	4.746
48	7644.189	4.849
49	7724.623	4.952
50	7643.991	5.056
51	7755.743	5.159
52	7732.205	5.262
53	7678.426	5.365
54	7681.383	5.468
55	7594.136	5.571
56	7651.013	5.675
57	7637.658	5.778
58	7727.699	5.881
59	7776.949	5.984
60	7742.555	6.087
61	7723.888	6.190
62	7760.428	6.294
63	7708.007	6.397
64	7716.083	6.500
65	7690.259	6.603
66	7726.650	6.706
67	7715.561	6.810
68	7750.641	6.913
69	7715.403	7.016
70	7794.005	7.119
71	7810.118	7.222
72	7745.750	7.325
73	7745.586	7.429
74	7769.248	7.532
75	7725.965	7.635
76	7828.072	7.738
77	7795.284	7.841
78	7692.489	7.944
79	7687.685	8.048
80	7620.087	8.151
81	7693.821	8.254
82	7624.484	8.357
83	7625.664	8.460
84	7682.397	8.563
85	7726.120	8.667
86	7651.887	8.770
87	7632.575	8.873
88	7646.587	8.976
89	7585.246	9.079
90	7604.676	9.183
91	7564.008	9.286
92	7616.977	9.389
93	7601.828	9.492
94	7600.476	9.595
95	7508.898	9.698
96	7652.900	9.802
97	7517.801	9.905
98	7576.011	10.008
99	7577.644	10.111
100	7529.188	10.214
101	7561.097	10.317
102	7600.565	10.421
103	7524.117	10.524
104	7594.956	10.627
105	7593.359	10.730
106	7612.427	10.833
107	7665.512	10.937
108	7546.461	11.040
109	7585.250	11.143
110	7578.649	11.246
111	7606.863	11.349
112	7573.452	11.452
113	7570.796	11.556
114	7572.647	11.659
115	7613.297	11.762
116	7541.371	11.865
117	7514.421	11.968
118	7571.410	12.071
119	7527.016	12.175
120	7581.010	12.278
121	7556.167	12.381
122	7585.472	12.484
123	7510.464	12.587
124	7512.996	12.690
