# Supplementary material for: Spatial control of the APC/C ensures the rapid degradation of cyclin B1
Source: EMBO J. 2024 Aug 14;43(19):4324–55. doi: 10.1038/s44318-024-00194-2 (PMC11445581; doi:10.1038/s44318-024-00194-2)
Supplement: Supplementary file 8 — Source data Fig. 4 [file 44318_2024_194_MOESM8_ESM.zip › Figure 4/Fig 4J/LANA-Securin/C2-220407_4868_4.txt]

	Plot Values	Distance
1	7678.735	0.000
2	7736.569	0.103
3	7692.437	0.206
4	7705.621	0.310
5	7694.708	0.413
6	7750.581	0.516
7	7766.399	0.619
8	7799.357	0.722
9	7809.665	0.825
10	7713.862	0.929
11	7759.598	1.032
12	7703.095	1.135
13	7711.766	1.238
14	7764.515	1.341
15	7718.230	1.444
16	7734.645	1.548
17	7724.724	1.651
18	7739.365	1.754
19	7716.869	1.857
20	7735.827	1.960
21	7798.976	2.063
22	7717.563	2.167
23	7822.624	2.270
24	7849.978	2.373
25	7774.088	2.476
26	7788.480	2.579
27	7788.589	2.683
28	7800.604	2.786
29	7770.787	2.889
30	7748.376	2.992
31	7763.276	3.095
32	7769.418	3.198
33	7890.163	3.302
34	7822.125	3.405
35	7828.911	3.508
36	7788.524	3.611
37	7808.210	3.714
38	7892.323	3.817
39	7875.532	3.921
40	7838.417	4.024
41	7837.883	4.127
42	7956.902	4.230
43	7957.759	4.333
44	7910.282	4.437
45	7930.581	4.540
46	7934.555	4.643
47	7925.673	4.746
48	7919.401	4.849
49	7929.906	4.952
50	7832.273	5.056
51	7912.491	5.159
52	7901.097	5.262
53	7919.462	5.365
54	7981.552	5.468
55	7972.650	5.571
56	7958.885	5.675
57	7906.539	5.778
58	7875.371	5.881
59	7920.855	5.984
60	7897.733	6.087
61	7885.503	6.190
62	7870.700	6.294
63	7907.966	6.397
64	7875.986	6.500
65	7921.919	6.603
66	7892.579	6.706
67	7840.679	6.810
68	7962.908	6.913
69	7916.022	7.016
70	7909.094	7.119
71	7902.789	7.222
72	7870.371	7.325
73	7895.637	7.429
74	7874.816	7.532
75	7881.749	7.635
76	7868.901	7.738
77	7860.732	7.841
78	7866.571	7.944
79	7875.773	8.048
80	7938.008	8.151
81	7861.693	8.254
82	7837.681	8.357
83	7863.009	8.460
84	7900.318	8.563
85	7865.014	8.667
86	7795.565	8.770
87	7829.742	8.873
88	7824.307	8.976
89	7737.249	9.079
90	7817.082	9.183
91	7768.461	9.286
92	7772.123	9.389
93	7832.896	9.492
94	7727.220	9.595
95	7792.934	9.698
96	7753.914	9.802
97	7756.239	9.905
98	7776.468	10.008
99	7795.790	10.111
100	7792.950	10.214
101	7751.571	10.317
102	7838.859	10.421
103	7864.894	10.524
104	7911.551	10.627
105	7794.301	10.730
106	7830.521	10.833
107	7793.269	10.937
108	7793.818	11.040
109	7829.588	11.143
110	7768.998	11.246
111	7762.214	11.349
112	7784.253	11.452
113	7709.807	11.556
114	7758.588	11.659
115	7817.515	11.762
116	7829.197	11.865
117	7876.340	11.968
118	7900.839	12.071
119	7836.637	12.175
120	7783.544	12.278
121	7806.813	12.381
122	7813.410	12.484
123	7857.919	12.587
