# Supplementary material for: Spatial control of the APC/C ensures the rapid degradation of cyclin B1
Source: EMBO J. 2024 Aug 14;43(19):4324–55. doi: 10.1038/s44318-024-00194-2 (PMC11445581; doi:10.1038/s44318-024-00194-2)
Supplement: Supplementary file 8 — Source data Fig. 4 [file 44318_2024_194_MOESM8_ESM.zip › Figure 4/Fig 4J/LANA-Securin/C3-220407_4868_2.txt]

	Plot Values	Distance
1	5193.311	0.000
2	5201.450	0.103
3	5208.286	0.206
4	5202.202	0.310
5	5190.823	0.413
6	5127.627	0.516
7	5225.174	0.619
8	5247.229	0.722
9	5235.423	0.825
10	5263.678	0.929
11	5198.022	1.032
12	5220.362	1.135
13	5193.954	1.238
14	5161.699	1.341
15	5212.104	1.444
16	5227.913	1.548
17	5238.094	1.651
18	5220.049	1.754
19	5167.707	1.857
20	5169.461	1.960
21	5195.453	2.063
22	5203.660	2.167
23	5187.715	2.270
24	5240.361	2.373
25	5205.082	2.476
26	5230.333	2.579
27	5206.655	2.683
28	5185.190	2.786
29	5263.345	2.889
30	5276.331	2.992
31	5255.894	3.095
32	5304.937	3.198
33	5263.720	3.302
34	5293.049	3.405
35	5318.607	3.508
36	5383.012	3.611
37	5316.140	3.714
38	5389.962	3.817
39	5422.688	3.921
40	5420.447	4.024
41	5376.945	4.127
42	5372.277	4.230
43	5419.101	4.333
44	5397.791	4.437
45	5451.334	4.540
46	5532.350	4.643
47	5570.988	4.746
48	5623.958	4.849
49	5704.634	4.952
50	5758.882	5.056
51	5747.446	5.159
52	5836.528	5.262
53	5859.562	5.365
54	5880.317	5.468
55	5829.203	5.571
56	5809.117	5.675
57	5863.775	5.778
58	5860.365	5.881
59	5832.301	5.984
60	5811.758	6.087
61	5835.897	6.190
62	5868.740	6.294
63	5831.641	6.397
64	5840.287	6.500
65	5773.729	6.603
66	5721.202	6.706
67	5711.531	6.810
68	5726.638	6.913
69	5707.153	7.016
70	5740.577	7.119
71	5773.465	7.222
72	5838.825	7.325
73	5928.468	7.429
74	5969.107	7.532
75	6041.784	7.635
76	6036.374	7.738
77	6141.519	7.841
78	6179.524	7.944
79	6211.753	8.048
80	6184.835	8.151
81	6236.927	8.254
82	6191.133	8.357
83	6104.663	8.460
84	6053.199	8.563
85	5929.043	8.667
86	5789.657	8.770
87	5658.270	8.873
88	5655.402	8.976
89	5570.796	9.079
90	5513.854	9.183
91	5478.672	9.286
92	5442.657	9.389
93	5469.025	9.492
94	5481.963	9.595
95	5439.557	9.698
96	5372.105	9.802
97	5380.611	9.905
98	5373.583	10.008
99	5359.209	10.111
100	5322.917	10.214
101	5294.282	10.317
102	5268.725	10.421
103	5301.420	10.524
104	5283.067	10.627
105	5260.572	10.730
106	5289.950	10.833
107	5268.346	10.937
108	5286.608	11.040
109	5306.488	11.143
110	5271.483	11.246
111	5293.387	11.349
112	5212.453	11.452
113	5210.583	11.556
114	5254.555	11.659
115	5304.761	11.762
116	5317.742	11.865
117	5321.215	11.968
118	5271.454	12.071
119	5281.817	12.175
120	5266.326	12.278
121	5236.802	12.381
122	5281.764	12.484
123	5314.849	12.587
