# Supplementary material for: Spatial control of the APC/C ensures the rapid degradation of cyclin B1
Source: EMBO J. 2024 Aug 14;43(19):4324–55. doi: 10.1038/s44318-024-00194-2 (PMC11445581; doi:10.1038/s44318-024-00194-2)
Supplement: Supplementary file 8 — Source data Fig. 4 [file 44318_2024_194_MOESM8_ESM.zip › Figure 4/Fig 4J/LANA-Securin/C2-220407_4868_5.txt]

	Plot Values	Distance
1	7622.301	0.000
2	7604.335	0.103
3	7605.229	0.206
4	7634.153	0.310
5	7659.918	0.413
6	7659.353	0.516
7	7735.916	0.619
8	7644.386	0.722
9	7708.431	0.825
10	7681.674	0.929
11	7626.395	1.032
12	7638.450	1.135
13	7579.947	1.238
14	7532.780	1.341
15	7588.220	1.444
16	7558.226	1.548
17	7576.455	1.651
18	7614.114	1.754
19	7574.388	1.857
20	7636.530	1.960
21	7607.270	2.063
22	7669.689	2.167
23	7691.936	2.270
24	7689.968	2.373
25	7740.116	2.476
26	7712.045	2.579
27	7773.325	2.683
28	7732.041	2.786
29	7752.781	2.889
30	7735.945	2.992
31	7684.673	3.095
32	7726.359	3.198
33	7731.003	3.302
34	7715.467	3.405
35	7686.497	3.508
36	7691.926	3.611
37	7672.209	3.714
38	7625.432	3.817
39	7659.638	3.921
40	7737.786	4.024
41	7737.495	4.127
42	7726.791	4.230
43	7836.275	4.333
44	7760.709	4.437
45	7791.435	4.540
46	7773.220	4.643
47	7812.046	4.746
48	7799.610	4.849
49	7812.871	4.952
50	7870.067	5.056
51	7841.326	5.159
52	7838.276	5.262
53	7822.506	5.365
54	7710.009	5.468
55	7762.860	5.571
56	7795.530	5.675
57	7818.687	5.778
58	7814.583	5.881
59	7845.314	5.984
60	7829.624	6.087
61	7822.297	6.190
62	7851.942	6.294
63	7824.294	6.397
64	7766.272	6.500
65	7801.449	6.603
66	7893.548	6.706
67	7876.106	6.810
68	7875.788	6.913
69	7890.520	7.016
70	7880.417	7.119
71	7859.339	7.222
72	7850.195	7.325
73	7844.544	7.429
74	7865.260	7.532
75	7831.590	7.635
76	7792.254	7.738
77	7780.788	7.841
78	7742.856	7.944
79	7806.664	8.048
80	7747.409	8.151
81	7777.756	8.254
82	7769.022	8.357
83	7785.307	8.460
84	7814.702	8.563
85	7824.550	8.667
86	7702.726	8.770
87	7733.800	8.873
88	7686.347	8.976
89	7643.830	9.079
90	7745.338	9.183
91	7706.365	9.286
92	7676.292	9.389
93	7681.826	9.492
94	7726.142	9.595
95	7651.570	9.698
96	7704.574	9.802
97	7680.716	9.905
98	7677.524	10.008
99	7697.258	10.111
100	7679.573	10.214
101	7651.811	10.317
102	7658.631	10.421
103	7717.949	10.524
104	7724.738	10.627
105	7717.014	10.730
106	7677.860	10.833
107	7711.049	10.937
108	7701.254	11.040
109	7725.544	11.143
110	7717.588	11.246
111	7733.440	11.349
112	7768.740	11.452
113	7706.598	11.556
114	7674.497	11.659
115	7706.823	11.762
116	7684.030	11.865
117	7651.472	11.968
118	7664.043	12.071
119	7644.846	12.175
120	7684.834	12.278
