# Supplementary material for: Spatial control of the APC/C ensures the rapid degradation of cyclin B1
Source: EMBO J. 2024 Aug 14;43(19):4324–55. doi: 10.1038/s44318-024-00194-2 (PMC11445581; doi:10.1038/s44318-024-00194-2)
Supplement: Supplementary file 8 — Source data Fig. 4 [file 44318_2024_194_MOESM8_ESM.zip › Figure 4/Fig 4J/LANA-Securin/C3-220407_4868_3.txt]

	Plot Values	Distance
1	5161.879	0.000
2	5174.624	0.103
3	5211.039	0.206
4	5204.875	0.310
5	5215.867	0.413
6	5235.471	0.516
7	5143.470	0.619
8	5150.717	0.722
9	5218.756	0.825
10	5220.267	0.929
11	5226.188	1.032
12	5203.447	1.135
13	5211.227	1.238
14	5172.353	1.341
15	5148.486	1.444
16	5194.578	1.548
17	5199.332	1.651
18	5217.891	1.754
19	5214.084	1.857
20	5185.386	1.960
21	5180.844	2.063
22	5176.492	2.167
23	5217.990	2.270
24	5194.784	2.373
25	5216.756	2.476
26	5205.015	2.579
27	5197.426	2.683
28	5180.671	2.786
29	5129.604	2.889
30	5226.806	2.992
31	5235.135	3.095
32	5211.543	3.198
33	5244.576	3.302
34	5215.311	3.405
35	5237.294	3.508
36	5255.177	3.611
37	5307.461	3.714
38	5273.800	3.817
39	5356.147	3.921
40	5414.079	4.024
41	5449.513	4.127
42	5408.921	4.230
43	5395.931	4.333
44	5472.177	4.437
45	5435.396	4.540
46	5464.056	4.643
47	5460.288	4.746
48	5487.679	4.849
49	5523.377	4.952
50	5604.494	5.056
51	5562.122	5.159
52	5570.416	5.262
53	5599.181	5.365
54	5594.256	5.468
55	5580.410	5.571
56	5584.205	5.675
57	5655.522	5.778
58	5694.371	5.881
59	5763.886	5.984
60	5803.606	6.087
61	5854.438	6.190
62	5926.659	6.294
63	6031.380	6.397
64	6069.782	6.500
65	6095.896	6.603
66	6101.163	6.706
67	6168.378	6.810
68	6125.443	6.913
69	6172.050	7.016
70	6165.072	7.119
71	6133.666	7.222
72	6121.553	7.325
73	6125.399	7.429
74	6092.601	7.532
75	6111.384	7.635
76	6059.951	7.738
77	5960.511	7.841
78	5941.223	7.944
79	5874.302	8.048
80	5832.918	8.151
81	5807.835	8.254
82	5738.672	8.357
83	5631.749	8.460
84	5551.989	8.563
85	5570.348	8.667
86	5553.885	8.770
87	5500.494	8.873
88	5531.914	8.976
89	5556.765	9.079
90	5546.931	9.183
91	5511.683	9.286
92	5527.581	9.389
93	5561.217	9.492
94	5572.971	9.595
95	5555.278	9.698
96	5452.367	9.802
97	5478.273	9.905
98	5546.729	10.008
99	5500.012	10.111
100	5395.944	10.214
101	5371.318	10.317
102	5336.572	10.421
103	5353.743	10.524
104	5356.295	10.627
105	5311.232	10.730
106	5284.318	10.833
107	5270.204	10.937
108	5273.318	11.040
109	5272.164	11.143
110	5284.928	11.246
111	5308.776	11.349
112	5299.167	11.452
113	5253.888	11.556
114	5220.667	11.659
115	5300.248	11.762
116	5237.301	11.865
117	5330.776	11.968
118	5261.587	12.071
119	5265.304	12.175
120	5300.197	12.278
121	5253.575	12.381
122	5249.569	12.484
123	5315.623	12.587
124	5345.393	12.690
