# Supplementary material for: Spatial control of the APC/C ensures the rapid degradation of cyclin B1
Source: EMBO J. 2024 Aug 14;43(19):4324–55. doi: 10.1038/s44318-024-00194-2 (PMC11445581; doi:10.1038/s44318-024-00194-2)
Supplement: Supplementary file 8 — Source data Fig. 4 [file 44318_2024_194_MOESM8_ESM.zip › Figure 4/Fig 4J/LANA-Securin/C2-220407_4868_4A.txt]

	Plot Values	Distance
1	6845.522	0.000
2	6777.172	0.103
3	6792.450	0.206
4	6807.022	0.310
5	6859.089	0.413
6	6837.062	0.516
7	6831.202	0.619
8	6772.146	0.722
9	6802.507	0.825
10	6832.333	0.929
11	6828.619	1.032
12	6877.698	1.135
13	6905.667	1.238
14	6920.785	1.341
15	6885.360	1.444
16	6911.866	1.548
17	6962.194	1.651
18	6950.969	1.754
19	6881.068	1.857
20	6862.442	1.960
21	6849.122	2.063
22	6869.581	2.167
23	6869.259	2.270
24	6916.473	2.373
25	6918.552	2.476
26	6931.973	2.579
27	6922.057	2.683
28	6952.453	2.786
29	6920.404	2.889
30	7007.754	2.992
31	6928.161	3.095
32	6923.977	3.198
33	6945.129	3.302
34	6971.460	3.405
35	6954.596	3.508
36	6975.256	3.611
37	6936.010	3.714
38	6898.856	3.817
39	6958.171	3.921
40	6956.359	4.024
41	7029.935	4.127
42	6937.565	4.230
43	7024.583	4.333
44	7067.616	4.437
45	7057.998	4.540
46	7089.689	4.643
47	7125.072	4.746
48	7113.134	4.849
49	7133.143	4.952
50	7155.783	5.056
51	7178.638	5.159
52	7124.518	5.262
53	7079.747	5.365
54	7120.376	5.468
55	7100.495	5.571
56	7055.665	5.675
57	7083.003	5.778
58	7024.474	5.881
59	7002.880	5.984
60	7019.445	6.087
61	7052.018	6.190
62	7014.846	6.294
63	6982.397	6.397
64	7005.896	6.500
65	6967.728	6.603
66	6951.884	6.706
67	7033.249	6.810
68	7047.073	6.913
69	7003.388	7.016
70	7061.512	7.119
71	7012.400	7.222
72	7006.758	7.325
73	7097.544	7.429
74	7024.755	7.532
75	7048.593	7.635
76	7034.755	7.738
77	7011.850	7.841
78	7059.472	7.944
79	7077.419	8.048
80	7060.118	8.151
81	7057.936	8.254
82	7069.284	8.357
83	7052.588	8.460
84	7010.588	8.563
85	6968.033	8.667
86	7016.473	8.770
87	6951.590	8.873
88	6935.515	8.976
89	6919.963	9.079
90	6936.637	9.183
91	6967.541	9.286
92	6927.252	9.389
93	6871.410	9.492
94	6920.019	9.595
95	6910.500	9.698
96	6897.144	9.802
97	6871.702	9.905
98	6874.622	10.008
99	6841.834	10.111
100	6888.632	10.214
101	6866.407	10.317
102	6887.616	10.421
103	6897.223	10.524
104	6829.198	10.627
105	6851.683	10.730
106	6863.627	10.833
107	6847.455	10.937
108	6813.176	11.040
109	6860.537	11.143
110	6838.868	11.246
111	6834.302	11.349
112	6844.405	11.452
113	6825.029	11.556
114	6804.370	11.659
115	6850.418	11.762
116	6845.296	11.865
117	6823.839	11.968
118	6810.732	12.071
119	6746.810	12.175
120	6714.190	12.278
121	6745.282	12.381
122	6680.017	12.484
123	6638.998	12.587
