# Supplementary material for: Spatial control of the APC/C ensures the rapid degradation of cyclin B1
Source: EMBO J. 2024 Aug 14;43(19):4324–55. doi: 10.1038/s44318-024-00194-2 (PMC11445581; doi:10.1038/s44318-024-00194-2)
Supplement: Supplementary file 8 — Source data Fig. 4 [file 44318_2024_194_MOESM8_ESM.zip › Figure 4/Fig 4J/LANA-Securin/C1-220407_4868_5A.txt]

	Plot Values	Distance
1	9906.879	0.000
2	9959.650	0.103
3	9903.670	0.206
4	9782.460	0.310
5	9732.547	0.413
6	9671.309	0.516
7	9578.580	0.619
8	9511.160	0.722
9	9425.608	0.825
10	9158.399	0.929
11	9042.185	1.032
12	8871.317	1.135
13	8762.910	1.238
14	8757.591	1.341
15	8652.806	1.444
16	8389.776	1.548
17	8549.993	1.651
18	8494.776	1.754
19	8351.390	1.857
20	8420.734	1.960
21	8398.715	2.063
22	8309.882	2.167
23	8266.865	2.270
24	8265.556	2.373
25	8297.784	2.476
26	8202.026	2.579
27	8181.540	2.683
28	8272.044	2.786
29	8175.409	2.889
30	8179.199	2.992
31	8123.979	3.095
32	8191.961	3.198
33	8192.961	3.302
34	8289.170	3.405
35	8254.742	3.508
36	8357.779	3.611
37	8511.747	3.714
38	8459.382	3.817
39	8529.337	3.921
40	8643.833	4.024
41	8603.369	4.127
42	8535.664	4.230
43	8709.215	4.333
44	8741.794	4.437
45	8847.286	4.540
46	8752.911	4.643
47	8826.119	4.746
48	8805.625	4.849
49	8689.608	4.952
50	8728.545	5.056
51	8659.108	5.159
52	8656.616	5.262
53	8735.934	5.365
54	8695.815	5.468
55	8798.428	5.571
56	8805.050	5.675
57	8710.009	5.778
58	8692.285	5.881
59	8712.616	5.984
60	8671.784	6.087
61	8723.620	6.190
62	8627.748	6.294
63	8747.504	6.397
64	8673.982	6.500
65	8699.631	6.603
66	8689.842	6.706
67	8775.918	6.810
68	8699.865	6.913
69	8606.721	7.016
70	8630.541	7.119
71	8707.926	7.222
72	8655.823	7.325
73	8691.298	7.429
74	8691.339	7.532
75	8608.561	7.635
76	8532.562	7.738
77	8474.754	7.841
78	8404.137	7.944
79	8543.737	8.048
80	8553.510	8.151
81	8416.051	8.254
82	8411.271	8.357
83	8409.748	8.460
84	8402.286	8.563
85	8416.578	8.667
86	8351.837	8.770
87	8431.070	8.873
88	8352.212	8.976
89	8356.349	9.079
90	8290.504	9.183
91	8329.438	9.286
92	8313.187	9.389
93	8299.345	9.492
94	8314.818	9.595
95	8412.399	9.698
96	8387.904	9.802
97	8496.971	9.905
98	8558.648	10.008
99	8624.549	10.111
100	8692.829	10.214
101	8860.453	10.317
102	8914.360	10.421
103	8990.127	10.524
104	9157.541	10.627
105	9294.520	10.730
106	9448.714	10.833
107	9495.629	10.937
108	9621.603	11.040
109	9795.781	11.143
110	9842.172	11.246
111	9924.521	11.349
112	9964.350	11.452
113	10053.070	11.556
114	10133.155	11.659
115	10112.940	11.762
116	9981.274	11.865
