# Supplementary material for: Spatial control of the APC/C ensures the rapid degradation of cyclin B1
Source: EMBO J. 2024 Aug 14;43(19):4324–55. doi: 10.1038/s44318-024-00194-2 (PMC11445581; doi:10.1038/s44318-024-00194-2)
Supplement: Supplementary file 8 — Source data Fig. 4 [file 44318_2024_194_MOESM8_ESM.zip › Figure 4/Fig 4J/LANA-Securin/C1-220407_4868_7.txt]

	Plot Values	Distance
1	9892.191	0.000
2	9987.362	0.103
3	9850.309	0.206
4	9878.535	0.310
5	9663.882	0.413
6	9612.517	0.516
7	9514.484	0.619
8	9391.504	0.722
9	9303.099	0.825
10	9274.688	0.929
11	9273.073	1.032
12	9121.020	1.135
13	9072.284	1.238
14	9106.092	1.341
15	8965.394	1.444
16	8873.197	1.548
17	8786.023	1.651
18	8719.710	1.754
19	8718.338	1.857
20	8652.862	1.960
21	8603.701	2.063
22	8461.667	2.167
23	8453.406	2.270
24	8460.758	2.373
25	8319.170	2.476
26	8383.904	2.579
27	8305.523	2.683
28	8312.685	2.786
29	8326.372	2.889
30	8361.596	2.992
31	8368.885	3.095
32	8355.769	3.198
33	8340.932	3.302
34	8271.066	3.405
35	8262.476	3.508
36	8339.247	3.611
37	8332.239	3.714
38	8369.235	3.817
39	8291.478	3.921
40	8325.757	4.024
41	8373.562	4.127
42	8382.515	4.230
43	8533.410	4.333
44	8525.682	4.437
45	8507.671	4.540
46	8634.344	4.643
47	8627.346	4.746
48	8591.913	4.849
49	8598.821	4.952
50	8617.024	5.056
51	8703.434	5.159
52	8597.532	5.262
53	8636.457	5.365
54	8585.004	5.468
55	8536.019	5.571
56	8535.520	5.675
57	8496.498	5.778
58	8335.158	5.881
59	8410.782	5.984
60	8343.843	6.087
61	8409.481	6.190
62	8463.673	6.294
63	8499.550	6.397
64	8666.913	6.500
65	8754.921	6.603
66	8746.644	6.706
67	8813.324	6.810
68	8887.484	6.913
69	8905.489	7.016
70	8919.247	7.119
71	8880.711	7.222
72	8874.473	7.325
73	8843.898	7.429
74	8839.840	7.532
75	8766.291	7.635
76	8795.981	7.738
77	8763.147	7.841
78	8709.187	7.944
79	8783.555	8.048
80	8803.778	8.151
81	8819.391	8.254
82	8895.059	8.357
83	8838.015	8.460
84	8789.056	8.563
85	8843.115	8.667
86	8792.907	8.770
87	8828.918	8.873
88	8803.298	8.976
89	8719.857	9.079
90	8693.522	9.183
91	8705.790	9.286
92	8610.156	9.389
93	8653.081	9.492
94	8715.454	9.595
95	8497.728	9.698
96	8485.476	9.802
97	8429.402	9.905
98	8284.173	10.008
99	8245.832	10.111
100	8193.002	10.214
101	8150.849	10.317
102	8201.803	10.421
103	8209.240	10.524
104	8202.263	10.627
105	8146.439	10.730
106	8225.132	10.833
107	8330.980	10.937
108	8303.696	11.040
109	8380.537	11.143
110	8491.621	11.246
111	8543.369	11.349
112	8701.121	11.452
113	8700.354	11.556
114	8753.953	11.659
115	8885.914	11.762
116	8945.781	11.865
117	9025.181	11.968
118	9190.510	12.071
119	9274.737	12.175
120	9358.492	12.278
121	9486.444	12.381
122	9545.031	12.484
123	9681.832	12.587
