# Supplementary material for: Spatial control of the APC/C ensures the rapid degradation of cyclin B1
Source: EMBO J. 2024 Aug 14;43(19):4324–55. doi: 10.1038/s44318-024-00194-2 (PMC11445581; doi:10.1038/s44318-024-00194-2)
Supplement: Supplementary file 8 — Source data Fig. 4 [file 44318_2024_194_MOESM8_ESM.zip › Figure 4/Fig 4J/LANA-Securin/C3-230323_4868_0.txt]

	Plot Values	Distance
1	5251.409	0.000
2	5220.000	0.103
3	5299.900	0.206
4	5251.344	0.310
5	5266.323	0.413
6	5294.557	0.516
7	5232.865	0.619
8	5190.818	0.722
9	5267.735	0.825
10	5251.123	0.929
11	5202.426	1.032
12	5267.653	1.135
13	5290.139	1.238
14	5323.153	1.341
15	5295.072	1.444
16	5229.244	1.548
17	5309.412	1.651
18	5284.838	1.754
19	5256.606	1.857
20	5346.249	1.960
21	5241.067	2.063
22	5243.928	2.167
23	5311.611	2.270
24	5207.505	2.373
25	5237.207	2.476
26	5265.046	2.579
27	5252.231	2.683
28	5341.408	2.786
29	5286.681	2.889
30	5337.323	2.992
31	5375.416	3.095
32	5466.846	3.198
33	5538.355	3.302
34	5553.969	3.405
35	5675.329	3.508
36	5729.090	3.611
37	5774.921	3.714
38	5839.183	3.817
39	5890.230	3.921
40	5871.186	4.024
41	5889.496	4.127
42	5887.824	4.230
43	5859.488	4.333
44	5867.812	4.437
45	5792.205	4.540
46	5738.671	4.643
47	5747.993	4.746
48	5732.250	4.849
49	5772.741	4.952
50	5751.105	5.056
51	5738.328	5.159
52	5775.733	5.262
53	5775.307	5.365
54	5775.346	5.468
55	5711.027	5.571
56	5759.142	5.675
57	5768.375	5.778
58	5817.338	5.881
59	5788.765	5.984
60	5742.381	6.087
61	5783.356	6.190
62	5696.862	6.294
63	5605.308	6.397
64	5691.541	6.500
65	5742.212	6.603
66	5686.714	6.706
67	5788.736	6.810
68	5686.134	6.913
69	5644.723	7.016
70	5639.244	7.119
71	5662.838	7.222
72	5616.775	7.325
73	5617.847	7.429
74	5653.910	7.532
75	5573.289	7.635
76	5580.086	7.738
77	5602.868	7.841
78	5495.714	7.944
79	5434.462	8.048
80	5475.995	8.151
81	5415.989	8.254
82	5421.756	8.357
83	5414.755	8.460
84	5429.302	8.563
85	5292.814	8.667
86	5336.278	8.770
87	5332.745	8.873
88	5272.167	8.976
89	5351.693	9.079
90	5273.136	9.183
91	5307.514	9.286
92	5290.677	9.389
93	5314.026	9.492
94	5340.551	9.595
95	5281.883	9.698
96	5268.663	9.802
97	5274.960	9.905
98	5273.882	10.008
99	5229.479	10.111
100	5222.708	10.214
101	5343.854	10.317
102	5311.911	10.421
103	5152.986	10.524
104	5276.815	10.627
105	5302.335	10.730
106	5198.305	10.833
107	5194.106	10.937
108	5260.152	11.040
109	5273.062	11.143
110	5186.513	11.246
111	5234.436	11.349
112	5253.261	11.452
113	5255.553	11.556
114	5293.915	11.659
115	5307.287	11.762
116	5198.866	11.865
117	5247.767	11.968
118	5246.015	12.071
119	5229.928	12.175
120	5278.194	12.278
121	5219.712	12.381
122	5268.434	12.484
123	5213.138	12.587
124	5210.651	12.690
125	5193.940	12.794
