# Supplementary material for: Spatial control of the APC/C ensures the rapid degradation of cyclin B1
Source: EMBO J. 2024 Aug 14;43(19):4324–55. doi: 10.1038/s44318-024-00194-2 (PMC11445581; doi:10.1038/s44318-024-00194-2)
Supplement: Supplementary file 8 — Source data Fig. 4 [file 44318_2024_194_MOESM8_ESM.zip › Figure 4/Fig 4J/LANA-Securin/C2-220412_4868_8.txt]

	Plot Values	Distance
1	6485.049	0.000
2	6505.354	0.103
3	6569.821	0.206
4	6523.229	0.310
5	6534.616	0.413
6	6472.806	0.516
7	6555.592	0.619
8	6537.899	0.722
9	6483.710	0.825
10	6541.875	0.929
11	6606.497	1.032
12	6512.657	1.135
13	6539.530	1.238
14	6517.536	1.341
15	6487.528	1.444
16	6507.026	1.548
17	6538.591	1.651
18	6570.989	1.754
19	6585.491	1.857
20	6573.845	1.960
21	6599.076	2.063
22	6587.432	2.167
23	6577.040	2.270
24	6504.136	2.373
25	6505.656	2.476
26	6496.566	2.579
27	6557.977	2.683
28	6553.375	2.786
29	6588.453	2.889
30	6667.366	2.992
31	6642.702	3.095
32	6588.532	3.198
33	6586.805	3.302
34	6606.661	3.405
35	6641.042	3.508
36	6647.387	3.611
37	6665.073	3.714
38	6746.589	3.817
39	6695.606	3.921
40	6713.593	4.024
41	6720.391	4.127
42	6723.588	4.230
43	6706.391	4.333
44	6718.872	4.437
45	6784.820	4.540
46	6710.099	4.643
47	6726.154	4.746
48	6713.965	4.849
49	6724.385	4.952
50	6726.480	5.056
51	6720.049	5.159
52	6696.316	5.262
53	6669.569	5.365
54	6713.717	5.468
55	6666.956	5.571
56	6652.444	5.675
57	6639.352	5.778
58	6685.975	5.881
59	6671.543	5.984
60	6721.774	6.087
61	6738.258	6.190
62	6798.856	6.294
63	6769.667	6.397
64	6758.740	6.500
65	6783.124	6.603
66	6727.093	6.706
67	6766.852	6.810
68	6779.491	6.913
69	6663.159	7.016
70	6691.792	7.119
71	6687.851	7.222
72	6756.879	7.325
73	6752.666	7.429
74	6791.920	7.532
75	6711.485	7.635
76	6662.005	7.738
77	6725.243	7.841
78	6687.587	7.944
79	6665.875	8.048
80	6624.344	8.151
81	6660.505	8.254
82	6696.874	8.357
83	6593.855	8.460
84	6672.343	8.563
85	6712.145	8.667
86	6680.731	8.770
87	6643.091	8.873
88	6691.231	8.976
89	6671.802	9.079
90	6607.758	9.183
91	6647.483	9.286
92	6608.166	9.389
93	6649.316	9.492
94	6690.067	9.595
95	6673.864	9.698
96	6682.574	9.802
97	6681.838	9.905
98	6650.571	10.008
99	6587.958	10.111
100	6651.637	10.214
101	6656.659	10.317
102	6535.565	10.421
103	6481.835	10.524
104	6532.351	10.627
