# Supplementary material for: Spatial control of the APC/C ensures the rapid degradation of cyclin B1
Source: EMBO J. 2024 Aug 14;43(19):4324–55. doi: 10.1038/s44318-024-00194-2 (PMC11445581; doi:10.1038/s44318-024-00194-2)
Supplement: Supplementary file 8 — Source data Fig. 4 [file 44318_2024_194_MOESM8_ESM.zip › Figure 4/Fig 4J/LANA-Securin/C3-230323_4868_1.txt]

	Plot Values	Distance
1	5113.022	0.000
2	5119.669	0.103
3	5116.896	0.206
4	5138.535	0.310
5	5124.463	0.413
6	5124.925	0.516
7	5171.074	0.619
8	5148.092	0.722
9	5076.093	0.825
10	5070.838	0.929
11	5112.733	1.032
12	5078.851	1.135
13	5105.531	1.238
14	5120.592	1.341
15	5120.884	1.444
16	5092.263	1.548
17	5137.229	1.651
18	5121.874	1.754
19	5064.131	1.857
20	5117.154	1.960
21	5133.027	2.063
22	5115.548	2.167
23	5083.397	2.270
24	5054.229	2.373
25	5121.208	2.476
26	5177.929	2.579
27	5127.087	2.683
28	5135.564	2.786
29	5148.030	2.889
30	5140.235	2.992
31	5136.054	3.095
32	5126.697	3.198
33	5107.662	3.302
34	5097.749	3.405
35	5094.442	3.508
36	5110.459	3.611
37	5122.014	3.714
38	5138.014	3.817
39	5156.751	3.921
40	5140.206	4.024
41	5104.091	4.127
42	5114.277	4.230
43	5172.036	4.333
44	5178.552	4.437
45	5194.387	4.540
46	5179.593	4.643
47	5158.814	4.746
48	5174.180	4.849
49	5137.013	4.952
50	5112.692	5.056
51	5153.868	5.159
52	5133.197	5.262
53	5172.736	5.365
54	5155.992	5.468
55	5136.760	5.571
56	5180.527	5.675
57	5210.220	5.778
58	5172.630	5.881
59	5186.532	5.984
60	5152.897	6.087
61	5188.890	6.190
62	5160.966	6.294
63	5195.924	6.397
64	5235.939	6.500
65	5152.944	6.603
66	5119.414	6.706
67	5147.425	6.810
68	5149.899	6.913
69	5169.453	7.016
70	5172.594	7.119
71	5106.803	7.222
72	5108.953	7.325
73	5125.915	7.429
74	5150.395	7.532
75	5136.960	7.635
76	5116.313	7.738
77	5100.593	7.841
78	5053.183	7.944
79	5114.163	8.048
80	5123.480	8.151
81	5127.424	8.254
82	5094.911	8.357
83	5085.166	8.460
84	5097.876	8.563
85	5087.085	8.667
86	5102.427	8.770
87	5097.589	8.873
88	5103.465	8.976
89	5108.768	9.079
90	5110.501	9.183
91	5078.742	9.286
92	5044.699	9.389
93	4984.179	9.492
94	5078.528	9.595
95	5135.192	9.698
96	5087.395	9.802
97	5075.457	9.905
98	5049.709	10.008
99	5079.541	10.111
100	5099.800	10.214
101	5123.008	10.317
102	5108.811	10.421
103	5135.015	10.524
104	5111.563	10.627
105	5102.390	10.730
106	5117.316	10.833
107	5109.178	10.937
108	5099.505	11.040
109	5123.675	11.143
110	5120.258	11.246
111	5107.503	11.349
112	5096.392	11.452
113	5117.128	11.556
114	5118.620	11.659
115	5130.945	11.762
116	5085.383	11.865
117	5066.415	11.968
118	5091.814	12.071
119	5095.280	12.175
120	5136.933	12.278
121	5117.134	12.381
122	5044.508	12.484
123	5113.081	12.587
124	5092.992	12.690
125	5086.065	12.794
126	5108.675	12.897
127	5085.872	13.000
128	5078.833	13.103
129	5086.649	13.206
130	5059.571	13.310
131	5052.331	13.413
