# Supplementary material for: Spatial control of the APC/C ensures the rapid degradation of cyclin B1
Source: EMBO J. 2024 Aug 14;43(19):4324–55. doi: 10.1038/s44318-024-00194-2 (PMC11445581; doi:10.1038/s44318-024-00194-2)
Supplement: Supplementary file 8 — Source data Fig. 4 [file 44318_2024_194_MOESM8_ESM.zip › Figure 4/Fig 4J/LANA-Securin/C1-220407_4868_6.txt]

	Plot Values	Distance
1	10001.238	0.000
2	9963.621	0.103
3	9840.282	0.206
4	9746.965	0.310
5	9692.160	0.413
6	9571.391	0.516
7	9478.974	0.619
8	9424.402	0.722
9	9353.126	0.825
10	9386.023	0.929
11	9306.418	1.032
12	9213.797	1.135
13	9158.049	1.238
14	9015.328	1.341
15	8924.235	1.444
16	8784.773	1.548
17	8788.541	1.651
18	8677.956	1.754
19	8629.118	1.857
20	8555.414	1.960
21	8510.722	2.063
22	8462.537	2.167
23	8550.756	2.270
24	8503.052	2.373
25	8492.760	2.476
26	8474.404	2.579
27	8407.477	2.683
28	8416.438	2.786
29	8358.098	2.889
30	8327.632	2.992
31	8332.189	3.095
32	8417.379	3.198
33	8453.294	3.302
34	8493.230	3.405
35	8502.833	3.508
36	8395.892	3.611
37	8341.690	3.714
38	8419.757	3.817
39	8415.443	3.921
40	8440.836	4.024
41	8383.374	4.127
42	8358.523	4.230
43	8392.488	4.333
44	8359.860	4.437
45	8407.746	4.540
46	8459.981	4.643
47	8416.549	4.746
48	8504.948	4.849
49	8513.810	4.952
50	8474.648	5.056
51	8479.766	5.159
52	8489.869	5.262
53	8506.605	5.365
54	8524.570	5.468
55	8523.640	5.571
56	8493.383	5.675
57	8429.761	5.778
58	8526.354	5.881
59	8490.184	5.984
60	8414.413	6.087
61	8357.840	6.190
62	8361.897	6.294
63	8435.484	6.397
64	8510.142	6.500
65	8536.439	6.603
66	8536.377	6.706
67	8583.258	6.810
68	8700.355	6.913
69	8714.673	7.016
70	8864.425	7.119
71	8910.204	7.222
72	8901.939	7.325
73	9012.143	7.429
74	9038.906	7.532
75	9167.505	7.635
76	9309.110	7.738
77	9249.602	7.841
78	9245.756	7.944
79	9346.945	8.048
80	9319.226	8.151
81	9351.378	8.254
82	9244.608	8.357
83	9288.535	8.460
84	9285.994	8.563
85	9340.933	8.667
86	9099.893	8.770
87	9059.732	8.873
88	9080.005	8.976
89	8961.624	9.079
90	8988.435	9.183
91	8892.607	9.286
92	8731.691	9.389
93	8617.604	9.492
94	8448.394	9.595
95	8311.634	9.698
96	8304.219	9.802
97	8167.577	9.905
98	8113.825	10.008
99	8143.271	10.111
100	8099.041	10.214
101	8058.272	10.317
102	8089.255	10.421
103	8126.889	10.524
104	8156.807	10.627
105	8217.711	10.730
106	8278.461	10.833
107	8360.898	10.937
108	8359.658	11.040
109	8485.619	11.143
110	8541.722	11.246
111	8684.358	11.349
112	8827.485	11.452
113	9014.710	11.556
114	9160.377	11.659
115	9265.995	11.762
116	9422.669	11.865
117	9551.529	11.968
118	9701.903	12.071
119	9676.823	12.175
120	9907.719	12.278
121	9850.284	12.381
122	9797.951	12.484
123	9592.529	12.587
124	9520.810	12.690
