# Supplementary material for: Spatial control of the APC/C ensures the rapid degradation of cyclin B1
Source: EMBO J. 2024 Aug 14;43(19):4324–55. doi: 10.1038/s44318-024-00194-2 (PMC11445581; doi:10.1038/s44318-024-00194-2)
Supplement: Supplementary file 8 — Source data Fig. 4 [file 44318_2024_194_MOESM8_ESM.zip › Figure 4/Fig 4J/LANA-Securin/C1-220407_4868_2A.txt]

	Plot Values	Distance
1	11714.025	0.000
2	12046.127	0.103
3	12202.798	0.206
4	12444.014	0.310
5	12257.649	0.413
6	12161.227	0.516
7	11845.837	0.619
8	11690.646	0.722
9	11487.959	0.825
10	11300.271	0.929
11	11232.549	1.032
12	11145.102	1.135
13	10953.635	1.238
14	10976.514	1.341
15	10853.875	1.444
16	10874.183	1.548
17	10787.600	1.651
18	10708.273	1.754
19	10639.740	1.857
20	10554.022	1.960
21	10585.643	2.063
22	10507.824	2.167
23	10568.721	2.270
24	10550.943	2.373
25	10514.167	2.476
26	10381.323	2.579
27	10358.350	2.683
28	10295.767	2.786
29	10250.166	2.889
30	10100.581	2.992
31	10117.581	3.095
32	10081.962	3.198
33	9999.936	3.302
34	9995.163	3.405
35	9996.043	3.508
36	10060.006	3.611
37	9989.571	3.714
38	9938.745	3.817
39	10063.885	3.921
40	10144.930	4.024
41	10239.596	4.127
42	10266.206	4.230
43	10242.744	4.333
44	10187.947	4.437
45	10183.602	4.540
46	10087.794	4.643
47	10091.320	4.746
48	10084.889	4.849
49	10035.322	4.952
50	10105.521	5.056
51	10122.582	5.159
52	10110.448	5.262
53	10129.685	5.365
54	10051.578	5.468
55	10172.582	5.571
56	10200.329	5.675
57	10210.301	5.778
58	10180.945	5.881
59	10333.167	5.984
60	10305.113	6.087
61	10295.814	6.190
62	10348.853	6.294
63	10288.304	6.397
64	10194.074	6.500
65	10185.101	6.603
66	10107.530	6.706
67	10063.265	6.810
68	10135.475	6.913
69	10002.764	7.016
70	10101.521	7.119
71	10059.774	7.222
72	10029.025	7.325
73	10105.449	7.429
74	10122.528	7.532
75	10100.874	7.635
76	10117.191	7.738
77	10180.197	7.841
78	10077.111	7.944
79	10217.395	8.048
80	10135.694	8.151
81	10248.738	8.254
82	10345.902	8.357
83	10330.684	8.460
84	10326.378	8.563
85	10279.938	8.667
86	10205.220	8.770
87	10171.505	8.873
88	10256.715	8.976
89	10134.674	9.079
90	10083.228	9.183
91	10041.020	9.286
92	10014.381	9.389
93	10034.437	9.492
94	10024.929	9.595
95	9914.591	9.698
96	9890.281	9.802
97	9866.822	9.905
98	9874.795	10.008
99	9986.065	10.111
100	9894.965	10.214
101	10082.190	10.317
102	10134.031	10.421
103	10111.550	10.524
104	10092.462	10.627
105	10041.835	10.730
106	10091.697	10.833
107	10248.146	10.937
108	10311.659	11.040
109	10366.034	11.143
110	10476.139	11.246
111	10460.853	11.349
112	10559.380	11.452
113	10552.892	11.556
114	10460.123	11.659
115	10419.474	11.762
116	10452.523	11.865
117	10505.821	11.968
118	10583.676	12.071
