# Supplementary material for: Spatial control of the APC/C ensures the rapid degradation of cyclin B1
Source: EMBO J. 2024 Aug 14;43(19):4324–55. doi: 10.1038/s44318-024-00194-2 (PMC11445581; doi:10.1038/s44318-024-00194-2)
Supplement: Supplementary file 8 — Source data Fig. 4 [file 44318_2024_194_MOESM8_ESM.zip › Figure 4/Fig 4J/LANA-Securin/C2-220407_4868_3A.txt]

	Plot Values	Distance
1	6705.600	0.000
2	6733.947	0.103
3	6768.733	0.206
4	6802.705	0.310
5	6805.926	0.413
6	6808.962	0.516
7	6813.047	0.619
8	6840.354	0.722
9	6811.636	0.825
10	6795.381	0.929
11	6776.628	1.032
12	6730.829	1.135
13	6676.198	1.238
14	6665.218	1.341
15	6705.948	1.444
16	6720.485	1.548
17	6712.474	1.651
18	6684.222	1.754
19	6720.435	1.857
20	6717.529	1.960
21	6752.957	2.063
22	6760.302	2.167
23	6773.039	2.270
24	6777.630	2.373
25	6831.123	2.476
26	6829.391	2.579
27	6814.134	2.683
28	6872.499	2.786
29	6871.390	2.889
30	6862.670	2.992
31	6818.206	3.095
32	6853.286	3.198
33	6870.368	3.302
34	6829.310	3.405
35	6856.728	3.508
36	6859.589	3.611
37	6778.765	3.714
38	6826.388	3.817
39	6821.250	3.921
40	6808.428	4.024
41	6765.273	4.127
42	6819.738	4.230
43	6792.691	4.333
44	6822.195	4.437
45	6841.449	4.540
46	6872.035	4.643
47	6864.698	4.746
48	6840.773	4.849
49	6819.335	4.952
50	6845.150	5.056
51	6832.558	5.159
52	6845.194	5.262
53	6804.490	5.365
54	6813.433	5.468
55	6865.889	5.571
56	6843.230	5.675
57	6837.025	5.778
58	6783.911	5.881
59	6830.322	5.984
60	6831.257	6.087
61	6841.314	6.190
62	6797.646	6.294
63	6836.785	6.397
64	6850.938	6.500
65	6870.510	6.603
66	6834.148	6.706
67	6929.238	6.810
68	6889.424	6.913
69	6831.419	7.016
70	6840.359	7.119
71	6875.082	7.222
72	6883.188	7.325
73	6844.112	7.429
74	6795.623	7.532
75	6863.158	7.635
76	6895.430	7.738
77	6886.472	7.841
78	6849.811	7.944
79	6862.879	8.048
80	6915.384	8.151
81	6931.205	8.254
82	6911.929	8.357
83	6908.583	8.460
84	6876.046	8.563
85	6896.608	8.667
86	6880.031	8.770
87	6891.382	8.873
88	6892.354	8.976
89	6879.671	9.079
90	6865.975	9.183
91	6839.726	9.286
92	6852.595	9.389
93	6858.392	9.492
94	6901.283	9.595
95	6831.581	9.698
96	6844.017	9.802
97	6799.577	9.905
98	6820.807	10.008
99	6822.449	10.111
100	6810.361	10.214
101	6811.751	10.317
102	6843.058	10.421
103	6855.706	10.524
104	6851.347	10.627
105	6873.293	10.730
106	6878.597	10.833
107	6804.303	10.937
108	6792.020	11.040
109	6729.031	11.143
110	6731.620	11.246
111	6770.481	11.349
112	6796.122	11.452
113	6792.887	11.556
114	6769.196	11.659
115	6751.386	11.762
116	6726.532	11.865
117	6735.391	11.968
118	6730.866	12.071
119	6701.692	12.175
120	6745.126	12.278
