# Supplementary material for: Spatial control of the APC/C ensures the rapid degradation of cyclin B1
Source: EMBO J. 2024 Aug 14;43(19):4324–55. doi: 10.1038/s44318-024-00194-2 (PMC11445581; doi:10.1038/s44318-024-00194-2)
Supplement: Supplementary file 8 — Source data Fig. 4 [file 44318_2024_194_MOESM8_ESM.zip › Figure 4/Fig 4J/LANA-Securin/C1-220407_4868_4.txt]

	Plot Values	Distance
1	10062.014	0.000
2	10039.401	0.103
3	9872.970	0.206
4	9827.787	0.310
5	9887.198	0.413
6	9761.423	0.516
7	9699.832	0.619
8	9708.525	0.722
9	9719.812	0.825
10	9595.648	0.929
11	9525.262	1.032
12	9433.386	1.135
13	9303.693	1.238
14	9172.275	1.341
15	9101.524	1.444
16	9026.784	1.548
17	8906.839	1.651
18	8804.316	1.754
19	8760.811	1.857
20	8642.093	1.960
21	8639.903	2.063
22	8613.102	2.167
23	8558.265	2.270
24	8562.879	2.373
25	8495.567	2.476
26	8427.364	2.579
27	8371.133	2.683
28	8489.658	2.786
29	8494.912	2.889
30	8544.556	2.992
31	8529.828	3.095
32	8471.293	3.198
33	8555.894	3.302
34	8490.359	3.405
35	8463.213	3.508
36	8499.480	3.611
37	8456.224	3.714
38	8507.239	3.817
39	8523.912	3.921
40	8518.605	4.024
41	8462.433	4.127
42	8630.223	4.230
43	8634.105	4.333
44	8573.438	4.437
45	8576.119	4.540
46	8695.036	4.643
47	8694.913	4.746
48	8683.051	4.849
49	8700.814	4.952
50	8658.740	5.056
51	8694.241	5.159
52	8748.247	5.262
53	8794.030	5.365
54	8806.312	5.468
55	8886.997	5.571
56	8952.101	5.675
57	9031.805	5.778
58	9049.465	5.881
59	9142.264	5.984
60	9115.056	6.087
61	9129.240	6.190
62	9193.479	6.294
63	9241.318	6.397
64	9183.666	6.500
65	9177.526	6.603
66	9195.373	6.706
67	9080.473	6.810
68	9094.400	6.913
69	9084.122	7.016
70	9122.445	7.119
71	9131.292	7.222
72	9167.660	7.325
73	9216.317	7.429
74	9237.607	7.532
75	9150.705	7.635
76	9051.081	7.738
77	8992.336	7.841
78	8926.455	7.944
79	8841.003	8.048
80	8817.596	8.151
81	8662.867	8.254
82	8597.298	8.357
83	8489.093	8.460
84	8416.143	8.563
85	8463.113	8.667
86	8353.899	8.770
87	8382.093	8.873
88	8392.813	8.976
89	8417.312	9.079
90	8503.540	9.183
91	8569.101	9.286
92	8648.919	9.389
93	8657.365	9.492
94	8592.896	9.595
95	8639.126	9.698
96	8700.524	9.802
97	8675.972	9.905
98	8623.905	10.008
99	8689.852	10.111
100	8567.911	10.214
101	8548.302	10.317
102	8576.181	10.421
103	8582.282	10.524
104	8566.428	10.627
105	8568.736	10.730
106	8623.546	10.833
107	8631.548	10.937
108	8725.447	11.040
109	8841.497	11.143
110	9002.043	11.246
111	9042.864	11.349
112	9151.841	11.452
113	9225.356	11.556
114	9401.871	11.659
115	9517.229	11.762
116	9592.015	11.865
117	9647.148	11.968
118	9802.243	12.071
119	9904.132	12.175
120	9931.107	12.278
121	10148.961	12.381
122	10212.117	12.484
123	10138.450	12.587
