# Supplementary material for: Spatial control of the APC/C ensures the rapid degradation of cyclin B1
Source: EMBO J. 2024 Aug 14;43(19):4324–55. doi: 10.1038/s44318-024-00194-2 (PMC11445581; doi:10.1038/s44318-024-00194-2)
Supplement: Supplementary file 8 — Source data Fig. 4 [file 44318_2024_194_MOESM8_ESM.zip › Figure 4/Fig 4J/LANA-Securin/C3-230323_4868_2.txt]

	Plot Values	Distance
1	5126.520	0.000
2	5113.923	0.103
3	5128.736	0.206
4	5176.164	0.310
5	5157.508	0.413
6	5100.873	0.516
7	5109.193	0.619
8	5147.920	0.722
9	5161.992	0.825
10	5155.844	0.929
11	5154.390	1.032
12	5109.831	1.135
13	5162.460	1.238
14	5187.839	1.341
15	5170.061	1.444
16	5128.797	1.548
17	5163.921	1.651
18	5122.797	1.754
19	5133.276	1.857
20	5130.858	1.960
21	5202.786	2.063
22	5188.934	2.167
23	5132.345	2.270
24	5076.971	2.373
25	5031.052	2.476
26	5084.040	2.579
27	5154.494	2.683
28	5133.981	2.786
29	5073.143	2.889
30	5128.443	2.992
31	5158.300	3.095
32	5149.505	3.198
33	5147.527	3.302
34	5095.766	3.405
35	5095.608	3.508
36	5097.698	3.611
37	5171.636	3.714
38	5151.014	3.817
39	5148.504	3.921
40	5166.476	4.024
41	5194.724	4.127
42	5212.676	4.230
43	5290.587	4.333
44	5343.949	4.437
45	5373.329	4.540
46	5372.425	4.643
47	5336.315	4.746
48	5306.346	4.849
49	5283.074	4.952
50	5324.211	5.056
51	5370.003	5.159
52	5393.730	5.262
53	5422.706	5.365
54	5438.858	5.468
55	5430.294	5.571
56	5413.206	5.675
57	5469.278	5.778
58	5453.542	5.881
59	5409.358	5.984
60	5360.941	6.087
61	5330.511	6.190
62	5371.929	6.294
63	5329.167	6.397
64	5297.473	6.500
65	5238.684	6.603
66	5226.712	6.706
67	5232.977	6.810
68	5218.561	6.913
69	5224.535	7.016
70	5206.163	7.119
71	5254.571	7.222
72	5227.396	7.325
73	5294.106	7.429
74	5246.795	7.532
75	5221.954	7.635
76	5229.574	7.738
77	5207.340	7.841
78	5237.570	7.944
79	5196.953	8.048
80	5283.882	8.151
81	5251.155	8.254
82	5286.187	8.357
83	5323.350	8.460
84	5279.057	8.563
85	5252.331	8.667
86	5287.495	8.770
87	5271.205	8.873
88	5234.450	8.976
89	5304.094	9.079
90	5299.197	9.183
91	5329.054	9.286
92	5285.250	9.389
93	5248.857	9.492
94	5240.018	9.595
95	5248.839	9.698
96	5227.445	9.802
97	5167.269	9.905
98	5189.238	10.008
99	5227.934	10.111
100	5233.978	10.214
101	5176.423	10.317
102	5168.586	10.421
103	5149.724	10.524
104	5193.748	10.627
105	5174.226	10.730
106	5110.144	10.833
107	5071.075	10.937
108	5100.718	11.040
109	5144.894	11.143
110	5129.917	11.246
111	5125.314	11.349
112	5171.995	11.452
113	5096.385	11.556
114	5128.289	11.659
115	5135.690	11.762
116	5200.965	11.865
117	5211.952	11.968
118	5148.188	12.071
119	5168.015	12.175
120	5139.641	12.278
121	5181.432	12.381
122	5197.482	12.484
123	5176.866	12.587
124	5132.776	12.690
125	5152.790	12.794
126	5191.255	12.897
127	5221.999	13.000
128	5186.663	13.103
129	5185.435	13.206
130	5206.690	13.310
131	5191.194	13.413
132	5214.061	13.516
133	5186.363	13.619
134	5191.152	13.722
135	5215.435	13.825
136	5225.469	13.929
137	5217.960	14.032
138	5225.564	14.135
139	5190.426	14.238
140	5139.974	14.341
141	5156.060	14.444
