# Supplementary material for: Spatial control of the APC/C ensures the rapid degradation of cyclin B1
Source: EMBO J. 2024 Aug 14;43(19):4324–55. doi: 10.1038/s44318-024-00194-2 (PMC11445581; doi:10.1038/s44318-024-00194-2)
Supplement: Supplementary file 8 — Source data Fig. 4 [file 44318_2024_194_MOESM8_ESM.zip › Figure 4/Fig 4J/LANA-Securin/C1-220407_4868_5.txt]

	Plot Values	Distance
1	9944.789	0.000
2	9868.229	0.103
3	9785.596	0.206
4	9857.553	0.310
5	9807.295	0.413
6	9682.942	0.516
7	9669.634	0.619
8	9510.101	0.722
9	9530.034	0.825
10	9378.278	0.929
11	9279.112	1.032
12	9161.936	1.135
13	9110.010	1.238
14	9033.643	1.341
15	8881.339	1.444
16	8789.146	1.548
17	8708.839	1.651
18	8676.663	1.754
19	8533.602	1.857
20	8503.943	1.960
21	8444.070	2.063
22	8517.014	2.167
23	8580.044	2.270
24	8501.637	2.373
25	8457.863	2.476
26	8374.477	2.579
27	8437.479	2.683
28	8405.403	2.786
29	8483.863	2.889
30	8502.987	2.992
31	8500.822	3.095
32	8494.955	3.198
33	8453.581	3.302
34	8516.708	3.405
35	8524.422	3.508
36	8477.355	3.611
37	8407.907	3.714
38	8425.257	3.817
39	8423.567	3.921
40	8473.898	4.024
41	8520.466	4.127
42	8481.527	4.230
43	8567.376	4.333
44	8466.984	4.437
45	8493.240	4.540
46	8468.620	4.643
47	8458.864	4.746
48	8426.801	4.849
49	8395.949	4.952
50	8342.447	5.056
51	8315.643	5.159
52	8332.320	5.262
53	8421.637	5.365
54	8358.200	5.468
55	8411.215	5.571
56	8511.817	5.675
57	8557.899	5.778
58	8593.546	5.881
59	8761.752	5.984
60	8866.683	6.087
61	9013.656	6.190
62	9142.844	6.294
63	9107.486	6.397
64	9222.864	6.500
65	9284.115	6.603
66	9431.005	6.706
67	9366.123	6.810
68	9375.443	6.913
69	9390.729	7.016
70	9394.489	7.119
71	9310.737	7.222
72	9229.197	7.325
73	9127.373	7.429
74	9056.080	7.532
75	9000.684	7.635
76	8829.951	7.738
77	8772.763	7.841
78	8707.548	7.944
79	8771.335	8.048
80	8717.037	8.151
81	8759.877	8.254
82	8772.825	8.357
83	8805.502	8.460
84	8812.755	8.563
85	8869.358	8.667
86	8840.755	8.770
87	8846.111	8.873
88	8767.118	8.976
89	8726.163	9.079
90	8732.132	9.183
91	8738.122	9.286
92	8567.368	9.389
93	8561.955	9.492
94	8518.687	9.595
95	8337.225	9.698
96	8331.685	9.802
97	8332.331	9.905
98	8252.567	10.008
99	8262.366	10.111
100	8262.171	10.214
101	8271.851	10.317
102	8331.834	10.421
103	8472.294	10.524
104	8481.195	10.627
105	8490.969	10.730
106	8531.519	10.833
107	8632.020	10.937
108	8755.757	11.040
109	8915.755	11.143
110	8997.043	11.246
111	9166.480	11.349
112	9379.767	11.452
113	9438.077	11.556
114	9481.599	11.659
115	9560.314	11.762
116	9665.951	11.865
117	9788.966	11.968
118	9945.010	12.071
119	9965.695	12.175
120	9992.563	12.278
