# Supplementary material for: Spatial control of the APC/C ensures the rapid degradation of cyclin B1
Source: EMBO J. 2024 Aug 14;43(19):4324–55. doi: 10.1038/s44318-024-00194-2 (PMC11445581; doi:10.1038/s44318-024-00194-2)
Supplement: Supplementary file 8 — Source data Fig. 4 [file 44318_2024_194_MOESM8_ESM.zip › Figure 4/Fig 4J/LANA-Securin/C2-230323_4868_0.txt]

	Plot Values	Distance
1	10330.772	0.000
2	10366.283	0.103
3	10474.506	0.206
4	10592.180	0.310
5	10629.589	0.413
6	10695.530	0.516
7	10660.652	0.619
8	10819.156	0.722
9	10947.126	0.825
10	10844.429	0.929
11	10815.900	1.032
12	10893.722	1.135
13	10858.751	1.238
14	10816.872	1.341
15	10709.061	1.444
16	10726.074	1.548
17	10874.091	1.651
18	10710.533	1.754
19	10648.886	1.857
20	10826.923	1.960
21	10548.253	2.063
22	10679.735	2.167
23	10868.289	2.270
24	10809.250	2.373
25	10890.436	2.476
26	10916.757	2.579
27	10979.268	2.683
28	10963.044	2.786
29	11036.067	2.889
30	11069.084	2.992
31	10995.899	3.095
32	11010.590	3.198
33	11065.035	3.302
34	11024.731	3.405
35	11029.037	3.508
36	11155.883	3.611
37	11094.368	3.714
38	11181.841	3.817
39	11125.316	3.921
40	11221.892	4.024
41	11209.057	4.127
42	11276.966	4.230
43	11278.250	4.333
44	11439.403	4.437
45	11449.136	4.540
46	11451.002	4.643
47	11538.949	4.746
48	11591.493	4.849
49	11541.589	4.952
50	11537.149	5.056
51	11505.095	5.159
52	11593.848	5.262
53	11581.100	5.365
54	11535.956	5.468
55	11541.817	5.571
56	11431.922	5.675
57	11478.541	5.778
58	11506.330	5.881
59	11541.733	5.984
60	11390.306	6.087
61	11371.411	6.190
62	11558.577	6.294
63	11445.239	6.397
64	11576.752	6.500
65	11607.885	6.603
66	11594.523	6.706
67	11744.898	6.810
68	11788.154	6.913
69	11690.031	7.016
70	11605.354	7.119
71	11677.649	7.222
72	11567.668	7.325
73	11698.295	7.429
74	11806.467	7.532
75	11707.597	7.635
76	11743.405	7.738
77	11762.588	7.841
78	11662.954	7.944
79	11671.144	8.048
80	11764.963	8.151
81	11788.612	8.254
82	11776.084	8.357
83	11737.479	8.460
84	11673.496	8.563
85	11645.450	8.667
86	11671.489	8.770
87	11824.823	8.873
88	11639.414	8.976
89	11704.881	9.079
90	11438.076	9.183
91	11617.221	9.286
92	11450.854	9.389
93	11455.130	9.492
94	11397.464	9.595
95	11413.643	9.698
96	11304.013	9.802
97	11243.807	9.905
98	11243.338	10.008
99	11197.731	10.111
100	11115.227	10.214
101	11256.871	10.317
102	11137.205	10.421
103	11017.019	10.524
104	11102.692	10.627
105	11147.828	10.730
106	11027.064	10.833
107	11011.938	10.937
108	11049.008	11.040
109	11090.828	11.143
110	11072.269	11.246
111	11123.316	11.349
112	11045.152	11.452
113	11127.656	11.556
114	11132.114	11.659
115	11194.494	11.762
116	11056.580	11.865
117	11215.134	11.968
118	11087.945	12.071
119	11104.835	12.175
120	11174.691	12.278
121	11075.391	12.381
122	11007.958	12.484
123	10860.149	12.587
124	10880.655	12.690
125	10797.187	12.794
