# Supplementary material for: Spatial control of the APC/C ensures the rapid degradation of cyclin B1
Source: EMBO J. 2024 Aug 14;43(19):4324–55. doi: 10.1038/s44318-024-00194-2 (PMC11445581; doi:10.1038/s44318-024-00194-2)
Supplement: Supplementary file 8 — Source data Fig. 4 [file 44318_2024_194_MOESM8_ESM.zip › Figure 4/Fig 4J/LANA-Securin/C1-220407_4868_1.txt]

	Plot Values	Distance
1	10174.279	0.000
2	10166.568	0.103
3	10120.624	0.206
4	10087.729	0.310
5	10027.042	0.413
6	9994.789	0.516
7	9918.314	0.619
8	9774.989	0.722
9	9738.674	0.825
10	9677.533	0.929
11	9661.328	1.032
12	9549.178	1.135
13	9463.022	1.238
14	9357.426	1.341
15	9278.480	1.444
16	9238.051	1.548
17	9057.007	1.651
18	9002.911	1.754
19	8921.360	1.857
20	8913.390	1.960
21	8839.807	2.063
22	8760.681	2.167
23	8796.685	2.270
24	8737.208	2.373
25	8721.053	2.476
26	8728.001	2.579
27	8632.299	2.683
28	8710.209	2.786
29	8670.034	2.889
30	8590.727	2.992
31	8606.816	3.095
32	8665.292	3.198
33	8699.443	3.302
34	8727.398	3.405
35	8766.230	3.508
36	8793.437	3.611
37	8762.057	3.714
38	8719.387	3.817
39	8910.668	3.921
40	8874.290	4.024
41	8962.348	4.127
42	9024.513	4.230
43	9054.500	4.333
44	9085.222	4.437
45	9152.407	4.540
46	9183.596	4.643
47	9175.600	4.746
48	9169.893	4.849
49	9234.726	4.952
50	9269.754	5.056
51	9200.542	5.159
52	9302.629	5.262
53	9314.849	5.365
54	9274.073	5.468
55	9244.606	5.571
56	9248.133	5.675
57	9293.198	5.778
58	9200.561	5.881
59	9127.863	5.984
60	9094.627	6.087
61	9057.942	6.190
62	9073.935	6.294
63	9157.670	6.397
64	9182.220	6.500
65	9194.408	6.603
66	9218.338	6.706
67	9263.764	6.810
68	9245.755	6.913
69	9245.061	7.016
70	9297.206	7.119
71	9262.754	7.222
72	9386.859	7.325
73	9367.228	7.429
74	9530.044	7.532
75	9636.373	7.635
76	9760.931	7.738
77	9828.784	7.841
78	9898.963	7.944
79	9927.241	8.048
80	9986.633	8.151
81	9931.568	8.254
82	9905.666	8.357
83	9931.776	8.460
84	9782.776	8.563
85	9783.948	8.667
86	9571.908	8.770
87	9551.538	8.873
88	9360.602	8.976
89	9212.260	9.079
90	9032.367	9.183
91	8876.344	9.286
92	8811.100	9.389
93	8682.057	9.492
94	8557.939	9.595
95	8563.008	9.698
96	8580.987	9.802
97	8641.274	9.905
98	8541.486	10.008
99	8584.911	10.111
100	8658.418	10.214
101	8593.452	10.317
102	8598.997	10.421
103	8590.021	10.524
104	8632.128	10.627
105	8666.992	10.730
106	8782.934	10.833
107	8829.843	10.937
108	8891.511	11.040
109	9035.744	11.143
110	9196.320	11.246
111	9380.063	11.349
112	9427.843	11.452
113	9741.225	11.556
114	9930.153	11.659
115	10016.918	11.762
116	10035.406	11.865
117	10100.359	11.968
118	10160.402	12.071
119	10235.722	12.175
120	10321.500	12.278
121	10574.365	12.381
122	10648.317	12.484
123	10704.472	12.587
124	10496.799	12.690
125	10209.396	12.794
