# Supplementary material for: Spatial control of the APC/C ensures the rapid degradation of cyclin B1
Source: EMBO J. 2024 Aug 14;43(19):4324–55. doi: 10.1038/s44318-024-00194-2 (PMC11445581; doi:10.1038/s44318-024-00194-2)
Supplement: Supplementary file 8 — Source data Fig. 4 [file 44318_2024_194_MOESM8_ESM.zip › Figure 4/Fig 4J/LANA-Securin/C2-230323_4868_1.txt]

	Plot Values	Distance
1	7831.486	0.000
2	7890.230	0.103
3	7895.960	0.206
4	7951.010	0.310
5	7997.903	0.413
6	7969.164	0.516
7	7970.060	0.619
8	7976.756	0.722
9	8014.329	0.825
10	8017.370	0.929
11	8079.892	1.032
12	8127.632	1.135
13	8155.811	1.238
14	8205.654	1.341
15	8190.577	1.444
16	8206.969	1.548
17	8234.630	1.651
18	8215.415	1.754
19	8192.233	1.857
20	8199.559	1.960
21	8147.477	2.063
22	8191.482	2.167
23	8091.651	2.270
24	8077.792	2.373
25	8156.105	2.476
26	8180.571	2.579
27	8151.954	2.683
28	8140.832	2.786
29	8201.238	2.889
30	8142.753	2.992
31	8262.610	3.095
32	8279.199	3.198
33	8260.880	3.302
34	8276.748	3.405
35	8241.917	3.508
36	8303.949	3.611
37	8361.889	3.714
38	8385.625	3.817
39	8305.746	3.921
40	8254.854	4.024
41	8279.523	4.127
42	8247.942	4.230
43	8312.167	4.333
44	8326.725	4.437
45	8311.397	4.540
46	8257.569	4.643
47	8316.910	4.746
48	8298.515	4.849
49	8230.839	4.952
50	8222.075	5.056
51	8242.672	5.159
52	8231.078	5.262
53	8240.168	5.365
54	8177.935	5.468
55	8154.878	5.571
56	8142.775	5.675
57	8232.087	5.778
58	8257.054	5.881
59	8262.225	5.984
60	8229.021	6.087
61	8264.002	6.190
62	8248.387	6.294
63	8278.301	6.397
64	8328.618	6.500
65	8332.288	6.603
66	8229.226	6.706
67	8288.739	6.810
68	8308.477	6.913
69	8322.547	7.016
70	8260.819	7.119
71	8271.412	7.222
72	8330.080	7.325
73	8357.858	7.429
74	8339.518	7.532
75	8347.030	7.635
76	8288.033	7.738
77	8283.524	7.841
78	8331.222	7.944
79	8387.879	8.048
80	8374.237	8.151
81	8451.139	8.254
82	8404.514	8.357
83	8378.723	8.460
84	8307.494	8.563
85	8384.533	8.667
86	8357.107	8.770
87	8369.689	8.873
88	8285.043	8.976
89	8299.994	9.079
90	8313.591	9.183
91	8244.378	9.286
92	8260.614	9.389
93	8255.615	9.492
94	8229.216	9.595
95	8303.791	9.698
96	8220.516	9.802
97	8279.841	9.905
98	8153.493	10.008
99	8190.987	10.111
100	8206.060	10.214
101	8267.277	10.317
102	8280.325	10.421
103	8242.156	10.524
104	8238.128	10.627
105	8251.984	10.730
106	8267.650	10.833
107	8232.688	10.937
108	8243.814	11.040
109	8206.688	11.143
110	8222.997	11.246
111	8241.699	11.349
112	8198.678	11.452
113	8221.139	11.556
114	8283.724	11.659
115	8258.084	11.762
116	8237.346	11.865
117	8226.493	11.968
118	8321.668	12.071
119	8307.949	12.175
120	8318.198	12.278
121	8261.830	12.381
122	8203.466	12.484
123	8262.664	12.587
124	8204.839	12.690
125	8137.426	12.794
126	8173.295	12.897
127	8168.121	13.000
128	8177.327	13.103
129	8074.451	13.206
130	8049.547	13.310
131	7990.762	13.413
