# Supplementary material for: Spatial control of the APC/C ensures the rapid degradation of cyclin B1
Source: EMBO J. 2024 Aug 14;43(19):4324–55. doi: 10.1038/s44318-024-00194-2 (PMC11445581; doi:10.1038/s44318-024-00194-2)
Supplement: Supplementary file 8 — Source data Fig. 4 [file 44318_2024_194_MOESM8_ESM.zip › Figure 4/Fig 4J/LANA-Securin/C3-220412_4868_8.txt]

	Plot Values	Distance
1	5129.468	0.000
2	5099.917	0.103
3	5106.667	0.206
4	5093.062	0.310
5	5117.389	0.413
6	5117.101	0.516
7	5105.599	0.619
8	5123.794	0.722
9	5095.017	0.825
10	5087.880	0.929
11	5085.624	1.032
12	5074.657	1.135
13	5107.412	1.238
14	5064.835	1.341
15	5066.641	1.444
16	5122.542	1.548
17	5096.616	1.651
18	5081.358	1.754
19	5093.208	1.857
20	5070.334	1.960
21	5072.838	2.063
22	5108.221	2.167
23	5094.628	2.270
24	5059.797	2.373
25	5089.840	2.476
26	5091.716	2.579
27	5120.934	2.683
28	5095.427	2.786
29	5154.822	2.889
30	5155.462	2.992
31	5120.616	3.095
32	5124.760	3.198
33	5139.299	3.302
34	5127.371	3.405
35	5131.849	3.508
36	5153.687	3.611
37	5135.291	3.714
38	5175.485	3.817
39	5170.155	3.921
40	5202.570	4.024
41	5172.572	4.127
42	5156.702	4.230
43	5168.787	4.333
44	5190.498	4.437
45	5179.399	4.540
46	5166.246	4.643
47	5174.722	4.746
48	5136.703	4.849
49	5140.434	4.952
50	5128.483	5.056
51	5177.208	5.159
52	5164.830	5.262
53	5115.404	5.365
54	5153.638	5.468
55	5116.569	5.571
56	5121.268	5.675
57	5141.590	5.778
58	5142.003	5.881
59	5127.981	5.984
60	5103.509	6.087
61	5051.447	6.190
62	5097.292	6.294
63	5124.996	6.397
64	5110.618	6.500
65	5123.471	6.603
66	5094.553	6.706
67	5102.787	6.810
68	5123.053	6.913
69	5095.321	7.016
70	5091.683	7.119
71	5086.051	7.222
72	5143.567	7.325
73	5162.368	7.429
74	5128.544	7.532
75	5094.229	7.635
76	5087.833	7.738
77	5096.118	7.841
78	5093.305	7.944
79	5076.101	8.048
80	5091.218	8.151
81	5090.216	8.254
82	5126.312	8.357
83	5121.396	8.460
84	5149.478	8.563
85	5098.256	8.667
86	5090.123	8.770
87	5095.953	8.873
88	5089.687	8.976
89	5094.570	9.079
90	5116.661	9.183
91	5123.406	9.286
92	5080.474	9.389
93	5107.105	9.492
94	5127.157	9.595
95	5113.306	9.698
96	5112.731	9.802
97	5122.305	9.905
98	5143.430	10.008
99	5108.222	10.111
100	5138.331	10.214
101	5108.941	10.317
102	5147.620	10.421
103	5134.059	10.524
104	5177.274	10.627
