# Supplementary material for: Spatial control of the APC/C ensures the rapid degradation of cyclin B1
Source: EMBO J. 2024 Aug 14;43(19):4324–55. doi: 10.1038/s44318-024-00194-2 (PMC11445581; doi:10.1038/s44318-024-00194-2)
Supplement: Supplementary file 8 — Source data Fig. 4 [file 44318_2024_194_MOESM8_ESM.zip › Figure 4/Fig 4J/LANA-Securin/C2-220407_4868_2A.txt]

	Plot Values	Distance
1	8095.641	0.000
2	8166.879	0.103
3	8156.047	0.206
4	8207.842	0.310
5	8178.264	0.413
6	8229.046	0.516
7	8140.967	0.619
8	8150.761	0.722
9	8149.980	0.825
10	8106.614	0.929
11	8143.036	1.032
12	8129.183	1.135
13	8097.793	1.238
14	8078.588	1.341
15	8112.927	1.444
16	8147.536	1.548
17	8186.253	1.651
18	8188.242	1.754
19	8141.013	1.857
20	8130.042	1.960
21	8153.790	2.063
22	8154.556	2.167
23	8202.882	2.270
24	8283.263	2.373
25	8164.447	2.476
26	8155.754	2.579
27	8192.023	2.683
28	8192.723	2.786
29	8267.036	2.889
30	8230.765	2.992
31	8169.745	3.095
32	8217.329	3.198
33	8157.794	3.302
34	8182.010	3.405
35	8100.309	3.508
36	8085.994	3.611
37	8091.073	3.714
38	8027.294	3.817
39	8076.943	3.921
40	8073.654	4.024
41	8159.953	4.127
42	8115.114	4.230
43	8063.020	4.333
44	8055.974	4.437
45	8075.793	4.540
46	7988.761	4.643
47	8061.812	4.746
48	8028.681	4.849
49	7982.997	4.952
50	8020.317	5.056
51	8046.835	5.159
52	8024.871	5.262
53	8083.090	5.365
54	8014.683	5.468
55	8070.473	5.571
56	8086.197	5.675
57	8021.235	5.778
58	7970.034	5.881
59	7986.941	5.984
60	7976.783	6.087
61	8021.309	6.190
62	8047.526	6.294
63	8029.763	6.397
64	8052.780	6.500
65	8012.552	6.603
66	7978.934	6.706
67	8018.706	6.810
68	8029.916	6.913
69	7972.822	7.016
70	7950.709	7.119
71	7960.353	7.222
72	7946.322	7.325
73	7950.087	7.429
74	7939.159	7.532
75	8020.008	7.635
76	8028.057	7.738
77	8031.458	7.841
78	8010.336	7.944
79	8028.831	8.048
80	7968.903	8.151
81	8041.264	8.254
82	8048.187	8.357
83	8106.268	8.460
84	8058.953	8.563
85	8020.953	8.667
86	7912.610	8.770
87	7979.135	8.873
88	7977.411	8.976
89	7961.151	9.079
90	8023.052	9.183
91	7997.315	9.286
92	8024.534	9.389
93	8022.292	9.492
94	7988.666	9.595
95	8067.910	9.698
96	8004.123	9.802
97	7970.311	9.905
98	7903.808	10.008
99	7889.198	10.111
100	7784.446	10.214
101	7917.127	10.317
102	7911.333	10.421
103	7875.568	10.524
104	7898.678	10.627
105	7852.250	10.730
106	7836.318	10.833
107	7858.295	10.937
108	7809.638	11.040
109	7857.188	11.143
110	7899.216	11.246
111	7895.589	11.349
112	7916.181	11.452
113	7899.577	11.556
114	7852.698	11.659
115	7852.134	11.762
116	7838.340	11.865
117	7774.047	11.968
118	7822.283	12.071
