# Supplementary material for: Spatial control of the APC/C ensures the rapid degradation of cyclin B1
Source: EMBO J. 2024 Aug 14;43(19):4324–55. doi: 10.1038/s44318-024-00194-2 (PMC11445581; doi:10.1038/s44318-024-00194-2)
Supplement: Supplementary file 8 — Source data Fig. 4 [file 44318_2024_194_MOESM8_ESM.zip › Figure 4/Fig 4J/LANA-Securin/C1-220407_4868_3A.txt]

	Plot Values	Distance
1	9628.297	0.000
2	9711.225	0.103
3	9710.189	0.206
4	9578.475	0.310
5	9431.230	0.413
6	9301.560	0.516
7	9151.867	0.619
8	8973.555	0.722
9	8870.463	0.825
10	8676.461	0.929
11	8557.980	1.032
12	8404.086	1.135
13	8300.767	1.238
14	8256.750	1.341
15	8229.323	1.444
16	8074.835	1.548
17	8156.444	1.651
18	8034.396	1.754
19	8004.984	1.857
20	7956.125	1.960
21	7951.265	2.063
22	8016.975	2.167
23	7989.659	2.270
24	7996.766	2.373
25	8095.288	2.476
26	8119.886	2.579
27	8081.860	2.683
28	8117.958	2.786
29	8139.550	2.889
30	8174.992	2.992
31	8101.856	3.095
32	8181.145	3.198
33	8159.029	3.302
34	8198.856	3.405
35	8254.290	3.508
36	8242.319	3.611
37	8229.337	3.714
38	8302.589	3.817
39	8299.892	3.921
40	8274.174	4.024
41	8181.819	4.127
42	8250.369	4.230
43	8221.414	4.333
44	8279.360	4.437
45	8325.737	4.540
46	8322.957	4.643
47	8330.785	4.746
48	8347.332	4.849
49	8317.425	4.952
50	8303.646	5.056
51	8195.365	5.159
52	8166.519	5.262
53	8147.093	5.365
54	8106.609	5.468
55	8054.035	5.571
56	8057.159	5.675
57	8055.534	5.778
58	8057.416	5.881
59	8100.574	5.984
60	8103.504	6.087
61	8139.885	6.190
62	8203.938	6.294
63	8211.830	6.397
64	8371.106	6.500
65	8343.950	6.603
66	8409.077	6.706
67	8525.042	6.810
68	8503.229	6.913
69	8504.607	7.016
70	8546.431	7.119
71	8544.683	7.222
72	8554.072	7.325
73	8515.910	7.429
74	8571.970	7.532
75	8575.295	7.635
76	8479.077	7.738
77	8438.872	7.841
78	8436.595	7.944
79	8453.455	8.048
80	8400.587	8.151
81	8429.978	8.254
82	8374.914	8.357
83	8323.066	8.460
84	8297.492	8.563
85	8257.392	8.667
86	8183.461	8.770
87	8228.929	8.873
88	8125.698	8.976
89	8067.282	9.079
90	8051.199	9.183
91	7927.250	9.286
92	7991.095	9.389
93	8008.560	9.492
94	8020.051	9.595
95	8034.163	9.698
96	8052.343	9.802
97	8102.171	9.905
98	8058.372	10.008
99	8098.239	10.111
100	8115.945	10.214
101	8185.684	10.317
102	8260.496	10.421
103	8354.882	10.524
104	8427.997	10.627
105	8427.013	10.730
106	8509.006	10.833
107	8542.806	10.937
108	8617.914	11.040
109	8620.621	11.143
110	8579.593	11.246
111	8542.376	11.349
112	8683.742	11.452
113	8698.039	11.556
114	8791.229	11.659
115	8708.069	11.762
116	8695.299	11.865
117	8721.604	11.968
118	8853.681	12.071
119	8879.206	12.175
120	8860.184	12.278
