# Supplementary material for: Spatial control of the APC/C ensures the rapid degradation of cyclin B1
Source: EMBO J. 2024 Aug 14;43(19):4324–55. doi: 10.1038/s44318-024-00194-2 (PMC11445581; doi:10.1038/s44318-024-00194-2)
Supplement: Supplementary file 8 — Source data Fig. 4 [file 44318_2024_194_MOESM8_ESM.zip › Figure 4/Fig 4J/LANA-Securin/C3-220412_4868_1a.txt]

	Plot Values	Distance
1	5468.986	0.000
2	5463.724	0.103
3	5462.529	0.206
4	5522.314	0.310
5	5484.664	0.413
6	5475.896	0.516
7	5352.033	0.619
8	5449.051	0.722
9	5466.600	0.825
10	5419.294	0.929
11	5495.490	1.032
12	5507.001	1.135
13	5541.092	1.238
14	5531.535	1.341
15	5600.690	1.444
16	5653.669	1.548
17	5643.573	1.651
18	5756.078	1.754
19	5798.233	1.857
20	6003.548	1.960
21	6043.796	2.063
22	6074.407	2.167
23	6121.462	2.270
24	6181.217	2.373
25	6221.759	2.476
26	6153.658	2.579
27	6296.583	2.683
28	6361.433	2.786
29	6406.376	2.889
30	6433.298	2.992
31	6452.514	3.095
32	6597.316	3.198
33	6630.324	3.302
34	6589.612	3.405
35	6654.922	3.508
36	6647.708	3.611
37	6637.104	3.714
38	6656.048	3.817
39	6665.736	3.921
40	6622.226	4.024
41	6548.228	4.127
42	6650.820	4.230
43	6595.556	4.333
44	6625.880	4.437
45	6570.315	4.540
46	6634.889	4.643
47	6685.631	4.746
48	6680.583	4.849
49	6712.911	4.952
50	6779.217	5.056
51	6818.889	5.159
52	6915.354	5.262
53	6987.606	5.365
54	7134.368	5.468
55	7258.025	5.571
56	7257.718	5.675
57	7347.369	5.778
58	7382.580	5.881
59	7295.464	5.984
60	7329.206	6.087
61	7355.898	6.190
62	7357.774	6.294
63	7405.692	6.397
64	7279.455	6.500
65	7275.577	6.603
66	7211.063	6.706
67	7090.434	6.810
68	7024.896	6.913
69	6797.027	7.016
70	6608.974	7.119
71	6524.051	7.222
72	6352.017	7.325
73	6236.332	7.429
74	6216.037	7.532
75	6035.373	7.635
76	5937.386	7.738
77	5861.990	7.841
78	5869.605	7.944
79	5762.459	8.048
80	5785.981	8.151
81	5767.863	8.254
82	5832.119	8.357
83	5789.867	8.460
84	5776.398	8.563
85	5809.008	8.667
86	5696.232	8.770
87	5639.887	8.873
88	5682.689	8.976
89	5615.665	9.079
90	5606.064	9.183
91	5596.583	9.286
92	5626.396	9.389
93	5569.369	9.492
94	5599.433	9.595
95	5569.276	9.698
96	5660.452	9.802
97	5583.313	9.905
98	5600.880	10.008
99	5536.920	10.111
100	5528.136	10.214
101	5588.322	10.317
102	5586.890	10.421
103	5577.633	10.524
104	5574.095	10.627
105	5549.290	10.730
106	5515.303	10.833
107	5513.023	10.937
108	5537.918	11.040
109	5536.993	11.143
110	5510.742	11.246
111	5494.896	11.349
112	5477.402	11.452
113	5467.209	11.556
114	5514.688	11.659
115	5457.100	11.762
116	5467.582	11.865
117	5493.054	11.968
118	5476.602	12.071
119	5432.847	12.175
120	5449.521	12.278
121	5400.521	12.381
122	5511.668	12.484
123	5453.958	12.587
124	5460.052	12.690
125	5478.667	12.794
126	5429.970	12.897
