# Supplementary material for: Spatial control of the APC/C ensures the rapid degradation of cyclin B1
Source: EMBO J. 2024 Aug 14;43(19):4324–55. doi: 10.1038/s44318-024-00194-2 (PMC11445581; doi:10.1038/s44318-024-00194-2)
Supplement: Supplementary file 8 — Source data Fig. 4 [file 44318_2024_194_MOESM8_ESM.zip › Figure 4/Fig 4J/LANA-Securin/C3-220407_4868_1A.txt]

	Plot Values	Distance
1	5445.150	0.000
2	5449.181	0.103
3	5454.499	0.206
4	5414.917	0.310
5	5474.387	0.413
6	5487.182	0.516
7	5432.500	0.619
8	5426.426	0.722
9	5433.288	0.825
10	5421.839	0.929
11	5508.445	1.032
12	5495.614	1.135
13	5466.483	1.238
14	5508.532	1.341
15	5484.397	1.444
16	5519.556	1.548
17	5465.841	1.651
18	5515.504	1.754
19	5491.813	1.857
20	5501.554	1.960
21	5470.641	2.063
22	5527.042	2.167
23	5443.428	2.270
24	5460.993	2.373
25	5538.877	2.476
26	5497.254	2.579
27	5578.860	2.683
28	5589.340	2.786
29	5574.414	2.889
30	5572.548	2.992
31	5587.241	3.095
32	5675.424	3.198
33	5700.959	3.302
34	5760.915	3.405
35	5779.911	3.508
36	5802.342	3.611
37	5817.460	3.714
38	5919.133	3.817
39	5977.742	3.921
40	6062.499	4.024
41	6215.341	4.127
42	6271.078	4.230
43	6384.865	4.333
44	6555.306	4.437
45	6738.034	4.540
46	6878.833	4.643
47	7173.398	4.746
48	7401.535	4.849
49	7436.289	4.952
50	7676.230	5.056
51	7771.388	5.159
52	7877.257	5.262
53	7967.028	5.365
54	8025.886	5.468
55	8072.114	5.571
56	8064.482	5.675
57	8058.176	5.778
58	7971.419	5.881
59	7917.777	5.984
60	7793.374	6.087
61	7772.431	6.190
62	7748.144	6.294
63	7826.758	6.397
64	7878.630	6.500
65	7884.439	6.603
66	7990.265	6.706
67	7985.405	6.810
68	7977.875	6.913
69	8002.211	7.016
70	7898.714	7.119
71	7745.850	7.222
72	7690.557	7.325
73	7547.120	7.429
74	7368.320	7.532
75	7224.823	7.635
76	7081.812	7.738
77	6942.419	7.841
78	6789.856	7.944
79	6527.467	8.048
80	6377.466	8.151
81	6296.612	8.254
82	6126.872	8.357
83	6050.620	8.460
84	5887.506	8.563
85	5801.454	8.667
86	5768.746	8.770
87	5732.148	8.873
88	5676.400	8.976
89	5590.593	9.079
90	5542.492	9.183
91	5505.238	9.286
92	5517.393	9.389
93	5479.504	9.492
94	5436.131	9.595
95	5442.764	9.698
96	5403.041	9.802
97	5427.814	9.905
98	5413.165	10.008
99	5426.396	10.111
100	5392.907	10.214
101	5373.033	10.317
102	5402.481	10.421
103	5393.283	10.524
104	5331.396	10.627
105	5374.615	10.730
106	5414.985	10.833
107	5347.101	10.937
108	5388.116	11.040
109	5350.579	11.143
110	5419.798	11.246
111	5404.709	11.349
112	5354.462	11.452
113	5322.485	11.556
114	5343.865	11.659
115	5330.670	11.762
116	5342.430	11.865
117	5369.358	11.968
118	5373.089	12.071
119	5352.438	12.175
120	5345.108	12.278
121	5340.007	12.381
122	5301.637	12.484
123	5330.259	12.587
