# Supplementary material for: Spatial control of the APC/C ensures the rapid degradation of cyclin B1
Source: EMBO J. 2024 Aug 14;43(19):4324–55. doi: 10.1038/s44318-024-00194-2 (PMC11445581; doi:10.1038/s44318-024-00194-2)
Supplement: Supplementary file 8 — Source data Fig. 4 [file 44318_2024_194_MOESM8_ESM.zip › Figure 4/Fig 4J/LANA-Securin/C1-220407_4868_2.txt]

	Plot Values	Distance
1	10600.484	0.000
2	10538.768	0.103
3	10376.886	0.206
4	10269.082	0.310
5	10151.306	0.413
6	9988.988	0.516
7	9890.969	0.619
8	9816.309	0.722
9	9683.846	0.825
10	9675.373	0.929
11	9515.164	1.032
12	9447.744	1.135
13	9355.801	1.238
14	9260.426	1.341
15	9159.329	1.444
16	8988.303	1.548
17	8958.079	1.651
18	8821.537	1.754
19	8710.609	1.857
20	8697.121	1.960
21	8626.704	2.063
22	8577.442	2.167
23	8563.766	2.270
24	8622.457	2.373
25	8601.971	2.476
26	8580.493	2.579
27	8489.805	2.683
28	8515.860	2.786
29	8549.740	2.889
30	8674.522	2.992
31	8637.523	3.095
32	8673.285	3.198
33	8554.823	3.302
34	8514.924	3.405
35	8578.084	3.508
36	8642.861	3.611
37	8665.884	3.714
38	8686.426	3.817
39	8711.428	3.921
40	8763.271	4.024
41	8673.809	4.127
42	8679.793	4.230
43	8706.283	4.333
44	8745.926	4.437
45	8850.961	4.540
46	8934.979	4.643
47	8981.465	4.746
48	9009.649	4.849
49	9147.317	4.952
50	9156.613	5.056
51	9155.685	5.159
52	9314.016	5.262
53	9328.869	5.365
54	9372.103	5.468
55	9303.964	5.571
56	9247.292	5.675
57	9256.728	5.778
58	9286.240	5.881
59	9184.297	5.984
60	9073.616	6.087
61	9140.593	6.190
62	9225.130	6.294
63	9226.812	6.397
64	9229.201	6.500
65	9202.521	6.603
66	9202.934	6.706
67	9242.420	6.810
68	9204.940	6.913
69	9189.743	7.016
70	9216.226	7.119
71	9206.550	7.222
72	9351.521	7.325
73	9431.905	7.429
74	9543.024	7.532
75	9630.327	7.635
76	9528.639	7.738
77	9669.109	7.841
78	9666.916	7.944
79	9700.394	8.048
80	9736.387	8.151
81	9715.408	8.254
82	9575.738	8.357
83	9464.397	8.460
84	9479.241	8.563
85	9323.599	8.667
86	9211.995	8.770
87	9000.324	8.873
88	9084.638	8.976
89	8987.150	9.079
90	8879.297	9.183
91	8914.887	9.286
92	8805.074	9.389
93	8800.601	9.492
94	8697.161	9.595
95	8585.240	9.698
96	8642.674	9.802
97	8640.191	9.905
98	8601.588	10.008
99	8594.242	10.111
100	8605.361	10.214
101	8528.366	10.317
102	8557.754	10.421
103	8574.227	10.524
104	8629.503	10.627
105	8661.116	10.730
106	8752.080	10.833
107	8800.471	10.937
108	8949.058	11.040
109	9021.395	11.143
110	9153.012	11.246
111	9363.257	11.349
112	9442.042	11.452
113	9587.242	11.556
114	9716.643	11.659
115	9882.589	11.762
116	9960.142	11.865
117	10052.860	11.968
118	10098.144	12.071
119	10141.419	12.175
120	10303.231	12.278
121	10400.375	12.381
122	10336.369	12.484
123	10155.589	12.587
