# Supplementary material for: Spatial control of the APC/C ensures the rapid degradation of cyclin B1
Source: EMBO J. 2024 Aug 14;43(19):4324–55. doi: 10.1038/s44318-024-00194-2 (PMC11445581; doi:10.1038/s44318-024-00194-2)
Supplement: Supplementary file 8 — Source data Fig. 4 [file 44318_2024_194_MOESM8_ESM.zip › Figure 4/Fig 4J/LANA-Securin/C1-220407_4868_3.txt]

	Plot Values	Distance
1	9918.943	0.000
2	9901.758	0.103
3	9793.088	0.206
4	9776.679	0.310
5	9787.188	0.413
6	9693.550	0.516
7	9705.740	0.619
8	9716.906	0.722
9	9695.070	0.825
10	9621.333	0.929
11	9582.754	1.032
12	9509.711	1.135
13	9366.775	1.238
14	9310.836	1.341
15	9207.476	1.444
16	9111.707	1.548
17	9071.236	1.651
18	9044.108	1.754
19	8920.975	1.857
20	8763.988	1.960
21	8623.692	2.063
22	8629.158	2.167
23	8654.631	2.270
24	8527.670	2.373
25	8524.305	2.476
26	8538.936	2.579
27	8504.833	2.683
28	8474.569	2.786
29	8418.148	2.889
30	8535.335	2.992
31	8471.863	3.095
32	8394.104	3.198
33	8483.546	3.302
34	8399.025	3.405
35	8439.015	3.508
36	8447.090	3.611
37	8535.664	3.714
38	8473.896	3.817
39	8484.694	3.921
40	8549.057	4.024
41	8619.502	4.127
42	8551.992	4.230
43	8571.606	4.333
44	8663.081	4.437
45	8566.172	4.540
46	8579.438	4.643
47	8725.980	4.746
48	8734.645	4.849
49	8716.529	4.952
50	8839.425	5.056
51	8789.104	5.159
52	8769.295	5.262
53	8921.717	5.365
54	8864.591	5.468
55	8851.694	5.571
56	8829.605	5.675
57	8857.261	5.778
58	8920.025	5.881
59	8932.526	5.984
60	8941.669	6.087
61	8978.873	6.190
62	9071.918	6.294
63	9154.997	6.397
64	9288.381	6.500
65	9396.396	6.603
66	9446.729	6.706
67	9466.186	6.810
68	9479.367	6.913
69	9468.815	7.016
70	9489.602	7.119
71	9486.345	7.222
72	9467.385	7.325
73	9527.565	7.429
74	9465.633	7.532
75	9459.396	7.635
76	9443.933	7.738
77	9275.006	7.841
78	9267.584	7.944
79	9162.546	8.048
80	9077.291	8.151
81	9065.227	8.254
82	8958.512	8.357
83	8835.805	8.460
84	8728.025	8.563
85	8703.733	8.667
86	8758.580	8.770
87	8647.456	8.873
88	8625.289	8.976
89	8748.275	9.079
90	8700.057	9.183
91	8662.330	9.286
92	8691.018	9.389
93	8712.614	9.492
94	8755.404	9.595
95	8719.464	9.698
96	8696.622	9.802
97	8736.431	9.905
98	8667.960	10.008
99	8638.313	10.111
100	8575.153	10.214
101	8598.452	10.317
102	8558.508	10.421
103	8575.199	10.524
104	8597.366	10.627
105	8600.859	10.730
106	8594.271	10.833
107	8671.641	10.937
108	8702.818	11.040
109	8721.722	11.143
110	8898.097	11.246
111	9012.887	11.349
112	9171.752	11.452
113	9199.748	11.556
114	9355.448	11.659
115	9591.326	11.762
116	9597.544	11.865
117	9728.063	11.968
118	9730.932	12.071
119	9873.443	12.175
120	9940.722	12.278
121	10019.055	12.381
122	10069.495	12.484
123	10135.977	12.587
124	10117.345	12.690
