# Supplementary material for: Spatial control of the APC/C ensures the rapid degradation of cyclin B1
Source: EMBO J. 2024 Aug 14;43(19):4324–55. doi: 10.1038/s44318-024-00194-2 (PMC11445581; doi:10.1038/s44318-024-00194-2)
Supplement: Supplementary file 8 — Source data Fig. 4 [file 44318_2024_194_MOESM8_ESM.zip › Figure 4/Fig 4J/LANA-Securin/C2-230323_4868_2.txt]

	Plot Values	Distance
1	6550.672	0.000
2	6537.259	0.103
3	6518.577	0.206
4	6577.336	0.310
5	6582.678	0.413
6	6548.284	0.516
7	6558.738	0.619
8	6599.893	0.722
9	6612.036	0.825
10	6583.254	0.929
11	6567.366	1.032
12	6545.971	1.135
13	6557.725	1.238
14	6593.663	1.341
15	6569.831	1.444
16	6574.989	1.548
17	6585.545	1.651
18	6584.876	1.754
19	6602.924	1.857
20	6561.766	1.960
21	6627.532	2.063
22	6657.921	2.167
23	6669.062	2.270
24	6641.278	2.373
25	6554.505	2.476
26	6673.363	2.579
27	6697.659	2.683
28	6643.717	2.786
29	6597.107	2.889
30	6644.654	2.992
31	6639.261	3.095
32	6672.604	3.198
33	6657.374	3.302
34	6627.293	3.405
35	6625.226	3.508
36	6722.223	3.611
37	6781.037	3.714
38	6686.660	3.817
39	6654.302	3.921
40	6693.458	4.024
41	6717.821	4.127
42	6688.504	4.230
43	6749.228	4.333
44	6708.734	4.437
45	6789.781	4.540
46	6817.826	4.643
47	6882.405	4.746
48	6767.333	4.849
49	6763.399	4.952
50	6707.455	5.056
51	6683.782	5.159
52	6736.776	5.262
53	6788.308	5.365
54	6806.178	5.468
55	6755.386	5.571
56	6743.857	5.675
57	6798.528	5.778
58	6789.951	5.881
59	6788.268	5.984
60	6777.794	6.087
61	6762.486	6.190
62	6756.680	6.294
63	6730.572	6.397
64	6759.073	6.500
65	6749.378	6.603
66	6801.053	6.706
67	6884.591	6.810
68	6906.629	6.913
69	6890.193	7.016
70	6815.110	7.119
71	6790.711	7.222
72	6751.954	7.325
73	6846.208	7.429
74	6764.935	7.532
75	6742.215	7.635
76	6736.390	7.738
77	6687.845	7.841
78	6793.232	7.944
79	6793.696	8.048
80	6823.824	8.151
81	6806.065	8.254
82	6827.325	8.357
83	6858.697	8.460
84	6878.491	8.563
85	6828.990	8.667
86	6804.748	8.770
87	6791.060	8.873
88	6832.775	8.976
89	6915.144	9.079
90	6929.824	9.183
91	6928.495	9.286
92	6825.891	9.389
93	6829.884	9.492
94	6782.341	9.595
95	6821.810	9.698
96	6821.588	9.802
97	6821.089	9.905
98	6858.466	10.008
99	6826.411	10.111
100	6834.017	10.214
101	6848.146	10.317
102	6852.724	10.421
103	6889.872	10.524
104	6916.824	10.627
105	6789.663	10.730
106	6769.246	10.833
107	6742.745	10.937
108	6745.957	11.040
109	6738.169	11.143
110	6760.708	11.246
111	6761.634	11.349
112	6780.991	11.452
113	6664.201	11.556
114	6811.038	11.659
115	6773.225	11.762
116	6801.092	11.865
117	6799.327	11.968
118	6734.497	12.071
119	6704.316	12.175
120	6714.104	12.278
121	6753.973	12.381
122	6714.341	12.484
123	6737.655	12.587
124	6664.700	12.690
125	6648.983	12.794
126	6726.000	12.897
127	6751.741	13.000
128	6785.571	13.103
129	6746.580	13.206
130	6768.129	13.310
131	6705.904	13.413
132	6731.627	13.516
133	6715.160	13.619
134	6726.050	13.722
135	6690.985	13.825
136	6670.022	13.929
137	6644.686	14.032
138	6650.057	14.135
139	6686.720	14.238
140	6625.708	14.341
141	6571.113	14.444
