# Supplementary material for: Spatial control of the APC/C ensures the rapid degradation of cyclin B1
Source: EMBO J. 2024 Aug 14;43(19):4324–55. doi: 10.1038/s44318-024-00194-2 (PMC11445581; doi:10.1038/s44318-024-00194-2)
Supplement: Supplementary file 8 — Source data Fig. 4 [file 44318_2024_194_MOESM8_ESM.zip › Figure 4/Fig 4J/CycB1_9-Securin/C3-220407_4867_2.txt]

	Plot Values	Distance
1	5262.805	0.000
2	5246.104	0.103
3	5234.172	0.206
4	5215.313	0.310
5	5218.845	0.413
6	5225.607	0.516
7	5219.682	0.619
8	5236.808	0.722
9	5215.907	0.825
10	5231.356	0.929
11	5254.663	1.032
12	5239.093	1.135
13	5245.913	1.238
14	5247.056	1.341
15	5272.869	1.444
16	5260.895	1.548
17	5273.547	1.651
18	5338.107	1.754
19	5322.584	1.857
20	5341.581	1.960
21	5320.011	2.063
22	5341.746	2.167
23	5399.652	2.270
24	5406.576	2.373
25	5414.914	2.476
26	5426.448	2.579
27	5485.218	2.683
28	5506.273	2.786
29	5538.648	2.889
30	5532.647	2.992
31	5561.285	3.095
32	5599.699	3.198
33	5609.133	3.302
34	5623.809	3.405
35	5711.569	3.508
36	5734.705	3.611
37	5812.859	3.714
38	5860.662	3.817
39	5968.355	3.921
40	6024.224	4.024
41	6022.365	4.127
42	6146.926	4.230
43	6175.475	4.333
44	6257.059	4.437
45	6309.088	4.540
46	6321.416	4.643
47	6358.883	4.746
48	6329.136	4.849
49	6329.446	4.952
50	6299.123	5.056
51	6212.671	5.159
52	6178.782	5.262
53	6033.759	5.365
54	6021.160	5.468
55	5966.806	5.571
56	5903.398	5.675
57	5877.844	5.778
58	5812.637	5.881
59	5746.325	5.984
60	5700.345	6.087
61	5659.272	6.190
62	5684.175	6.294
63	5659.712	6.397
64	5601.172	6.500
65	5628.914	6.603
66	5700.853	6.706
67	5677.427	6.810
68	5718.326	6.913
69	5698.986	7.016
70	5747.887	7.119
71	5711.559	7.222
72	5783.020	7.325
73	5770.585	7.429
74	5773.784	7.532
75	5802.786	7.635
76	5790.831	7.738
77	5814.618	7.841
78	5839.820	7.944
79	5816.628	8.048
80	5783.987	8.151
81	5853.104	8.254
82	5830.572	8.357
83	5735.417	8.460
84	5768.209	8.563
85	5722.960	8.667
86	5667.598	8.770
87	5601.731	8.873
88	5601.458	8.976
89	5547.539	9.079
90	5487.436	9.183
91	5491.475	9.286
92	5389.473	9.389
93	5353.812	9.492
94	5302.580	9.595
95	5262.310	9.698
96	5264.053	9.802
97	5285.036	9.905
98	5284.162	10.008
99	5249.994	10.111
100	5295.281	10.214
101	5261.587	10.317
102	5288.147	10.421
103	5275.124	10.524
104	5271.437	10.627
105	5268.038	10.730
106	5275.922	10.833
107	5247.319	10.937
108	5280.510	11.040
109	5286.543	11.143
110	5250.230	11.246
111	5244.332	11.349
112	5255.116	11.452
113	5273.702	11.556
114	5282.039	11.659
