# Supplementary material for: Spatial control of the APC/C ensures the rapid degradation of cyclin B1
Source: EMBO J. 2024 Aug 14;43(19):4324–55. doi: 10.1038/s44318-024-00194-2 (PMC11445581; doi:10.1038/s44318-024-00194-2)
Supplement: Supplementary file 8 — Source data Fig. 4 [file 44318_2024_194_MOESM8_ESM.zip › Figure 4/Fig 4J/CycB1_9-Securin/C2-220407_4867_4.txt]

	Plot Values	Distance
1	6470.562	0.000
2	6440.178	0.103
3	6483.748	0.206
4	6514.056	0.310
5	6453.306	0.413
6	6419.686	0.516
7	6411.151	0.619
8	6450.478	0.722
9	6435.965	0.825
10	6369.305	0.929
11	6390.884	1.032
12	6409.767	1.135
13	6455.851	1.238
14	6496.013	1.341
15	6465.115	1.444
16	6491.103	1.548
17	6509.950	1.651
18	6528.792	1.754
19	6502.907	1.857
20	6467.657	1.960
21	6448.074	2.063
22	6456.665	2.167
23	6486.455	2.270
24	6514.689	2.373
25	6453.090	2.476
26	6512.158	2.579
27	6513.354	2.683
28	6536.499	2.786
29	6535.081	2.889
30	6559.978	2.992
31	6537.133	3.095
32	6532.481	3.198
33	6607.422	3.302
34	6681.504	3.405
35	6660.110	3.508
36	6691.922	3.611
37	6682.506	3.714
38	6673.613	3.817
39	6694.181	3.921
40	6683.342	4.024
41	6684.678	4.127
42	6762.443	4.230
43	6701.105	4.333
44	6805.189	4.437
45	6867.263	4.540
46	6871.158	4.643
47	6972.072	4.746
48	7008.402	4.849
49	7026.181	4.952
50	7095.864	5.056
51	7256.479	5.159
52	7376.187	5.262
53	7474.229	5.365
54	7647.899	5.468
55	7919.971	5.571
56	8268.046	5.675
57	8570.470	5.778
58	8805.510	5.881
59	9059.736	5.984
60	9183.375	6.087
61	9245.954	6.190
62	9509.142	6.294
63	9559.910	6.397
64	9616.729	6.500
65	9561.115	6.603
66	9549.734	6.706
67	9420.207	6.810
68	9361.898	6.913
69	9385.928	7.016
70	9316.383	7.119
71	9426.596	7.222
72	9486.744	7.325
73	9468.332	7.429
74	9479.303	7.532
75	9606.127	7.635
76	9581.175	7.738
77	9600.822	7.841
78	9666.678	7.944
79	9709.396	8.048
80	9429.201	8.151
81	9118.311	8.254
82	8782.238	8.357
83	8518.611	8.460
84	8216.767	8.563
85	8031.780	8.667
86	7838.097	8.770
87	7730.272	8.873
88	7483.962	8.976
89	7463.503	9.079
90	7377.400	9.183
91	7189.370	9.286
92	7090.643	9.389
93	7051.266	9.492
94	7069.515	9.595
95	6991.646	9.698
96	6926.670	9.802
97	6829.667	9.905
98	6887.239	10.008
99	6978.348	10.111
100	6892.792	10.214
101	6935.660	10.317
102	6892.062	10.421
103	6848.258	10.524
104	6822.167	10.627
105	6812.835	10.730
106	6833.690	10.833
107	6697.137	10.937
108	6663.063	11.040
109	6710.029	11.143
110	6697.850	11.246
111	6731.465	11.349
112	6734.542	11.452
113	6796.518	11.556
114	6781.930	11.659
115	6657.413	11.762
116	6717.049	11.865
117	6691.849	11.968
118	6677.592	12.071
119	6740.305	12.175
120	6632.361	12.278
121	6566.505	12.381
122	6614.914	12.484
123	6696.852	12.587
124	6712.247	12.690
125	6633.564	12.794
126	6698.224	12.897
127	6618.336	13.000
128	6686.124	13.103
