# Supplementary material for: Spatial control of the APC/C ensures the rapid degradation of cyclin B1
Source: EMBO J. 2024 Aug 14;43(19):4324–55. doi: 10.1038/s44318-024-00194-2 (PMC11445581; doi:10.1038/s44318-024-00194-2)
Supplement: Supplementary file 8 — Source data Fig. 4 [file 44318_2024_194_MOESM8_ESM.zip › Figure 4/Fig 4J/CycB1_9-Securin/C3-220407_4867_3.txt]

	Plot Values	Distance
1	5363.608	0.000
2	5298.985	0.103
3	5285.352	0.206
4	5272.143	0.310
5	5243.555	0.413
6	5330.415	0.516
7	5292.234	0.619
8	5311.293	0.722
9	5314.959	0.825
10	5302.263	0.929
11	5254.298	1.032
12	5338.789	1.135
13	5336.555	1.238
14	5301.748	1.341
15	5331.784	1.444
16	5355.588	1.548
17	5352.026	1.651
18	5320.971	1.754
19	5300.045	1.857
20	5323.306	1.960
21	5383.104	2.063
22	5365.185	2.167
23	5413.112	2.270
24	5395.040	2.373
25	5426.255	2.476
26	5390.736	2.579
27	5333.488	2.683
28	5371.436	2.786
29	5382.370	2.889
30	5467.593	2.992
31	5562.333	3.095
32	5657.916	3.198
33	5793.362	3.302
34	5912.626	3.405
35	6019.278	3.508
36	6062.538	3.611
37	6123.520	3.714
38	6212.051	3.817
39	6290.875	3.921
40	6342.481	4.024
41	6430.745	4.127
42	6604.501	4.230
43	6658.097	4.333
44	6831.465	4.437
45	7010.205	4.540
46	7179.224	4.643
47	7355.907	4.746
48	7457.282	4.849
49	7529.381	4.952
50	7597.352	5.056
51	7795.243	5.159
52	7896.318	5.262
53	7916.017	5.365
54	8121.918	5.468
55	8280.755	5.571
56	8377.513	5.675
57	8449.697	5.778
58	8453.401	5.881
59	8402.717	5.984
60	8246.771	6.087
61	8172.887	6.190
62	8045.623	6.294
63	7877.111	6.397
64	7764.995	6.500
65	7560.604	6.603
66	7399.414	6.706
67	7191.979	6.810
68	6924.069	6.913
69	6692.400	7.016
70	6545.264	7.119
71	6439.166	7.222
72	6271.567	7.325
73	6104.147	7.429
74	6031.420	7.532
75	5957.274	7.635
76	5805.983	7.738
77	5702.847	7.841
78	5714.729	7.944
79	5659.760	8.048
80	5509.032	8.151
81	5519.830	8.254
82	5461.119	8.357
83	5478.099	8.460
84	5463.038	8.563
85	5357.609	8.667
86	5326.599	8.770
87	5371.539	8.873
88	5414.035	8.976
89	5449.993	9.079
90	5430.094	9.183
91	5448.255	9.286
92	5450.477	9.389
93	5467.597	9.492
94	5404.758	9.595
95	5432.191	9.698
96	5379.439	9.802
97	5381.645	9.905
98	5358.302	10.008
99	5339.961	10.111
100	5326.771	10.214
101	5348.367	10.317
102	5304.806	10.421
103	5306.059	10.524
104	5331.868	10.627
105	5311.747	10.730
106	5316.935	10.833
107	5379.320	10.937
108	5419.583	11.040
109	5416.464	11.143
110	5354.832	11.246
111	5300.767	11.349
112	5299.996	11.452
113	5308.251	11.556
114	5332.173	11.659
115	5350.479	11.762
116	5297.714	11.865
117	5297.280	11.968
