# Supplementary material for: Spatial control of the APC/C ensures the rapid degradation of cyclin B1
Source: EMBO J. 2024 Aug 14;43(19):4324–55. doi: 10.1038/s44318-024-00194-2 (PMC11445581; doi:10.1038/s44318-024-00194-2)
Supplement: Supplementary file 8 — Source data Fig. 4 [file 44318_2024_194_MOESM8_ESM.zip › Figure 4/Fig 4J/CycB1_9-Securin/C2-220407_4867_5.txt]

	Plot Values	Distance
1	5907.306	0.000
2	5983.901	0.103
3	6031.404	0.206
4	5985.691	0.310
5	5942.280	0.413
6	5902.595	0.516
7	5907.533	0.619
8	5928.143	0.722
9	5969.173	0.825
10	5926.421	0.929
11	5908.301	1.032
12	5900.939	1.135
13	5914.799	1.238
14	5946.292	1.341
15	5980.372	1.444
16	5992.264	1.548
17	5955.232	1.651
18	5965.995	1.754
19	6031.561	1.857
20	6093.239	1.960
21	6132.486	2.063
22	6242.978	2.167
23	6322.032	2.270
24	6523.733	2.373
25	6621.970	2.476
26	6763.050	2.579
27	6844.031	2.683
28	6905.063	2.786
29	6890.469	2.889
30	6869.755	2.992
31	6899.707	3.095
32	6934.964	3.198
33	6868.857	3.302
34	6712.171	3.405
35	6657.842	3.508
36	6564.583	3.611
37	6611.458	3.714
38	6509.072	3.817
39	6427.297	3.921
40	6464.128	4.024
41	6546.462	4.127
42	6571.506	4.230
43	6576.211	4.333
44	6544.193	4.437
45	6645.979	4.540
46	6726.610	4.643
47	6727.913	4.746
48	6666.722	4.849
49	6624.740	4.952
50	6608.023	5.056
51	6602.156	5.159
52	6666.972	5.262
53	6648.692	5.365
54	6746.038	5.468
55	6910.756	5.571
56	6984.622	5.675
57	7051.460	5.778
58	7144.369	5.881
59	7238.437	5.984
60	7384.805	6.087
61	7498.614	6.190
62	7551.804	6.294
63	7737.373	6.397
64	7993.999	6.500
65	8027.083	6.603
66	7986.833	6.706
67	8091.465	6.810
68	8048.887	6.913
69	7995.791	7.016
70	7974.489	7.119
71	7861.645	7.222
72	7854.356	7.325
73	7868.187	7.429
74	7825.972	7.532
75	7753.486	7.635
76	7791.115	7.738
77	7729.730	7.841
78	7620.255	7.944
79	7513.582	8.048
80	7397.258	8.151
81	7248.139	8.254
82	7065.834	8.357
83	6898.071	8.460
84	6768.897	8.563
85	6603.694	8.667
86	6508.594	8.770
87	6330.890	8.873
88	6292.174	8.976
89	6229.604	9.079
90	6161.892	9.183
91	6134.953	9.286
92	6137.523	9.389
93	6081.238	9.492
94	6049.114	9.595
95	6057.374	9.698
96	6071.178	9.802
97	6072.087	9.905
98	6091.833	10.008
99	6170.082	10.111
100	6205.009	10.214
101	6045.987	10.317
102	6086.850	10.421
103	6016.544	10.524
104	6049.734	10.627
105	6016.393	10.730
106	5969.339	10.833
107	5981.947	10.937
108	5962.394	11.040
109	5914.085	11.143
110	5892.578	11.246
111	5952.604	11.349
112	6022.297	11.452
113	6011.775	11.556
114	5945.233	11.659
115	5962.628	11.762
116	5995.851	11.865
117	5980.680	11.968
118	5912.191	12.071
119	5972.424	12.175
120	5967.818	12.278
121	5909.104	12.381
122	5887.783	12.484
123	5911.309	12.587
124	5918.377	12.690
125	5878.713	12.794
126	5889.309	12.897
127	5837.703	13.000
