# Supplementary material for: Spatial control of the APC/C ensures the rapid degradation of cyclin B1
Source: EMBO J. 2024 Aug 14;43(19):4324–55. doi: 10.1038/s44318-024-00194-2 (PMC11445581; doi:10.1038/s44318-024-00194-2)
Supplement: Supplementary file 8 — Source data Fig. 4 [file 44318_2024_194_MOESM8_ESM.zip › Figure 4/Fig 4J/CycB1_9-Securin/C2-220407_4867_7.txt]

	Plot Values	Distance
1	7338.645	0.000
2	7267.460	0.103
3	7227.660	0.206
4	7305.854	0.310
5	7291.698	0.413
6	7305.966	0.516
7	7342.467	0.619
8	7367.020	0.722
9	7331.900	0.825
10	7373.190	0.929
11	7496.155	1.032
12	7586.361	1.135
13	7537.539	1.238
14	7552.517	1.341
15	7513.898	1.444
16	7626.078	1.548
17	7812.714	1.651
18	7801.049	1.754
19	8012.009	1.857
20	8183.372	1.960
21	8412.978	2.063
22	8763.427	2.167
23	9134.184	2.270
24	9442.275	2.373
25	9547.400	2.476
26	9865.173	2.579
27	10101.146	2.683
28	10161.483	2.786
29	10286.746	2.889
30	10254.773	2.992
31	10399.312	3.095
32	10461.011	3.198
33	10316.731	3.302
34	10418.470	3.405
35	10440.842	3.508
36	10454.649	3.611
37	10236.838	3.714
38	10166.873	3.817
39	10184.169	3.921
40	9992.193	4.024
41	9782.606	4.127
42	9503.764	4.230
43	9401.189	4.333
44	9283.211	4.437
45	9167.825	4.540
46	9126.390	4.643
47	9245.906	4.746
48	9435.621	4.849
49	9731.994	4.952
50	10099.136	5.056
51	10421.088	5.159
52	10793.609	5.262
53	11065.784	5.365
54	11350.142	5.468
55	11442.282	5.571
56	11615.553	5.675
57	11886.352	5.778
58	12036.003	5.881
59	12259.153	5.984
60	12334.086	6.087
61	12419.953	6.190
62	12383.416	6.294
63	12533.207	6.397
64	12677.047	6.500
65	12810.405	6.603
66	13036.937	6.706
67	13221.718	6.810
68	13422.210	6.913
69	13537.739	7.016
70	13854.490	7.119
71	14019.325	7.222
72	14058.242	7.325
73	14060.062	7.429
74	14156.013	7.532
75	13885.962	7.635
76	13638.260	7.738
77	13257.704	7.841
78	12645.213	7.944
79	11986.763	8.048
80	11239.185	8.151
81	10565.539	8.254
82	10148.946	8.357
83	9856.915	8.460
84	9745.790	8.563
85	9695.836	8.667
86	9598.949	8.770
87	9674.064	8.873
88	9836.439	8.976
89	9948.461	9.079
90	10145.127	9.183
91	10325.521	9.286
92	10512.588	9.389
93	10541.039	9.492
94	10440.307	9.595
95	10475.050	9.698
96	10314.918	9.802
97	10091.505	9.905
98	9990.359	10.008
99	9721.736	10.111
100	9551.663	10.214
101	9336.976	10.317
102	9109.207	10.421
103	8887.587	10.524
104	8713.157	10.627
105	8512.935	10.730
106	8347.265	10.833
