# Supplementary material for: Spatial control of the APC/C ensures the rapid degradation of cyclin B1
Source: EMBO J. 2024 Aug 14;43(19):4324–55. doi: 10.1038/s44318-024-00194-2 (PMC11445581; doi:10.1038/s44318-024-00194-2)
Supplement: Supplementary file 8 — Source data Fig. 4 [file 44318_2024_194_MOESM8_ESM.zip › Figure 4/Fig 4J/CycB1_9-Securin/C3-220407_4867_1.txt]

	Plot Values	Distance
1	5602.104	0.000
2	5622.281	0.103
3	5668.638	0.206
4	5673.328	0.310
5	5716.306	0.413
6	5727.364	0.516
7	5814.378	0.619
8	5863.207	0.722
9	5946.548	0.825
10	6021.726	0.929
11	6191.277	1.032
12	6451.024	1.135
13	6643.936	1.238
14	6882.468	1.341
15	7016.052	1.444
16	7254.568	1.548
17	7412.389	1.651
18	7556.599	1.754
19	7838.470	1.857
20	8179.522	1.960
21	8455.591	2.063
22	8686.329	2.167
23	8884.579	2.270
24	9016.651	2.373
25	8970.453	2.476
26	8854.213	2.579
27	8517.207	2.683
28	8214.945	2.786
29	7867.285	2.889
30	7449.061	2.992
31	7205.733	3.095
32	7006.258	3.198
33	6772.142	3.302
34	6681.701	3.405
35	6575.813	3.508
36	6494.964	3.611
37	6427.316	3.714
38	6460.753	3.817
39	6525.631	3.921
40	6492.000	4.024
41	6575.103	4.127
42	6655.084	4.230
43	6642.890	4.333
44	6696.878	4.437
45	6833.831	4.540
46	7025.649	4.643
47	7121.340	4.746
48	7270.374	4.849
49	7493.220	4.952
50	7652.616	5.056
51	7849.175	5.159
52	7907.293	5.262
53	8082.822	5.365
54	8093.308	5.468
55	8064.177	5.571
56	8203.609	5.675
57	8332.721	5.778
58	8398.047	5.881
59	8538.474	5.984
60	8566.963	6.087
61	8571.764	6.190
62	8516.755	6.294
63	8629.848	6.397
64	8525.539	6.500
65	8439.248	6.603
66	8036.834	6.706
67	7755.076	6.810
68	7482.629	6.913
69	7336.507	7.016
70	7106.142	7.119
71	6968.083	7.222
72	6884.960	7.325
73	6779.411	7.429
74	6721.232	7.532
75	6611.940	7.635
76	6580.501	7.738
77	6481.519	7.841
78	6387.962	7.944
79	6328.014	8.048
80	6346.897	8.151
81	6287.168	8.254
82	6209.062	8.357
83	6121.106	8.460
84	6100.365	8.563
85	6096.445	8.667
86	5976.303	8.770
87	5885.647	8.873
88	5883.569	8.976
89	5837.216	9.079
90	5733.287	9.183
91	5727.786	9.286
92	5705.419	9.389
93	5696.472	9.492
94	5597.779	9.595
95	5586.662	9.698
96	5652.232	9.802
97	5649.692	9.905
98	5607.264	10.008
99	5587.227	10.111
100	5598.241	10.214
101	5640.519	10.317
102	5615.260	10.421
103	5579.671	10.524
104	5564.535	10.627
105	5549.381	10.730
106	5502.067	10.833
107	5542.987	10.937
108	5491.967	11.040
109	5498.828	11.143
110	5515.082	11.246
111	5528.044	11.349
112	5472.675	11.452
