# Supplementary material for: Spatial control of the APC/C ensures the rapid degradation of cyclin B1
Source: EMBO J. 2024 Aug 14;43(19):4324–55. doi: 10.1038/s44318-024-00194-2 (PMC11445581; doi:10.1038/s44318-024-00194-2)
Supplement: Supplementary file 8 — Source data Fig. 4 [file 44318_2024_194_MOESM8_ESM.zip › Figure 4/Fig 4J/CycB1_9-Securin/C3-220412_4867_7a.txt]

	Plot Values	Distance
1	5420.619	0.000
2	5364.161	0.103
3	5383.260	0.206
4	5395.715	0.310
5	5367.930	0.413
6	5398.548	0.516
7	5394.919	0.619
8	5401.665	0.722
9	5403.867	0.825
10	5376.497	0.929
11	5400.711	1.032
12	5385.537	1.135
13	5376.825	1.238
14	5378.532	1.341
15	5385.522	1.444
16	5437.279	1.548
17	5526.978	1.651
18	5508.320	1.754
19	5533.702	1.857
20	5542.045	1.960
21	5583.928	2.063
22	5609.045	2.167
23	5612.349	2.270
24	5663.248	2.373
25	5667.406	2.476
26	5706.081	2.579
27	5712.187	2.683
28	5716.930	2.786
29	5689.048	2.889
30	5765.926	2.992
31	5759.779	3.095
32	5796.386	3.198
33	5775.631	3.302
34	5813.757	3.405
35	5822.910	3.508
36	5902.054	3.611
37	5942.029	3.714
38	5922.046	3.817
39	5940.651	3.921
40	6008.276	4.024
41	6000.054	4.127
42	5934.088	4.230
43	5915.309	4.333
44	5889.043	4.437
45	5839.349	4.540
46	5869.349	4.643
47	5849.812	4.746
48	5826.296	4.849
49	5806.728	4.952
50	5738.047	5.056
51	5764.574	5.159
52	5719.512	5.262
53	5666.636	5.365
54	5636.017	5.468
55	5628.418	5.571
56	5559.842	5.675
57	5562.550	5.778
58	5539.496	5.881
59	5505.106	5.984
60	5516.694	6.087
61	5562.657	6.190
62	5568.156	6.294
63	5597.333	6.397
64	5610.509	6.500
65	5758.290	6.603
66	5825.874	6.706
67	5855.597	6.810
68	5925.145	6.913
69	6006.685	7.016
70	6054.265	7.119
71	6153.553	7.222
72	6164.570	7.325
73	6195.756	7.429
74	6191.223	7.532
75	6110.699	7.635
76	6032.990	7.738
77	5997.054	7.841
78	5996.916	7.944
79	5933.415	8.048
80	5863.975	8.151
81	5878.706	8.254
82	5833.393	8.357
83	5833.561	8.460
84	5751.729	8.563
85	5781.870	8.667
86	5722.950	8.770
87	5625.567	8.873
88	5607.862	8.976
89	5675.101	9.079
90	5647.241	9.183
91	5592.583	9.286
92	5605.781	9.389
93	5589.055	9.492
94	5554.201	9.595
95	5556.031	9.698
96	5505.309	9.802
97	5450.994	9.905
98	5444.458	10.008
99	5451.737	10.111
100	5432.904	10.214
101	5427.851	10.317
102	5425.979	10.421
103	5419.264	10.524
104	5427.716	10.627
105	5403.401	10.730
106	5355.782	10.833
107	5360.020	10.937
108	5320.473	11.040
109	5306.436	11.143
110	5343.238	11.246
111	5356.492	11.349
112	5333.483	11.452
113	5343.108	11.556
114	5335.086	11.659
115	5321.985	11.762
116	5307.887	11.865
117	5338.506	11.968
118	5312.530	12.071
119	5310.536	12.175
120	5292.936	12.278
