# Supplementary material for: Spatial control of the APC/C ensures the rapid degradation of cyclin B1
Source: EMBO J. 2024 Aug 14;43(19):4324–55. doi: 10.1038/s44318-024-00194-2 (PMC11445581; doi:10.1038/s44318-024-00194-2)
Supplement: Supplementary file 8 — Source data Fig. 4 [file 44318_2024_194_MOESM8_ESM.zip › Figure 4/Fig 4J/CycB1_9-Securin/C1-220412_4867_8.txt]

	Plot Values	Distance
1	7016.896	0.000
2	6972.710	0.103
3	7060.898	0.206
4	7103.899	0.310
5	7040.414	0.413
6	6945.796	0.516
7	6949.386	0.619
8	6911.268	0.722
9	6911.534	0.825
10	6980.914	0.929
11	6923.083	1.032
12	6914.570	1.135
13	6853.270	1.238
14	6867.836	1.341
15	6883.170	1.444
16	6833.671	1.548
17	6856.644	1.651
18	6841.898	1.754
19	6829.597	1.857
20	6821.257	1.960
21	6832.588	2.063
22	6818.936	2.167
23	6842.650	2.270
24	6842.209	2.373
25	6798.290	2.476
26	6800.670	2.579
27	6862.035	2.683
28	6893.234	2.786
29	6879.298	2.889
30	6838.357	2.992
31	6848.434	3.095
32	6832.322	3.198
33	6808.326	3.302
34	6870.234	3.405
35	6890.169	3.508
36	6899.394	3.611
37	6917.637	3.714
38	6918.604	3.817
39	6907.582	3.921
40	6921.665	4.024
41	6893.380	4.127
42	6881.261	4.230
43	6902.119	4.333
44	6966.613	4.437
45	6982.735	4.540
46	6915.470	4.643
47	6985.703	4.746
48	6967.557	4.849
49	7014.466	4.952
50	7012.000	5.056
51	7036.239	5.159
52	6981.192	5.262
53	7140.594	5.365
54	7211.237	5.468
55	7232.365	5.571
56	7284.611	5.675
57	7365.427	5.778
58	7362.793	5.881
59	7375.487	5.984
60	7429.413	6.087
61	7500.796	6.190
62	7459.284	6.294
63	7444.097	6.397
64	7467.458	6.500
65	7501.272	6.603
66	7438.262	6.706
67	7460.819	6.810
68	7477.027	6.913
69	7479.965	7.016
70	7381.471	7.119
71	7397.923	7.222
72	7325.397	7.325
73	7346.088	7.429
74	7312.277	7.532
75	7320.189	7.635
76	7271.777	7.738
77	7214.166	7.841
78	7183.661	7.944
79	7233.265	8.048
80	7246.791	8.151
81	7151.500	8.254
82	7102.871	8.357
83	7185.206	8.460
84	7080.502	8.563
85	7043.156	8.667
86	7045.338	8.770
87	7003.956	8.873
88	7018.498	8.976
89	6955.353	9.079
90	7000.879	9.183
91	7013.860	9.286
92	6933.904	9.389
93	6957.957	9.492
94	6910.021	9.595
95	6930.898	9.698
96	6891.069	9.802
97	6896.440	9.905
98	6860.407	10.008
99	6871.008	10.111
100	6813.675	10.214
101	6839.746	10.317
102	6938.104	10.421
103	6872.300	10.524
104	6937.999	10.627
105	6899.118	10.730
106	6945.789	10.833
107	6962.102	10.937
108	6957.705	11.040
109	6961.472	11.143
110	6963.339	11.246
111	7033.000	11.349
112	6995.000	11.452
113	7008.268	11.556
114	7045.778	11.659
115	7088.118	11.762
116	7092.783	11.865
117	7057.115	11.968
118	7096.740	12.071
119	7087.670	12.175
120	7215.085	12.278
121	7157.211	12.381
122	7166.249	12.484
123	7229.785	12.587
124	7267.397	12.690
