# Supplementary material for: Spatial control of the APC/C ensures the rapid degradation of cyclin B1
Source: EMBO J. 2024 Aug 14;43(19):4324–55. doi: 10.1038/s44318-024-00194-2 (PMC11445581; doi:10.1038/s44318-024-00194-2)
Supplement: Supplementary file 8 — Source data Fig. 4 [file 44318_2024_194_MOESM8_ESM.zip › Figure 4/Fig 4J/CycB1_9-Securin/C2-220407_4867_6.txt]

	Plot Values	Distance
1	6915.119	0.000
2	6939.810	0.103
3	7010.386	0.206
4	6997.961	0.310
5	6995.287	0.413
6	7019.306	0.516
7	6982.781	0.619
8	7086.909	0.722
9	7095.050	0.825
10	7201.301	0.929
11	7362.090	1.032
12	7558.876	1.135
13	7823.954	1.238
14	8159.293	1.341
15	8535.297	1.444
16	9031.347	1.548
17	9459.316	1.651
18	9815.181	1.754
19	10292.191	1.857
20	10799.215	1.960
21	11128.779	2.063
22	11458.105	2.167
23	11656.549	2.270
24	11781.558	2.373
25	11864.479	2.476
26	11964.320	2.579
27	11886.543	2.683
28	11851.115	2.786
29	11678.410	2.889
30	11383.389	2.992
31	11289.804	3.095
32	11121.753	3.198
33	10867.660	3.302
34	10475.364	3.405
35	10089.949	3.508
36	9859.939	3.611
37	9606.036	3.714
38	9388.484	3.817
39	9258.471	3.921
40	9170.712	4.024
41	8882.460	4.127
42	8593.253	4.230
43	8434.420	4.333
44	8287.521	4.437
45	8123.741	4.540
46	7972.170	4.643
47	7827.795	4.746
48	7703.144	4.849
49	7670.893	4.952
50	7508.236	5.056
51	7464.552	5.159
52	7482.855	5.262
53	7472.213	5.365
54	7585.171	5.468
55	7756.390	5.571
56	7911.116	5.675
57	8237.307	5.778
58	8474.260	5.881
59	8714.448	5.984
60	8852.164	6.087
61	8915.434	6.190
62	8959.206	6.294
63	8912.999	6.397
64	8916.799	6.500
65	8752.626	6.603
66	8689.703	6.706
67	8689.228	6.810
68	8686.967	6.913
69	8773.333	7.016
70	8806.094	7.119
71	8843.477	7.222
72	8979.791	7.325
73	9000.443	7.429
74	9072.668	7.532
75	9256.823	7.635
76	9393.048	7.738
77	9453.960	7.841
78	9518.504	7.944
79	9661.701	8.048
80	9669.703	8.151
81	9795.790	8.254
82	9795.644	8.357
83	9759.258	8.460
84	9600.779	8.563
85	9539.064	8.667
86	9333.696	8.770
87	9099.598	8.873
88	8858.886	8.976
89	8642.642	9.079
90	8524.030	9.183
91	8280.669	9.286
92	8071.979	9.389
93	7934.465	9.492
94	7824.467	9.595
95	7690.418	9.698
96	7497.818	9.802
