# Supplementary material for: Spatial control of the APC/C ensures the rapid degradation of cyclin B1
Source: EMBO J. 2024 Aug 14;43(19):4324–55. doi: 10.1038/s44318-024-00194-2 (PMC11445581; doi:10.1038/s44318-024-00194-2)
Supplement: Supplementary file 8 — Source data Fig. 4 [file 44318_2024_194_MOESM8_ESM.zip › Figure 4/Fig 4J/CycB1_9-Securin/C3-220407_4867_0.txt]

	Plot Values	Distance
1	5146.997	0.000
2	5218.749	0.103
3	5241.880	0.206
4	5245.499	0.310
5	5256.127	0.413
6	5278.419	0.516
7	5227.788	0.619
8	5228.034	0.722
9	5249.020	0.825
10	5235.854	0.929
11	5227.187	1.032
12	5253.896	1.135
13	5241.080	1.238
14	5254.133	1.341
15	5269.123	1.444
16	5248.126	1.548
17	5296.378	1.651
18	5318.882	1.754
19	5296.822	1.857
20	5320.628	1.960
21	5271.333	2.063
22	5295.141	2.167
23	5311.865	2.270
24	5282.389	2.373
25	5312.299	2.476
26	5265.896	2.579
27	5282.122	2.683
28	5311.212	2.786
29	5285.096	2.889
30	5345.146	2.992
31	5328.886	3.095
32	5352.226	3.198
33	5371.274	3.302
34	5361.811	3.405
35	5360.996	3.508
36	5388.025	3.611
37	5411.557	3.714
38	5409.862	3.817
39	5425.734	3.921
40	5395.265	4.024
41	5364.955	4.127
42	5347.252	4.230
43	5377.766	4.333
44	5392.834	4.437
45	5377.265	4.540
46	5419.616	4.643
47	5408.925	4.746
48	5411.614	4.849
49	5479.031	4.952
50	5515.688	5.056
51	5515.172	5.159
52	5545.415	5.262
53	5516.677	5.365
54	5543.626	5.468
55	5625.798	5.571
56	5597.666	5.675
57	5583.327	5.778
58	5544.583	5.881
59	5565.102	5.984
60	5556.316	6.087
61	5543.559	6.190
62	5533.106	6.294
63	5524.485	6.397
64	5515.858	6.500
65	5526.162	6.603
66	5499.751	6.706
67	5482.615	6.810
68	5472.526	6.913
69	5497.917	7.016
70	5467.893	7.119
71	5413.563	7.222
72	5365.562	7.325
73	5345.324	7.429
74	5357.484	7.532
75	5394.255	7.635
76	5423.971	7.738
77	5426.656	7.841
78	5386.562	7.944
79	5403.682	8.048
80	5410.500	8.151
81	5401.725	8.254
82	5387.667	8.357
83	5352.787	8.460
84	5305.727	8.563
85	5330.798	8.667
86	5363.924	8.770
87	5386.104	8.873
88	5329.117	8.976
89	5282.888	9.079
90	5317.610	9.183
91	5359.696	9.286
92	5317.096	9.389
93	5350.473	9.492
94	5381.709	9.595
95	5328.416	9.698
96	5307.342	9.802
97	5348.404	9.905
98	5342.267	10.008
99	5349.794	10.111
100	5346.407	10.214
101	5343.953	10.317
102	5358.902	10.421
103	5349.330	10.524
104	5317.682	10.627
105	5318.659	10.730
106	5343.008	10.833
107	5326.804	10.937
108	5315.675	11.040
109	5338.023	11.143
110	5326.624	11.246
111	5363.983	11.349
112	5358.387	11.452
113	5306.096	11.556
