# Supplementary material for: Spatial control of the APC/C ensures the rapid degradation of cyclin B1
Source: EMBO J. 2024 Aug 14;43(19):4324–55. doi: 10.1038/s44318-024-00194-2 (PMC11445581; doi:10.1038/s44318-024-00194-2)
Supplement: Supplementary file 8 — Source data Fig. 4 [file 44318_2024_194_MOESM8_ESM.zip › Figure 4/Fig 4J/CycB1_9-Securin/C3-220407_4867_4.txt]

	Plot Values	Distance
1	5310.536	0.000
2	5252.860	0.103
3	5295.682	0.206
4	5248.224	0.310
5	5229.578	0.413
6	5252.885	0.516
7	5225.956	0.619
8	5250.469	0.722
9	5256.063	0.825
10	5190.231	0.929
11	5196.100	1.032
12	5172.136	1.135
13	5242.231	1.238
14	5250.644	1.341
15	5254.370	1.444
16	5252.112	1.548
17	5293.078	1.651
18	5305.332	1.754
19	5267.609	1.857
20	5293.146	1.960
21	5292.423	2.063
22	5284.131	2.167
23	5334.701	2.270
24	5341.191	2.373
25	5323.928	2.476
26	5311.731	2.579
27	5277.752	2.683
28	5294.317	2.786
29	5280.424	2.889
30	5334.621	2.992
31	5332.232	3.095
32	5290.443	3.198
33	5354.646	3.302
34	5361.944	3.405
35	5335.967	3.508
36	5331.813	3.611
37	5361.806	3.714
38	5341.436	3.817
39	5337.750	3.921
40	5382.695	4.024
41	5364.206	4.127
42	5398.869	4.230
43	5348.866	4.333
44	5422.352	4.437
45	5394.970	4.540
46	5419.375	4.643
47	5484.533	4.746
48	5512.926	4.849
49	5557.079	4.952
50	5592.762	5.056
51	5617.226	5.159
52	5697.469	5.262
53	5804.145	5.365
54	5915.050	5.468
55	6058.635	5.571
56	6136.981	5.675
57	6283.680	5.778
58	6391.269	5.881
59	6539.261	5.984
60	6574.815	6.087
61	6632.361	6.190
62	6801.025	6.294
63	6874.439	6.397
64	6898.474	6.500
65	6843.362	6.603
66	6816.951	6.706
67	6648.936	6.810
68	6668.202	6.913
69	6563.692	7.016
70	6556.852	7.119
71	6602.300	7.222
72	6634.189	7.325
73	6610.905	7.429
74	6644.281	7.532
75	6741.745	7.635
76	6718.321	7.738
77	6743.315	7.841
78	6797.222	7.944
79	6829.016	8.048
80	6764.915	8.151
81	6572.490	8.254
82	6433.645	8.357
83	6300.762	8.460
84	6095.784	8.563
85	6048.994	8.667
86	5942.844	8.770
87	5862.260	8.873
88	5761.700	8.976
89	5703.178	9.079
90	5702.911	9.183
91	5568.058	9.286
92	5487.611	9.389
93	5437.948	9.492
94	5443.494	9.595
95	5399.837	9.698
96	5407.853	9.802
97	5351.263	9.905
98	5369.153	10.008
99	5408.969	10.111
100	5331.126	10.214
101	5381.453	10.317
102	5346.057	10.421
103	5394.911	10.524
104	5434.056	10.627
105	5397.619	10.730
106	5399.339	10.833
107	5322.173	10.937
108	5344.198	11.040
109	5331.782	11.143
110	5302.095	11.246
111	5307.839	11.349
112	5272.656	11.452
113	5328.106	11.556
114	5346.697	11.659
115	5256.081	11.762
116	5257.680	11.865
117	5222.284	11.968
118	5216.915	12.071
119	5245.522	12.175
120	5205.241	12.278
121	5171.208	12.381
122	5165.128	12.484
123	5224.124	12.587
124	5213.801	12.690
125	5220.231	12.794
126	5201.696	12.897
127	5191.787	13.000
128	5257.000	13.103
