# Supplementary material for: Spatial control of the APC/C ensures the rapid degradation of cyclin B1
Source: EMBO J. 2024 Aug 14;43(19):4324–55. doi: 10.1038/s44318-024-00194-2 (PMC11445581; doi:10.1038/s44318-024-00194-2)
Supplement: Supplementary file 8 — Source data Fig. 4 [file 44318_2024_194_MOESM8_ESM.zip › Figure 4/Fig 4J/CycB1_9-Securin/C2-220407_4867_2.txt]

	Plot Values	Distance
1	5654.826	0.000
2	5658.205	0.103
3	5642.240	0.206
4	5629.595	0.310
5	5609.463	0.413
6	5646.844	0.516
7	5653.002	0.619
8	5665.777	0.722
9	5625.040	0.825
10	5652.686	0.929
11	5690.318	1.032
12	5676.105	1.135
13	5702.443	1.238
14	5716.355	1.341
15	5723.795	1.444
16	5687.283	1.548
17	5709.975	1.651
18	5766.455	1.754
19	5777.959	1.857
20	5812.720	1.960
21	5768.249	2.063
22	5784.756	2.167
23	5792.926	2.270
24	5876.915	2.373
25	5832.203	2.476
26	5878.421	2.579
27	5901.672	2.683
28	5893.484	2.786
29	5901.980	2.889
30	5952.369	2.992
31	5969.205	3.095
32	5969.951	3.198
33	5974.505	3.302
34	5985.876	3.405
35	6053.324	3.508
36	6069.759	3.611
37	6139.442	3.714
38	6180.889	3.817
39	6292.981	3.921
40	6365.419	4.024
41	6398.879	4.127
42	6502.161	4.230
43	6530.409	4.333
44	6631.776	4.437
45	6712.653	4.540
46	6705.939	4.643
47	6728.415	4.746
48	6698.680	4.849
49	6651.918	4.952
50	6603.231	5.056
51	6584.684	5.159
52	6585.800	5.262
53	6488.354	5.365
54	6423.817	5.468
55	6375.291	5.571
56	6340.610	5.675
57	6323.915	5.778
58	6253.124	5.881
59	6209.203	5.984
60	6129.559	6.087
61	6133.318	6.190
62	6146.677	6.294
63	6160.361	6.397
64	6121.090	6.500
65	6091.574	6.603
66	6189.252	6.706
67	6191.663	6.810
68	6195.274	6.913
69	6182.112	7.016
70	6247.427	7.119
71	6181.576	7.222
72	6224.931	7.325
73	6189.962	7.429
74	6155.523	7.532
75	6176.425	7.635
76	6139.524	7.738
77	6140.268	7.841
78	6201.520	7.944
79	6155.250	8.048
80	6131.424	8.151
81	6133.896	8.254
82	6099.810	8.357
83	6071.080	8.460
84	6075.512	8.563
85	6071.919	8.667
86	5988.016	8.770
87	5936.979	8.873
88	6007.222	8.976
89	5983.313	9.079
90	5916.196	9.183
91	5918.762	9.286
92	5846.668	9.389
93	5823.246	9.492
94	5788.013	9.595
95	5733.857	9.698
96	5758.905	9.802
97	5741.083	9.905
98	5744.411	10.008
99	5726.548	10.111
100	5750.924	10.214
101	5735.096	10.317
102	5744.417	10.421
103	5710.304	10.524
104	5687.362	10.627
105	5697.694	10.730
106	5693.614	10.833
107	5715.528	10.937
108	5685.309	11.040
109	5673.012	11.143
110	5666.229	11.246
111	5614.556	11.349
112	5631.668	11.452
113	5678.714	11.556
114	5637.189	11.659
