# Supplementary material for: Spatial control of the APC/C ensures the rapid degradation of cyclin B1
Source: EMBO J. 2024 Aug 14;43(19):4324–55. doi: 10.1038/s44318-024-00194-2 (PMC11445581; doi:10.1038/s44318-024-00194-2)
Supplement: Supplementary file 8 — Source data Fig. 4 [file 44318_2024_194_MOESM8_ESM.zip › Figure 4/Fig 4J/CycB1_9-Securin/C3-220407_4867_5.txt]

	Plot Values	Distance
1	5322.237	0.000
2	5358.982	0.103
3	5336.622	0.206
4	5326.637	0.310
5	5240.507	0.413
6	5221.240	0.516
7	5282.273	0.619
8	5315.177	0.722
9	5295.809	0.825
10	5217.576	0.929
11	5253.615	1.032
12	5274.928	1.135
13	5255.229	1.238
14	5297.377	1.341
15	5351.719	1.444
16	5344.997	1.548
17	5284.733	1.651
18	5219.555	1.754
19	5330.112	1.857
20	5403.772	1.960
21	5396.139	2.063
22	5472.081	2.167
23	5465.668	2.270
24	5570.452	2.373
25	5703.492	2.476
26	5738.240	2.579
27	5754.616	2.683
28	5735.084	2.786
29	5795.083	2.889
30	5765.923	2.992
31	5748.143	3.095
32	5765.227	3.198
33	5746.445	3.302
34	5686.637	3.405
35	5705.569	3.508
36	5672.497	3.611
37	5613.616	3.714
38	5577.555	3.817
39	5505.273	3.921
40	5539.404	4.024
41	5632.315	4.127
42	5633.681	4.230
43	5586.793	4.333
44	5581.860	4.437
45	5668.401	4.540
46	5774.994	4.643
47	5790.371	4.746
48	5721.344	4.849
49	5755.844	4.952
50	5755.911	5.056
51	5773.058	5.159
52	5773.298	5.262
53	5770.332	5.365
54	5832.803	5.468
55	5913.314	5.571
56	5992.726	5.675
57	6019.868	5.778
58	6055.909	5.881
59	6107.730	5.984
60	6208.554	6.087
61	6181.857	6.190
62	6169.046	6.294
63	6277.429	6.397
64	6427.339	6.500
65	6471.754	6.603
66	6433.181	6.706
67	6456.268	6.810
68	6453.633	6.913
69	6425.312	7.016
70	6437.141	7.119
71	6369.720	7.222
72	6409.540	7.325
73	6428.502	7.429
74	6392.830	7.532
75	6356.479	7.635
76	6351.878	7.738
77	6325.447	7.841
78	6262.204	7.944
79	6152.580	8.048
80	6053.744	8.151
81	5958.970	8.254
82	5831.750	8.357
83	5773.385	8.460
84	5697.074	8.563
85	5619.701	8.667
86	5541.172	8.770
87	5422.586	8.873
88	5485.606	8.976
89	5424.271	9.079
90	5363.080	9.183
91	5339.699	9.286
92	5377.778	9.389
93	5382.374	9.492
94	5339.456	9.595
95	5341.403	9.698
96	5291.763	9.802
97	5286.878	9.905
98	5363.153	10.008
99	5442.801	10.111
100	5394.010	10.214
101	5331.218	10.317
102	5373.025	10.421
103	5283.805	10.524
104	5336.442	10.627
105	5312.262	10.730
106	5272.472	10.833
107	5315.183	10.937
108	5253.731	11.040
109	5198.634	11.143
110	5203.725	11.246
111	5290.354	11.349
112	5322.738	11.452
113	5264.315	11.556
114	5280.454	11.659
115	5330.851	11.762
116	5289.793	11.865
117	5280.633	11.968
118	5238.964	12.071
119	5262.640	12.175
120	5289.263	12.278
121	5202.738	12.381
122	5154.600	12.484
123	5218.104	12.587
124	5282.437	12.690
125	5254.243	12.794
126	5300.945	12.897
127	5268.058	13.000
