# Supplementary material for: Spatial control of the APC/C ensures the rapid degradation of cyclin B1
Source: EMBO J. 2024 Aug 14;43(19):4324–55. doi: 10.1038/s44318-024-00194-2 (PMC11445581; doi:10.1038/s44318-024-00194-2)
Supplement: Supplementary file 8 — Source data Fig. 4 [file 44318_2024_194_MOESM8_ESM.zip › Figure 4/Fig 4J/CycB1_9-Securin/C2-220407_4867_3.txt]

	Plot Values	Distance
1	5529.252	0.000
2	5491.071	0.103
3	5446.250	0.206
4	5460.932	0.310
5	5431.739	0.413
6	5490.239	0.516
7	5460.507	0.619
8	5447.164	0.722
9	5462.617	0.825
10	5451.552	0.929
11	5440.194	1.032
12	5484.540	1.135
13	5446.915	1.238
14	5474.589	1.341
15	5491.421	1.444
16	5494.532	1.548
17	5488.299	1.651
18	5463.163	1.754
19	5434.610	1.857
20	5435.140	1.960
21	5515.642	2.063
22	5476.865	2.167
23	5577.863	2.270
24	5545.112	2.373
25	5574.222	2.476
26	5541.072	2.579
27	5509.091	2.683
28	5515.103	2.786
29	5527.345	2.889
30	5509.826	2.992
31	5550.938	3.095
32	5623.271	3.198
33	5658.993	3.302
34	5719.442	3.405
35	5786.202	3.508
36	5769.564	3.611
37	5764.164	3.714
38	5766.083	3.817
39	5815.673	3.921
40	5794.629	4.024
41	5853.580	4.127
42	5915.271	4.230
43	5944.236	4.333
44	5974.501	4.437
45	6040.663	4.540
46	6137.365	4.643
47	6222.900	4.746
48	6221.562	4.849
49	6303.635	4.952
50	6334.618	5.056
51	6383.501	5.159
52	6436.553	5.262
53	6415.396	5.365
54	6514.040	5.468
55	6612.155	5.571
56	6519.631	5.675
57	6572.734	5.778
58	6640.631	5.881
59	6642.539	5.984
60	6597.833	6.087
61	6562.294	6.190
62	6572.063	6.294
63	6556.600	6.397
64	6469.264	6.500
65	6374.021	6.603
66	6327.242	6.706
67	6223.833	6.810
68	6085.829	6.913
69	6029.908	7.016
70	6016.469	7.119
71	5959.837	7.222
72	5974.564	7.325
73	5898.186	7.429
74	5865.722	7.532
75	5834.249	7.635
76	5731.952	7.738
77	5630.299	7.841
78	5654.514	7.944
79	5684.181	8.048
80	5602.201	8.151
81	5639.455	8.254
82	5597.244	8.357
83	5602.055	8.460
84	5569.979	8.563
85	5531.442	8.667
86	5513.246	8.770
87	5520.146	8.873
88	5534.997	8.976
89	5568.984	9.079
90	5562.608	9.183
91	5592.824	9.286
92	5569.443	9.389
93	5565.585	9.492
94	5520.319	9.595
95	5551.430	9.698
96	5533.742	9.802
97	5528.566	9.905
98	5488.471	10.008
99	5476.928	10.111
100	5509.921	10.214
101	5522.250	10.317
102	5492.217	10.421
103	5439.584	10.524
104	5502.608	10.627
105	5461.835	10.730
106	5497.155	10.833
107	5539.865	10.937
108	5550.861	11.040
109	5541.443	11.143
110	5528.137	11.246
111	5473.133	11.349
112	5462.058	11.452
113	5438.817	11.556
114	5511.050	11.659
115	5511.467	11.762
116	5458.415	11.865
117	5445.544	11.968
