# Supplementary material for: Spatial control of the APC/C ensures the rapid degradation of cyclin B1
Source: EMBO J. 2024 Aug 14;43(19):4324–55. doi: 10.1038/s44318-024-00194-2 (PMC11445581; doi:10.1038/s44318-024-00194-2)
Supplement: Supplementary file 8 — Source data Fig. 4 [file 44318_2024_194_MOESM8_ESM.zip › Figure 4/Fig 4J/CycB1_9-Securin/C1-230323_4867_2.txt]

	Plot Values	Distance
1	11116.322	0.000
2	11180.265	0.103
3	11413.575	0.206
4	11407.425	0.310
5	11377.943	0.413
6	11318.768	0.516
7	11157.793	0.619
8	11079.581	0.722
9	11030.754	0.825
10	11078.050	0.929
11	10849.576	1.032
12	10796.481	1.135
13	10810.237	1.238
14	10756.402	1.341
15	10537.791	1.444
16	10459.982	1.548
17	10394.388	1.651
18	10364.366	1.754
19	10422.722	1.857
20	10443.811	1.960
21	10472.434	2.063
22	10434.062	2.167
23	10402.981	2.270
24	10283.139	2.373
25	10391.516	2.476
26	10330.227	2.579
27	10232.284	2.683
28	10214.440	2.786
29	10271.910	2.889
30	10103.138	2.992
31	10008.297	3.095
32	10016.555	3.198
33	9981.867	3.302
34	10001.150	3.405
35	9841.101	3.508
36	9831.086	3.611
37	9810.758	3.714
38	9889.204	3.817
39	9856.931	3.921
40	9907.281	4.024
41	9933.738	4.127
42	9875.986	4.230
43	9849.109	4.333
44	9818.732	4.437
45	9900.534	4.540
46	9843.309	4.643
47	9872.922	4.746
48	9855.422	4.849
49	9983.634	4.952
50	9976.400	5.056
51	10126.295	5.159
52	10126.629	5.262
53	10275.290	5.365
54	10349.195	5.468
55	10380.739	5.571
56	10463.124	5.675
57	10548.182	5.778
58	10463.388	5.881
59	10518.784	5.984
60	10547.730	6.087
61	10499.775	6.190
62	10464.098	6.294
63	10540.854	6.397
64	10522.174	6.500
65	10572.937	6.603
66	10615.479	6.706
67	10516.017	6.810
68	10542.247	6.913
69	10537.748	7.016
70	10529.686	7.119
71	10531.910	7.222
72	10504.562	7.325
73	10476.572	7.429
74	10426.645	7.532
75	10411.853	7.635
76	10337.786	7.738
77	10356.494	7.841
78	10310.267	7.944
79	10379.404	8.048
80	10402.815	8.151
81	10255.360	8.254
82	10301.556	8.357
83	10280.889	8.460
84	10289.526	8.563
85	10292.753	8.667
86	10118.919	8.770
87	10025.835	8.873
88	10107.531	8.976
89	10114.338	9.079
90	10151.943	9.183
91	10120.865	9.286
92	10060.506	9.389
93	10075.006	9.492
94	10074.402	9.595
95	9962.915	9.698
96	9929.543	9.802
97	9960.453	9.905
98	9920.156	10.008
99	9974.849	10.111
100	10018.797	10.214
101	9997.750	10.317
102	9980.423	10.421
103	10091.980	10.524
104	10063.036	10.627
105	10069.061	10.730
106	10003.138	10.833
107	10002.457	10.937
108	10074.343	11.040
109	10147.537	11.143
110	10182.064	11.246
111	10104.223	11.349
112	10138.575	11.452
113	10160.907	11.556
114	10215.378	11.659
115	10144.148	11.762
116	10169.537	11.865
117	10196.376	11.968
118	10249.052	12.071
119	10292.896	12.175
120	10276.456	12.278
121	10342.117	12.381
122	10421.699	12.484
123	10436.983	12.587
124	10387.891	12.690
125	10451.041	12.794
126	10559.867	12.897
127	10563.353	13.000
128	10559.791	13.103
129	10593.316	13.206
130	10614.712	13.310
131	10814.522	13.413
132	10946.432	13.516
133	10988.575	13.619
134	10942.607	13.722
135	11058.650	13.825
136	11258.090	13.929
137	11137.365	14.032
138	11084.076	14.135
139	11299.951	14.238
140	11459.559	14.341
141	11446.245	14.444
142	11728.147	14.548
143	12000.783	14.651
144	12158.144	14.754
145	12376.486	14.857
146	12259.555	14.960
147	12203.447	15.063
148	12180.973	15.167
