# Supplementary material for: Spatial control of the APC/C ensures the rapid degradation of cyclin B1
Source: EMBO J. 2024 Aug 14;43(19):4324–55. doi: 10.1038/s44318-024-00194-2 (PMC11445581; doi:10.1038/s44318-024-00194-2)
Supplement: Supplementary file 8 — Source data Fig. 4 [file 44318_2024_194_MOESM8_ESM.zip › Figure 4/Fig 4J/CycB1_9-Securin/C2-220407_4867_1.txt]

	Plot Values	Distance
1	6632.472	0.000
2	6737.217	0.103
3	6741.875	0.206
4	6795.027	0.310
5	6775.075	0.413
6	6849.439	0.516
7	6929.364	0.619
8	7003.241	0.722
9	7166.882	0.825
10	7260.675	0.929
11	7480.943	1.032
12	7795.339	1.135
13	8023.482	1.238
14	8364.042	1.341
15	8564.207	1.444
16	8863.533	1.548
17	9035.594	1.651
18	9286.892	1.754
19	9598.111	1.857
20	10074.041	1.960
21	10356.294	2.063
22	10872.575	2.167
23	11238.053	2.270
24	11376.732	2.373
25	11431.195	2.476
26	11347.865	2.579
27	11054.998	2.683
28	10592.817	2.786
29	10139.195	2.889
30	9651.086	2.992
31	9272.457	3.095
32	8881.857	3.198
33	8577.662	3.302
34	8355.911	3.405
35	8193.574	3.508
36	8083.405	3.611
37	7960.567	3.714
38	7996.630	3.817
39	8066.813	3.921
40	8112.034	4.024
41	8147.389	4.127
42	8286.363	4.230
43	8396.505	4.333
44	8577.475	4.437
45	8801.646	4.540
46	9146.022	4.643
47	9319.907	4.746
48	9554.126	4.849
49	9935.030	4.952
50	10244.475	5.056
51	10412.771	5.159
52	10510.492	5.262
53	10788.429	5.365
54	11040.398	5.468
55	11223.675	5.571
56	11389.471	5.675
57	11590.654	5.778
58	11690.107	5.881
59	11778.444	5.984
60	11795.373	6.087
61	11781.338	6.190
62	11833.433	6.294
63	11857.764	6.397
64	11636.472	6.500
65	11373.953	6.603
66	10928.768	6.706
67	10398.100	6.810
68	9938.181	6.913
69	9556.739	7.016
70	9098.183	7.119
71	8796.953	7.222
72	8626.297	7.325
73	8392.300	7.429
74	8271.412	7.532
75	8062.047	7.635
76	7917.560	7.738
77	7807.399	7.841
78	7642.581	7.944
79	7638.935	8.048
80	7554.359	8.151
81	7480.815	8.254
82	7434.051	8.357
83	7368.402	8.460
84	7338.745	8.563
85	7281.604	8.667
86	7168.196	8.770
87	7114.202	8.873
88	7073.373	8.976
89	7034.717	9.079
90	6952.693	9.183
91	6876.980	9.286
92	6922.050	9.389
93	6888.552	9.492
94	6789.768	9.595
95	6753.776	9.698
96	6802.495	9.802
97	6755.921	9.905
98	6702.390	10.008
99	6644.804	10.111
100	6686.816	10.214
101	6756.735	10.317
102	6738.824	10.421
103	6692.787	10.524
104	6724.470	10.627
105	6660.230	10.730
106	6649.488	10.833
107	6648.727	10.937
108	6655.803	11.040
109	6613.646	11.143
110	6618.736	11.246
111	6631.324	11.349
112	6581.607	11.452
