# Supplementary material for: Spatial control of the APC/C ensures the rapid degradation of cyclin B1
Source: EMBO J. 2024 Aug 14;43(19):4324–55. doi: 10.1038/s44318-024-00194-2 (PMC11445581; doi:10.1038/s44318-024-00194-2)
Supplement: Supplementary file 8 — Source data Fig. 4 [file 44318_2024_194_MOESM8_ESM.zip › Figure 4/Fig 4J/CycB1_9-Securin/C3-220407_4867_7.txt]

	Plot Values	Distance
1	5451.875	0.000
2	5449.393	0.103
3	5416.016	0.206
4	5423.640	0.310
5	5479.566	0.413
6	5473.167	0.516
7	5461.761	0.619
8	5449.188	0.722
9	5423.430	0.825
10	5450.821	0.929
11	5420.503	1.032
12	5462.092	1.135
13	5502.715	1.238
14	5459.006	1.341
15	5414.949	1.444
16	5444.016	1.548
17	5548.342	1.651
18	5538.193	1.754
19	5594.578	1.857
20	5676.268	1.960
21	5771.199	2.063
22	5859.590	2.167
23	5952.475	2.270
24	6025.769	2.373
25	5986.406	2.476
26	6055.117	2.579
27	6169.752	2.683
28	6235.267	2.786
29	6263.758	2.889
30	6235.018	2.992
31	6287.410	3.095
32	6243.129	3.198
33	6159.640	3.302
34	6240.410	3.405
35	6238.004	3.508
36	6235.147	3.611
37	6085.765	3.714
38	6132.412	3.817
39	6141.793	3.921
40	6053.950	4.024
41	6085.323	4.127
42	5975.643	4.230
43	5985.003	4.333
44	5935.768	4.437
45	5915.542	4.540
46	5881.951	4.643
47	5892.500	4.746
48	5987.862	4.849
49	6069.672	4.952
50	6208.477	5.056
51	6249.586	5.159
52	6323.218	5.262
53	6386.330	5.365
54	6337.223	5.468
55	6363.158	5.571
56	6466.066	5.675
57	6621.621	5.778
58	6641.471	5.881
59	6783.500	5.984
60	6774.175	6.087
61	6839.271	6.190
62	6836.182	6.294
63	6908.484	6.397
64	6999.285	6.500
65	7063.575	6.603
66	7123.951	6.706
67	7194.038	6.810
68	7187.186	6.913
69	7189.699	7.016
70	7285.914	7.119
71	7360.273	7.222
72	7358.350	7.325
73	7278.615	7.429
74	7200.782	7.532
75	7075.063	7.635
76	6963.225	7.738
77	6782.806	7.841
78	6600.483	7.944
79	6367.899	8.048
80	6170.882	8.151
81	6052.022	8.254
82	5947.620	8.357
83	5899.199	8.460
84	5837.822	8.563
85	5894.542	8.667
86	5857.189	8.770
87	5929.939	8.873
88	6017.501	8.976
89	5971.521	9.079
90	6078.684	9.183
91	6058.220	9.286
92	6117.694	9.389
93	6123.913	9.492
94	6067.293	9.595
95	6054.084	9.698
96	6025.681	9.802
97	5958.270	9.905
98	6020.821	10.008
99	5954.121	10.111
100	5858.258	10.214
101	5787.718	10.317
102	5714.588	10.421
103	5714.011	10.524
104	5662.084	10.627
105	5566.096	10.730
106	5556.770	10.833
