# Supplementary material for: Spatial control of the APC/C ensures the rapid degradation of cyclin B1
Source: EMBO J. 2024 Aug 14;43(19):4324–55. doi: 10.1038/s44318-024-00194-2 (PMC11445581; doi:10.1038/s44318-024-00194-2)
Supplement: Supplementary file 8 — Source data Fig. 4 [file 44318_2024_194_MOESM8_ESM.zip › Figure 4/Fig 4J/CycB1_9-Securin/C2-220407_4867_0.txt]

	Plot Values	Distance
1	5902.488	0.000
2	5990.096	0.103
3	6000.783	0.206
4	5968.750	0.310
5	6002.201	0.413
6	6064.457	0.516
7	6012.573	0.619
8	5992.669	0.722
9	6012.760	0.825
10	5991.350	0.929
11	6026.536	1.032
12	6041.667	1.135
13	6013.559	1.238
14	6026.507	1.341
15	6035.321	1.444
16	6081.742	1.548
17	6085.940	1.651
18	6097.441	1.754
19	6072.238	1.857
20	6117.920	1.960
21	6096.703	2.063
22	6132.658	2.167
23	6199.522	2.270
24	6133.794	2.373
25	6195.675	2.476
26	6182.166	2.579
27	6184.041	2.683
28	6249.941	2.786
29	6221.062	2.889
30	6289.406	2.992
31	6235.433	3.095
32	6296.738	3.198
33	6355.055	3.302
34	6316.779	3.405
35	6326.171	3.508
36	6365.864	3.611
37	6404.946	3.714
38	6378.607	3.817
39	6371.798	3.921
40	6385.163	4.024
41	6414.546	4.127
42	6337.064	4.230
43	6382.654	4.333
44	6418.886	4.437
45	6484.722	4.540
46	6584.289	4.643
47	6675.925	4.746
48	6802.188	4.849
49	6888.375	4.952
50	6959.931	5.056
51	7040.148	5.159
52	7047.608	5.262
53	7040.109	5.365
54	7128.294	5.468
55	7156.435	5.571
56	7085.217	5.675
57	7091.775	5.778
58	7041.945	5.881
59	7034.304	5.984
60	6915.194	6.087
61	6923.917	6.190
62	6927.942	6.294
63	6924.293	6.397
64	6913.355	6.500
65	6939.965	6.603
66	6900.868	6.706
67	6828.557	6.810
68	6795.905	6.913
69	6762.284	7.016
70	6782.826	7.119
71	6704.492	7.222
72	6617.686	7.325
73	6589.798	7.429
74	6574.095	7.532
75	6577.247	7.635
76	6595.263	7.738
77	6580.307	7.841
78	6517.656	7.944
79	6493.194	8.048
80	6546.187	8.151
81	6437.631	8.254
82	6404.343	8.357
83	6335.909	8.460
84	6337.373	8.563
85	6317.006	8.667
86	6332.956	8.770
87	6343.434	8.873
88	6311.084	8.976
89	6228.661	9.079
90	6204.582	9.183
91	6226.479	9.286
92	6211.430	9.389
93	6201.267	9.492
94	6212.722	9.595
95	6165.901	9.698
96	6136.957	9.802
97	6171.902	9.905
98	6182.460	10.008
99	6138.360	10.111
100	6128.277	10.214
101	6124.537	10.317
102	6138.535	10.421
103	6132.308	10.524
104	6066.726	10.627
105	6110.153	10.730
106	6086.940	10.833
107	6040.467	10.937
108	6067.902	11.040
109	6112.841	11.143
110	6059.305	11.246
111	6072.553	11.349
112	6081.261	11.452
113	6050.479	11.556
