# Supplementary material for: Spatial control of the APC/C ensures the rapid degradation of cyclin B1
Source: EMBO J. 2024 Aug 14;43(19):4324–55. doi: 10.1038/s44318-024-00194-2 (PMC11445581; doi:10.1038/s44318-024-00194-2)
Supplement: Supplementary file 8 — Source data Fig. 4 [file 44318_2024_194_MOESM8_ESM.zip › Figure 4/Fig 4J/CycB1_9-Securin/C3-220407_4867_6.txt]

	Plot Values	Distance
1	5115.435	0.000
2	5158.696	0.103
3	5238.298	0.206
4	5206.810	0.310
5	5209.739	0.413
6	5239.145	0.516
7	5230.462	0.619
8	5206.828	0.722
9	5204.611	0.825
10	5248.853	0.929
11	5272.120	1.032
12	5250.723	1.135
13	5261.182	1.238
14	5335.093	1.341
15	5383.375	1.444
16	5443.443	1.548
17	5457.312	1.651
18	5476.554	1.754
19	5518.780	1.857
20	5575.822	1.960
21	5649.720	2.063
22	5660.399	2.167
23	5643.385	2.270
24	5665.966	2.373
25	5708.098	2.476
26	5723.881	2.579
27	5687.380	2.683
28	5698.602	2.786
29	5705.534	2.889
30	5715.716	2.992
31	5686.791	3.095
32	5618.915	3.198
33	5639.679	3.302
34	5612.475	3.405
35	5591.507	3.508
36	5547.407	3.611
37	5539.149	3.714
38	5488.049	3.817
39	5416.086	3.921
40	5428.283	4.024
41	5445.787	4.127
42	5385.235	4.230
43	5389.081	4.333
44	5369.657	4.437
45	5375.427	4.540
46	5335.178	4.643
47	5289.374	4.746
48	5264.978	4.849
49	5317.656	4.952
50	5304.273	5.056
51	5278.745	5.159
52	5355.164	5.262
53	5288.640	5.365
54	5288.059	5.468
55	5308.999	5.571
56	5338.739	5.675
57	5374.827	5.778
58	5407.764	5.881
59	5410.943	5.984
60	5428.665	6.087
61	5424.687	6.190
62	5450.487	6.294
63	5438.574	6.397
64	5500.035	6.500
65	5477.560	6.603
66	5433.620	6.706
67	5436.438	6.810
68	5429.314	6.913
69	5440.213	7.016
70	5417.549	7.119
71	5426.523	7.222
72	5435.947	7.325
73	5465.889	7.429
74	5505.807	7.532
75	5519.805	7.635
76	5534.754	7.738
77	5537.037	7.841
78	5568.735	7.944
79	5567.850	8.048
80	5503.958	8.151
81	5531.343	8.254
82	5548.371	8.357
83	5546.794	8.460
84	5531.786	8.563
85	5522.317	8.667
86	5481.751	8.770
87	5485.915	8.873
88	5428.447	8.976
89	5429.086	9.079
90	5494.462	9.183
91	5475.701	9.286
92	5411.408	9.389
93	5413.833	9.492
94	5402.277	9.595
95	5396.171	9.698
96	5391.873	9.802
