# Supplementary material for: Spatial control of the APC/C ensures the rapid degradation of cyclin B1
Source: EMBO J. 2024 Aug 14;43(19):4324–55. doi: 10.1038/s44318-024-00194-2 (PMC11445581; doi:10.1038/s44318-024-00194-2)
Supplement: Supplementary file 8 — Source data Fig. 4 [file 44318_2024_194_MOESM8_ESM.zip › Figure 4/Fig 4J/CycB1_9-Securin/C1-230323_4867_1.txt]

	Plot Values	Distance
1	10251.719	0.000
2	10324.762	0.103
3	10336.242	0.206
4	10108.348	0.310
5	9944.104	0.413
6	9726.935	0.516
7	9522.715	0.619
8	9401.642	0.722
9	9288.271	0.825
10	9310.103	0.929
11	9392.276	1.032
12	9317.892	1.135
13	9276.587	1.238
14	9255.378	1.341
15	9254.165	1.444
16	9286.502	1.548
17	9275.317	1.651
18	9219.085	1.754
19	9369.054	1.857
20	9280.475	1.960
21	9227.208	2.063
22	9140.274	2.167
23	9092.074	2.270
24	9054.388	2.373
25	9012.692	2.476
26	9068.404	2.579
27	9019.012	2.683
28	8955.976	2.786
29	8847.448	2.889
30	8828.300	2.992
31	8713.885	3.095
32	8712.729	3.198
33	8699.223	3.302
34	8570.611	3.405
35	8537.279	3.508
36	8494.693	3.611
37	8526.416	3.714
38	8468.852	3.817
39	8422.325	3.921
40	8430.522	4.024
41	8384.760	4.127
42	8472.515	4.230
43	8576.350	4.333
44	8526.112	4.437
45	8528.584	4.540
46	8390.595	4.643
47	8525.307	4.746
48	8491.187	4.849
49	8557.632	4.952
50	8477.979	5.056
51	8470.360	5.159
52	8538.197	5.262
53	8489.449	5.365
54	8439.171	5.468
55	8527.074	5.571
56	8522.954	5.675
57	8597.009	5.778
58	8561.868	5.881
59	8608.186	5.984
60	8725.127	6.087
61	8776.467	6.190
62	8909.105	6.294
63	8974.138	6.397
64	8935.934	6.500
65	9019.775	6.603
66	8931.161	6.706
67	8991.344	6.810
68	8985.248	6.913
69	8971.218	7.016
70	9000.338	7.119
71	9108.029	7.222
72	9121.391	7.325
73	9210.074	7.429
74	9278.678	7.532
75	9349.092	7.635
76	9379.819	7.738
77	9348.297	7.841
78	9374.573	7.944
79	9351.599	8.048
80	9375.862	8.151
81	9241.623	8.254
82	9269.261	8.357
83	9413.152	8.460
84	9312.904	8.563
85	9337.760	8.667
86	9256.466	8.770
87	9282.036	8.873
88	9237.036	8.976
89	9211.473	9.079
90	9180.291	9.183
91	9209.472	9.286
92	9161.729	9.389
93	9143.183	9.492
94	9099.628	9.595
95	8993.503	9.698
96	8951.081	9.802
97	8962.607	9.905
98	8889.912	10.008
99	8876.969	10.111
100	8857.833	10.214
101	8794.787	10.317
102	8712.012	10.421
103	8809.927	10.524
104	8908.231	10.627
105	8890.838	10.730
106	8878.175	10.833
107	8857.506	10.937
108	8845.639	11.040
109	8754.717	11.143
110	8941.762	11.246
111	8888.871	11.349
112	8827.589	11.452
113	8726.467	11.556
114	8764.269	11.659
115	8865.020	11.762
116	8887.854	11.865
117	8923.873	11.968
118	8992.563	12.071
119	8967.212	12.175
120	8988.971	12.278
121	9059.441	12.381
122	9174.596	12.484
123	9251.910	12.587
124	9199.174	12.690
125	9111.391	12.794
126	9167.531	12.897
127	9291.458	13.000
128	9288.538	13.103
129	9299.415	13.206
130	9367.724	13.310
131	9319.864	13.413
132	9381.859	13.516
133	9498.228	13.619
134	9564.368	13.722
135	9613.683	13.825
136	9636.420	13.929
137	9744.696	14.032
138	9816.773	14.135
139	9961.855	14.238
140	10228.897	14.341
141	10343.385	14.444
142	10668.756	14.548
143	10867.924	14.651
