# Supplementary material for: Spatial control of the APC/C ensures the rapid degradation of cyclin B1
Source: EMBO J. 2024 Aug 14;43(19):4324–55. doi: 10.1038/s44318-024-00194-2 (PMC11445581; doi:10.1038/s44318-024-00194-2)
Supplement: Supplementary file 8 — Source data Fig. 4 [file 44318_2024_194_MOESM8_ESM.zip › Figure 4/Fig 4J/CycB1_9-Securin/C1-220407_4867_2.txt]

	Plot Values	Distance
1	9829.618	0.000
2	9914.386	0.103
3	9862.255	0.206
4	9829.419	0.310
5	9619.256	0.413
6	9548.118	0.516
7	9466.641	0.619
8	9387.994	0.722
9	9251.811	0.825
10	9124.928	0.929
11	9104.504	1.032
12	8995.569	1.135
13	8966.225	1.238
14	8807.293	1.341
15	8763.131	1.444
16	8666.046	1.548
17	8625.194	1.651
18	8569.935	1.754
19	8564.721	1.857
20	8499.242	1.960
21	8406.036	2.063
22	8373.552	2.167
23	8324.640	2.270
24	8368.366	2.373
25	8383.270	2.476
26	8368.076	2.579
27	8350.602	2.683
28	8341.141	2.786
29	8339.437	2.889
30	8342.584	2.992
31	8377.922	3.095
32	8388.807	3.198
33	8436.764	3.302
34	8416.635	3.405
35	8546.516	3.508
36	8579.204	3.611
37	8689.855	3.714
38	8822.851	3.817
39	8963.569	3.921
40	9032.937	4.024
41	9097.243	4.127
42	9186.453	4.230
43	9269.223	4.333
44	9352.045	4.437
45	9453.682	4.540
46	9395.351	4.643
47	9411.434	4.746
48	9391.790	4.849
49	9372.085	4.952
50	9364.201	5.056
51	9239.120	5.159
52	9178.442	5.262
53	9137.238	5.365
54	9072.582	5.468
55	9001.983	5.571
56	9043.699	5.675
57	8979.485	5.778
58	8941.270	5.881
59	8898.343	5.984
60	8807.812	6.087
61	8773.492	6.190
62	8860.181	6.294
63	8870.182	6.397
64	8847.947	6.500
65	8777.456	6.603
66	8813.115	6.706
67	8822.259	6.810
68	8865.554	6.913
69	8829.712	7.016
70	8830.358	7.119
71	8765.039	7.222
72	8792.017	7.325
73	8674.768	7.429
74	8598.680	7.532
75	8575.037	7.635
76	8519.396	7.738
77	8520.516	7.841
78	8588.324	7.944
79	8559.106	8.048
80	8456.722	8.151
81	8621.917	8.254
82	8555.500	8.357
83	8453.521	8.460
84	8448.148	8.563
85	8473.488	8.667
86	8399.258	8.770
87	8384.307	8.873
88	8398.741	8.976
89	8331.034	9.079
90	8353.887	9.183
91	8312.109	9.286
92	8240.125	9.389
93	8216.719	9.492
94	8168.705	9.595
95	8154.157	9.698
96	8187.086	9.802
97	8284.765	9.905
98	8243.765	10.008
99	8314.521	10.111
100	8408.040	10.214
101	8448.671	10.317
102	8510.673	10.421
103	8658.458	10.524
104	8716.900	10.627
105	8823.319	10.730
106	8945.179	10.833
107	9052.311	10.937
108	9136.705	11.040
109	9189.649	11.143
110	9200.204	11.246
111	9215.442	11.349
112	9336.031	11.452
113	9391.776	11.556
114	9398.472	11.659
