# Supplementary material for: Spatial control of the APC/C ensures the rapid degradation of cyclin B1
Source: EMBO J. 2024 Aug 14;43(19):4324–55. doi: 10.1038/s44318-024-00194-2 (PMC11445581; doi:10.1038/s44318-024-00194-2)
Supplement: Supplementary file 8 — Source data Fig. 4 [file 44318_2024_194_MOESM8_ESM.zip › Figure 4/Fig 4J/CycB1_9-Securin/C1-220407_4867_3.txt]

	Plot Values	Distance
1	10821.301	0.000
2	10844.699	0.103
3	10774.003	0.206
4	10718.426	0.310
5	10736.762	0.413
6	10671.680	0.516
7	10563.597	0.619
8	10465.587	0.722
9	10366.812	0.825
10	10280.957	0.929
11	10199.265	1.032
12	10190.102	1.135
13	9964.542	1.238
14	9870.741	1.341
15	9828.095	1.444
16	9649.572	1.548
17	9595.218	1.651
18	9513.190	1.754
19	9358.566	1.857
20	9329.050	1.960
21	9350.641	2.063
22	9252.111	2.167
23	9255.622	2.270
24	9228.975	2.373
25	9272.788	2.476
26	9239.054	2.579
27	9210.129	2.683
28	9282.261	2.786
29	9255.969	2.889
30	9326.853	2.992
31	9351.428	3.095
32	9429.305	3.198
33	9458.783	3.302
34	9577.675	3.405
35	9622.953	3.508
36	9671.429	3.611
37	9606.772	3.714
38	9664.929	3.817
39	9659.021	3.921
40	9566.263	4.024
41	9625.395	4.127
42	9684.312	4.230
43	9714.114	4.333
44	9812.512	4.437
45	9863.466	4.540
46	9804.522	4.643
47	9886.660	4.746
48	9943.463	4.849
49	10006.376	4.952
50	9928.818	5.056
51	10106.509	5.159
52	10153.867	5.262
53	10204.297	5.365
54	10396.902	5.468
55	10517.456	5.571
56	10504.227	5.675
57	10620.393	5.778
58	10649.938	5.881
59	10708.776	5.984
60	10620.808	6.087
61	10683.885	6.190
62	10647.861	6.294
63	10648.871	6.397
64	10522.075	6.500
65	10504.787	6.603
66	10427.188	6.706
67	10394.352	6.810
68	10234.456	6.913
69	10114.393	7.016
70	10031.400	7.119
71	9858.512	7.222
72	9805.001	7.325
73	9622.104	7.429
74	9585.693	7.532
75	9526.620	7.635
76	9350.521	7.738
77	9345.484	7.841
78	9390.847	7.944
79	9312.106	8.048
80	9220.554	8.151
81	9177.494	8.254
82	9119.602	8.357
83	9087.902	8.460
84	9099.126	8.563
85	8981.193	8.667
86	8887.692	8.770
87	8916.153	8.873
88	8975.776	8.976
89	8964.027	9.079
90	8974.575	9.183
91	9017.170	9.286
92	9110.458	9.389
93	9183.096	9.492
94	9167.188	9.595
95	9243.604	9.698
96	9228.515	9.802
97	9231.588	9.905
98	9309.390	10.008
99	9462.521	10.111
100	9587.094	10.214
101	9659.433	10.317
102	9636.055	10.421
103	9774.723	10.524
104	9908.098	10.627
105	9883.893	10.730
106	10080.073	10.833
107	10179.282	10.937
108	10277.295	11.040
109	10384.800	11.143
110	10397.747	11.246
111	10492.716	11.349
112	10524.993	11.452
113	10361.967	11.556
114	10145.616	11.659
115	9934.017	11.762
116	9629.324	11.865
117	9323.575	11.968
