# Supplementary material for: Spatial control of the APC/C ensures the rapid degradation of cyclin B1
Source: EMBO J. 2024 Aug 14;43(19):4324–55. doi: 10.1038/s44318-024-00194-2 (PMC11445581; doi:10.1038/s44318-024-00194-2)
Supplement: Supplementary file 8 — Source data Fig. 4 [file 44318_2024_194_MOESM8_ESM.zip › Figure 4/Fig 4J/CycB1_9-Securin/C2-230323_4867_2.txt]

	Plot Values	Distance
1	5142.691	0.000
2	5123.298	0.103
3	5130.764	0.206
4	5077.742	0.310
5	5070.669	0.413
6	5069.027	0.516
7	5080.315	0.619
8	5062.950	0.722
9	5128.793	0.825
10	5140.439	0.929
11	5100.571	1.032
12	5079.296	1.135
13	5123.783	1.238
14	5157.685	1.341
15	5123.718	1.444
16	5125.200	1.548
17	5128.958	1.651
18	5185.997	1.754
19	5152.361	1.857
20	5126.919	1.960
21	5152.371	2.063
22	5116.199	2.167
23	5119.695	2.270
24	5101.244	2.373
25	5119.351	2.476
26	5143.400	2.579
27	5167.870	2.683
28	5153.814	2.786
29	5108.547	2.889
30	5141.586	2.992
31	5122.685	3.095
32	5153.417	3.198
33	5168.026	3.302
34	5155.289	3.405
35	5163.054	3.508
36	5134.002	3.611
37	5103.058	3.714
38	5106.569	3.817
39	5139.233	3.921
40	5156.978	4.024
41	5161.620	4.127
42	5175.894	4.230
43	5123.913	4.333
44	5114.896	4.437
45	5106.627	4.540
46	5079.432	4.643
47	5096.285	4.746
48	5136.637	4.849
49	5192.977	4.952
50	5178.789	5.056
51	5197.665	5.159
52	5239.972	5.262
53	5287.541	5.365
54	5339.604	5.468
55	5379.612	5.571
56	5422.295	5.675
57	5442.924	5.778
58	5490.101	5.881
59	5490.345	5.984
60	5527.671	6.087
61	5462.049	6.190
62	5499.907	6.294
63	5526.397	6.397
64	5563.771	6.500
65	5544.000	6.603
66	5624.200	6.706
67	5564.994	6.810
68	5535.691	6.913
69	5489.523	7.016
70	5517.790	7.119
71	5478.524	7.222
72	5436.311	7.325
73	5426.826	7.429
74	5445.984	7.532
75	5396.891	7.635
76	5368.077	7.738
77	5337.115	7.841
78	5285.945	7.944
79	5286.755	8.048
80	5294.923	8.151
81	5280.053	8.254
82	5267.890	8.357
83	5294.349	8.460
84	5259.147	8.563
85	5255.904	8.667
86	5222.231	8.770
87	5225.210	8.873
88	5323.469	8.976
89	5274.637	9.079
90	5264.392	9.183
91	5267.225	9.286
92	5260.979	9.389
93	5292.903	9.492
94	5282.386	9.595
95	5290.022	9.698
96	5256.172	9.802
97	5265.871	9.905
98	5239.824	10.008
99	5205.624	10.111
100	5226.653	10.214
101	5230.991	10.317
102	5225.338	10.421
103	5200.219	10.524
104	5166.785	10.627
105	5167.487	10.730
106	5114.989	10.833
107	5112.527	10.937
108	5184.658	11.040
109	5194.911	11.143
110	5177.537	11.246
111	5187.152	11.349
112	5163.366	11.452
113	5129.593	11.556
114	5152.500	11.659
115	5171.152	11.762
116	5145.600	11.865
117	5149.917	11.968
118	5165.105	12.071
119	5130.181	12.175
120	5136.354	12.278
121	5118.353	12.381
122	5110.314	12.484
123	5179.113	12.587
124	5154.584	12.690
125	5151.880	12.794
126	5186.395	12.897
127	5185.003	13.000
128	5148.895	13.103
129	5103.248	13.206
130	5145.574	13.310
131	5204.115	13.413
132	5167.101	13.516
133	5148.123	13.619
134	5133.396	13.722
135	5157.221	13.825
136	5152.221	13.929
137	5131.139	14.032
138	5132.668	14.135
139	5162.383	14.238
140	5222.233	14.341
141	5135.609	14.444
142	5205.368	14.548
143	5200.928	14.651
144	5218.951	14.754
145	5194.652	14.857
146	5148.731	14.960
147	5103.389	15.063
148	5115.868	15.167
