# Supplementary material for: Spatial control of the APC/C ensures the rapid degradation of cyclin B1
Source: EMBO J. 2024 Aug 14;43(19):4324–55. doi: 10.1038/s44318-024-00194-2 (PMC11445581; doi:10.1038/s44318-024-00194-2)
Supplement: Supplementary file 8 — Source data Fig. 4 [file 44318_2024_194_MOESM8_ESM.zip › Figure 4/Fig 4J/CycB1_9-Securin/C1-220407_4867_1.txt]

	Plot Values	Distance
1	9880.566	0.000
2	10044.809	0.103
3	9996.573	0.206
4	9912.650	0.310
5	9868.676	0.413
6	9776.414	0.516
7	9751.229	0.619
8	9566.682	0.722
9	9574.121	0.825
10	9474.001	0.929
11	9496.264	1.032
12	9601.078	1.135
13	9637.194	1.238
14	9588.135	1.341
15	9641.379	1.444
16	9708.602	1.548
17	9714.890	1.651
18	9773.998	1.754
19	9829.205	1.857
20	9952.900	1.960
21	10063.616	2.063
22	10272.941	2.167
23	10354.934	2.270
24	10391.220	2.373
25	10334.797	2.476
26	10303.183	2.579
27	10167.812	2.683
28	10038.534	2.786
29	9863.076	2.889
30	9635.467	2.992
31	9512.007	3.095
32	9333.441	3.198
33	9260.117	3.302
34	9049.313	3.405
35	8980.536	3.508
36	8937.815	3.611
37	8931.749	3.714
38	8934.979	3.817
39	9022.623	3.921
40	9032.044	4.024
41	9039.944	4.127
42	9123.388	4.230
43	9122.470	4.333
44	9168.603	4.437
45	9168.935	4.540
46	9206.553	4.643
47	9298.343	4.746
48	9354.172	4.849
49	9496.880	4.952
50	9558.972	5.056
51	9667.205	5.159
52	9728.711	5.262
53	9839.295	5.365
54	9877.619	5.468
55	9898.262	5.571
56	10096.190	5.675
57	10140.196	5.778
58	10243.003	5.881
59	10366.946	5.984
60	10346.325	6.087
61	10267.724	6.190
62	10204.217	6.294
63	10283.779	6.397
64	10237.876	6.500
65	10282.713	6.603
66	10209.397	6.706
67	10071.479	6.810
68	9902.923	6.913
69	9746.391	7.016
70	9589.333	7.119
71	9552.717	7.222
72	9460.717	7.325
73	9406.624	7.429
74	9453.571	7.532
75	9352.941	7.635
76	9326.881	7.738
77	9282.936	7.841
78	9223.113	7.944
79	9159.084	8.048
80	9113.436	8.151
81	9142.389	8.254
82	9190.707	8.357
83	9174.896	8.460
84	9122.597	8.563
85	9220.682	8.667
86	9127.262	8.770
87	9133.878	8.873
88	9163.560	8.976
89	9204.606	9.079
90	9182.100	9.183
91	9170.742	9.286
92	9251.926	9.389
93	9308.497	9.492
94	9323.104	9.595
95	9360.576	9.698
96	9436.802	9.802
97	9536.890	9.905
98	9683.845	10.008
99	9755.899	10.111
100	9812.802	10.214
101	9980.715	10.317
102	10000.434	10.421
103	10078.446	10.524
104	10089.643	10.627
105	10167.779	10.730
106	10356.451	10.833
107	10580.614	10.937
108	10867.415	11.040
109	11131.516	11.143
110	11332.392	11.246
111	11447.426	11.349
112	11349.995	11.452
