# Supplementary material for: Spatial control of the APC/C ensures the rapid degradation of cyclin B1
Source: EMBO J. 2024 Aug 14;43(19):4324–55. doi: 10.1038/s44318-024-00194-2 (PMC11445581; doi:10.1038/s44318-024-00194-2)
Supplement: Supplementary file 8 — Source data Fig. 4 [file 44318_2024_194_MOESM8_ESM.zip › Figure 4/Fig 4J/CycB1_9-Securin/C1-220407_4867_0.txt]

	Plot Values	Distance
1	10158.344	0.000
2	10404.639	0.103
3	10435.792	0.206
4	10352.899	0.310
5	10323.703	0.413
6	10286.436	0.516
7	10308.068	0.619
8	10175.451	0.722
9	10121.371	0.825
10	9962.341	0.929
11	9877.920	1.032
12	9735.582	1.135
13	9684.180	1.238
14	9491.905	1.341
15	9379.909	1.444
16	9306.851	1.548
17	9242.563	1.651
18	9114.348	1.754
19	9015.918	1.857
20	8987.875	1.960
21	8975.216	2.063
22	8943.904	2.167
23	8991.775	2.270
24	8935.855	2.373
25	8840.310	2.476
26	8845.644	2.579
27	8849.836	2.683
28	8885.933	2.786
29	8822.617	2.889
30	8870.699	2.992
31	8890.965	3.095
32	8925.903	3.198
33	8935.832	3.302
34	8974.555	3.405
35	8956.571	3.508
36	9026.642	3.611
37	9085.785	3.714
38	9054.405	3.817
39	8983.003	3.921
40	9093.527	4.024
41	9127.283	4.127
42	9112.232	4.230
43	9116.138	4.333
44	9174.359	4.437
45	9191.638	4.540
46	9222.304	4.643
47	9275.543	4.746
48	9344.414	4.849
49	9370.801	4.952
50	9497.758	5.056
51	9656.054	5.159
52	9625.105	5.262
53	9545.715	5.365
54	9651.283	5.468
55	9710.247	5.571
56	9589.317	5.675
57	9549.539	5.778
58	9485.968	5.881
59	9605.385	5.984
60	9572.037	6.087
61	9536.957	6.190
62	9564.632	6.294
63	9625.616	6.397
64	9642.251	6.500
65	9666.362	6.603
66	9686.858	6.706
67	9709.263	6.810
68	9762.640	6.913
69	9631.663	7.016
70	9584.393	7.119
71	9534.294	7.222
72	9595.686	7.325
73	9531.219	7.429
74	9494.619	7.532
75	9474.776	7.635
76	9554.522	7.738
77	9537.342	7.841
78	9453.866	7.944
79	9413.517	8.048
80	9424.820	8.151
81	9436.768	8.254
82	9401.362	8.357
83	9304.190	8.460
84	9291.684	8.563
85	9295.975	8.667
86	9340.558	8.770
87	9279.659	8.873
88	9241.058	8.976
89	9178.660	9.079
90	9195.979	9.183
91	9155.516	9.286
92	9116.827	9.389
93	9176.965	9.492
94	9200.519	9.595
95	9126.272	9.698
96	9134.951	9.802
97	9219.922	9.905
98	9272.697	10.008
99	9284.867	10.111
100	9335.350	10.214
101	9483.373	10.317
102	9677.029	10.421
103	9849.103	10.524
104	9857.259	10.627
105	9969.433	10.730
106	10121.355	10.833
107	10272.126	10.937
108	10162.379	11.040
109	10228.951	11.143
110	10323.415	11.246
111	10507.752	11.349
112	10562.062	11.452
113	10476.236	11.556
