# Supplementary material for: Spatial control of the APC/C ensures the rapid degradation of cyclin B1
Source: EMBO J. 2024 Aug 14;43(19):4324–55. doi: 10.1038/s44318-024-00194-2 (PMC11445581; doi:10.1038/s44318-024-00194-2)
Supplement: Supplementary file 8 — Source data Fig. 4 [file 44318_2024_194_MOESM8_ESM.zip › Figure 4/Fig 4J/CycB1_9-Securin/C3-220412_4867_8.txt]

	Plot Values	Distance
1	5502.131	0.000
2	5472.831	0.103
3	5495.742	0.206
4	5521.454	0.310
5	5488.576	0.413
6	5465.322	0.516
7	5454.016	0.619
8	5487.906	0.722
9	5513.126	0.825
10	5512.859	0.929
11	5517.040	1.032
12	5525.044	1.135
13	5523.747	1.238
14	5513.257	1.341
15	5551.530	1.444
16	5530.345	1.548
17	5572.784	1.651
18	5556.750	1.754
19	5584.187	1.857
20	5580.090	1.960
21	5607.702	2.063
22	5623.595	2.167
23	5632.308	2.270
24	5608.540	2.373
25	5613.058	2.476
26	5582.103	2.579
27	5606.366	2.683
28	5614.689	2.786
29	5632.936	2.889
30	5631.111	2.992
31	5643.804	3.095
32	5641.773	3.198
33	5628.248	3.302
34	5688.753	3.405
35	5694.766	3.508
36	5690.344	3.611
37	5681.735	3.714
38	5716.713	3.817
39	5674.822	3.921
40	5687.915	4.024
41	5689.057	4.127
42	5728.121	4.230
43	5721.971	4.333
44	5842.307	4.437
45	5823.897	4.540
46	5828.111	4.643
47	5948.727	4.746
48	5946.635	4.849
49	6040.371	4.952
50	6111.345	5.056
51	6178.540	5.159
52	6280.724	5.262
53	6458.261	5.365
54	6694.562	5.468
55	6916.197	5.571
56	7080.182	5.675
57	7377.088	5.778
58	7667.658	5.881
59	7973.570	5.984
60	8322.070	6.087
61	8580.344	6.190
62	8758.065	6.294
63	8955.706	6.397
64	9147.876	6.500
65	9267.216	6.603
66	9331.079	6.706
67	9371.423	6.810
68	9374.062	6.913
69	9422.290	7.016
70	9329.430	7.119
71	9140.777	7.222
72	8946.162	7.325
73	8774.174	7.429
74	8532.695	7.532
75	8274.434	7.635
76	8029.350	7.738
77	7804.813	7.841
78	7505.038	7.944
79	7309.703	8.048
80	7014.007	8.151
81	6760.966	8.254
82	6557.112	8.357
83	6416.117	8.460
84	6290.000	8.563
85	6179.920	8.667
86	6088.350	8.770
87	6002.568	8.873
88	5915.978	8.976
89	5863.807	9.079
90	5805.022	9.183
91	5801.398	9.286
92	5772.284	9.389
93	5752.664	9.492
94	5735.015	9.595
95	5743.235	9.698
96	5697.696	9.802
97	5735.267	9.905
98	5678.097	10.008
99	5696.169	10.111
100	5688.271	10.214
101	5685.582	10.317
102	5750.869	10.421
103	5669.457	10.524
104	5700.742	10.627
105	5659.066	10.730
106	5625.148	10.833
107	5655.556	10.937
108	5643.871	11.040
109	5622.172	11.143
110	5640.317	11.246
111	5642.441	11.349
112	5585.668	11.452
113	5595.226	11.556
114	5583.224	11.659
115	5597.611	11.762
116	5606.780	11.865
117	5582.436	11.968
118	5563.971	12.071
119	5543.953	12.175
120	5575.266	12.278
121	5567.077	12.381
122	5516.904	12.484
123	5529.165	12.587
124	5499.044	12.690
