# Supplementary material for: Spatial control of the APC/C ensures the rapid degradation of cyclin B1
Source: EMBO J. 2024 Aug 14;43(19):4324–55. doi: 10.1038/s44318-024-00194-2 (PMC11445581; doi:10.1038/s44318-024-00194-2)
Supplement: Supplementary file 8 — Source data Fig. 4 [file 44318_2024_194_MOESM8_ESM.zip › Figure 4/Fig 4J/CycB1_9-Securin/C2-230323_4867_1.txt]

	Plot Values	Distance
1	5315.892	0.000
2	5344.583	0.103
3	5311.390	0.206
4	5300.886	0.310
5	5334.235	0.413
6	5362.323	0.516
7	5301.831	0.619
8	5290.643	0.722
9	5351.008	0.825
10	5365.435	0.929
11	5339.925	1.032
12	5349.455	1.135
13	5304.044	1.238
14	5311.200	1.341
15	5301.733	1.444
16	5315.001	1.548
17	5292.661	1.651
18	5284.990	1.754
19	5290.042	1.857
20	5277.287	1.960
21	5288.841	2.063
22	5307.132	2.167
23	5272.802	2.270
24	5316.662	2.373
25	5305.873	2.476
26	5295.634	2.579
27	5256.989	2.683
28	5291.379	2.786
29	5317.702	2.889
30	5296.923	2.992
31	5278.082	3.095
32	5312.182	3.198
33	5358.744	3.302
34	5329.782	3.405
35	5354.707	3.508
36	5288.837	3.611
37	5350.902	3.714
38	5330.018	3.817
39	5339.380	3.921
40	5269.239	4.024
41	5274.815	4.127
42	5317.436	4.230
43	5287.587	4.333
44	5318.185	4.437
45	5320.394	4.540
46	5312.153	4.643
47	5331.393	4.746
48	5328.405	4.849
49	5374.002	4.952
50	5392.194	5.056
51	5344.428	5.159
52	5359.121	5.262
53	5341.082	5.365
54	5330.031	5.468
55	5334.598	5.571
56	5278.206	5.675
57	5347.929	5.778
58	5331.978	5.881
59	5338.508	5.984
60	5351.842	6.087
61	5339.287	6.190
62	5358.608	6.294
63	5450.951	6.397
64	5418.006	6.500
65	5461.556	6.603
66	5507.222	6.706
67	5500.926	6.810
68	5478.509	6.913
69	5486.675	7.016
70	5569.348	7.119
71	5591.646	7.222
72	5594.102	7.325
73	5606.825	7.429
74	5707.748	7.532
75	5706.387	7.635
76	5723.005	7.738
77	5723.100	7.841
78	5716.896	7.944
79	5727.501	8.048
80	5709.954	8.151
81	5687.531	8.254
82	5672.524	8.357
83	5626.921	8.460
84	5631.392	8.563
85	5627.780	8.667
86	5586.866	8.770
87	5609.911	8.873
88	5599.654	8.976
89	5529.263	9.079
90	5527.725	9.183
91	5497.942	9.286
92	5515.960	9.389
93	5537.821	9.492
94	5508.791	9.595
95	5472.912	9.698
96	5449.768	9.802
97	5448.478	9.905
98	5439.802	10.008
99	5384.512	10.111
100	5363.960	10.214
101	5404.630	10.317
102	5349.541	10.421
103	5363.161	10.524
104	5372.913	10.627
105	5345.907	10.730
106	5286.946	10.833
107	5272.913	10.937
108	5286.217	11.040
109	5239.440	11.143
110	5324.460	11.246
111	5319.037	11.349
112	5262.104	11.452
113	5232.292	11.556
114	5232.996	11.659
115	5293.868	11.762
116	5302.354	11.865
117	5319.705	11.968
118	5292.724	12.071
119	5300.381	12.175
120	5253.522	12.278
121	5237.649	12.381
122	5294.683	12.484
123	5340.944	12.587
124	5276.001	12.690
125	5222.849	12.794
126	5241.151	12.897
127	5291.218	13.000
128	5289.263	13.103
129	5352.125	13.206
130	5379.026	13.310
131	5295.777	13.413
132	5295.271	13.516
133	5316.823	13.619
134	5321.786	13.722
135	5356.940	13.825
136	5359.266	13.929
137	5380.076	14.032
138	5367.260	14.135
139	5429.581	14.238
140	5418.569	14.341
141	5389.056	14.444
142	5413.192	14.548
143	5417.007	14.651
