# Supplementary material for: Spatial control of the APC/C ensures the rapid degradation of cyclin B1
Source: EMBO J. 2024 Aug 14;43(19):4324–55. doi: 10.1038/s44318-024-00194-2 (PMC11445581; doi:10.1038/s44318-024-00194-2)
Supplement: Supplementary file 8 — Source data Fig. 4 [file 44318_2024_194_MOESM8_ESM.zip › Figure 4/Fig 4J/CycB1_9-Securin/C1-220407_4867_4.txt]

	Plot Values	Distance
1	9913.064	0.000
2	9984.085	0.103
3	9931.145	0.206
4	9877.300	0.310
5	9621.786	0.413
6	9678.948	0.516
7	9647.643	0.619
8	9619.591	0.722
9	9573.129	0.825
10	9518.836	0.929
11	9508.275	1.032
12	9422.735	1.135
13	9467.007	1.238
14	9456.865	1.341
15	9373.113	1.444
16	9314.653	1.548
17	9305.396	1.651
18	9187.482	1.754
19	9079.978	1.857
20	8902.478	1.960
21	8867.153	2.063
22	8776.486	2.167
23	8680.761	2.270
24	8579.155	2.373
25	8369.906	2.476
26	8379.297	2.579
27	8365.161	2.683
28	8329.624	2.786
29	8240.433	2.889
30	8342.347	2.992
31	8331.927	3.095
32	8284.602	3.198
33	8341.956	3.302
34	8346.814	3.405
35	8258.814	3.508
36	8254.184	3.611
37	8221.998	3.714
38	8187.625	3.817
39	8172.505	3.921
40	8229.979	4.024
41	8303.925	4.127
42	8325.868	4.230
43	8215.268	4.333
44	8252.262	4.437
45	8303.013	4.540
46	8378.174	4.643
47	8344.937	4.746
48	8341.019	4.849
49	8369.395	4.952
50	8353.825	5.056
51	8483.770	5.159
52	8472.657	5.262
53	8509.988	5.365
54	8573.611	5.468
55	8717.245	5.571
56	8855.805	5.675
57	8982.150	5.778
58	8995.821	5.881
59	9136.689	5.984
60	9168.155	6.087
61	9194.649	6.190
62	9271.685	6.294
63	9256.754	6.397
64	9291.184	6.500
65	9310.745	6.603
66	9466.892	6.706
67	9250.953	6.810
68	9279.714	6.913
69	9382.993	7.016
70	9340.201	7.119
71	9358.767	7.222
72	9409.087	7.325
73	9327.673	7.429
74	9451.086	7.532
75	9494.940	7.635
76	9453.472	7.738
77	9485.648	7.841
78	9633.268	7.944
79	9607.988	8.048
80	9369.343	8.151
81	9259.970	8.254
82	9173.968	8.357
83	9073.662	8.460
84	8841.757	8.563
85	8786.090	8.667
86	8757.762	8.770
87	8779.350	8.873
88	8675.025	8.976
89	8738.878	9.079
90	8853.395	9.183
91	8658.633	9.286
92	8614.600	9.389
93	8631.397	9.492
94	8683.080	9.595
95	8595.091	9.698
96	8561.477	9.802
97	8503.330	9.905
98	8474.305	10.008
99	8646.963	10.111
100	8541.854	10.214
101	8599.279	10.317
102	8550.157	10.421
103	8553.316	10.524
104	8575.335	10.627
105	8555.458	10.730
106	8603.700	10.833
107	8557.549	10.937
108	8647.193	11.040
109	8817.771	11.143
110	8829.564	11.246
111	8919.127	11.349
112	8905.713	11.452
113	9089.812	11.556
114	9219.170	11.659
115	9283.597	11.762
116	9335.106	11.865
117	9440.118	11.968
118	9606.777	12.071
119	9767.060	12.175
120	9606.755	12.278
121	9619.785	12.381
122	9634.465	12.484
123	9834.114	12.587
124	9869.404	12.690
125	9924.228	12.794
126	9781.960	12.897
127	9561.150	13.000
128	9302.577	13.103
