# Supplementary material for: Spatial control of the APC/C ensures the rapid degradation of cyclin B1
Source: EMBO J. 2024 Aug 14;43(19):4324–55. doi: 10.1038/s44318-024-00194-2 (PMC11445581; doi:10.1038/s44318-024-00194-2)
Supplement: Supplementary file 8 — Source data Fig. 4 [file 44318_2024_194_MOESM8_ESM.zip › Figure 4/Fig 4J/CycB1_9-Securin/C3-230323_4867_2.txt]

	Plot Values	Distance
1	5228.222	0.000
2	5215.097	0.103
3	5260.790	0.206
4	5203.708	0.310
5	5178.134	0.413
6	5203.963	0.516
7	5214.451	0.619
8	5161.184	0.722
9	5211.072	0.825
10	5262.519	0.929
11	5247.221	1.032
12	5195.944	1.135
13	5256.407	1.238
14	5296.800	1.341
15	5268.957	1.444
16	5267.595	1.548
17	5250.349	1.651
18	5334.745	1.754
19	5316.943	1.857
20	5277.616	1.960
21	5267.262	2.063
22	5255.724	2.167
23	5261.604	2.270
24	5244.620	2.373
25	5262.190	2.476
26	5292.125	2.579
27	5324.614	2.683
28	5314.876	2.786
29	5273.921	2.889
30	5280.649	2.992
31	5268.362	3.095
32	5316.854	3.198
33	5333.402	3.302
34	5302.609	3.405
35	5314.820	3.508
36	5294.637	3.611
37	5257.910	3.714
38	5297.629	3.817
39	5314.134	3.921
40	5346.220	4.024
41	5370.152	4.127
42	5360.603	4.230
43	5347.052	4.333
44	5374.627	4.437
45	5394.185	4.540
46	5428.519	4.643
47	5479.215	4.746
48	5568.978	4.849
49	5682.175	4.952
50	5838.165	5.056
51	6057.580	5.159
52	6261.769	5.262
53	6526.857	5.365
54	6796.125	5.468
55	7024.893	5.571
56	7306.644	5.675
57	7460.630	5.778
58	7635.416	5.881
59	7702.242	5.984
60	7784.341	6.087
61	7854.772	6.190
62	7927.383	6.294
63	8028.929	6.397
64	8107.562	6.500
65	8139.556	6.603
66	8141.214	6.706
67	8043.360	6.810
68	8049.750	6.913
69	7920.367	7.016
70	7866.268	7.119
71	7703.912	7.222
72	7641.786	7.325
73	7462.330	7.429
74	7338.862	7.532
75	7204.489	7.635
76	7016.641	7.738
77	6806.015	7.841
78	6588.452	7.944
79	6428.901	8.048
80	6377.073	8.151
81	6270.394	8.254
82	6170.590	8.357
83	6181.252	8.460
84	6125.070	8.563
85	6101.524	8.667
86	6033.234	8.770
87	6013.017	8.873
88	6073.397	8.976
89	6121.980	9.079
90	6057.551	9.183
91	6018.531	9.286
92	5957.278	9.389
93	5941.999	9.492
94	5910.608	9.595
95	5929.986	9.698
96	5836.269	9.802
97	5858.946	9.905
98	5816.906	10.008
99	5719.081	10.111
100	5699.893	10.214
101	5667.780	10.317
102	5615.746	10.421
103	5535.294	10.524
104	5465.917	10.627
105	5435.729	10.730
106	5361.622	10.833
107	5323.185	10.937
108	5364.307	11.040
109	5369.667	11.143
110	5373.905	11.246
111	5353.577	11.349
112	5337.813	11.452
113	5319.636	11.556
114	5309.560	11.659
115	5329.989	11.762
116	5283.691	11.865
117	5321.748	11.968
118	5329.715	12.071
119	5305.565	12.175
120	5305.582	12.278
121	5278.311	12.381
122	5303.081	12.484
123	5369.938	12.587
124	5327.649	12.690
125	5318.453	12.794
126	5316.904	12.897
127	5320.786	13.000
128	5294.110	13.103
129	5268.907	13.206
130	5332.281	13.310
131	5354.970	13.413
132	5326.547	13.516
133	5320.139	13.619
134	5321.412	13.722
135	5305.682	13.825
136	5318.594	13.929
137	5279.215	14.032
138	5302.133	14.135
139	5334.265	14.238
140	5392.685	14.341
141	5275.066	14.444
142	5320.397	14.548
143	5347.218	14.651
144	5371.157	14.754
145	5314.604	14.857
146	5295.492	14.960
147	5257.403	15.063
148	5232.996	15.167
