# Supplementary material for: Spatial control of the APC/C ensures the rapid degradation of cyclin B1
Source: EMBO J. 2024 Aug 14;43(19):4324–55. doi: 10.1038/s44318-024-00194-2 (PMC11445581; doi:10.1038/s44318-024-00194-2)
Supplement: Supplementary file 8 — Source data Fig. 4 [file 44318_2024_194_MOESM8_ESM.zip › Figure 4/Fig 4J/CycB1_9-Securin/C1-220407_4867_5.txt]

	Plot Values	Distance
1	9716.824	0.000
2	9877.209	0.103
3	10066.884	0.206
4	10034.900	0.310
5	9937.306	0.413
6	9826.361	0.516
7	9801.245	0.619
8	9732.132	0.722
9	9691.160	0.825
10	9575.973	0.929
11	9521.578	1.032
12	9397.065	1.135
13	9338.535	1.238
14	9329.734	1.341
15	9295.662	1.444
16	9284.702	1.548
17	9194.688	1.651
18	9134.760	1.754
19	9139.879	1.857
20	9087.455	1.960
21	8984.092	2.063
22	9113.418	2.167
23	9087.646	2.270
24	9195.092	2.373
25	9183.642	2.476
26	9161.682	2.579
27	9266.885	2.683
28	9235.180	2.786
29	9238.957	2.889
30	9104.198	2.992
31	9028.278	3.095
32	9069.634	3.198
33	8999.696	3.302
34	8861.532	3.405
35	8895.560	3.508
36	8874.275	3.611
37	8865.156	3.714
38	8810.063	3.817
39	8677.116	3.921
40	8735.491	4.024
41	8795.300	4.127
42	8790.922	4.230
43	8801.393	4.333
44	8769.490	4.437
45	8815.305	4.540
46	8884.400	4.643
47	8820.656	4.746
48	8760.267	4.849
49	8777.622	4.952
50	8761.156	5.056
51	8701.331	5.159
52	8715.725	5.262
53	8728.178	5.365
54	8776.772	5.468
55	8794.320	5.571
56	8823.890	5.675
57	8772.743	5.778
58	9006.840	5.881
59	9024.618	5.984
60	9165.506	6.087
61	9243.578	6.190
62	9231.812	6.294
63	9362.983	6.397
64	9501.214	6.500
65	9521.810	6.603
66	9465.747	6.706
67	9518.111	6.810
68	9442.236	6.913
69	9397.144	7.016
70	9374.966	7.119
71	9315.404	7.222
72	9360.202	7.325
73	9384.400	7.429
74	9328.275	7.532
75	9335.306	7.635
76	9378.447	7.738
77	9380.044	7.841
78	9320.127	7.944
79	9287.939	8.048
80	9146.036	8.151
81	9090.855	8.254
82	8974.841	8.357
83	8875.415	8.460
84	8820.720	8.563
85	8822.149	8.667
86	8731.830	8.770
87	8593.293	8.873
88	8673.808	8.976
89	8610.354	9.079
90	8559.064	9.183
91	8588.430	9.286
92	8613.317	9.389
93	8688.527	9.492
94	8694.737	9.595
95	8690.184	9.698
96	8763.645	9.802
97	8738.913	9.905
98	8843.694	10.008
99	8992.320	10.111
100	9073.287	10.214
101	8921.682	10.317
102	9037.104	10.421
103	9030.029	10.524
104	9166.945	10.627
105	9171.838	10.730
106	9225.224	10.833
107	9393.778	10.937
108	9392.150	11.040
109	9458.051	11.143
110	9560.044	11.246
111	9717.838	11.349
112	9826.175	11.452
113	9825.831	11.556
114	9887.367	11.659
115	10103.022	11.762
116	10093.162	11.865
117	10070.866	11.968
118	10021.867	12.071
119	10008.020	12.175
120	9985.146	12.278
121	9941.726	12.381
122	9960.670	12.484
123	9896.621	12.587
124	9871.289	12.690
125	9624.351	12.794
126	9384.350	12.897
127	9057.233	13.000
