# Supplementary material for: Spatial control of the APC/C ensures the rapid degradation of cyclin B1
Source: EMBO J. 2024 Aug 14;43(19):4324–55. doi: 10.1038/s44318-024-00194-2 (PMC11445581; doi:10.1038/s44318-024-00194-2)
Supplement: Supplementary file 8 — Source data Fig. 4 [file 44318_2024_194_MOESM8_ESM.zip › Figure 4/Fig 4J/CycB1_9-Securin/C1-220407_4867_7.txt]

	Plot Values	Distance
1	9000.971	0.000
2	9295.628	0.103
3	9502.717	0.206
4	9598.222	0.310
5	9617.822	0.413
6	9646.674	0.516
7	9602.653	0.619
8	9471.452	0.722
9	9323.084	0.825
10	9271.367	0.929
11	9169.664	1.032
12	9153.912	1.135
13	9068.137	1.238
14	8899.211	1.341
15	8783.345	1.444
16	8625.657	1.548
17	8771.861	1.651
18	8629.695	1.754
19	8642.966	1.857
20	8578.283	1.960
21	8571.776	2.063
22	8469.965	2.167
23	8514.947	2.270
24	8547.771	2.373
25	8313.259	2.476
26	8336.891	2.579
27	8420.214	2.683
28	8432.390	2.786
29	8480.338	2.889
30	8442.306	2.992
31	8417.124	3.095
32	8400.858	3.198
33	8290.628	3.302
34	8396.033	3.405
35	8327.711	3.508
36	8373.300	3.611
37	8257.550	3.714
38	8253.314	3.817
39	8314.273	3.921
40	8288.467	4.024
41	8221.363	4.127
42	8164.523	4.230
43	8114.809	4.333
44	8149.569	4.437
45	8151.159	4.540
46	8045.489	4.643
47	8145.018	4.746
48	8201.983	4.849
49	8220.815	4.952
50	8311.372	5.056
51	8465.521	5.159
52	8470.603	5.262
53	8537.053	5.365
54	8468.468	5.468
55	8429.471	5.571
56	8535.376	5.675
57	8631.119	5.778
58	8720.849	5.881
59	8860.791	5.984
60	8774.977	6.087
61	8783.916	6.190
62	8783.844	6.294
63	8815.413	6.397
64	8827.272	6.500
65	8857.300	6.603
66	8814.287	6.706
67	8880.298	6.810
68	8888.954	6.913
69	8847.659	7.016
70	8952.629	7.119
71	9055.590	7.222
72	8971.582	7.325
73	8955.664	7.429
74	9051.764	7.532
75	9055.293	7.635
76	9069.785	7.738
77	8959.812	7.841
78	8808.313	7.944
79	8720.565	8.048
80	8663.985	8.151
81	8517.454	8.254
82	8479.808	8.357
83	8535.542	8.460
84	8510.699	8.563
85	8594.680	8.667
86	8568.733	8.770
87	8654.307	8.873
88	8702.041	8.976
89	8706.029	9.079
90	8902.312	9.183
91	9021.575	9.286
92	9190.319	9.389
93	9198.133	9.492
94	9251.078	9.595
95	9390.526	9.698
96	9417.425	9.802
97	9418.483	9.905
98	9612.630	10.008
99	9727.965	10.111
100	9904.576	10.214
101	10016.222	10.317
102	10104.753	10.421
103	10221.584	10.524
104	10356.123	10.627
105	10381.757	10.730
106	10305.552	10.833
