# Supplementary material for: Spatial control of the APC/C ensures the rapid degradation of cyclin B1
Source: EMBO J. 2024 Aug 14;43(19):4324–55. doi: 10.1038/s44318-024-00194-2 (PMC11445581; doi:10.1038/s44318-024-00194-2)
Supplement: Supplementary file 8 — Source data Fig. 4 [file 44318_2024_194_MOESM8_ESM.zip › Figure 4/Fig 4J/CycB1_9-Securin/C3-230323_4867_1.txt]

	Plot Values	Distance
1	5347.211	0.000
2	5387.741	0.103
3	5352.298	0.206
4	5352.521	0.310
5	5385.611	0.413
6	5396.010	0.516
7	5349.561	0.619
8	5330.097	0.722
9	5388.046	0.825
10	5415.282	0.929
11	5400.673	1.032
12	5412.253	1.135
13	5376.977	1.238
14	5396.728	1.341
15	5336.131	1.444
16	5363.798	1.548
17	5375.632	1.651
18	5367.474	1.754
19	5360.479	1.857
20	5345.427	1.960
21	5382.339	2.063
22	5402.691	2.167
23	5338.005	2.270
24	5381.570	2.373
25	5374.644	2.476
26	5367.676	2.579
27	5318.860	2.683
28	5339.164	2.786
29	5362.310	2.889
30	5338.787	2.992
31	5337.792	3.095
32	5358.899	3.198
33	5406.095	3.302
34	5390.577	3.405
35	5416.436	3.508
36	5363.016	3.611
37	5401.818	3.714
38	5377.305	3.817
39	5406.378	3.921
40	5362.150	4.024
41	5368.999	4.127
42	5401.979	4.230
43	5431.959	4.333
44	5468.944	4.437
45	5455.886	4.540
46	5441.238	4.643
47	5489.978	4.746
48	5511.875	4.849
49	5558.982	4.952
50	5542.392	5.056
51	5526.046	5.159
52	5564.743	5.262
53	5532.716	5.365
54	5531.272	5.468
55	5522.450	5.571
56	5562.982	5.675
57	5658.515	5.778
58	5663.020	5.881
59	5702.921	5.984
60	5816.171	6.087
61	5944.502	6.190
62	6063.060	6.294
63	6179.471	6.397
64	6336.053	6.500
65	6488.888	6.603
66	6680.339	6.706
67	6871.887	6.810
68	7000.414	6.913
69	7153.901	7.016
70	7370.036	7.119
71	7567.069	7.222
72	7742.829	7.325
73	7826.098	7.429
74	8009.355	7.532
75	8123.618	7.635
76	8155.410	7.738
77	8121.222	7.841
78	8155.139	7.944
79	8055.525	8.048
80	8030.176	8.151
81	7914.121	8.254
82	7821.560	8.357
83	7763.311	8.460
84	7744.932	8.563
85	7669.394	8.667
86	7523.276	8.770
87	7401.116	8.873
88	7312.063	8.976
89	7244.347	9.079
90	7233.162	9.183
91	7146.283	9.286
92	7104.434	9.389
93	7059.730	9.492
94	6896.291	9.595
95	6702.288	9.698
96	6650.069	9.802
97	6537.423	9.905
98	6436.958	10.008
99	6345.518	10.111
100	6249.679	10.214
101	6140.432	10.317
102	5925.234	10.421
103	5801.685	10.524
104	5694.058	10.627
105	5637.715	10.730
106	5522.409	10.833
107	5501.642	10.937
108	5482.415	11.040
109	5394.456	11.143
110	5460.193	11.246
111	5449.731	11.349
112	5378.625	11.452
113	5362.988	11.556
114	5358.791	11.659
115	5396.341	11.762
116	5424.444	11.865
117	5425.802	11.968
118	5403.528	12.071
119	5406.561	12.175
120	5334.597	12.278
121	5354.587	12.381
122	5373.249	12.484
123	5461.886	12.587
124	5378.265	12.690
125	5299.603	12.794
126	5317.215	12.897
127	5371.392	13.000
128	5387.292	13.103
129	5442.361	13.206
130	5481.271	13.310
131	5373.201	13.413
132	5360.457	13.516
133	5413.391	13.619
134	5429.362	13.722
135	5436.387	13.825
136	5457.868	13.929
137	5491.011	14.032
138	5462.896	14.135
139	5500.720	14.238
140	5498.625	14.341
141	5466.247	14.444
142	5496.133	14.548
143	5484.047	14.651
