# Supplementary material for: Spatial control of the APC/C ensures the rapid degradation of cyclin B1
Source: EMBO J. 2024 Aug 14;43(19):4324–55. doi: 10.1038/s44318-024-00194-2 (PMC11445581; doi:10.1038/s44318-024-00194-2)
Supplement: Supplementary file 8 — Source data Fig. 4 [file 44318_2024_194_MOESM8_ESM.zip › Figure 4/Fig 4J/CycB1_9-Securin/C2-220412_4867_8.txt]

	Plot Values	Distance
1	5319.336	0.000
2	5293.717	0.103
3	5349.759	0.206
4	5373.073	0.310
5	5309.639	0.413
6	5298.548	0.516
7	5302.266	0.619
8	5301.920	0.722
9	5301.552	0.825
10	5303.704	0.929
11	5296.704	1.032
12	5318.946	1.135
13	5302.746	1.238
14	5303.114	1.341
15	5320.047	1.444
16	5310.745	1.548
17	5322.829	1.651
18	5330.779	1.754
19	5357.808	1.857
20	5324.174	1.960
21	5324.794	2.063
22	5333.553	2.167
23	5336.438	2.270
24	5327.734	2.373
25	5315.472	2.476
26	5313.822	2.579
27	5280.764	2.683
28	5316.855	2.786
29	5346.088	2.889
30	5355.977	2.992
31	5363.861	3.095
32	5332.744	3.198
33	5296.000	3.302
34	5333.895	3.405
35	5351.524	3.508
36	5349.725	3.611
37	5333.149	3.714
38	5342.721	3.817
39	5308.052	3.921
40	5346.597	4.024
41	5335.257	4.127
42	5318.415	4.230
43	5310.640	4.333
44	5359.495	4.437
45	5334.419	4.540
46	5277.456	4.643
47	5369.873	4.746
48	5370.464	4.849
49	5368.911	4.952
50	5354.796	5.056
51	5365.825	5.159
52	5360.868	5.262
53	5408.018	5.365
54	5448.656	5.468
55	5459.081	5.571
56	5483.640	5.675
57	5554.700	5.778
58	5574.832	5.881
59	5571.181	5.984
60	5634.276	6.087
61	5639.008	6.190
62	5637.463	6.294
63	5700.220	6.397
64	5714.317	6.500
65	5724.595	6.603
66	5718.685	6.706
67	5733.044	6.810
68	5707.107	6.913
69	5714.897	7.016
70	5721.904	7.119
71	5681.174	7.222
72	5665.807	7.325
73	5647.069	7.429
74	5674.122	7.532
75	5642.340	7.635
76	5625.779	7.738
77	5566.306	7.841
78	5520.688	7.944
79	5541.507	8.048
80	5526.611	8.151
81	5486.187	8.254
82	5394.278	8.357
83	5394.164	8.460
84	5335.622	8.563
85	5384.635	8.667
86	5379.102	8.770
87	5366.476	8.873
88	5359.961	8.976
89	5326.570	9.079
90	5334.172	9.183
91	5328.940	9.286
92	5298.007	9.389
93	5309.005	9.492
94	5325.047	9.595
95	5337.962	9.698
96	5287.781	9.802
97	5346.936	9.905
98	5264.618	10.008
99	5273.751	10.111
100	5252.624	10.214
101	5247.320	10.317
102	5324.304	10.421
103	5275.375	10.524
104	5329.735	10.627
105	5282.763	10.730
106	5300.780	10.833
107	5321.986	10.937
108	5315.189	11.040
109	5304.210	11.143
110	5301.241	11.246
111	5318.888	11.349
112	5273.896	11.452
113	5309.607	11.556
114	5300.390	11.659
115	5295.957	11.762
116	5296.511	11.865
117	5301.022	11.968
118	5291.349	12.071
119	5256.910	12.175
120	5294.217	12.278
121	5277.675	12.381
122	5263.183	12.484
123	5230.870	12.587
124	5249.268	12.690
