# Supplementary material for: Spatial control of the APC/C ensures the rapid degradation of cyclin B1
Source: EMBO J. 2024 Aug 14;43(19):4324–55. doi: 10.1038/s44318-024-00194-2 (PMC11445581; doi:10.1038/s44318-024-00194-2)
Supplement: Supplementary file 8 — Source data Fig. 4 [file 44318_2024_194_MOESM8_ESM.zip › Figure 4/Fig 4J/CycB1_9-Securin/C3-230323_4867_00.txt]

	Plot Values	Distance
1	5106.096	0.000
2	5116.405	0.103
3	5139.778	0.206
4	5143.356	0.310
5	5154.305	0.413
6	5152.707	0.516
7	5158.210	0.619
8	5125.834	0.722
9	5091.596	0.825
10	5102.091	0.929
11	5101.988	1.032
12	5069.057	1.135
13	5059.618	1.238
14	5058.543	1.341
15	5045.216	1.444
16	5058.125	1.548
17	5114.395	1.651
18	5121.472	1.754
19	5175.269	1.857
20	5240.561	1.960
21	5179.390	2.063
22	5163.852	2.167
23	5116.320	2.270
24	5109.420	2.373
25	5138.365	2.476
26	5153.443	2.579
27	5143.745	2.683
28	5156.733	2.786
29	5146.849	2.889
30	5184.307	2.992
31	5129.411	3.095
32	5130.651	3.198
33	5128.524	3.302
34	5169.349	3.405
35	5172.811	3.508
36	5162.869	3.611
37	5154.661	3.714
38	5090.102	3.817
39	5116.961	3.921
40	5137.919	4.024
41	5147.574	4.127
42	5145.327	4.230
43	5174.110	4.333
44	5229.293	4.437
45	5214.348	4.540
46	5206.420	4.643
47	5264.717	4.746
48	5297.488	4.849
49	5364.915	4.952
50	5473.792	5.056
51	5508.054	5.159
52	5564.408	5.262
53	5731.140	5.365
54	5847.464	5.468
55	5849.817	5.571
56	5890.381	5.675
57	5958.206	5.778
58	5936.938	5.881
59	5942.038	5.984
60	5864.726	6.087
61	5818.230	6.190
62	5781.226	6.294
63	5743.609	6.397
64	5733.139	6.500
65	5684.611	6.603
66	5649.599	6.706
67	5654.719	6.810
68	5630.275	6.913
69	5584.568	7.016
70	5573.564	7.119
71	5539.182	7.222
72	5511.799	7.325
73	5456.568	7.429
74	5451.438	7.532
75	5479.737	7.635
76	5424.695	7.738
77	5461.823	7.841
78	5404.023	7.944
79	5377.716	8.048
80	5339.514	8.151
81	5265.065	8.254
82	5266.711	8.357
83	5194.673	8.460
84	5189.116	8.563
85	5163.702	8.667
86	5143.243	8.770
87	5107.517	8.873
88	5107.224	8.976
89	5116.598	9.079
90	5113.853	9.183
91	5145.489	9.286
92	5139.161	9.389
93	5120.342	9.492
94	5105.954	9.595
95	5141.556	9.698
96	5126.919	9.802
97	5127.307	9.905
98	5130.004	10.008
99	5115.637	10.111
100	5132.483	10.214
101	5108.467	10.317
102	5126.089	10.421
103	5120.059	10.524
104	5154.789	10.627
105	5128.840	10.730
106	5097.928	10.833
107	5148.827	10.937
108	5140.706	11.040
109	5177.000	11.143
110	5174.671	11.246
111	5123.758	11.349
112	5140.198	11.452
113	5158.757	11.556
114	5159.825	11.659
115	5163.853	11.762
116	5152.946	11.865
117	5127.734	11.968
118	5117.733	12.071
119	5111.188	12.175
120	5081.582	12.278
121	5070.825	12.381
122	5128.392	12.484
123	5177.222	12.587
124	5128.197	12.690
125	5192.903	12.794
126	5246.551	12.897
