# Supplementary material for: Spatial control of the APC/C ensures the rapid degradation of cyclin B1
Source: EMBO J. 2024 Aug 14;43(19):4324–55. doi: 10.1038/s44318-024-00194-2 (PMC11445581; doi:10.1038/s44318-024-00194-2)
Supplement: Supplementary file 8 — Source data Fig. 4 [file 44318_2024_194_MOESM8_ESM.zip › Figure 4/Fig 4J/CycB1_9-Securin/C1-220407_4867_6.txt]

	Plot Values	Distance
1	9618.118	0.000
2	9620.240	0.103
3	9481.993	0.206
4	9334.117	0.310
5	9194.239	0.413
6	9015.418	0.516
7	8948.190	0.619
8	8781.868	0.722
9	8665.375	0.825
10	8535.584	0.929
11	8518.904	1.032
12	8484.987	1.135
13	8481.782	1.238
14	8588.992	1.341
15	8624.605	1.444
16	8728.325	1.548
17	8787.194	1.651
18	8795.129	1.754
19	8892.060	1.857
20	8943.722	1.960
21	9013.155	2.063
22	9117.817	2.167
23	9258.571	2.270
24	9225.842	2.373
25	9299.720	2.476
26	9347.343	2.579
27	9181.720	2.683
28	9210.423	2.786
29	9160.353	2.889
30	9028.023	2.992
31	8959.134	3.095
32	8930.178	3.198
33	8814.538	3.302
34	8764.267	3.405
35	8613.062	3.508
36	8645.050	3.611
37	8683.285	3.714
38	8501.743	3.817
39	8430.455	3.921
40	8503.918	4.024
41	8511.416	4.127
42	8422.964	4.230
43	8301.041	4.333
44	8297.452	4.437
45	8361.604	4.540
46	8308.357	4.643
47	8253.402	4.746
48	8239.062	4.849
49	8261.988	4.952
50	8300.533	5.056
51	8330.373	5.159
52	8324.057	5.262
53	8207.716	5.365
54	8296.191	5.468
55	8378.467	5.571
56	8543.073	5.675
57	8550.017	5.778
58	8580.861	5.881
59	8663.077	5.984
60	8717.230	6.087
61	8690.227	6.190
62	8779.100	6.294
63	8721.222	6.397
64	8738.795	6.500
65	8717.678	6.603
66	8715.012	6.706
67	8751.118	6.810
68	8751.557	6.913
69	8763.968	7.016
70	8747.624	7.119
71	8815.629	7.222
72	8800.228	7.325
73	8793.010	7.429
74	8773.509	7.532
75	8842.626	7.635
76	8903.243	7.738
77	8933.033	7.841
78	8996.360	7.944
79	9085.876	8.048
80	9081.857	8.151
81	9153.235	8.254
82	9308.930	8.357
83	9437.842	8.460
84	9453.950	8.563
85	9492.941	8.667
86	9584.774	8.770
87	9542.640	8.873
88	9517.662	8.976
89	9623.138	9.079
90	9650.520	9.183
91	9621.229	9.286
92	9603.536	9.389
93	9748.867	9.492
94	9739.101	9.595
95	9719.197	9.698
96	9622.502	9.802
