# Supplementary material for: Spatial control of the APC/C ensures the rapid degradation of cyclin B1
Source: EMBO J. 2024 Aug 14;43(19):4324–55. doi: 10.1038/s44318-024-00194-2 (PMC11445581; doi:10.1038/s44318-024-00194-2)
Supplement: Supplementary file 8 — Source data Fig. 4 [file 44318_2024_194_MOESM8_ESM.zip › Figure 4/Fig 4J/CycB1_9-Securin/C2-220412_4867_5.txt]

	Plot Values	Distance
1	5230.204	0.000
2	5255.009	0.103
3	5245.345	0.206
4	5218.125	0.310
5	5223.760	0.413
6	5274.879	0.516
7	5310.494	0.619
8	5265.142	0.722
9	5304.506	0.825
10	5254.108	0.929
11	5215.928	1.032
12	5270.012	1.135
13	5281.203	1.238
14	5257.317	1.341
15	5227.696	1.444
16	5233.040	1.548
17	5196.455	1.651
18	5232.651	1.754
19	5251.189	1.857
20	5243.830	1.960
21	5261.598	2.063
22	5268.725	2.167
23	5260.334	2.270
24	5322.319	2.373
25	5287.850	2.476
26	5244.791	2.579
27	5238.774	2.683
28	5238.391	2.786
29	5267.985	2.889
30	5282.473	2.992
31	5289.880	3.095
32	5342.456	3.198
33	5355.801	3.302
34	5350.300	3.405
35	5433.459	3.508
36	5440.024	3.611
37	5470.123	3.714
38	5556.138	3.817
39	5644.484	3.921
40	5659.360	4.024
41	5835.212	4.127
42	5832.625	4.230
43	5800.020	4.333
44	5850.241	4.437
45	5912.243	4.540
46	5941.879	4.643
47	5922.257	4.746
48	5982.688	4.849
49	5923.420	4.952
50	5908.167	5.056
51	5906.448	5.159
52	5849.500	5.262
53	5878.757	5.365
54	5817.595	5.468
55	5769.554	5.571
56	5786.364	5.675
57	5749.901	5.778
58	5736.580	5.881
59	5710.884	5.984
60	5677.982	6.087
61	5674.258	6.190
62	5652.751	6.294
63	5597.376	6.397
64	5559.728	6.500
65	5549.733	6.603
66	5490.774	6.706
67	5452.874	6.810
68	5428.337	6.913
69	5388.727	7.016
70	5351.609	7.119
71	5349.278	7.222
72	5331.495	7.325
73	5332.444	7.429
74	5316.634	7.532
75	5353.626	7.635
76	5325.363	7.738
77	5348.552	7.841
78	5361.799	7.944
79	5287.364	8.048
80	5294.927	8.151
81	5317.614	8.254
82	5299.245	8.357
83	5276.847	8.460
84	5269.133	8.563
85	5297.558	8.667
86	5264.179	8.770
87	5313.161	8.873
88	5294.343	8.976
89	5263.334	9.079
90	5307.571	9.183
91	5254.710	9.286
92	5282.022	9.389
93	5301.463	9.492
94	5295.307	9.595
95	5292.029	9.698
96	5286.991	9.802
97	5288.132	9.905
98	5298.621	10.008
99	5276.643	10.111
100	5266.315	10.214
101	5238.405	10.317
102	5281.530	10.421
103	5244.413	10.524
104	5281.736	10.627
105	5207.618	10.730
106	5215.686	10.833
107	5245.323	10.937
108	5282.497	11.040
109	5294.181	11.143
110	5272.802	11.246
