# Supplementary material for: Spatial control of the APC/C ensures the rapid degradation of cyclin B1
Source: EMBO J. 2024 Aug 14;43(19):4324–55. doi: 10.1038/s44318-024-00194-2 (PMC11445581; doi:10.1038/s44318-024-00194-2)
Supplement: Supplementary file 8 — Source data Fig. 4 [file 44318_2024_194_MOESM8_ESM.zip › Figure 4/Fig 4J/CycB1_9-Securin/C3-220412_4867_3.txt]

	Plot Values	Distance
1	5454.758	0.000
2	5483.980	0.103
3	5504.792	0.206
4	5508.755	0.310
5	5515.164	0.413
6	5511.142	0.516
7	5526.920	0.619
8	5519.853	0.722
9	5540.945	0.825
10	5557.296	0.929
11	5558.301	1.032
12	5593.818	1.135
13	5585.580	1.238
14	5618.069	1.341
15	5596.028	1.444
16	5600.956	1.548
17	5668.121	1.651
18	5701.317	1.754
19	5752.557	1.857
20	5847.946	1.960
21	5926.049	2.063
22	5972.479	2.167
23	6099.571	2.270
24	6284.156	2.373
25	6401.480	2.476
26	6503.611	2.579
27	6709.696	2.683
28	6903.742	2.786
29	7145.480	2.889
30	7163.089	2.992
31	7291.057	3.095
32	7337.790	3.198
33	7356.299	3.302
34	7353.579	3.405
35	7254.418	3.508
36	7213.119	3.611
37	7125.886	3.714
38	6996.362	3.817
39	7053.879	3.921
40	7026.727	4.024
41	6995.562	4.127
42	7035.826	4.230
43	7075.292	4.333
44	7143.122	4.437
45	7151.766	4.540
46	7078.280	4.643
47	7061.063	4.746
48	7128.805	4.849
49	7034.632	4.952
50	6986.168	5.056
51	6786.174	5.159
52	6713.506	5.262
53	6598.028	5.365
54	6523.169	5.468
55	6525.561	5.571
56	6588.954	5.675
57	6584.686	5.778
58	6657.790	5.881
59	6802.130	5.984
60	6929.194	6.087
61	7098.537	6.190
62	7306.742	6.294
63	7547.768	6.397
64	7728.647	6.500
65	7878.758	6.603
66	7937.080	6.706
67	7957.567	6.810
68	7859.846	6.913
69	7811.162	7.016
70	7746.889	7.119
71	7570.418	7.222
72	7354.718	7.325
73	7212.168	7.429
74	7121.328	7.532
75	6993.676	7.635
76	6873.615	7.738
77	6832.543	7.841
78	6717.659	7.944
79	6749.474	8.048
80	6790.788	8.151
81	6892.344	8.254
82	6889.225	8.357
83	6974.905	8.460
84	7028.146	8.563
85	6912.616	8.667
86	6982.699	8.770
87	6880.111	8.873
88	6731.154	8.976
89	6610.566	9.079
90	6488.307	9.183
91	6342.185	9.286
92	6181.152	9.389
93	6052.578	9.492
94	5919.376	9.595
95	5834.583	9.698
96	5761.079	9.802
97	5687.380	9.905
98	5641.955	10.008
99	5600.023	10.111
100	5609.985	10.214
101	5637.627	10.317
102	5594.889	10.421
103	5558.601	10.524
104	5553.021	10.627
105	5566.657	10.730
106	5560.005	10.833
