# Supplementary material for: Spatial control of the APC/C ensures the rapid degradation of cyclin B1
Source: EMBO J. 2024 Aug 14;43(19):4324–55. doi: 10.1038/s44318-024-00194-2 (PMC11445581; doi:10.1038/s44318-024-00194-2)
Supplement: Supplementary file 8 — Source data Fig. 4 [file 44318_2024_194_MOESM8_ESM.zip › Figure 4/Fig 4J/CycB1_9-Securin/C3-220412_4867_2.txt]

	Plot Values	Distance
1	5876.361	0.000
2	5878.418	0.103
3	5899.114	0.206
4	5896.443	0.310
5	5928.223	0.413
6	5926.015	0.516
7	5941.121	0.619
8	5959.421	0.722
9	5995.123	0.825
10	5990.342	0.929
11	6008.300	1.032
12	6123.983	1.135
13	6102.460	1.238
14	6192.814	1.341
15	6231.082	1.444
16	6228.633	1.548
17	6309.628	1.651
18	6421.270	1.754
19	6569.837	1.857
20	6737.437	1.960
21	6996.979	2.063
22	7479.798	2.167
23	7746.196	2.270
24	8103.992	2.373
25	8391.330	2.476
26	8571.479	2.579
27	8636.505	2.683
28	8601.614	2.786
29	8594.539	2.889
30	8599.953	2.992
31	8649.247	3.095
32	8636.183	3.198
33	8582.244	3.302
34	8420.795	3.405
35	8314.138	3.508
36	8127.662	3.611
37	7938.936	3.714
38	7712.345	3.817
39	7555.709	3.921
40	7428.898	4.024
41	7386.449	4.127
42	7461.111	4.230
43	7467.271	4.333
44	7541.326	4.437
45	7508.729	4.540
46	7550.605	4.643
47	7667.396	4.746
48	7820.765	4.849
49	8107.194	4.952
50	8263.626	5.056
51	8362.833	5.159
52	8314.849	5.262
53	8298.653	5.365
54	8350.404	5.468
55	8257.531	5.571
56	8167.313	5.675
57	8149.838	5.778
58	7993.178	5.881
59	7909.061	5.984
60	7863.853	6.087
61	7840.216	6.190
62	7961.224	6.294
63	8130.449	6.397
64	8437.054	6.500
65	8721.385	6.603
66	8969.213	6.706
67	9031.327	6.810
68	9068.144	6.913
69	9088.837	7.016
70	9129.506	7.119
71	9055.809	7.222
72	9092.924	7.325
73	9145.661	7.429
74	9130.293	7.532
75	9174.846	7.635
76	9152.101	7.738
77	9132.690	7.841
78	8977.206	7.944
79	8918.301	8.048
80	8894.812	8.151
81	8725.295	8.254
82	8648.670	8.357
83	8547.015	8.460
84	8437.294	8.563
85	8268.697	8.667
86	8122.843	8.770
87	7796.031	8.873
88	7595.591	8.976
89	7366.664	9.079
90	7084.533	9.183
91	6842.109	9.286
92	6658.803	9.389
93	6517.813	9.492
94	6429.532	9.595
95	6324.287	9.698
96	6266.528	9.802
97	6194.212	9.905
98	6128.149	10.008
99	6089.857	10.111
100	6005.452	10.214
101	6001.757	10.317
102	5952.558	10.421
103	5909.753	10.524
104	5954.230	10.627
