# Supplementary material for: Spatial control of the APC/C ensures the rapid degradation of cyclin B1
Source: EMBO J. 2024 Aug 14;43(19):4324–55. doi: 10.1038/s44318-024-00194-2 (PMC11445581; doi:10.1038/s44318-024-00194-2)
Supplement: Supplementary file 8 — Source data Fig. 4 [file 44318_2024_194_MOESM8_ESM.zip › Figure 4/Fig 4J/CycB1_9-Securin/C2-220412_4867_6.txt]

	Plot Values	Distance
1	7244.353	0.000
2	7308.434	0.103
3	7328.816	0.206
4	7318.931	0.310
5	7380.458	0.413
6	7431.453	0.516
7	7453.983	0.619
8	7483.297	0.722
9	7540.104	0.825
10	7493.520	0.929
11	7508.974	1.032
12	7526.448	1.135
13	7489.884	1.238
14	7558.429	1.341
15	7606.552	1.444
16	7547.971	1.548
17	7624.921	1.651
18	7630.291	1.754
19	7612.111	1.857
20	7637.955	1.960
21	7666.238	2.063
22	7604.166	2.167
23	7603.041	2.270
24	7673.293	2.373
25	7774.931	2.476
26	7759.723	2.579
27	7754.254	2.683
28	7703.231	2.786
29	7777.836	2.889
30	7957.716	2.992
31	8099.803	3.095
32	8202.177	3.198
33	8423.613	3.302
34	8695.956	3.405
35	9036.820	3.508
36	9497.387	3.611
37	9894.403	3.714
38	10291.358	3.817
39	10664.323	3.921
40	10841.156	4.024
41	11113.272	4.127
42	11177.278	4.230
43	11288.519	4.333
44	11496.076	4.437
45	11802.261	4.540
46	12037.796	4.643
47	12274.795	4.746
48	12562.003	4.849
49	12678.226	4.952
50	12885.802	5.056
51	12886.918	5.159
52	12866.372	5.262
53	12925.403	5.365
54	13030.912	5.468
55	13274.072	5.571
56	13608.779	5.675
57	13907.240	5.778
58	14144.521	5.881
59	14257.165	5.984
60	14217.193	6.087
61	14147.093	6.190
62	14093.376	6.294
63	14054.855	6.397
64	14034.753	6.500
65	13918.794	6.603
66	13627.497	6.706
67	13371.698	6.810
68	12982.066	6.913
69	12381.938	7.016
70	11854.701	7.119
71	11297.323	7.222
72	10792.587	7.325
73	10320.895	7.429
74	9863.524	7.532
75	9630.529	7.635
76	9366.826	7.738
77	9132.586	7.841
78	8955.252	7.944
79	8895.790	8.048
80	8822.913	8.151
81	8715.504	8.254
82	8653.732	8.357
83	8558.164	8.460
84	8443.403	8.563
85	8325.959	8.667
86	8133.746	8.770
87	8005.435	8.873
88	7931.292	8.976
89	7851.852	9.079
90	7759.439	9.183
91	7697.669	9.286
92	7602.624	9.389
93	7566.031	9.492
94	7487.927	9.595
95	7456.839	9.698
96	7501.916	9.802
97	7585.763	9.905
98	7580.677	10.008
99	7558.869	10.111
100	7553.468	10.214
101	7530.026	10.317
102	7494.727	10.421
103	7466.649	10.524
104	7399.316	10.627
105	7393.119	10.730
106	7318.226	10.833
107	7296.571	10.937
108	7309.294	11.040
109	7260.691	11.143
110	7288.485	11.246
111	7314.653	11.349
112	7275.369	11.452
113	7207.896	11.556
