# Supplementary material for: Spatial control of the APC/C ensures the rapid degradation of cyclin B1
Source: EMBO J. 2024 Aug 14;43(19):4324–55. doi: 10.1038/s44318-024-00194-2 (PMC11445581; doi:10.1038/s44318-024-00194-2)
Supplement: Supplementary file 8 — Source data Fig. 4 [file 44318_2024_194_MOESM8_ESM.zip › Figure 4/Fig 4J/CycB1_9-Securin/C2-230323_4867_00.txt]

	Plot Values	Distance
1	5541.359	0.000
2	5577.333	0.103
3	5622.592	0.206
4	5676.491	0.310
5	5637.656	0.413
6	5610.524	0.516
7	5562.923	0.619
8	5611.952	0.722
9	5624.023	0.825
10	5614.451	0.929
11	5626.465	1.032
12	5574.899	1.135
13	5556.111	1.238
14	5553.600	1.341
15	5579.766	1.444
16	5549.474	1.548
17	5589.027	1.651
18	5622.203	1.754
19	5657.804	1.857
20	5750.533	1.960
21	5730.783	2.063
22	5684.335	2.167
23	5624.683	2.270
24	5638.431	2.373
25	5666.919	2.476
26	5686.338	2.579
27	5661.405	2.683
28	5721.125	2.786
29	5666.052	2.889
30	5734.778	2.992
31	5687.204	3.095
32	5704.501	3.198
33	5689.379	3.302
34	5720.701	3.405
35	5749.474	3.508
36	5734.524	3.611
37	5727.144	3.714
38	5712.982	3.817
39	5730.925	3.921
40	5758.285	4.024
41	5763.074	4.127
42	5743.475	4.230
43	5789.585	4.333
44	5852.332	4.437
45	5847.160	4.540
46	5858.833	4.643
47	5922.671	4.746
48	5945.074	4.849
49	6009.472	4.952
50	6099.427	5.056
51	6186.259	5.159
52	6196.685	5.262
53	6356.201	5.365
54	6469.846	5.468
55	6442.395	5.571
56	6515.036	5.675
57	6568.078	5.778
58	6603.411	5.881
59	6653.260	5.984
60	6550.019	6.087
61	6568.287	6.190
62	6555.578	6.294
63	6521.580	6.397
64	6478.885	6.500
65	6453.097	6.603
66	6471.973	6.706
67	6413.571	6.810
68	6354.368	6.913
69	6251.979	7.016
70	6272.712	7.119
71	6184.934	7.222
72	6244.813	7.325
73	6167.636	7.429
74	6120.721	7.532
75	6136.090	7.635
76	6103.597	7.738
77	6111.445	7.841
78	6031.129	7.944
79	6053.130	8.048
80	5992.788	8.151
81	5893.729	8.254
82	5863.288	8.357
83	5833.625	8.460
84	5814.418	8.563
85	5824.537	8.667
86	5788.617	8.770
87	5814.597	8.873
88	5763.874	8.976
89	5750.377	9.079
90	5739.050	9.183
91	5724.732	9.286
92	5665.254	9.389
93	5673.121	9.492
94	5690.015	9.595
95	5670.012	9.698
96	5681.390	9.802
97	5654.212	9.905
98	5690.123	10.008
99	5673.246	10.111
100	5676.577	10.214
101	5661.274	10.317
102	5649.892	10.421
103	5637.791	10.524
104	5655.173	10.627
105	5590.328	10.730
106	5611.997	10.833
107	5640.565	10.937
108	5651.590	11.040
109	5661.659	11.143
110	5626.443	11.246
111	5574.936	11.349
112	5621.457	11.452
113	5648.519	11.556
114	5620.724	11.659
115	5629.291	11.762
116	5585.455	11.865
117	5573.077	11.968
118	5576.885	12.071
119	5573.165	12.175
120	5545.669	12.278
121	5567.737	12.381
122	5584.951	12.484
123	5614.413	12.587
124	5597.996	12.690
125	5604.640	12.794
126	5649.371	12.897
