# Supplementary material for: Spatial control of the APC/C ensures the rapid degradation of cyclin B1
Source: EMBO J. 2024 Aug 14;43(19):4324–55. doi: 10.1038/s44318-024-00194-2 (PMC11445581; doi:10.1038/s44318-024-00194-2)
Supplement: Supplementary file 8 — Source data Fig. 4 [file 44318_2024_194_MOESM8_ESM.zip › Figure 4/Fig 4J/CycB1_9-Securin/C3-220412_4867_1.txt]

	Plot Values	Distance
1	5959.546	0.000
2	6000.796	0.103
3	6011.857	0.206
4	5979.523	0.310
5	5938.855	0.413
6	5998.529	0.516
7	6064.097	0.619
8	6062.043	0.722
9	6016.756	0.825
10	6075.948	0.929
11	6123.124	1.032
12	6215.625	1.135
13	6265.068	1.238
14	6268.375	1.341
15	6336.853	1.444
16	6416.775	1.548
17	6503.872	1.651
18	6641.340	1.754
19	6827.426	1.857
20	6883.985	1.960
21	6985.264	2.063
22	7021.204	2.167
23	7095.956	2.270
24	7111.859	2.373
25	7115.253	2.476
26	7287.943	2.579
27	7367.291	2.683
28	7420.195	2.786
29	7379.325	2.889
30	7466.369	2.992
31	7503.149	3.095
32	7401.859	3.198
33	7481.767	3.302
34	7435.893	3.405
35	7437.045	3.508
36	7379.645	3.611
37	7424.411	3.714
38	7360.901	3.817
39	7458.124	3.921
40	7534.886	4.024
41	7581.341	4.127
42	7595.662	4.230
43	7717.214	4.333
44	7769.451	4.437
45	7749.412	4.540
46	7822.951	4.643
47	7842.769	4.746
48	7805.439	4.849
49	7751.604	4.952
50	7789.856	5.056
51	7805.936	5.159
52	7886.339	5.262
53	7822.677	5.365
54	7611.694	5.468
55	7619.547	5.571
56	7554.264	5.675
57	7431.097	5.778
58	7413.747	5.881
59	7381.202	5.984
60	7321.762	6.087
61	7245.678	6.190
62	7179.682	6.294
63	7040.113	6.397
64	7006.914	6.500
65	6948.015	6.603
66	6882.780	6.706
67	6924.582	6.810
68	6923.673	6.913
69	6940.744	7.016
70	6863.038	7.119
71	6863.194	7.222
72	6868.611	7.325
73	6779.819	7.429
74	6782.639	7.532
75	6709.917	7.635
76	6631.467	7.738
77	6585.672	7.841
78	6474.181	7.944
79	6333.970	8.048
80	6259.000	8.151
81	6195.667	8.254
82	6141.627	8.357
83	6065.523	8.460
84	6001.432	8.563
85	5932.361	8.667
86	5937.668	8.770
87	5834.974	8.873
88	5854.987	8.976
89	5821.224	9.079
90	5746.893	9.183
91	5739.021	9.286
92	5740.331	9.389
93	5748.534	9.492
94	5734.295	9.595
95	5690.051	9.698
96	5669.538	9.802
97	5665.488	9.905
98	5679.195	10.008
99	5653.144	10.111
100	5705.491	10.214
101	5696.704	10.317
102	5650.117	10.421
103	5691.788	10.524
104	5609.566	10.627
105	5642.784	10.730
106	5655.830	10.833
107	5593.758	10.937
108	5597.397	11.040
109	5592.874	11.143
110	5589.655	11.246
111	5572.568	11.349
112	5578.248	11.452
113	5524.780	11.556
114	5581.729	11.659
115	5566.741	11.762
