# Supplementary material for: Spatial control of the APC/C ensures the rapid degradation of cyclin B1
Source: EMBO J. 2024 Aug 14;43(19):4324–55. doi: 10.1038/s44318-024-00194-2 (PMC11445581; doi:10.1038/s44318-024-00194-2)
Supplement: Supplementary file 8 — Source data Fig. 4 [file 44318_2024_194_MOESM8_ESM.zip › Figure 4/Fig 4J/CycB1_9-Securin/C2-220412_4867_3.txt]

	Plot Values	Distance
1	5186.924	0.000
2	5204.847	0.103
3	5225.614	0.206
4	5241.388	0.310
5	5235.092	0.413
6	5217.604	0.516
7	5230.483	0.619
8	5194.273	0.722
9	5205.125	0.825
10	5232.222	0.929
11	5203.900	1.032
12	5226.483	1.135
13	5207.569	1.238
14	5260.250	1.341
15	5225.256	1.444
16	5213.370	1.548
17	5256.130	1.651
18	5250.509	1.754
19	5273.033	1.857
20	5278.064	1.960
21	5291.688	2.063
22	5292.444	2.167
23	5277.613	2.270
24	5295.829	2.373
25	5319.857	2.476
26	5297.674	2.579
27	5362.584	2.683
28	5414.588	2.786
29	5450.748	2.889
30	5450.129	2.992
31	5510.647	3.095
32	5456.567	3.198
33	5466.117	3.302
34	5460.391	3.405
35	5441.588	3.508
36	5422.985	3.611
37	5432.264	3.714
38	5434.729	3.817
39	5475.071	3.921
40	5431.159	4.024
41	5429.059	4.127
42	5452.279	4.230
43	5505.252	4.333
44	5501.115	4.437
45	5482.825	4.540
46	5466.322	4.643
47	5471.892	4.746
48	5480.271	4.849
49	5429.192	4.952
50	5464.199	5.056
51	5395.020	5.159
52	5389.106	5.262
53	5399.237	5.365
54	5382.473	5.468
55	5412.046	5.571
56	5395.201	5.675
57	5340.249	5.778
58	5397.833	5.881
59	5435.744	5.984
60	5441.969	6.087
61	5454.915	6.190
62	5434.635	6.294
63	5477.919	6.397
64	5526.460	6.500
65	5555.334	6.603
66	5593.558	6.706
67	5603.650	6.810
68	5544.151	6.913
69	5562.443	7.016
70	5555.513	7.119
71	5559.489	7.222
72	5504.689	7.325
73	5487.413	7.429
74	5454.621	7.532
75	5457.206	7.635
76	5450.193	7.738
77	5472.405	7.841
78	5369.058	7.944
79	5399.256	8.048
80	5398.359	8.151
81	5416.556	8.254
82	5439.529	8.357
83	5459.735	8.460
84	5453.951	8.563
85	5400.535	8.667
86	5438.953	8.770
87	5431.550	8.873
88	5405.836	8.976
89	5399.661	9.079
90	5389.063	9.183
91	5346.610	9.286
92	5342.371	9.389
93	5313.545	9.492
94	5310.095	9.595
95	5335.631	9.698
96	5316.599	9.802
97	5291.094	9.905
98	5267.494	10.008
99	5223.333	10.111
100	5240.838	10.214
101	5271.327	10.317
102	5260.691	10.421
103	5255.739	10.524
104	5254.223	10.627
105	5264.332	10.730
106	5241.621	10.833
