# Supplementary material for: Spatial control of the APC/C ensures the rapid degradation of cyclin B1
Source: EMBO J. 2024 Aug 14;43(19):4324–55. doi: 10.1038/s44318-024-00194-2 (PMC11445581; doi:10.1038/s44318-024-00194-2)
Supplement: Supplementary file 8 — Source data Fig. 4 [file 44318_2024_194_MOESM8_ESM.zip › Figure 4/Fig 4J/CycB1_9-Securin/C3-220412_4867_5.txt]

	Plot Values	Distance
1	5622.509	0.000
2	5605.229	0.103
3	5633.709	0.206
4	5622.474	0.310
5	5638.666	0.413
6	5671.956	0.516
7	5710.344	0.619
8	5750.242	0.722
9	5786.725	0.825
10	5774.295	0.929
11	5761.585	1.032
12	5784.274	1.135
13	5810.026	1.238
14	5788.862	1.341
15	5726.134	1.444
16	5768.594	1.548
17	5789.013	1.651
18	5864.006	1.754
19	5790.798	1.857
20	5804.921	1.960
21	5858.812	2.063
22	5859.394	2.167
23	5878.876	2.270
24	5960.870	2.373
25	5941.619	2.476
26	5940.491	2.579
27	5933.257	2.683
28	6052.101	2.786
29	6040.733	2.889
30	6149.080	2.992
31	6223.501	3.095
32	6320.450	3.198
33	6467.045	3.302
34	6651.330	3.405
35	6960.917	3.508
36	7279.528	3.611
37	7637.786	3.714
38	8150.606	3.817
39	8629.177	3.921
40	9144.654	4.024
41	9657.683	4.127
42	9854.538	4.230
43	10063.254	4.333
44	10206.432	4.437
45	10466.545	4.540
46	10577.942	4.643
47	10780.302	4.746
48	10816.318	4.849
49	10779.204	4.952
50	10752.111	5.056
51	10690.334	5.159
52	10520.940	5.262
53	10400.037	5.365
54	10148.891	5.468
55	10048.496	5.571
56	9764.798	5.675
57	9598.085	5.778
58	9494.578	5.881
59	9311.302	5.984
60	9095.665	6.087
61	8890.524	6.190
62	8643.988	6.294
63	8282.099	6.397
64	8061.261	6.500
65	7778.748	6.603
66	7357.075	6.706
67	7121.963	6.810
68	6817.815	6.913
69	6571.278	7.016
70	6358.929	7.119
71	6285.529	7.222
72	6171.464	7.325
73	6128.343	7.429
74	6118.005	7.532
75	6116.254	7.635
76	6067.558	7.738
77	6027.328	7.841
78	6010.250	7.944
79	5907.959	8.048
80	5915.547	8.151
81	5910.157	8.254
82	5974.781	8.357
83	5905.221	8.460
84	5876.776	8.563
85	5871.576	8.667
86	5829.937	8.770
87	5882.707	8.873
88	5830.573	8.976
89	5809.491	9.079
90	5801.235	9.183
91	5788.906	9.286
92	5821.919	9.389
93	5802.936	9.492
94	5812.250	9.595
95	5822.723	9.698
96	5779.275	9.802
97	5769.067	9.905
98	5757.875	10.008
99	5739.925	10.111
100	5705.440	10.214
101	5665.207	10.317
102	5653.555	10.421
103	5641.850	10.524
104	5670.435	10.627
105	5626.117	10.730
106	5620.698	10.833
107	5644.300	10.937
108	5655.795	11.040
109	5659.825	11.143
110	5657.074	11.246
