# Supplementary material for: Spatial control of the APC/C ensures the rapid degradation of cyclin B1
Source: EMBO J. 2024 Aug 14;43(19):4324–55. doi: 10.1038/s44318-024-00194-2 (PMC11445581; doi:10.1038/s44318-024-00194-2)
Supplement: Supplementary file 8 — Source data Fig. 4 [file 44318_2024_194_MOESM8_ESM.zip › Figure 4/Fig 4J/CycB1_9-Securin/C1-230323_4867_00.txt]

	Plot Values	Distance
1	9434.051	0.000
2	9482.773	0.103
3	9483.508	0.206
4	9367.189	0.310
5	9242.177	0.413
6	9133.372	0.516
7	9040.618	0.619
8	8923.811	0.722
9	8892.811	0.825
10	8891.024	0.929
11	8686.231	1.032
12	8547.627	1.135
13	8502.647	1.238
14	8478.848	1.341
15	8416.150	1.444
16	8342.446	1.548
17	8378.432	1.651
18	8366.626	1.754
19	8457.349	1.857
20	8404.057	1.960
21	8430.418	2.063
22	8425.181	2.167
23	8357.815	2.270
24	8292.604	2.373
25	8274.896	2.476
26	8336.109	2.579
27	8310.191	2.683
28	8190.580	2.786
29	8291.386	2.889
30	8361.348	2.992
31	8257.238	3.095
32	8294.919	3.198
33	8345.870	3.302
34	8414.652	3.405
35	8395.287	3.508
36	8350.481	3.611
37	8397.917	3.714
38	8385.523	3.817
39	8315.759	3.921
40	8268.047	4.024
41	8275.713	4.127
42	8390.259	4.230
43	8448.548	4.333
44	8402.579	4.437
45	8355.670	4.540
46	8409.027	4.643
47	8368.527	4.746
48	8344.376	4.849
49	8335.349	4.952
50	8471.760	5.056
51	8509.916	5.159
52	8483.750	5.262
53	8688.797	5.365
54	8788.307	5.468
55	8786.517	5.571
56	8808.129	5.675
57	8857.042	5.778
58	8893.499	5.881
59	8917.141	5.984
60	8748.507	6.087
61	8791.991	6.190
62	8805.800	6.294
63	8730.787	6.397
64	8738.179	6.500
65	8768.494	6.603
66	8758.543	6.706
67	8865.634	6.810
68	8757.297	6.913
69	8659.145	7.016
70	8708.023	7.119
71	8552.175	7.222
72	8543.193	7.325
73	8540.340	7.429
74	8502.866	7.532
75	8554.274	7.635
76	8542.104	7.738
77	8596.063	7.841
78	8541.572	7.944
79	8485.998	8.048
80	8579.200	8.151
81	8522.252	8.254
82	8480.910	8.357
83	8408.765	8.460
84	8406.877	8.563
85	8386.354	8.667
86	8413.873	8.770
87	8337.093	8.873
88	8475.887	8.976
89	8404.035	9.079
90	8390.335	9.183
91	8480.146	9.286
92	8383.535	9.389
93	8389.418	9.492
94	8444.637	9.595
95	8419.418	9.698
96	8397.311	9.802
97	8367.840	9.905
98	8375.548	10.008
99	8442.620	10.111
100	8491.960	10.214
101	8390.703	10.317
102	8379.251	10.421
103	8389.188	10.524
104	8449.258	10.627
105	8441.730	10.730
106	8420.795	10.833
107	8396.894	10.937
108	8494.242	11.040
109	8530.521	11.143
110	8567.394	11.246
111	8597.285	11.349
112	8695.472	11.452
113	8761.384	11.556
114	8796.564	11.659
115	8865.945	11.762
116	8907.384	11.865
117	8951.811	11.968
118	8999.309	12.071
119	8974.917	12.175
120	9053.990	12.278
121	9165.033	12.381
122	9287.437	12.484
123	9366.048	12.587
124	9569.641	12.690
125	9643.804	12.794
126	9634.488	12.897
