# Supplementary material for: Spatial control of the APC/C ensures the rapid degradation of cyclin B1
Source: EMBO J. 2024 Aug 14;43(19):4324–55. doi: 10.1038/s44318-024-00194-2 (PMC11445581; doi:10.1038/s44318-024-00194-2)
Supplement: Supplementary file 8 — Source data Fig. 4 [file 44318_2024_194_MOESM8_ESM.zip › Figure 4/Fig 4J/CycB1_9-Securin/C2-220412_4867_2.txt]

	Plot Values	Distance
1	6256.441	0.000
2	6273.490	0.103
3	6258.479	0.206
4	6311.674	0.310
5	6311.605	0.413
6	6374.820	0.516
7	6368.272	0.619
8	6345.109	0.722
9	6399.466	0.825
10	6334.136	0.929
11	6364.733	1.032
12	6474.548	1.135
13	6471.873	1.238
14	6480.906	1.341
15	6534.582	1.444
16	6527.020	1.548
17	6567.744	1.651
18	6630.314	1.754
19	6690.278	1.857
20	6730.608	1.960
21	6932.380	2.063
22	7220.670	2.167
23	7383.521	2.270
24	7617.254	2.373
25	7831.848	2.476
26	7914.016	2.579
27	8095.253	2.683
28	8155.540	2.786
29	8146.364	2.889
30	8160.914	2.992
31	8182.133	3.095
32	8192.707	3.198
33	8094.226	3.302
34	8052.623	3.405
35	8004.223	3.508
36	7945.573	3.611
37	7857.734	3.714
38	7679.645	3.817
39	7606.067	3.921
40	7597.273	4.024
41	7494.491	4.127
42	7525.923	4.230
43	7504.969	4.333
44	7585.365	4.437
45	7630.121	4.540
46	7684.707	4.643
47	7729.313	4.746
48	7819.684	4.849
49	8047.057	4.952
50	8047.638	5.056
51	8088.325	5.159
52	8058.117	5.262
53	8017.212	5.365
54	8026.399	5.468
55	8024.151	5.571
56	7931.557	5.675
57	7875.303	5.778
58	7767.393	5.881
59	7728.991	5.984
60	7686.256	6.087
61	7685.251	6.190
62	7610.572	6.294
63	7687.464	6.397
64	7830.220	6.500
65	7925.508	6.603
66	8142.260	6.706
67	8076.803	6.810
68	8151.141	6.913
69	8215.906	7.016
70	8197.354	7.119
71	8162.900	7.222
72	8280.752	7.325
73	8300.172	7.429
74	8267.189	7.532
75	8210.061	7.635
76	8271.849	7.738
77	8284.099	7.841
78	8232.716	7.944
79	8286.405	8.048
80	8303.553	8.151
81	8292.499	8.254
82	8194.327	8.357
83	8128.396	8.460
84	8058.691	8.563
85	7973.278	8.667
86	7907.851	8.770
87	7704.523	8.873
88	7582.131	8.976
89	7401.007	9.079
90	7284.196	9.183
91	7028.447	9.286
92	6856.841	9.389
93	6836.007	9.492
94	6729.121	9.595
95	6686.401	9.698
96	6600.394	9.802
97	6580.184	9.905
98	6508.952	10.008
99	6481.576	10.111
100	6451.644	10.214
101	6387.788	10.317
102	6326.772	10.421
103	6295.967	10.524
104	6288.254	10.627
