# Supplementary material for: Spatial control of the APC/C ensures the rapid degradation of cyclin B1
Source: EMBO J. 2024 Aug 14;43(19):4324–55. doi: 10.1038/s44318-024-00194-2 (PMC11445581; doi:10.1038/s44318-024-00194-2)
Supplement: Supplementary file 8 — Source data Fig. 4 [file 44318_2024_194_MOESM8_ESM.zip › Figure 4/Fig 4J/CycB1_9-Securin/C3-220412_4867_6.txt]

	Plot Values	Distance
1	5450.909	0.000
2	5503.083	0.103
3	5465.234	0.206
4	5436.888	0.310
5	5456.795	0.413
6	5453.789	0.516
7	5467.184	0.619
8	5476.044	0.722
9	5522.935	0.825
10	5535.732	0.929
11	5517.999	1.032
12	5557.047	1.135
13	5545.015	1.238
14	5543.110	1.341
15	5561.828	1.444
16	5536.748	1.548
17	5544.070	1.651
18	5543.524	1.754
19	5541.183	1.857
20	5584.350	1.960
21	5608.916	2.063
22	5591.596	2.167
23	5592.740	2.270
24	5562.279	2.373
25	5572.106	2.476
26	5589.953	2.579
27	5656.263	2.683
28	5630.928	2.786
29	5654.261	2.889
30	5695.143	2.992
31	5711.170	3.095
32	5791.135	3.198
33	5883.051	3.302
34	5969.103	3.405
35	6070.943	3.508
36	6262.970	3.611
37	6409.557	3.714
38	6466.484	3.817
39	6548.230	3.921
40	6534.030	4.024
41	6573.104	4.127
42	6636.487	4.230
43	6657.033	4.333
44	6705.658	4.437
45	6822.590	4.540
46	6916.425	4.643
47	6976.178	4.746
48	7051.500	4.849
49	7102.227	4.952
50	7183.193	5.056
51	7145.457	5.159
52	7196.827	5.262
53	7287.145	5.365
54	7308.701	5.468
55	7416.129	5.571
56	7538.952	5.675
57	7691.377	5.778
58	7742.732	5.881
59	7686.555	5.984
60	7621.149	6.087
61	7570.285	6.190
62	7539.064	6.294
63	7550.511	6.397
64	7473.094	6.500
65	7379.189	6.603
66	7328.292	6.706
67	7258.153	6.810
68	7102.119	6.913
69	6850.505	7.016
70	6684.629	7.119
71	6549.022	7.222
72	6420.967	7.325
73	6263.270	7.429
74	6177.763	7.532
75	6064.060	7.635
76	6096.616	7.738
77	6045.763	7.841
78	5989.703	7.944
79	5942.494	8.048
80	5922.356	8.151
81	5847.565	8.254
82	5824.312	8.357
83	5858.967	8.460
84	5771.506	8.563
85	5754.587	8.667
86	5685.674	8.770
87	5662.280	8.873
88	5611.913	8.976
89	5616.446	9.079
90	5579.283	9.183
91	5614.919	9.286
92	5595.158	9.389
93	5562.649	9.492
94	5512.150	9.595
95	5557.808	9.698
96	5557.841	9.802
97	5561.005	9.905
98	5555.171	10.008
99	5543.019	10.111
100	5558.883	10.214
101	5566.525	10.317
102	5534.157	10.421
103	5559.431	10.524
104	5463.975	10.627
105	5488.018	10.730
106	5480.611	10.833
107	5515.756	10.937
108	5498.437	11.040
109	5510.448	11.143
110	5466.396	11.246
111	5446.196	11.349
112	5478.392	11.452
113	5485.507	11.556
