# Supplementary material for: Spatial control of the APC/C ensures the rapid degradation of cyclin B1
Source: EMBO J. 2024 Aug 14;43(19):4324–55. doi: 10.1038/s44318-024-00194-2 (PMC11445581; doi:10.1038/s44318-024-00194-2)
Supplement: Supplementary file 8 — Source data Fig. 4 [file 44318_2024_194_MOESM8_ESM.zip › Figure 4/Fig 4J/CycB1_9-Securin/C2-220412_4867_1.txt]

	Plot Values	Distance
1	5228.776	0.000
2	5258.231	0.103
3	5282.594	0.206
4	5268.554	0.310
5	5233.396	0.413
6	5270.777	0.516
7	5258.505	0.619
8	5291.030	0.722
9	5280.786	0.825
10	5276.583	0.929
11	5296.194	1.032
12	5318.347	1.135
13	5317.537	1.238
14	5282.578	1.341
15	5298.498	1.444
16	5278.086	1.548
17	5328.568	1.651
18	5338.626	1.754
19	5406.435	1.857
20	5349.868	1.960
21	5392.394	2.063
22	5423.377	2.167
23	5425.316	2.270
24	5436.950	2.373
25	5386.490	2.476
26	5429.770	2.579
27	5407.221	2.683
28	5450.226	2.786
29	5439.043	2.889
30	5498.479	2.992
31	5502.031	3.095
32	5430.684	3.198
33	5441.310	3.302
34	5422.394	3.405
35	5417.373	3.508
36	5396.061	3.611
37	5446.233	3.714
38	5407.410	3.817
39	5434.054	3.921
40	5439.000	4.024
41	5427.577	4.127
42	5507.098	4.230
43	5511.812	4.333
44	5540.038	4.437
45	5451.486	4.540
46	5465.919	4.643
47	5504.751	4.746
48	5460.063	4.849
49	5478.182	4.952
50	5462.186	5.056
51	5521.852	5.159
52	5560.340	5.262
53	5531.264	5.365
54	5486.821	5.468
55	5484.341	5.571
56	5429.759	5.675
57	5444.382	5.778
58	5442.456	5.881
59	5429.528	5.984
60	5476.381	6.087
61	5411.750	6.190
62	5434.284	6.294
63	5390.056	6.397
64	5420.665	6.500
65	5431.977	6.603
66	5410.541	6.706
67	5409.916	6.810
68	5415.175	6.913
69	5424.005	7.016
70	5383.784	7.119
71	5400.897	7.222
72	5415.465	7.325
73	5345.241	7.429
74	5395.647	7.532
75	5375.156	7.635
76	5354.241	7.738
77	5331.734	7.841
78	5303.841	7.944
79	5312.586	8.048
80	5325.139	8.151
81	5324.991	8.254
82	5295.708	8.357
83	5318.974	8.460
84	5298.442	8.563
85	5265.939	8.667
86	5272.240	8.770
87	5226.450	8.873
88	5294.926	8.976
89	5329.493	9.079
90	5272.818	9.183
91	5239.470	9.286
92	5303.162	9.389
93	5296.632	9.492
94	5275.151	9.595
95	5283.861	9.698
96	5284.934	9.802
97	5265.994	9.905
98	5292.363	10.008
99	5253.731	10.111
100	5288.024	10.214
101	5287.910	10.317
102	5243.607	10.421
103	5275.598	10.524
104	5252.075	10.627
105	5264.119	10.730
106	5281.868	10.833
107	5265.143	10.937
108	5224.365	11.040
109	5239.040	11.143
110	5246.421	11.246
111	5249.031	11.349
112	5255.589	11.452
113	5226.065	11.556
114	5294.649	11.659
115	5289.723	11.762
