# Supplementary material for: Spatial control of the APC/C ensures the rapid degradation of cyclin B1
Source: EMBO J. 2024 Aug 14;43(19):4324–55. doi: 10.1038/s44318-024-00194-2 (PMC11445581; doi:10.1038/s44318-024-00194-2)
Supplement: Supplementary file 8 — Source data Fig. 4 [file 44318_2024_194_MOESM8_ESM.zip › Figure 4/Fig 4J/CycB1_9-Securin/C1-220412_4867_3.txt]

	Plot Values	Distance
1	7410.570	0.000
2	7429.672	0.103
3	7460.977	0.206
4	7482.932	0.310
5	7493.457	0.413
6	7532.318	0.516
7	7444.236	0.619
8	7328.697	0.722
9	7364.677	0.825
10	7278.620	0.929
11	7264.647	1.032
12	7282.394	1.135
13	7262.840	1.238
14	7281.293	1.341
15	7213.757	1.444
16	7232.299	1.548
17	7267.476	1.651
18	7235.594	1.754
19	7254.709	1.857
20	7330.063	1.960
21	7384.532	2.063
22	7390.882	2.167
23	7373.570	2.270
24	7423.800	2.373
25	7423.794	2.476
26	7409.393	2.579
27	7423.784	2.683
28	7548.898	2.786
29	7589.768	2.889
30	7553.285	2.992
31	7550.563	3.095
32	7574.533	3.198
33	7498.999	3.302
34	7558.391	3.405
35	7534.959	3.508
36	7533.760	3.611
37	7495.289	3.714
38	7481.830	3.817
39	7582.208	3.921
40	7561.215	4.024
41	7518.509	4.127
42	7553.407	4.230
43	7640.076	4.333
44	7627.543	4.437
45	7587.097	4.540
46	7512.349	4.643
47	7550.519	4.746
48	7625.432	4.849
49	7693.139	4.952
50	7694.249	5.056
51	7538.588	5.159
52	7547.607	5.262
53	7572.003	5.365
54	7531.742	5.468
55	7529.608	5.571
56	7553.507	5.675
57	7542.785	5.778
58	7544.264	5.881
59	7536.330	5.984
60	7553.967	6.087
61	7573.654	6.190
62	7508.250	6.294
63	7554.618	6.397
64	7687.376	6.500
65	7689.945	6.603
66	7727.862	6.706
67	7685.087	6.810
68	7632.790	6.913
69	7644.878	7.016
70	7667.401	7.119
71	7626.656	7.222
72	7567.650	7.325
73	7510.473	7.429
74	7525.836	7.532
75	7511.184	7.635
76	7466.422	7.738
77	7572.014	7.841
78	7437.755	7.944
79	7458.309	8.048
80	7418.526	8.151
81	7512.257	8.254
82	7495.837	8.357
83	7572.500	8.460
84	7646.085	8.563
85	7552.057	8.667
86	7542.195	8.770
87	7558.170	8.873
88	7480.682	8.976
89	7520.399	9.079
90	7504.407	9.183
91	7476.119	9.286
92	7417.810	9.389
93	7411.184	9.492
94	7440.108	9.595
95	7461.720	9.698
96	7457.642	9.802
97	7421.486	9.905
98	7410.969	10.008
99	7437.833	10.111
100	7469.618	10.214
101	7493.778	10.317
102	7524.042	10.421
103	7545.228	10.524
104	7509.487	10.627
105	7501.330	10.730
106	7450.129	10.833
