# Supplementary material for: Spatial control of the APC/C ensures the rapid degradation of cyclin B1
Source: EMBO J. 2024 Aug 14;43(19):4324–55. doi: 10.1038/s44318-024-00194-2 (PMC11445581; doi:10.1038/s44318-024-00194-2)
Supplement: Supplementary file 8 — Source data Fig. 4 [file 44318_2024_194_MOESM8_ESM.zip › Figure 4/Fig 4J/CycB1_9-Securin/C1-220412_4867_7a.txt]

	Plot Values	Distance
1	8529.840	0.000
2	8532.099	0.103
3	8584.248	0.206
4	8544.885	0.310
5	8406.658	0.413
6	8425.699	0.516
7	8385.181	0.619
8	8337.445	0.722
9	8325.434	0.825
10	8268.782	0.929
11	8248.276	1.032
12	8228.754	1.135
13	8141.575	1.238
14	8099.447	1.341
15	8043.368	1.444
16	8041.920	1.548
17	8098.305	1.651
18	8085.144	1.754
19	8158.660	1.857
20	8113.997	1.960
21	8095.566	2.063
22	8144.089	2.167
23	8148.306	2.270
24	8256.631	2.373
25	8259.527	2.476
26	8285.651	2.579
27	8117.948	2.683
28	8193.681	2.786
29	8210.752	2.889
30	8286.505	2.992
31	8343.438	3.095
32	8326.023	3.198
33	8256.459	3.302
34	8286.735	3.405
35	8404.493	3.508
36	8484.724	3.611
37	8528.188	3.714
38	8499.897	3.817
39	8518.865	3.921
40	8625.613	4.024
41	8608.933	4.127
42	8483.903	4.230
43	8461.275	4.333
44	8527.538	4.437
45	8544.215	4.540
46	8490.355	4.643
47	8466.674	4.746
48	8342.276	4.849
49	8333.035	4.952
50	8256.930	5.056
51	8293.236	5.159
52	8321.844	5.262
53	8161.869	5.365
54	8104.599	5.468
55	8039.616	5.571
56	8061.348	5.675
57	8083.145	5.778
58	8004.745	5.881
59	8017.246	5.984
60	7977.279	6.087
61	7991.479	6.190
62	8057.624	6.294
63	8037.747	6.397
64	8033.048	6.500
65	8198.135	6.603
66	8204.696	6.706
67	8170.935	6.810
68	8248.389	6.913
69	8410.223	7.016
70	8493.700	7.119
71	8533.925	7.222
72	8551.948	7.325
73	8580.474	7.429
74	8639.499	7.532
75	8625.043	7.635
76	8647.989	7.738
77	8642.332	7.841
78	8530.550	7.944
79	8454.819	8.048
80	8375.327	8.151
81	8385.479	8.254
82	8375.067	8.357
83	8453.363	8.460
84	8324.735	8.563
85	8305.586	8.667
86	8229.627	8.770
87	8150.591	8.873
88	8081.380	8.976
89	8132.372	9.079
90	8070.746	9.183
91	8100.695	9.286
92	8051.641	9.389
93	7959.650	9.492
94	8014.533	9.595
95	8103.143	9.698
96	8118.566	9.802
97	8024.325	9.905
98	7984.464	10.008
99	7955.358	10.111
100	8005.670	10.214
101	8051.939	10.317
102	8046.357	10.421
103	8026.409	10.524
104	8078.749	10.627
105	8059.384	10.730
106	8109.279	10.833
107	8186.290	10.937
108	8090.146	11.040
109	8117.355	11.143
110	8215.471	11.246
111	8255.790	11.349
112	8198.952	11.452
113	8331.354	11.556
114	8375.251	11.659
115	8279.639	11.762
116	8217.820	11.865
117	8182.435	11.968
118	8057.595	12.071
119	7965.625	12.175
120	7818.394	12.278
