# Supplementary material for: Spatial control of the APC/C ensures the rapid degradation of cyclin B1
Source: EMBO J. 2024 Aug 14;43(19):4324–55. doi: 10.1038/s44318-024-00194-2 (PMC11445581; doi:10.1038/s44318-024-00194-2)
Supplement: Supplementary file 8 — Source data Fig. 4 [file 44318_2024_194_MOESM8_ESM.zip › Figure 4/Fig 4J/CycB1_9-Securin/C1-220412_4867_2.txt]

	Plot Values	Distance
1	8340.029	0.000
2	8392.824	0.103
3	8358.773	0.206
4	8307.758	0.310
5	8249.670	0.413
6	8270.538	0.516
7	8130.658	0.619
8	8154.148	0.722
9	8140.240	0.825
10	7962.964	0.929
11	7949.836	1.032
12	7963.113	1.135
13	7896.415	1.238
14	7897.256	1.341
15	7921.708	1.444
16	7810.669	1.548
17	7800.731	1.651
18	7830.077	1.754
19	7847.628	1.857
20	7891.689	1.960
21	7950.986	2.063
22	8116.658	2.167
23	8127.007	2.270
24	8198.651	2.373
25	8227.955	2.476
26	8263.471	2.579
27	8329.567	2.683
28	8268.692	2.786
29	8213.605	2.889
30	8199.009	2.992
31	8267.949	3.095
32	8278.902	3.198
33	8146.560	3.302
34	8098.019	3.405
35	8161.083	3.508
36	8170.162	3.611
37	8168.144	3.714
38	8134.023	3.817
39	8211.546	3.921
40	8235.059	4.024
41	8228.933	4.127
42	8231.649	4.230
43	8210.146	4.333
44	8191.578	4.437
45	8146.237	4.540
46	8169.945	4.643
47	8039.396	4.746
48	8062.756	4.849
49	8217.712	4.952
50	8237.431	5.056
51	8234.851	5.159
52	8192.004	5.262
53	8158.362	5.365
54	8218.051	5.468
55	8152.182	5.571
56	8089.205	5.675
57	8113.638	5.778
58	8142.729	5.881
59	8124.489	5.984
60	8137.174	6.087
61	8079.256	6.190
62	8039.920	6.294
63	8014.493	6.397
64	8047.351	6.500
65	8029.878	6.603
66	8149.866	6.706
67	8114.143	6.810
68	8026.310	6.913
69	8047.764	7.016
70	8082.679	7.119
71	8144.375	7.222
72	8179.197	7.325
73	8140.565	7.429
74	8169.731	7.532
75	8214.312	7.635
76	8213.638	7.738
77	8147.267	7.841
78	8231.419	7.944
79	8259.855	8.048
80	8263.079	8.151
81	8224.258	8.254
82	8176.637	8.357
83	8207.755	8.460
84	8163.764	8.563
85	8097.497	8.667
86	8162.522	8.770
87	8194.531	8.873
88	8172.697	8.976
89	8167.475	9.079
90	8068.116	9.183
91	8046.277	9.286
92	8058.194	9.389
93	8081.805	9.492
94	8127.892	9.595
95	8179.367	9.698
96	8223.947	9.802
97	8246.346	9.905
98	8305.289	10.008
99	8234.575	10.111
100	8286.250	10.214
101	8334.292	10.317
102	8353.744	10.421
103	8312.436	10.524
104	8236.917	10.627
