# Supplementary material for: Spatial control of the APC/C ensures the rapid degradation of cyclin B1
Source: EMBO J. 2024 Aug 14;43(19):4324–55. doi: 10.1038/s44318-024-00194-2 (PMC11445581; doi:10.1038/s44318-024-00194-2)
Supplement: Supplementary file 8 — Source data Fig. 4 [file 44318_2024_194_MOESM8_ESM.zip › Figure 4/Fig 4J/CycB1_9-Securin/C1-220412_4867_1.txt]

	Plot Values	Distance
1	8119.987	0.000
2	8232.194	0.103
3	8228.244	0.206
4	8178.829	0.310
5	8052.024	0.413
6	7948.104	0.516
7	7843.404	0.619
8	7778.428	0.722
9	7715.343	0.825
10	7655.809	0.929
11	7587.101	1.032
12	7578.793	1.135
13	7615.722	1.238
14	7563.063	1.341
15	7558.126	1.444
16	7577.554	1.548
17	7636.061	1.651
18	7583.457	1.754
19	7681.799	1.857
20	7686.863	1.960
21	7640.556	2.063
22	7671.346	2.167
23	7628.755	2.270
24	7689.240	2.373
25	7641.188	2.476
26	7684.581	2.579
27	7671.944	2.683
28	7742.800	2.786
29	7758.892	2.889
30	7799.602	2.992
31	7751.111	3.095
32	7706.891	3.198
33	7709.846	3.302
34	7738.938	3.405
35	7724.147	3.508
36	7734.939	3.611
37	7782.586	3.714
38	7733.783	3.817
39	7702.669	3.921
40	7730.188	4.024
41	7715.680	4.127
42	7727.302	4.230
43	7735.762	4.333
44	7829.632	4.437
45	7822.623	4.540
46	7820.499	4.643
47	7832.106	4.746
48	7795.943	4.849
49	7792.929	4.952
50	7761.387	5.056
51	7850.951	5.159
52	7842.182	5.262
53	7773.299	5.365
54	7733.306	5.468
55	7788.138	5.571
56	7716.063	5.675
57	7681.881	5.778
58	7743.665	5.881
59	7750.746	5.984
60	7739.919	6.087
61	7651.731	6.190
62	7776.103	6.294
63	7689.883	6.397
64	7709.398	6.500
65	7688.209	6.603
66	7604.963	6.706
67	7592.351	6.810
68	7602.971	6.913
69	7630.852	7.016
70	7532.021	7.119
71	7546.159	7.222
72	7557.210	7.325
73	7480.167	7.429
74	7477.111	7.532
75	7424.976	7.635
76	7390.367	7.738
77	7404.695	7.841
78	7423.179	7.944
79	7349.224	8.048
80	7337.979	8.151
81	7367.248	8.254
82	7316.047	8.357
83	7360.959	8.460
84	7340.140	8.563
85	7343.301	8.667
86	7379.831	8.770
87	7264.860	8.873
88	7313.379	8.976
89	7313.356	9.079
90	7317.166	9.183
91	7296.093	9.286
92	7366.116	9.389
93	7305.932	9.492
94	7288.332	9.595
95	7274.765	9.698
96	7231.945	9.802
97	7248.547	9.905
98	7307.718	10.008
99	7294.531	10.111
100	7349.650	10.214
101	7363.209	10.317
102	7379.670	10.421
103	7420.199	10.524
104	7415.914	10.627
105	7408.557	10.730
106	7505.044	10.833
107	7552.558	10.937
108	7595.326	11.040
109	7637.856	11.143
110	7714.418	11.246
111	7721.270	11.349
112	7817.590	11.452
113	7823.538	11.556
114	7949.245	11.659
115	7908.749	11.762
