# Supplementary material for: Spatial control of the APC/C ensures the rapid degradation of cyclin B1
Source: EMBO J. 2024 Aug 14;43(19):4324–55. doi: 10.1038/s44318-024-00194-2 (PMC11445581; doi:10.1038/s44318-024-00194-2)
Supplement: Supplementary file 8 — Source data Fig. 4 [file 44318_2024_194_MOESM8_ESM.zip › Figure 4/Fig 4J/CycB1_9-Securin/C1-220412_4867_5.txt]

	Plot Values	Distance
1	7480.679	0.000
2	7441.381	0.103
3	7396.630	0.206
4	7386.753	0.310
5	7397.084	0.413
6	7405.863	0.516
7	7472.119	0.619
8	7403.581	0.722
9	7440.527	0.825
10	7420.904	0.929
11	7276.871	1.032
12	7267.018	1.135
13	7270.931	1.238
14	7232.816	1.341
15	7181.496	1.444
16	7196.983	1.548
17	7226.700	1.651
18	7261.909	1.754
19	7228.603	1.857
20	7222.271	1.960
21	7208.645	2.063
22	7198.150	2.167
23	7226.945	2.270
24	7270.449	2.373
25	7221.018	2.476
26	7156.747	2.579
27	7135.189	2.683
28	7204.975	2.786
29	7175.565	2.889
30	7234.006	2.992
31	7209.051	3.095
32	7251.436	3.198
33	7297.454	3.302
34	7279.258	3.405
35	7403.755	3.508
36	7377.842	3.611
37	7369.504	3.714
38	7507.110	3.817
39	7520.494	3.921
40	7547.802	4.024
41	7749.178	4.127
42	7671.736	4.230
43	7694.948	4.333
44	7674.558	4.437
45	7734.978	4.540
46	7728.039	4.643
47	7719.899	4.746
48	7749.417	4.849
49	7663.155	4.952
50	7727.536	5.056
51	7724.000	5.159
52	7709.616	5.262
53	7630.765	5.365
54	7561.602	5.468
55	7616.698	5.571
56	7648.211	5.675
57	7626.031	5.778
58	7665.542	5.881
59	7688.564	5.984
60	7640.372	6.087
61	7618.288	6.190
62	7620.820	6.294
63	7570.657	6.397
64	7570.339	6.500
65	7528.940	6.603
66	7451.821	6.706
67	7438.401	6.810
68	7418.322	6.913
69	7403.035	7.016
70	7339.939	7.119
71	7364.685	7.222
72	7372.046	7.325
73	7275.176	7.429
74	7343.589	7.532
75	7399.218	7.635
76	7362.656	7.738
77	7343.792	7.841
78	7388.986	7.944
79	7306.256	8.048
80	7290.358	8.151
81	7354.985	8.254
82	7300.376	8.357
83	7273.579	8.460
84	7264.983	8.563
85	7351.354	8.667
86	7270.721	8.770
87	7248.800	8.873
88	7270.417	8.976
89	7270.356	9.079
90	7241.700	9.183
91	7236.316	9.286
92	7259.504	9.389
93	7229.812	9.492
94	7222.720	9.595
95	7293.637	9.698
96	7326.193	9.802
97	7336.181	9.905
98	7380.102	10.008
99	7404.749	10.111
100	7373.727	10.214
101	7335.733	10.317
102	7410.122	10.421
103	7439.541	10.524
104	7488.898	10.627
105	7497.637	10.730
106	7487.408	10.833
107	7545.963	10.937
108	7575.627	11.040
109	7585.373	11.143
110	7582.915	11.246
