# Supplementary material for: Spatial control of the APC/C ensures the rapid degradation of cyclin B1
Source: EMBO J. 2024 Aug 14;43(19):4324–55. doi: 10.1038/s44318-024-00194-2 (PMC11445581; doi:10.1038/s44318-024-00194-2)
Supplement: Supplementary file 8 — Source data Fig. 4 [file 44318_2024_194_MOESM8_ESM.zip › Figure 4/Fig 4J/CycB1_9-Securin/C1-220412_4867_6.txt]

	Plot Values	Distance
1	8365.682	0.000
2	8569.519	0.103
3	8582.479	0.206
4	8563.928	0.310
5	8576.637	0.413
6	8534.520	0.516
7	8487.705	0.619
8	8524.052	0.722
9	8525.429	0.825
10	8430.570	0.929
11	8430.181	1.032
12	8422.418	1.135
13	8355.412	1.238
14	8338.226	1.341
15	8362.730	1.444
16	8307.497	1.548
17	8256.963	1.651
18	8250.330	1.754
19	8249.604	1.857
20	8225.051	1.960
21	8151.380	2.063
22	8186.350	2.167
23	8185.722	2.270
24	8175.998	2.373
25	8219.737	2.476
26	8154.331	2.579
27	8181.508	2.683
28	8108.503	2.786
29	8100.023	2.889
30	8233.871	2.992
31	8249.091	3.095
32	8271.939	3.198
33	8315.536	3.302
34	8290.507	3.405
35	8349.169	3.508
36	8448.761	3.611
37	8602.608	3.714
38	8678.472	3.817
39	8729.133	3.921
40	8743.650	4.024
41	8755.887	4.127
42	8709.167	4.230
43	8698.775	4.333
44	8731.441	4.437
45	8853.184	4.540
46	8967.723	4.643
47	8940.396	4.746
48	9063.972	4.849
49	9112.038	4.952
50	9169.938	5.056
51	9196.566	5.159
52	9131.006	5.262
53	9090.661	5.365
54	9057.419	5.468
55	9091.706	5.571
56	9206.083	5.675
57	9356.415	5.778
58	9381.150	5.881
59	9402.778	5.984
60	9393.113	6.087
61	9303.536	6.190
62	9353.532	6.294
63	9266.963	6.397
64	9242.377	6.500
65	9248.126	6.603
66	9192.553	6.706
67	9178.781	6.810
68	9092.933	6.913
69	9016.835	7.016
70	8946.031	7.119
71	8823.970	7.222
72	8640.262	7.325
73	8579.526	7.429
74	8345.516	7.532
75	8221.003	7.635
76	8211.935	7.738
77	8197.235	7.841
78	8232.103	7.944
79	8185.673	8.048
80	8224.484	8.151
81	8136.175	8.254
82	8101.134	8.357
83	8161.077	8.460
84	8120.232	8.563
85	8134.512	8.667
86	8046.634	8.770
87	8027.911	8.873
88	8011.438	8.976
89	8054.567	9.079
90	7999.071	9.183
91	7937.240	9.286
92	7906.678	9.389
93	7944.563	9.492
94	7882.403	9.595
95	7870.331	9.698
96	7965.114	9.802
97	8109.711	9.905
98	8019.648	10.008
99	8063.896	10.111
100	8091.307	10.214
101	8101.495	10.317
102	8185.700	10.421
103	8221.231	10.524
104	8308.123	10.627
105	8301.579	10.730
106	8347.907	10.833
107	8424.830	10.937
108	8514.486	11.040
109	8498.589	11.143
110	8479.904	11.246
111	8530.871	11.349
112	8618.058	11.452
113	8627.315	11.556
