# Supplementary material for: Spatial control of the APC/C ensures the rapid degradation of cyclin B1
Source: EMBO J. 2024 Aug 14;43(19):4324–55. doi: 10.1038/s44318-024-00194-2 (PMC11445581; doi:10.1038/s44318-024-00194-2)
Supplement: Supplementary file 8 — Source data Fig. 4 [file 44318_2024_194_MOESM8_ESM.zip › Figure 4/Fig 4J/CycB1_9-Securin/C2-220412_4867_7a.txt]

	Plot Values	Distance
1	7263.343	0.000
2	7213.919	0.103
3	7255.890	0.206
4	7200.083	0.310
5	7219.859	0.413
6	7285.049	0.516
7	7292.129	0.619
8	7291.794	0.722
9	7334.731	0.825
10	7372.540	0.929
11	7406.829	1.032
12	7357.125	1.135
13	7393.369	1.238
14	7462.939	1.341
15	7521.092	1.444
16	7620.325	1.548
17	7770.592	1.651
18	7979.660	1.754
19	8095.967	1.857
20	8205.253	1.960
21	8307.931	2.063
22	8518.595	2.167
23	8751.925	2.270
24	8951.979	2.373
25	9094.486	2.476
26	9277.951	2.579
27	9320.616	2.683
28	9524.830	2.786
29	9705.561	2.889
30	9867.400	2.992
31	9915.341	3.095
32	10048.518	3.198
33	10172.195	3.302
34	10392.245	3.405
35	10703.815	3.508
36	10877.190	3.611
37	11043.566	3.714
38	11173.909	3.817
39	11338.562	3.921
40	11490.104	4.024
41	11692.817	4.127
42	11661.399	4.230
43	11550.878	4.333
44	11455.146	4.437
45	11457.568	4.540
46	11206.512	4.643
47	11057.871	4.746
48	10885.445	4.849
49	10785.828	4.952
50	10601.252	5.056
51	10382.395	5.159
52	10045.828	5.262
53	9701.458	5.365
54	9406.922	5.468
55	9229.612	5.571
56	9038.184	5.675
57	8866.120	5.778
58	8748.422	5.881
59	8587.067	5.984
60	8623.064	6.087
61	8651.372	6.190
62	8808.718	6.294
63	9118.220	6.397
64	9277.032	6.500
65	9640.459	6.603
66	9969.226	6.706
67	10292.231	6.810
68	10621.898	6.913
69	11047.699	7.016
70	11479.370	7.119
71	11731.394	7.222
72	11924.451	7.325
73	12263.161	7.429
74	12318.271	7.532
75	12274.459	7.635
76	11999.858	7.738
77	11720.004	7.841
78	11488.232	7.944
79	11241.969	8.048
80	10992.652	8.151
81	10826.166	8.254
82	10801.681	8.357
83	10643.854	8.460
84	10371.673	8.563
85	10215.299	8.667
86	9999.773	8.770
87	9782.034	8.873
88	9746.287	8.976
89	9746.998	9.079
90	9689.943	9.183
91	9635.908	9.286
92	9526.770	9.389
93	9249.528	9.492
94	9084.916	9.595
95	8927.337	9.698
96	8702.172	9.802
97	8372.919	9.905
98	8229.895	10.008
99	8118.294	10.111
100	8021.434	10.214
101	7927.397	10.317
102	7887.483	10.421
103	7802.470	10.524
104	7668.502	10.627
105	7548.261	10.730
106	7436.487	10.833
107	7438.614	10.937
108	7327.387	11.040
109	7270.450	11.143
110	7300.177	11.246
111	7225.110	11.349
112	7126.439	11.452
113	7192.042	11.556
114	7164.277	11.659
115	7037.687	11.762
116	7005.626	11.865
117	7016.616	11.968
118	7010.838	12.071
119	6989.877	12.175
120	7010.664	12.278
