# Supplementary material for: Spatial control of the APC/C ensures the rapid degradation of cyclin B1
Source: EMBO J. 2024 Aug 14;43(19):4324–55. doi: 10.1038/s44318-024-00194-2 (PMC11445581; doi:10.1038/s44318-024-00194-2)
Supplement: Supplementary file 8 — Source data Fig. 4 [file 44318_2024_194_MOESM8_ESM.zip › Figure 4/Fig 4J/SecurinWT/C3-220423_4866_2.txt]

	Plot Values	Distance
1	5104.581	0.000
2	5211.069	0.103
3	5175.101	0.206
4	5189.703	0.310
5	5165.795	0.413
6	5156.762	0.516
7	5124.365	0.619
8	5146.936	0.722
9	5165.212	0.825
10	5091.745	0.929
11	5203.687	1.032
12	5130.144	1.135
13	5130.048	1.238
14	5068.155	1.341
15	5098.258	1.444
16	5194.489	1.548
17	5198.823	1.651
18	5088.413	1.754
19	5104.859	1.857
20	5098.652	1.960
21	5115.049	2.063
22	5100.727	2.167
23	5078.606	2.270
24	5116.516	2.373
25	5192.203	2.476
26	5183.822	2.579
27	5087.398	2.683
28	5057.143	2.786
29	5151.145	2.889
30	5092.797	2.992
31	5055.919	3.095
32	5063.680	3.198
33	5140.907	3.302
34	5120.050	3.405
35	5059.615	3.508
36	5129.745	3.611
37	5143.285	3.714
38	5065.420	3.817
39	5111.828	3.921
40	5072.825	4.024
41	5068.152	4.127
42	5120.877	4.230
43	5154.707	4.333
44	5106.493	4.437
45	5119.529	4.540
46	5084.748	4.643
47	5139.454	4.746
48	5088.064	4.849
49	5092.498	4.952
50	5096.661	5.056
51	5106.589	5.159
52	5112.873	5.262
53	5097.793	5.365
54	5079.861	5.468
55	5103.089	5.571
56	5100.653	5.675
57	5136.633	5.778
58	5132.699	5.881
59	5058.627	5.984
60	5125.237	6.087
61	5114.876	6.190
62	5092.762	6.294
63	5109.982	6.397
64	5063.110	6.500
65	5070.616	6.603
66	5269.901	6.706
67	5239.775	6.810
68	5231.540	6.913
69	5183.114	7.016
70	5146.979	7.119
71	5219.179	7.222
72	5238.599	7.325
73	5173.011	7.429
74	5220.459	7.532
75	5280.268	7.635
76	5285.285	7.738
77	5266.524	7.841
78	5293.607	7.944
79	5253.974	8.048
80	5243.771	8.151
81	5242.997	8.254
82	5228.853	8.357
83	5237.942	8.460
84	5271.478	8.563
85	5303.030	8.667
86	5274.412	8.770
87	5260.416	8.873
88	5273.560	8.976
89	5328.387	9.079
90	5277.148	9.183
91	5240.008	9.286
92	5277.777	9.389
93	5265.938	9.492
94	5297.000	9.595
95	5246.060	9.698
96	5208.496	9.802
97	5152.945	9.905
98	5206.841	10.008
99	5180.820	10.111
100	5133.535	10.214
101	5173.444	10.317
102	5184.083	10.421
103	5095.101	10.524
104	5054.354	10.627
105	5156.267	10.730
106	5151.897	10.833
107	5102.506	10.937
108	5175.650	11.040
109	5182.433	11.143
110	5180.083	11.246
111	5089.949	11.349
112	5017.174	11.452
113	5097.547	11.556
114	5160.177	11.659
115	5164.606	11.762
116	5151.850	11.865
117	5155.001	11.968
118	5136.593	12.071
119	5185.495	12.175
120	5149.015	12.278
121	5065.680	12.381
122	5170.593	12.484
123	5170.527	12.587
124	5183.894	12.690
125	5141.049	12.794
126	5152.665	12.897
127	5129.893	13.000
128	5144.976	13.103
129	5202.397	13.206
130	5174.321	13.310
131	5106.055	13.413
132	5233.752	13.516
133	5105.412	13.619
134	5111.684	13.722
135	5162.869	13.825
136	5164.550	13.929
137	5145.186	14.032
138	5132.238	14.135
139	5130.928	14.238
140	5209.541	14.341
141	5132.321	14.444
142	5163.738	14.548
143	5166.533	14.651
144	5056.348	14.754
145	5125.680	14.857
146	5163.406	14.960
147	5148.813	15.063
148	5169.681	15.167
149	5142.584	15.270
150	5165.600	15.373
151	5139.382	15.476
152	5118.823	15.579
