# Supplementary material for: Spatial control of the APC/C ensures the rapid degradation of cyclin B1
Source: EMBO J. 2024 Aug 14;43(19):4324–55. doi: 10.1038/s44318-024-00194-2 (PMC11445581; doi:10.1038/s44318-024-00194-2)
Supplement: Supplementary file 8 — Source data Fig. 4 [file 44318_2024_194_MOESM8_ESM.zip › Figure 4/Fig 4J/SecurinWT/C2-220407_4866_10.txt]

	Plot Values	Distance
1	9772.785	0.000
2	9904.626	0.103
3	9958.770	0.206
4	9943.216	0.310
5	9899.505	0.413
6	9899.486	0.516
7	10085.650	0.619
8	10150.580	0.722
9	10167.312	0.825
10	10165.541	0.929
11	10192.834	1.032
12	10140.798	1.135
13	10125.573	1.238
14	10193.824	1.341
15	10231.504	1.444
16	10224.881	1.548
17	10088.911	1.651
18	10174.918	1.754
19	10136.290	1.857
20	10143.309	1.960
21	10185.652	2.063
22	10152.353	2.167
23	10150.852	2.270
24	10170.433	2.373
25	10208.824	2.476
26	10235.423	2.579
27	10202.817	2.683
28	10273.576	2.786
29	10203.272	2.889
30	10190.896	2.992
31	10275.840	3.095
32	10148.553	3.198
33	10343.774	3.302
34	10368.420	3.405
35	10366.656	3.508
36	10405.296	3.611
37	10455.581	3.714
38	10476.641	3.817
39	10432.550	3.921
40	10546.626	4.024
41	10538.589	4.127
42	10479.618	4.230
43	10370.675	4.333
44	10241.286	4.437
45	10237.453	4.540
46	10171.442	4.643
47	10112.530	4.746
48	9923.900	4.849
49	9905.312	4.952
50	9793.037	5.056
51	9585.688	5.159
52	9498.433	5.262
53	9480.944	5.365
54	9480.895	5.468
55	9349.538	5.571
56	9377.186	5.675
57	9348.894	5.778
58	9317.047	5.881
59	9337.473	5.984
60	9332.740	6.087
61	9374.373	6.190
62	9382.199	6.294
63	9432.602	6.397
64	9563.858	6.500
65	9669.891	6.603
66	9631.070	6.706
67	9662.014	6.810
68	9710.671	6.913
69	9673.503	7.016
70	9783.317	7.119
71	9827.047	7.222
72	9844.163	7.325
73	10017.598	7.429
74	10096.688	7.532
75	10079.524	7.635
76	10138.420	7.738
77	10142.786	7.841
78	10092.925	7.944
79	10040.448	8.048
80	10069.957	8.151
81	10206.423	8.254
82	10200.388	8.357
83	10200.931	8.460
84	10243.039	8.563
85	10217.861	8.667
86	10105.660	8.770
87	10165.034	8.873
88	10184.135	8.976
89	10115.416	9.079
90	10229.502	9.183
91	10275.031	9.286
92	10265.557	9.389
93	10378.023	9.492
94	10267.745	9.595
95	10133.690	9.698
96	10089.012	9.802
97	10050.050	9.905
98	10093.655	10.008
99	10070.592	10.111
100	10044.994	10.214
101	10043.645	10.317
102	10071.944	10.421
103	9982.310	10.524
104	10029.780	10.627
105	10032.412	10.730
106	10069.402	10.833
107	9982.515	10.937
108	9986.219	11.040
109	10081.972	11.143
110	10055.580	11.246
111	9941.875	11.349
112	9894.693	11.452
113	9858.524	11.556
114	9782.921	11.659
115	9664.258	11.762
116	9647.442	11.865
117	9679.463	11.968
118	9648.046	12.071
119	9635.781	12.175
