# Supplementary material for: Spatial control of the APC/C ensures the rapid degradation of cyclin B1
Source: EMBO J. 2024 Aug 14;43(19):4324–55. doi: 10.1038/s44318-024-00194-2 (PMC11445581; doi:10.1038/s44318-024-00194-2)
Supplement: Supplementary file 8 — Source data Fig. 4 [file 44318_2024_194_MOESM8_ESM.zip › Figure 4/Fig 4J/SecurinWT/C2-230323_4866_0.txt]

	Plot Values	Distance
1	7716.367	0.000
2	7734.430	0.103
3	7727.585	0.206
4	7735.373	0.310
5	7788.261	0.413
6	7825.244	0.516
7	7823.082	0.619
8	7836.003	0.722
9	7830.531	0.825
10	7823.615	0.929
11	7879.303	1.032
12	7970.406	1.135
13	7992.900	1.238
14	8002.311	1.341
15	8031.957	1.444
16	8078.309	1.548
17	8028.619	1.651
18	8055.272	1.754
19	8027.875	1.857
20	8020.758	1.960
21	8072.958	2.063
22	8029.443	2.167
23	8006.593	2.270
24	8018.081	2.373
25	8108.305	2.476
26	8060.090	2.579
27	8097.829	2.683
28	8057.956	2.786
29	8073.048	2.889
30	8059.315	2.992
31	8066.629	3.095
32	8057.180	3.198
33	8094.469	3.302
34	8072.179	3.405
35	8143.348	3.508
36	8139.701	3.611
37	8106.250	3.714
38	8066.310	3.817
39	8014.455	3.921
40	8007.188	4.024
41	7959.397	4.127
42	7927.972	4.230
43	8000.358	4.333
44	8008.233	4.437
45	7968.234	4.540
46	7962.627	4.643
47	7964.905	4.746
48	7952.012	4.849
49	7882.784	4.952
50	7879.781	5.056
51	7874.979	5.159
52	7919.675	5.262
53	7876.272	5.365
54	7902.869	5.468
55	7931.498	5.571
56	8032.146	5.675
57	8013.719	5.778
58	7954.022	5.881
59	7955.353	5.984
60	7985.268	6.087
61	7933.278	6.190
62	7937.570	6.294
63	7958.579	6.397
64	8008.593	6.500
65	7951.808	6.603
66	8044.366	6.706
67	7943.135	6.810
68	7983.404	6.913
69	8017.530	7.016
70	7966.495	7.119
71	8053.823	7.222
72	7976.385	7.325
73	8017.896	7.429
74	8010.710	7.532
75	7917.342	7.635
76	7905.639	7.738
77	7867.641	7.841
78	7911.567	7.944
79	7973.876	8.048
80	7866.872	8.151
81	7899.425	8.254
82	7878.225	8.357
83	7884.979	8.460
84	7925.946	8.563
85	7925.462	8.667
86	7930.400	8.770
87	7972.118	8.873
88	7879.875	8.976
89	7890.829	9.079
90	7896.709	9.183
91	7906.342	9.286
92	7909.853	9.389
93	7893.784	9.492
94	7956.021	9.595
95	7949.802	9.698
96	7966.358	9.802
97	7912.393	9.905
98	7965.383	10.008
99	7956.628	10.111
100	8026.565	10.214
101	7984.425	10.317
102	7970.256	10.421
103	8042.849	10.524
104	8017.719	10.627
105	7964.036	10.730
106	7906.593	10.833
107	7928.767	10.937
108	7929.546	11.040
109	7932.142	11.143
110	7943.990	11.246
111	7909.190	11.349
112	7930.702	11.452
113	7881.636	11.556
114	7911.604	11.659
115	7943.291	11.762
116	8015.591	11.865
117	8037.582	11.968
118	8045.174	12.071
119	7973.938	12.175
120	7918.829	12.278
121	7856.322	12.381
122	7841.068	12.484
123	7818.811	12.587
124	7803.093	12.690
125	7806.021	12.794
126	7730.089	12.897
127	7746.275	13.000
128	7841.577	13.103
129	7810.504	13.206
130	7727.895	13.310
131	7730.368	13.413
132	7686.172	13.516
133	7678.291	13.619
134	7602.979	13.722
135	7648.155	13.825
136	7754.130	13.929
137	7691.165	14.032
138	7771.537	14.135
139	7838.794	14.238
140	7767.465	14.341
141	7756.625	14.444
142	7730.843	14.548
143	7753.432	14.651
144	7704.879	14.754
145	7737.786	14.857
