# Supplementary material for: Spatial control of the APC/C ensures the rapid degradation of cyclin B1
Source: EMBO J. 2024 Aug 14;43(19):4324–55. doi: 10.1038/s44318-024-00194-2 (PMC11445581; doi:10.1038/s44318-024-00194-2)
Supplement: Supplementary file 8 — Source data Fig. 4 [file 44318_2024_194_MOESM8_ESM.zip › Figure 4/Fig 4J/SecurinWT/C3-230323_4866_6.txt]

	Plot Values	Distance
1	5329.687	0.000
2	5333.324	0.103
3	5370.638	0.206
4	5274.273	0.310
5	5352.641	0.413
6	5385.659	0.516
7	5308.698	0.619
8	5334.835	0.722
9	5319.751	0.825
10	5322.730	0.929
11	5362.945	1.032
12	5334.110	1.135
13	5238.284	1.238
14	5315.660	1.341
15	5382.491	1.444
16	5403.626	1.548
17	5390.958	1.651
18	5352.788	1.754
19	5381.939	1.857
20	5289.081	1.960
21	5312.349	2.063
22	5420.495	2.167
23	5406.159	2.270
24	5354.377	2.373
25	5437.290	2.476
26	5410.235	2.579
27	5369.152	2.683
28	5398.938	2.786
29	5393.049	2.889
30	5323.912	2.992
31	5362.816	3.095
32	5453.060	3.198
33	5432.540	3.302
34	5396.523	3.405
35	5487.920	3.508
36	5605.279	3.611
37	5723.169	3.714
38	5772.005	3.817
39	5926.868	3.921
40	6210.154	4.024
41	6421.516	4.127
42	6639.996	4.230
43	6914.313	4.333
44	7138.909	4.437
45	7314.423	4.540
46	7487.315	4.643
47	7518.931	4.746
48	7513.389	4.849
49	7490.792	4.952
50	7426.557	5.056
51	7328.079	5.159
52	7227.415	5.262
53	7172.758	5.365
54	7091.541	5.468
55	7100.559	5.571
56	7156.901	5.675
57	7219.240	5.778
58	7429.438	5.881
59	7532.646	5.984
60	7764.691	6.087
61	8001.642	6.190
62	8326.769	6.294
63	8535.104	6.397
64	8677.395	6.500
65	8864.201	6.603
66	9011.112	6.706
67	9007.343	6.810
68	9008.226	6.913
69	8950.169	7.016
70	8842.433	7.119
71	8679.167	7.222
72	8392.241	7.325
73	7968.790	7.429
74	7597.579	7.532
75	7273.634	7.635
76	6949.617	7.738
77	6650.031	7.841
78	6555.755	7.944
79	6443.621	8.048
80	6294.769	8.151
81	6176.554	8.254
82	6110.364	8.357
83	6101.896	8.460
84	6040.478	8.563
85	6019.223	8.667
86	6011.771	8.770
87	6110.782	8.873
88	6278.208	8.976
89	6343.299	9.079
90	6393.909	9.183
91	6354.990	9.286
92	6339.818	9.389
93	6326.425	9.492
94	6336.494	9.595
95	6249.411	9.698
96	6201.378	9.802
97	6099.929	9.905
98	5977.562	10.008
99	5838.138	10.111
100	5688.743	10.214
101	5513.055	10.317
102	5336.483	10.421
103	5380.104	10.524
104	5363.218	10.627
105	5419.441	10.730
106	5433.462	10.833
107	5446.218	10.937
108	5408.292	11.040
109	5392.138	11.143
110	5417.332	11.246
111	5431.393	11.349
112	5342.250	11.452
113	5370.246	11.556
114	5380.342	11.659
115	5365.280	11.762
116	5346.725	11.865
117	5355.018	11.968
118	5337.669	12.071
119	5346.874	12.175
120	5357.339	12.278
121	5350.507	12.381
122	5354.834	12.484
123	5368.701	12.587
124	5339.352	12.690
125	5355.450	12.794
126	5302.659	12.897
127	5335.168	13.000
128	5386.021	13.103
129	5350.542	13.206
130	5367.859	13.310
131	5385.053	13.413
132	5373.879	13.516
133	5321.698	13.619
134	5325.060	13.722
135	5378.538	13.825
136	5321.303	13.929
137	5416.086	14.032
138	5449.469	14.135
139	5395.843	14.238
140	5376.453	14.341
141	5381.820	14.444
142	5326.138	14.548
143	5320.083	14.651
