# Supplementary material for: Spatial control of the APC/C ensures the rapid degradation of cyclin B1
Source: EMBO J. 2024 Aug 14;43(19):4324–55. doi: 10.1038/s44318-024-00194-2 (PMC11445581; doi:10.1038/s44318-024-00194-2)
Supplement: Supplementary file 8 — Source data Fig. 4 [file 44318_2024_194_MOESM8_ESM.zip › Figure 4/Fig 4J/SecurinWT/C2-230323_4866_1.txt]

	Plot Values	Distance
1	6958.959	0.000
2	6999.135	0.103
3	6978.707	0.206
4	6965.659	0.310
5	6947.001	0.413
6	6925.558	0.516
7	6919.517	0.619
8	6905.309	0.722
9	6933.102	0.825
10	6876.091	0.929
11	6927.898	1.032
12	6904.196	1.135
13	6926.028	1.238
14	6921.281	1.341
15	6929.573	1.444
16	6977.574	1.548
17	6957.072	1.651
18	6921.587	1.754
19	6949.245	1.857
20	6986.310	1.960
21	7007.441	2.063
22	7021.483	2.167
23	7026.703	2.270
24	7012.395	2.373
25	7029.134	2.476
26	7033.899	2.579
27	6976.578	2.683
28	7021.715	2.786
29	7041.934	2.889
30	7032.889	2.992
31	7051.623	3.095
32	7040.703	3.198
33	7025.530	3.302
34	7044.982	3.405
35	7061.597	3.508
36	7065.375	3.611
37	7109.869	3.714
38	7131.172	3.817
39	7049.705	3.921
40	7019.523	4.024
41	6989.430	4.127
42	6898.431	4.230
43	6889.345	4.333
44	7014.525	4.437
45	7021.180	4.540
46	6960.851	4.643
47	6886.907	4.746
48	6908.637	4.849
49	6992.932	4.952
50	6952.228	5.056
51	6957.932	5.159
52	6917.940	5.262
53	6949.707	5.365
54	6953.158	5.468
55	6830.295	5.571
56	6868.608	5.675
57	6893.140	5.778
58	6872.745	5.881
59	6927.310	5.984
60	6935.803	6.087
61	7005.624	6.190
62	6937.960	6.294
63	6948.313	6.397
64	6933.039	6.500
65	6923.731	6.603
66	7016.100	6.706
67	7082.456	6.810
68	7034.035	6.913
69	7041.460	7.016
70	7026.108	7.119
71	7080.551	7.222
72	7095.205	7.325
73	7068.900	7.429
74	7012.705	7.532
75	6989.441	7.635
76	6975.707	7.738
77	6961.403	7.841
78	6982.216	7.944
79	6950.023	8.048
80	6890.491	8.151
81	6902.184	8.254
82	6953.267	8.357
83	7019.658	8.460
84	7009.139	8.563
85	6937.953	8.667
86	6910.035	8.770
87	6930.850	8.873
88	6937.961	8.976
89	6961.773	9.079
90	6996.852	9.183
91	7039.728	9.286
92	7097.913	9.389
93	7042.547	9.492
94	6977.937	9.595
95	6956.597	9.698
96	7021.296	9.802
97	7041.379	9.905
98	6973.613	10.008
99	7002.336	10.111
100	7001.881	10.214
101	7056.070	10.317
102	7030.298	10.421
103	6967.442	10.524
104	7008.685	10.627
105	7027.085	10.730
106	6996.978	10.833
107	7040.236	10.937
108	6973.030	11.040
109	7029.666	11.143
110	7014.215	11.246
111	7086.818	11.349
112	7119.000	11.452
113	7131.115	11.556
114	7104.138	11.659
115	7055.867	11.762
116	7018.888	11.865
117	7025.637	11.968
118	7054.336	12.071
119	6979.259	12.175
120	7062.471	12.278
121	6992.965	12.381
122	6989.457	12.484
123	6965.650	12.587
124	7053.873	12.690
125	7008.380	12.794
126	6957.426	12.897
127	6968.184	13.000
