# Supplementary material for: Spatial control of the APC/C ensures the rapid degradation of cyclin B1
Source: EMBO J. 2024 Aug 14;43(19):4324–55. doi: 10.1038/s44318-024-00194-2 (PMC11445581; doi:10.1038/s44318-024-00194-2)
Supplement: Supplementary file 8 — Source data Fig. 4 [file 44318_2024_194_MOESM8_ESM.zip › Figure 4/Fig 4J/SecurinWT/C1-220412_4866_1a.txt]

	Plot Values	Distance
1	9796.085	0.000
2	9763.518	0.103
3	9731.334	0.206
4	9645.860	0.310
5	9568.359	0.413
6	9493.462	0.516
7	9405.439	0.619
8	9286.307	0.722
9	9278.960	0.825
10	9201.389	0.929
11	9250.169	1.032
12	9232.695	1.135
13	9176.389	1.238
14	9171.779	1.341
15	9177.908	1.444
16	9146.213	1.548
17	9231.846	1.651
18	9197.657	1.754
19	9194.355	1.857
20	9193.814	1.960
21	9157.646	2.063
22	9193.232	2.167
23	9140.882	2.270
24	9153.320	2.373
25	9135.074	2.476
26	9102.280	2.579
27	9041.847	2.683
28	9105.938	2.786
29	9157.238	2.889
30	9061.590	2.992
31	8917.157	3.095
32	9034.246	3.198
33	9060.081	3.302
34	9039.076	3.405
35	9038.434	3.508
36	9059.594	3.611
37	9033.425	3.714
38	9025.992	3.817
39	9123.119	3.921
40	9120.021	4.024
41	9132.643	4.127
42	9210.599	4.230
43	9169.935	4.333
44	9217.888	4.437
45	9321.411	4.540
46	9227.229	4.643
47	9352.606	4.746
48	9287.953	4.849
49	9266.203	4.952
50	9322.617	5.056
51	9346.186	5.159
52	9350.858	5.262
53	9272.316	5.365
54	9268.133	5.468
55	9243.045	5.571
56	9186.426	5.675
57	9156.606	5.778
58	9180.708	5.881
59	9150.577	5.984
60	9198.271	6.087
61	9101.132	6.190
62	9096.276	6.294
63	9158.669	6.397
64	9097.592	6.500
65	9053.471	6.603
66	9056.189	6.706
67	9076.983	6.810
68	9004.834	6.913
69	9074.879	7.016
70	9140.683	7.119
71	9204.747	7.222
72	9148.203	7.325
73	9114.615	7.429
74	9088.270	7.532
75	9032.397	7.635
76	9056.601	7.738
77	9061.095	7.841
78	9052.299	7.944
79	9074.500	8.048
80	9022.689	8.151
81	8864.395	8.254
82	8867.561	8.357
83	8941.847	8.460
84	8879.141	8.563
85	8924.282	8.667
86	9033.066	8.770
87	9079.994	8.873
88	9073.266	8.976
89	9201.160	9.079
90	9285.400	9.183
91	9338.392	9.286
92	9289.616	9.389
93	9152.313	9.492
94	9024.494	9.595
95	8831.903	9.698
