# Supplementary material for: Spatial control of the APC/C ensures the rapid degradation of cyclin B1
Source: EMBO J. 2024 Aug 14;43(19):4324–55. doi: 10.1038/s44318-024-00194-2 (PMC11445581; doi:10.1038/s44318-024-00194-2)
Supplement: Supplementary file 8 — Source data Fig. 4 [file 44318_2024_194_MOESM8_ESM.zip › Figure 4/Fig 4J/SecurinWT/C3-220412_4866_3A.txt]

	Plot Values	Distance
1	5356.233	0.000
2	5357.456	0.103
3	5332.304	0.206
4	5357.582	0.310
5	5368.908	0.413
6	5328.545	0.516
7	5379.344	0.619
8	5417.327	0.722
9	5319.054	0.825
10	5371.533	0.929
11	5458.486	1.032
12	5418.626	1.135
13	5425.372	1.238
14	5428.457	1.341
15	5432.833	1.444
16	5474.996	1.548
17	5440.601	1.651
18	5439.398	1.754
19	5441.106	1.857
20	5468.121	1.960
21	5465.931	2.063
22	5462.364	2.167
23	5430.081	2.270
24	5493.734	2.373
25	5485.055	2.476
26	5468.121	2.579
27	5432.825	2.683
28	5473.054	2.786
29	5506.914	2.889
30	5530.514	2.992
31	5556.546	3.095
32	5546.966	3.198
33	5534.452	3.302
34	5478.565	3.405
35	5489.732	3.508
36	5500.942	3.611
37	5510.810	3.714
38	5475.765	3.817
39	5548.392	3.921
40	5582.570	4.024
41	5598.965	4.127
42	5623.419	4.230
43	5666.706	4.333
44	5711.135	4.437
45	5786.093	4.540
46	5784.284	4.643
47	5786.377	4.746
48	5872.670	4.849
49	5927.390	4.952
50	6024.353	5.056
51	6054.584	5.159
52	6149.694	5.262
53	6317.319	5.365
54	6424.850	5.468
55	6516.425	5.571
56	6597.992	5.675
57	6621.537	5.778
58	6672.230	5.881
59	6744.167	5.984
60	6808.010	6.087
61	6773.573	6.190
62	6694.315	6.294
63	6674.263	6.397
64	6709.680	6.500
65	6721.399	6.603
66	6752.274	6.706
67	6739.032	6.810
68	6755.102	6.913
69	6797.026	7.016
70	6740.774	7.119
71	6702.586	7.222
72	6654.079	7.325
73	6504.809	7.429
74	6450.033	7.532
75	6400.760	7.635
76	6326.729	7.738
77	6246.592	7.841
78	6276.908	7.944
79	6200.476	8.048
80	6180.529	8.151
81	6146.949	8.254
82	6092.189	8.357
83	5995.063	8.460
84	5961.396	8.563
85	5908.814	8.667
86	5801.728	8.770
87	5784.573	8.873
88	5711.939	8.976
89	5629.282	9.079
90	5597.993	9.183
91	5562.080	9.286
92	5527.432	9.389
93	5529.244	9.492
94	5435.669	9.595
95	5469.877	9.698
96	5444.503	9.802
97	5443.124	9.905
98	5462.725	10.008
99	5459.259	10.111
100	5488.454	10.214
101	5414.438	10.317
102	5413.843	10.421
103	5400.121	10.524
104	5378.448	10.627
105	5437.784	10.730
106	5416.735	10.833
107	5351.187	10.937
108	5388.750	11.040
109	5420.252	11.143
110	5400.357	11.246
111	5400.899	11.349
112	5317.011	11.452
113	5329.930	11.556
114	5377.603	11.659
115	5346.623	11.762
116	5404.059	11.865
117	5375.487	11.968
118	5394.813	12.071
