# Supplementary material for: Spatial control of the APC/C ensures the rapid degradation of cyclin B1
Source: EMBO J. 2024 Aug 14;43(19):4324–55. doi: 10.1038/s44318-024-00194-2 (PMC11445581; doi:10.1038/s44318-024-00194-2)
Supplement: Supplementary file 8 — Source data Fig. 4 [file 44318_2024_194_MOESM8_ESM.zip › Figure 4/Fig 4J/SecurinWT/C3-230323_4866_5.txt]

	Plot Values	Distance
1	5201.518	0.000
2	5224.521	0.103
3	5214.791	0.206
4	5236.495	0.310
5	5235.118	0.413
6	5251.181	0.516
7	5215.938	0.619
8	5243.543	0.722
9	5250.607	0.825
10	5215.612	0.929
11	5200.938	1.032
12	5209.507	1.135
13	5214.849	1.238
14	5164.519	1.341
15	5148.601	1.444
16	5187.850	1.548
17	5215.042	1.651
18	5205.866	1.754
19	5219.911	1.857
20	5227.421	1.960
21	5223.146	2.063
22	5231.418	2.167
23	5217.614	2.270
24	5196.606	2.373
25	5250.888	2.476
26	5245.522	2.579
27	5246.430	2.683
28	5210.685	2.786
29	5190.513	2.889
30	5207.469	2.992
31	5209.634	3.095
32	5218.980	3.198
33	5213.962	3.302
34	5215.952	3.405
35	5211.777	3.508
36	5221.314	3.611
37	5214.504	3.714
38	5174.317	3.817
39	5205.106	3.921
40	5247.155	4.024
41	5234.698	4.127
42	5202.454	4.230
43	5223.493	4.333
44	5210.113	4.437
45	5274.484	4.540
46	5268.203	4.643
47	5308.306	4.746
48	5315.594	4.849
49	5326.711	4.952
50	5377.009	5.056
51	5399.661	5.159
52	5375.558	5.262
53	5398.391	5.365
54	5465.302	5.468
55	5433.661	5.571
56	5467.413	5.675
57	5471.726	5.778
58	5484.423	5.881
59	5484.112	5.984
60	5409.818	6.087
61	5395.041	6.190
62	5431.984	6.294
63	5433.782	6.397
64	5415.764	6.500
65	5429.504	6.603
66	5393.975	6.706
67	5400.827	6.810
68	5361.728	6.913
69	5357.798	7.016
70	5356.354	7.119
71	5380.645	7.222
72	5352.567	7.325
73	5374.659	7.429
74	5337.706	7.532
75	5340.388	7.635
76	5361.354	7.738
77	5387.170	7.841
78	5349.879	7.944
79	5373.159	8.048
80	5430.603	8.151
81	5435.188	8.254
82	5461.050	8.357
83	5478.804	8.460
84	5498.257	8.563
85	5500.145	8.667
86	5523.451	8.770
87	5479.343	8.873
88	5546.766	8.976
89	5537.847	9.079
90	5505.083	9.183
91	5488.308	9.286
92	5442.760	9.389
93	5415.138	9.492
94	5370.923	9.595
95	5388.584	9.698
96	5342.678	9.802
97	5318.706	9.905
98	5324.996	10.008
99	5349.269	10.111
100	5320.812	10.214
101	5353.239	10.317
102	5334.073	10.421
103	5342.499	10.524
104	5352.910	10.627
105	5323.449	10.730
106	5313.172	10.833
107	5254.897	10.937
108	5327.876	11.040
109	5326.120	11.143
110	5320.381	11.246
111	5341.772	11.349
112	5333.846	11.452
113	5308.155	11.556
114	5315.093	11.659
115	5305.854	11.762
116	5322.556	11.865
117	5312.358	11.968
118	5308.719	12.071
119	5303.752	12.175
120	5330.034	12.278
121	5361.142	12.381
122	5333.605	12.484
123	5312.487	12.587
124	5315.245	12.690
125	5268.391	12.794
126	5296.880	12.897
127	5289.216	13.000
128	5293.522	13.103
129	5325.459	13.206
130	5317.186	13.310
131	5340.135	13.413
132	5356.118	13.516
133	5328.374	13.619
