# Supplementary material for: Spatial control of the APC/C ensures the rapid degradation of cyclin B1
Source: EMBO J. 2024 Aug 14;43(19):4324–55. doi: 10.1038/s44318-024-00194-2 (PMC11445581; doi:10.1038/s44318-024-00194-2)
Supplement: Supplementary file 8 — Source data Fig. 4 [file 44318_2024_194_MOESM8_ESM.zip › Figure 4/Fig 4J/SecurinWT/C2-230323_4866_3.txt]

	Plot Values	Distance
1	7147.811	0.000
2	7203.965	0.103
3	7191.978	0.206
4	7199.641	0.310
5	7289.844	0.413
6	7264.858	0.516
7	7324.986	0.619
8	7302.113	0.722
9	7318.839	0.825
10	7318.917	0.929
11	7423.080	1.032
12	7319.348	1.135
13	7313.381	1.238
14	7363.477	1.341
15	7337.867	1.444
16	7335.210	1.548
17	7351.813	1.651
18	7397.452	1.754
19	7362.053	1.857
20	7266.827	1.960
21	7328.461	2.063
22	7300.644	2.167
23	7270.868	2.270
24	7233.931	2.373
25	7255.912	2.476
26	7311.929	2.579
27	7312.625	2.683
28	7236.087	2.786
29	7231.509	2.889
30	7203.963	2.992
31	7179.504	3.095
32	7246.857	3.198
33	7165.627	3.302
34	7115.012	3.405
35	7155.489	3.508
36	7188.379	3.611
37	7234.167	3.714
38	7260.924	3.817
39	7163.452	3.921
40	7211.620	4.024
41	7276.165	4.127
42	7212.996	4.230
43	7185.334	4.333
44	7252.474	4.437
45	7192.666	4.540
46	7106.101	4.643
47	7144.096	4.746
48	7218.009	4.849
49	7164.084	4.952
50	7166.919	5.056
51	7169.146	5.159
52	7168.344	5.262
53	7160.102	5.365
54	7199.177	5.468
55	7142.638	5.571
56	7160.098	5.675
57	7205.666	5.778
58	7185.896	5.881
59	7222.520	5.984
60	7177.597	6.087
61	7140.905	6.190
62	7178.223	6.294
63	7102.475	6.397
64	7006.191	6.500
65	7036.993	6.603
66	7043.128	6.706
67	7028.436	6.810
68	7035.764	6.913
69	7072.276	7.016
70	7085.853	7.119
71	7134.088	7.222
72	7131.130	7.325
73	7062.378	7.429
74	7065.579	7.532
75	7177.860	7.635
76	7185.037	7.738
77	7187.224	7.841
78	7202.499	7.944
79	7236.855	8.048
80	7244.361	8.151
81	7242.053	8.254
82	7259.176	8.357
83	7281.514	8.460
84	7216.609	8.563
85	7242.907	8.667
86	7256.657	8.770
87	7267.336	8.873
88	7335.452	8.976
89	7263.728	9.079
90	7252.363	9.183
91	7270.062	9.286
92	7218.275	9.389
93	7219.294	9.492
94	7280.522	9.595
95	7185.874	9.698
96	7233.860	9.802
97	7128.183	9.905
98	7195.340	10.008
99	7216.683	10.111
100	7156.184	10.214
101	7245.446	10.317
102	7223.192	10.421
103	7186.137	10.524
104	7167.800	10.627
105	7139.466	10.730
106	7215.933	10.833
107	7170.711	10.937
108	7169.885	11.040
109	7242.485	11.143
110	7245.339	11.246
111	7183.291	11.349
112	7130.000	11.452
113	7118.758	11.556
114	7153.662	11.659
115	7173.238	11.762
116	7154.429	11.865
117	7110.987	11.968
118	7082.964	12.071
119	7143.875	12.175
120	7181.492	12.278
121	7096.265	12.381
