# Supplementary material for: Spatial control of the APC/C ensures the rapid degradation of cyclin B1
Source: EMBO J. 2024 Aug 14;43(19):4324–55. doi: 10.1038/s44318-024-00194-2 (PMC11445581; doi:10.1038/s44318-024-00194-2)
Supplement: Supplementary file 8 — Source data Fig. 4 [file 44318_2024_194_MOESM8_ESM.zip › Figure 4/Fig 4J/SecurinWT/C1-220407_4866_2.txt]

	Plot Values	Distance
1	8170.585	0.000
2	8212.512	0.103
3	8237.044	0.206
4	8196.275	0.310
5	8101.378	0.413
6	8096.272	0.516
7	8031.276	0.619
8	8023.089	0.722
9	7953.606	0.825
10	7929.677	0.929
11	7847.471	1.032
12	7778.538	1.135
13	7698.265	1.238
14	7648.375	1.341
15	7617.806	1.444
16	7557.575	1.548
17	7496.031	1.651
18	7485.576	1.754
19	7513.598	1.857
20	7501.523	1.960
21	7497.751	2.063
22	7465.382	2.167
23	7467.831	2.270
24	7444.846	2.373
25	7390.996	2.476
26	7456.485	2.579
27	7446.610	2.683
28	7411.099	2.786
29	7399.259	2.889
30	7498.450	2.992
31	7515.928	3.095
32	7524.847	3.198
33	7605.380	3.302
34	7630.451	3.405
35	7746.510	3.508
36	7859.765	3.611
37	7918.755	3.714
38	7830.717	3.817
39	7953.054	3.921
40	7971.575	4.024
41	8003.520	4.127
42	8029.599	4.230
43	8096.651	4.333
44	8157.229	4.437
45	8122.945	4.540
46	8119.716	4.643
47	8104.468	4.746
48	8022.483	4.849
49	8038.337	4.952
50	8084.692	5.056
51	8065.906	5.159
52	8056.840	5.262
53	8066.280	5.365
54	8080.375	5.468
55	8105.760	5.571
56	8182.363	5.675
57	8214.440	5.778
58	8132.187	5.881
59	8210.996	5.984
60	8268.487	6.087
61	8230.570	6.190
62	8285.998	6.294
63	8246.739	6.397
64	8235.892	6.500
65	8253.318	6.603
66	8187.812	6.706
67	8158.441	6.810
68	8142.321	6.913
69	8174.589	7.016
70	8097.502	7.119
71	7995.493	7.222
72	7991.283	7.325
73	7978.980	7.429
74	7938.542	7.532
75	7810.767	7.635
76	7764.722	7.738
77	7677.524	7.841
78	7677.689	7.944
79	7681.131	8.048
80	7615.329	8.151
81	7663.810	8.254
82	7590.021	8.357
83	7619.180	8.460
84	7705.466	8.563
85	7737.563	8.667
86	7726.383	8.770
87	7690.890	8.873
88	7712.242	8.976
89	7612.882	9.079
90	7584.500	9.183
91	7563.587	9.286
92	7605.986	9.389
93	7601.653	9.492
94	7675.046	9.595
95	7687.394	9.698
96	7736.142	9.802
97	7743.071	9.905
98	7740.378	10.008
99	7729.938	10.111
100	7710.125	10.214
101	7771.846	10.317
102	7921.881	10.421
103	7986.140	10.524
104	8031.909	10.627
105	8130.940	10.730
106	8246.626	10.833
107	8267.067	10.937
108	8377.369	11.040
109	8461.743	11.143
110	8432.223	11.246
111	8481.594	11.349
112	8472.219	11.452
113	8579.710	11.556
114	8601.068	11.659
