# Supplementary material for: Spatial control of the APC/C ensures the rapid degradation of cyclin B1
Source: EMBO J. 2024 Aug 14;43(19):4324–55. doi: 10.1038/s44318-024-00194-2 (PMC11445581; doi:10.1038/s44318-024-00194-2)
Supplement: Supplementary file 8 — Source data Fig. 4 [file 44318_2024_194_MOESM8_ESM.zip › Figure 4/Fig 4J/SecurinWT/C1-220407_4866_3.txt]

	Plot Values	Distance
1	8892.996	0.000
2	8773.005	0.103
3	8665.044	0.206
4	8658.238	0.310
5	8470.660	0.413
6	8432.023	0.516
7	8388.162	0.619
8	8253.476	0.722
9	8155.341	0.825
10	8107.150	0.929
11	8040.001	1.032
12	8031.340	1.135
13	8040.750	1.238
14	8007.098	1.341
15	7920.194	1.444
16	7904.923	1.548
17	7894.743	1.651
18	7912.549	1.754
19	7871.521	1.857
20	7830.827	1.960
21	7942.528	2.063
22	7870.402	2.167
23	7910.898	2.270
24	7917.948	2.373
25	7899.019	2.476
26	7923.156	2.579
27	7904.675	2.683
28	7876.764	2.786
29	7905.076	2.889
30	7842.037	2.992
31	7870.759	3.095
32	7834.441	3.198
33	7843.432	3.302
34	7865.984	3.405
35	7945.793	3.508
36	7934.608	3.611
37	7990.690	3.714
38	8008.582	3.817
39	8054.160	3.921
40	8097.279	4.024
41	8099.069	4.127
42	8214.787	4.230
43	8331.439	4.333
44	8422.113	4.437
45	8399.464	4.540
46	8480.279	4.643
47	8502.684	4.746
48	8541.317	4.849
49	8562.038	4.952
50	8636.462	5.056
51	8638.540	5.159
52	8639.492	5.262
53	8596.845	5.365
54	8543.106	5.468
55	8475.496	5.571
56	8546.966	5.675
57	8500.102	5.778
58	8412.774	5.881
59	8421.601	5.984
60	8333.794	6.087
61	8299.041	6.190
62	8294.604	6.294
63	8296.363	6.397
64	8320.271	6.500
65	8329.656	6.603
66	8395.894	6.706
67	8412.256	6.810
68	8380.563	6.913
69	8308.313	7.016
70	8259.314	7.119
71	8297.318	7.222
72	8307.787	7.325
73	8265.747	7.429
74	8248.291	7.532
75	8213.971	7.635
76	8151.319	7.738
77	8177.013	7.841
78	8249.451	7.944
79	8182.047	8.048
80	8169.028	8.151
81	8090.966	8.254
82	8151.203	8.357
83	8154.462	8.460
84	8063.627	8.563
85	8136.460	8.667
86	8082.603	8.770
87	8081.888	8.873
88	8097.982	8.976
89	8069.334	9.079
90	8021.384	9.183
91	8138.471	9.286
92	8146.678	9.389
93	8090.002	9.492
94	8114.200	9.595
95	8199.193	9.698
96	8249.313	9.802
97	8228.590	9.905
98	8290.079	10.008
99	8319.923	10.111
100	8331.572	10.214
101	8307.854	10.317
102	8393.471	10.421
103	8383.835	10.524
104	8475.872	10.627
105	8565.244	10.730
106	8600.097	10.833
107	8639.079	10.937
108	8656.180	11.040
109	8796.456	11.143
110	8909.689	11.246
111	8912.856	11.349
112	9086.971	11.452
113	9239.844	11.556
114	9210.129	11.659
115	9317.517	11.762
116	9307.642	11.865
117	9360.375	11.968
