# Supplementary material for: Spatial control of the APC/C ensures the rapid degradation of cyclin B1
Source: EMBO J. 2024 Aug 14;43(19):4324–55. doi: 10.1038/s44318-024-00194-2 (PMC11445581; doi:10.1038/s44318-024-00194-2)
Supplement: Supplementary file 8 — Source data Fig. 4 [file 44318_2024_194_MOESM8_ESM.zip › Figure 4/Fig 4J/SecurinWT/C3-230323_4866_4.txt]

	Plot Values	Distance
1	5132.331	0.000
2	5099.489	0.103
3	5100.181	0.206
4	5072.428	0.310
5	5130.510	0.413
6	5108.619	0.516
7	5092.452	0.619
8	5116.376	0.722
9	5093.284	0.825
10	5081.691	0.929
11	5110.102	1.032
12	5063.291	1.135
13	5156.525	1.238
14	5130.128	1.341
15	5094.260	1.444
16	5106.677	1.548
17	5115.234	1.651
18	5185.351	1.754
19	5189.849	1.857
20	5224.111	1.960
21	5174.160	2.063
22	5132.001	2.167
23	5124.279	2.270
24	5134.948	2.373
25	5146.280	2.476
26	5136.927	2.579
27	5144.495	2.683
28	5176.774	2.786
29	5193.732	2.889
30	5136.818	2.992
31	5196.759	3.095
32	5200.884	3.198
33	5165.945	3.302
34	5168.101	3.405
35	5192.401	3.508
36	5189.005	3.611
37	5178.475	3.714
38	5179.685	3.817
39	5174.699	3.921
40	5163.761	4.024
41	5149.940	4.127
42	5235.206	4.230
43	5203.344	4.333
44	5225.533	4.437
45	5228.821	4.540
46	5258.017	4.643
47	5306.031	4.746
48	5310.317	4.849
49	5340.733	4.952
50	5353.745	5.056
51	5384.948	5.159
52	5473.961	5.262
53	5516.942	5.365
54	5643.382	5.468
55	5752.148	5.571
56	5794.044	5.675
57	5833.259	5.778
58	5972.423	5.881
59	5957.865	5.984
60	5947.489	6.087
61	5994.538	6.190
62	6046.622	6.294
63	6086.292	6.397
64	6054.805	6.500
65	6007.923	6.603
66	5966.934	6.706
67	5917.705	6.810
68	5862.898	6.913
69	5809.167	7.016
70	5738.894	7.119
71	5685.833	7.222
72	5665.441	7.325
73	5701.346	7.429
74	5652.783	7.532
75	5617.529	7.635
76	5550.906	7.738
77	5521.617	7.841
78	5500.723	7.944
79	5452.821	8.048
80	5420.520	8.151
81	5327.244	8.254
82	5295.392	8.357
83	5278.836	8.460
84	5244.933	8.563
85	5204.543	8.667
86	5144.426	8.770
87	5197.933	8.873
88	5171.903	8.976
89	5153.395	9.079
90	5161.438	9.183
91	5102.589	9.286
92	5180.994	9.389
93	5196.390	9.492
94	5166.426	9.595
95	5177.117	9.698
96	5179.066	9.802
97	5183.597	9.905
98	5165.793	10.008
99	5129.544	10.111
100	5106.888	10.214
101	5166.256	10.317
102	5172.202	10.421
103	5193.319	10.524
104	5179.447	10.627
105	5159.693	10.730
106	5136.391	10.833
107	5135.623	10.937
108	5127.418	11.040
109	5143.412	11.143
110	5170.997	11.246
111	5089.992	11.349
112	5067.719	11.452
113	5018.597	11.556
114	5095.765	11.659
115	5136.382	11.762
116	5109.289	11.865
117	5105.433	11.968
118	5108.184	12.071
119	5158.494	12.175
120	5159.505	12.278
121	5124.308	12.381
