# Supplementary material for: Spatial control of the APC/C ensures the rapid degradation of cyclin B1
Source: EMBO J. 2024 Aug 14;43(19):4324–55. doi: 10.1038/s44318-024-00194-2 (PMC11445581; doi:10.1038/s44318-024-00194-2)
Supplement: Supplementary file 8 — Source data Fig. 4 [file 44318_2024_194_MOESM8_ESM.zip › Figure 4/Fig 4J/SecurinWT/C2-230323_4866_2.txt]

	Plot Values	Distance
1	6373.816	0.000
2	6437.062	0.103
3	6453.227	0.206
4	6496.683	0.310
5	6401.645	0.413
6	6462.103	0.516
7	6479.418	0.619
8	6469.240	0.722
9	6521.655	0.825
10	6489.858	0.929
11	6468.456	1.032
12	6482.812	1.135
13	6425.373	1.238
14	6406.636	1.341
15	6470.761	1.444
16	6500.200	1.548
17	6469.416	1.651
18	6462.840	1.754
19	6453.968	1.857
20	6491.169	1.960
21	6563.928	2.063
22	6642.312	2.167
23	6595.410	2.270
24	6608.089	2.373
25	6576.395	2.476
26	6584.795	2.579
27	6610.322	2.683
28	6575.289	2.786
29	6546.303	2.889
30	6565.776	2.992
31	6577.625	3.095
32	6560.996	3.198
33	6592.432	3.302
34	6628.961	3.405
35	6629.956	3.508
36	6667.035	3.611
37	6688.471	3.714
38	6663.374	3.817
39	6634.435	3.921
40	6633.815	4.024
41	6644.845	4.127
42	6642.370	4.230
43	6694.214	4.333
44	6727.395	4.437
45	6671.439	4.540
46	6742.427	4.643
47	6776.996	4.746
48	6653.054	4.849
49	6721.464	4.952
50	6688.462	5.056
51	6662.821	5.159
52	6757.839	5.262
53	6724.905	5.365
54	6681.249	5.468
55	6639.545	5.571
56	6689.661	5.675
57	6656.953	5.778
58	6605.051	5.881
59	6601.202	5.984
60	6600.386	6.087
61	6542.466	6.190
62	6579.265	6.294
63	6570.908	6.397
64	6552.189	6.500
65	6543.033	6.603
66	6504.139	6.706
67	6495.713	6.810
68	6542.956	6.913
69	6531.272	7.016
70	6556.240	7.119
71	6522.620	7.222
72	6480.683	7.325
73	6485.156	7.429
74	6464.043	7.532
75	6452.862	7.635
76	6503.846	7.738
77	6550.919	7.841
78	6566.009	7.944
79	6529.680	8.048
80	6553.859	8.151
81	6553.021	8.254
82	6594.858	8.357
83	6605.520	8.460
84	6618.512	8.563
85	6673.502	8.667
86	6678.660	8.770
87	6690.308	8.873
88	6727.126	8.976
89	6730.469	9.079
90	6764.061	9.183
91	6793.547	9.286
92	6770.276	9.389
93	6735.195	9.492
94	6756.016	9.595
95	6718.423	9.698
96	6756.276	9.802
97	6768.111	9.905
98	6752.347	10.008
99	6746.716	10.111
100	6819.300	10.214
101	6835.481	10.317
102	6794.889	10.421
103	6782.092	10.524
104	6831.929	10.627
105	6833.694	10.730
106	6860.597	10.833
107	6908.926	10.937
108	6864.923	11.040
109	6774.183	11.143
110	6795.234	11.246
111	6800.859	11.349
112	6829.291	11.452
113	6831.010	11.556
114	6791.790	11.659
115	6868.336	11.762
116	6820.849	11.865
117	6841.143	11.968
118	6799.775	12.071
119	6814.521	12.175
120	6749.384	12.278
121	6739.969	12.381
122	6680.494	12.484
123	6636.974	12.587
124	6708.337	12.690
125	6675.481	12.794
126	6696.691	12.897
127	6750.390	13.000
128	6673.379	13.103
129	6624.442	13.206
130	6686.303	13.310
131	6633.585	13.413
132	6626.528	13.516
133	6626.067	13.619
134	6595.797	13.722
135	6639.852	13.825
136	6597.151	13.929
137	6574.693	14.032
138	6590.698	14.135
139	6580.917	14.238
140	6599.898	14.341
