# Supplementary material for: Spatial control of the APC/C ensures the rapid degradation of cyclin B1
Source: EMBO J. 2024 Aug 14;43(19):4324–55. doi: 10.1038/s44318-024-00194-2 (PMC11445581; doi:10.1038/s44318-024-00194-2)
Supplement: Supplementary file 8 — Source data Fig. 4 [file 44318_2024_194_MOESM8_ESM.zip › Figure 4/Fig 4J/SecurinWT/C2-220423_4866_2.txt]

	Plot Values	Distance
1	7390.925	0.000
2	7466.571	0.103
3	7456.357	0.206
4	7558.606	0.310
5	7482.671	0.413
6	7506.752	0.516
7	7531.521	0.619
8	7605.829	0.722
9	7578.311	0.825
10	7586.086	0.929
11	7589.891	1.032
12	7512.130	1.135
13	7558.605	1.238
14	7522.479	1.341
15	7461.872	1.444
16	7552.301	1.548
17	7606.959	1.651
18	7602.123	1.754
19	7599.088	1.857
20	7591.680	1.960
21	7587.354	2.063
22	7571.806	2.167
23	7505.392	2.270
24	7557.720	2.373
25	7637.469	2.476
26	7636.198	2.579
27	7579.318	2.683
28	7706.822	2.786
29	7585.118	2.889
30	7573.185	2.992
31	7618.958	3.095
32	7663.376	3.198
33	7634.256	3.302
34	7634.771	3.405
35	7715.647	3.508
36	7750.271	3.611
37	7789.524	3.714
38	7699.763	3.817
39	7721.966	3.921
40	7859.761	4.024
41	7903.454	4.127
42	7832.700	4.230
43	7881.193	4.333
44	7784.327	4.437
45	7765.025	4.540
46	7757.957	4.643
47	7819.558	4.746
48	7778.042	4.849
49	7764.446	4.952
50	7835.703	5.056
51	7900.611	5.159
52	7871.437	5.262
53	7838.400	5.365
54	7848.047	5.468
55	7904.078	5.571
56	7832.638	5.675
57	7880.385	5.778
58	7810.924	5.881
59	7740.626	5.984
60	7732.965	6.087
61	7811.643	6.190
62	7755.603	6.294
63	7708.486	6.397
64	7718.113	6.500
65	7716.738	6.603
66	7832.187	6.706
67	7972.083	6.810
68	7678.978	6.913
69	7598.444	7.016
70	7585.317	7.119
71	7658.207	7.222
72	7502.190	7.325
73	7468.311	7.429
74	7418.909	7.532
75	7486.904	7.635
76	7499.712	7.738
77	7530.013	7.841
78	7491.654	7.944
79	7437.112	8.048
80	7480.312	8.151
81	7437.130	8.254
82	7314.439	8.357
83	7385.582	8.460
84	7337.596	8.563
85	7338.523	8.667
86	7382.069	8.770
87	7428.030	8.873
88	7446.711	8.976
89	7501.073	9.079
90	7575.770	9.183
91	7506.445	9.286
92	7507.116	9.389
93	7570.040	9.492
94	7692.272	9.595
95	7674.393	9.698
96	7698.873	9.802
97	7771.773	9.905
98	7789.797	10.008
99	7681.201	10.111
100	7792.827	10.214
101	7856.438	10.317
102	7892.039	10.421
103	7883.940	10.524
104	7976.208	10.627
105	7856.049	10.730
106	7887.422	10.833
107	7926.295	10.937
108	7898.708	11.040
109	8023.663	11.143
110	8004.789	11.246
111	7894.416	11.349
112	7909.552	11.452
113	7920.344	11.556
114	7924.201	11.659
115	7921.162	11.762
116	7839.474	11.865
117	7839.792	11.968
118	7820.147	12.071
119	7800.690	12.175
120	7879.686	12.278
121	7659.627	12.381
122	7758.636	12.484
123	7773.612	12.587
124	7748.344	12.690
125	7626.323	12.794
126	7820.547	12.897
127	7680.122	13.000
128	7606.988	13.103
129	7710.094	13.206
130	7641.582	13.310
131	7674.155	13.413
132	7752.068	13.516
133	7740.559	13.619
134	7678.544	13.722
135	7647.319	13.825
136	7687.979	13.929
137	7650.669	14.032
138	7638.489	14.135
139	7630.672	14.238
140	7755.893	14.341
141	7626.805	14.444
142	7665.223	14.548
143	7744.614	14.651
144	7667.533	14.754
145	7623.504	14.857
146	7620.380	14.960
147	7729.733	15.063
148	7675.701	15.167
149	7673.028	15.270
150	7658.008	15.373
151	7702.370	15.476
152	7678.782	15.579
