# Supplementary material for: Spatial control of the APC/C ensures the rapid degradation of cyclin B1
Source: EMBO J. 2024 Aug 14;43(19):4324–55. doi: 10.1038/s44318-024-00194-2 (PMC11445581; doi:10.1038/s44318-024-00194-2)
Supplement: Supplementary file 8 — Source data Fig. 4 [file 44318_2024_194_MOESM8_ESM.zip › Figure 4/Fig 4J/SecurinWT/C1-220407_4866_7.txt]

	Plot Values	Distance
1	12540.254	0.000
2	12704.173	0.103
3	12702.604	0.206
4	12545.287	0.310
5	12253.769	0.413
6	11916.231	0.516
7	11793.879	0.619
8	11693.338	0.722
9	11345.391	0.825
10	11296.407	0.929
11	11221.344	1.032
12	11091.035	1.135
13	10984.243	1.238
14	11032.615	1.341
15	11019.834	1.444
16	10942.753	1.548
17	10887.522	1.651
18	10963.340	1.754
19	10937.167	1.857
20	10840.062	1.960
21	10756.827	2.063
22	10763.193	2.167
23	10691.214	2.270
24	10630.752	2.373
25	10577.591	2.476
26	10567.692	2.579
27	10491.717	2.683
28	10599.484	2.786
29	10477.555	2.889
30	10514.487	2.992
31	10628.266	3.095
32	10616.217	3.198
33	10498.630	3.302
34	10622.328	3.405
35	10503.809	3.508
36	10643.616	3.611
37	10668.662	3.714
38	10793.143	3.817
39	10742.672	3.921
40	10817.097	4.024
41	10708.712	4.127
42	10754.863	4.230
43	10706.382	4.333
44	10729.157	4.437
45	10719.392	4.540
46	10793.502	4.643
47	10709.682	4.746
48	10719.562	4.849
49	10840.725	4.952
50	10832.473	5.056
51	10768.533	5.159
52	10714.185	5.262
53	10733.062	5.365
54	10771.309	5.468
55	10684.832	5.571
56	10646.298	5.675
57	10751.297	5.778
58	10881.732	5.881
59	10892.574	5.984
60	10894.356	6.087
61	10940.656	6.190
62	11016.171	6.294
63	10993.892	6.397
64	11097.791	6.500
65	11180.356	6.603
66	11178.062	6.706
67	11183.431	6.810
68	11170.964	6.913
69	11128.078	7.016
70	11210.586	7.119
71	11080.090	7.222
72	11098.843	7.325
73	11062.438	7.429
74	11020.544	7.532
75	10894.049	7.635
76	10867.004	7.738
77	10852.302	7.841
78	10697.526	7.944
79	10710.818	8.048
80	10704.854	8.151
81	10661.049	8.254
82	10572.389	8.357
83	10641.195	8.460
84	10658.328	8.563
85	10730.013	8.667
86	10559.953	8.770
87	10462.667	8.873
88	10491.011	8.976
89	10482.262	9.079
90	10433.589	9.183
91	10439.249	9.286
92	10496.948	9.389
93	10509.699	9.492
94	10442.881	9.595
95	10433.143	9.698
96	10415.173	9.802
97	10444.317	9.905
98	10494.868	10.008
99	10479.600	10.111
100	10439.391	10.214
101	10554.478	10.317
102	10657.630	10.421
103	10738.453	10.524
104	10862.256	10.627
105	10917.406	10.730
106	11024.815	10.833
107	11197.711	10.937
108	11211.681	11.040
109	11405.459	11.143
110	11638.729	11.246
111	11563.511	11.349
112	11456.717	11.452
113	11064.914	11.556
114	10970.733	11.659
