# Supplementary material for: Spatial control of the APC/C ensures the rapid degradation of cyclin B1
Source: EMBO J. 2024 Aug 14;43(19):4324–55. doi: 10.1038/s44318-024-00194-2 (PMC11445581; doi:10.1038/s44318-024-00194-2)
Supplement: Supplementary file 8 — Source data Fig. 4 [file 44318_2024_194_MOESM8_ESM.zip › Figure 4/Fig 4J/SecurinWT/C2-230323_4866_6.txt]

	Plot Values	Distance
1	7112.349	0.000
2	7082.847	0.103
3	7085.198	0.206
4	7175.918	0.310
5	7200.899	0.413
6	7165.224	0.516
7	7113.126	0.619
8	7158.034	0.722
9	7151.977	0.825
10	7139.800	0.929
11	7205.211	1.032
12	7227.743	1.135
13	7172.820	1.238
14	7182.891	1.341
15	7206.378	1.444
16	7254.519	1.548
17	7192.174	1.651
18	7205.150	1.754
19	7230.984	1.857
20	7254.616	1.960
21	7275.553	2.063
22	7326.916	2.167
23	7293.628	2.270
24	7235.344	2.373
25	7199.399	2.476
26	7296.369	2.579
27	7289.761	2.683
28	7288.902	2.786
29	7324.044	2.889
30	7285.024	2.992
31	7260.424	3.095
32	7275.711	3.198
33	7270.085	3.302
34	7243.652	3.405
35	7250.214	3.508
36	7259.448	3.611
37	7371.490	3.714
38	7309.545	3.817
39	7268.492	3.921
40	7392.395	4.024
41	7395.705	4.127
42	7326.139	4.230
43	7400.504	4.333
44	7456.882	4.437
45	7347.350	4.540
46	7412.797	4.643
47	7441.942	4.746
48	7459.678	4.849
49	7530.319	4.952
50	7431.937	5.056
51	7315.253	5.159
52	7398.084	5.262
53	7421.088	5.365
54	7321.875	5.468
55	7349.147	5.571
56	7388.567	5.675
57	7335.377	5.778
58	7419.139	5.881
59	7414.147	5.984
60	7394.509	6.087
61	7411.137	6.190
62	7425.090	6.294
63	7432.988	6.397
64	7337.830	6.500
65	7386.977	6.603
66	7377.040	6.706
67	7362.133	6.810
68	7351.204	6.913
69	7376.365	7.016
70	7351.719	7.119
71	7385.436	7.222
72	7463.069	7.325
73	7402.745	7.429
74	7404.622	7.532
75	7390.778	7.635
76	7415.804	7.738
77	7283.538	7.841
78	7334.846	7.944
79	7390.814	8.048
80	7358.693	8.151
81	7383.765	8.254
82	7396.067	8.357
83	7379.229	8.460
84	7379.583	8.563
85	7428.578	8.667
86	7356.620	8.770
87	7390.222	8.873
88	7500.297	8.976
89	7326.843	9.079
90	7283.774	9.183
91	7306.921	9.286
92	7371.776	9.389
93	7334.583	9.492
94	7309.633	9.595
95	7271.448	9.698
96	7312.910	9.802
97	7318.179	9.905
98	7363.594	10.008
99	7348.510	10.111
100	7326.498	10.214
101	7328.030	10.317
102	7247.601	10.421
103	7247.560	10.524
104	7266.994	10.627
105	7301.615	10.730
106	7334.055	10.833
107	7376.295	10.937
108	7326.307	11.040
109	7307.613	11.143
110	7338.398	11.246
111	7381.446	11.349
112	7360.242	11.452
113	7270.139	11.556
114	7311.299	11.659
115	7273.911	11.762
116	7337.448	11.865
117	7288.035	11.968
118	7351.584	12.071
119	7404.340	12.175
120	7376.562	12.278
121	7403.730	12.381
122	7456.238	12.484
123	7420.220	12.587
124	7387.857	12.690
125	7464.453	12.794
126	7449.985	12.897
127	7400.505	13.000
128	7427.874	13.103
129	7402.043	13.206
130	7461.996	13.310
131	7507.182	13.413
132	7406.191	13.516
133	7346.132	13.619
134	7368.911	13.722
135	7373.530	13.825
136	7299.482	13.929
137	7371.440	14.032
138	7336.752	14.135
139	7360.648	14.238
140	7348.950	14.341
141	7435.355	14.444
142	7434.469	14.548
143	7371.262	14.651
