# Supplementary material for: Spatial control of the APC/C ensures the rapid degradation of cyclin B1
Source: EMBO J. 2024 Aug 14;43(19):4324–55. doi: 10.1038/s44318-024-00194-2 (PMC11445581; doi:10.1038/s44318-024-00194-2)
Supplement: Supplementary file 8 — Source data Fig. 4 [file 44318_2024_194_MOESM8_ESM.zip › Figure 4/Fig 4J/SecurinWT/C3-230323_4866_0.txt]

	Plot Values	Distance
1	5449.519	0.000
2	5455.971	0.103
3	5474.517	0.206
4	5469.477	0.310
5	5482.167	0.413
6	5481.057	0.516
7	5480.660	0.619
8	5478.790	0.722
9	5461.821	0.825
10	5487.435	0.929
11	5478.933	1.032
12	5522.447	1.135
13	5514.677	1.238
14	5489.161	1.341
15	5505.561	1.444
16	5532.962	1.548
17	5493.499	1.651
18	5512.725	1.754
19	5489.460	1.857
20	5522.835	1.960
21	5513.960	2.063
22	5502.997	2.167
23	5471.185	2.270
24	5503.557	2.373
25	5521.143	2.476
26	5529.470	2.579
27	5554.874	2.683
28	5560.016	2.786
29	5570.096	2.889
30	5622.964	2.992
31	5642.696	3.095
32	5715.371	3.198
33	5822.937	3.302
34	5811.804	3.405
35	5839.110	3.508
36	5869.960	3.611
37	5894.651	3.714
38	5915.870	3.817
39	5946.333	3.921
40	6011.034	4.024
41	6028.939	4.127
42	6132.624	4.230
43	6261.327	4.333
44	6291.045	4.437
45	6407.496	4.540
46	6490.008	4.643
47	6555.863	4.746
48	6645.238	4.849
49	6642.223	4.952
50	6675.889	5.056
51	6764.399	5.159
52	6916.746	5.262
53	7112.860	5.365
54	7350.201	5.468
55	7617.099	5.571
56	7960.999	5.675
57	8197.749	5.778
58	8425.529	5.881
59	8688.297	5.984
60	8858.426	6.087
61	9138.417	6.190
62	9320.354	6.294
63	9430.725	6.397
64	9496.413	6.500
65	9565.390	6.603
66	9465.174	6.706
67	9441.897	6.810
68	9445.301	6.913
69	9283.071	7.016
70	9255.816	7.119
71	9144.489	7.222
72	8897.332	7.325
73	8786.948	7.429
74	8721.020	7.532
75	8680.529	7.635
76	8739.553	7.738
77	8870.216	7.841
78	9023.957	7.944
79	9250.321	8.048
80	9397.045	8.151
81	9517.644	8.254
82	9451.769	8.357
83	9289.547	8.460
84	9202.090	8.563
85	8939.475	8.667
86	8702.648	8.770
87	8562.229	8.873
88	8283.338	8.976
89	7869.706	9.079
90	7681.721	9.183
91	7381.373	9.286
92	7166.962	9.389
93	6928.855	9.492
94	6736.443	9.595
95	6556.570	9.698
96	6461.680	9.802
97	6314.875	9.905
98	6228.633	10.008
99	6163.191	10.111
100	6088.255	10.214
101	5991.299	10.317
102	5936.799	10.421
103	5854.396	10.524
104	5744.593	10.627
105	5713.273	10.730
106	5679.575	10.833
107	5638.317	10.937
108	5616.944	11.040
109	5577.125	11.143
110	5615.013	11.246
111	5602.581	11.349
112	5555.263	11.452
113	5578.170	11.556
114	5554.971	11.659
115	5570.115	11.762
116	5632.832	11.865
117	5640.623	11.968
118	5610.429	12.071
119	5579.878	12.175
120	5625.474	12.278
121	5592.037	12.381
122	5547.712	12.484
123	5558.780	12.587
124	5595.362	12.690
125	5638.946	12.794
126	5617.250	12.897
127	5679.865	13.000
128	5665.436	13.103
129	5615.643	13.206
130	5560.729	13.310
131	5591.242	13.413
132	5563.463	13.516
133	5515.550	13.619
134	5502.309	13.722
135	5545.121	13.825
136	5565.072	13.929
137	5510.575	14.032
138	5534.489	14.135
139	5569.224	14.238
140	5549.940	14.341
141	5530.312	14.444
142	5563.959	14.548
143	5547.131	14.651
144	5519.054	14.754
145	5590.690	14.857
