# Supplementary material for: Spatial control of the APC/C ensures the rapid degradation of cyclin B1
Source: EMBO J. 2024 Aug 14;43(19):4324–55. doi: 10.1038/s44318-024-00194-2 (PMC11445581; doi:10.1038/s44318-024-00194-2)
Supplement: Supplementary file 8 — Source data Fig. 4 [file 44318_2024_194_MOESM8_ESM.zip › Figure 4/Fig 4J/SecurinWT/C3-230323_4866_1.txt]

	Plot Values	Distance
1	5258.253	0.000
2	5299.745	0.103
3	5303.287	0.206
4	5270.338	0.310
5	5285.910	0.413
6	5281.198	0.516
7	5267.799	0.619
8	5268.646	0.722
9	5282.875	0.825
10	5278.791	0.929
11	5300.563	1.032
12	5258.168	1.135
13	5296.088	1.238
14	5253.000	1.341
15	5297.191	1.444
16	5322.745	1.548
17	5265.657	1.651
18	5236.913	1.754
19	5282.653	1.857
20	5273.759	1.960
21	5300.003	2.063
22	5277.953	2.167
23	5314.905	2.270
24	5281.691	2.373
25	5314.069	2.476
26	5314.492	2.579
27	5299.872	2.683
28	5336.438	2.786
29	5359.816	2.889
30	5343.344	2.992
31	5409.730	3.095
32	5421.582	3.198
33	5447.739	3.302
34	5435.678	3.405
35	5464.685	3.508
36	5521.038	3.611
37	5584.446	3.714
38	5642.708	3.817
39	5685.707	3.921
40	5778.608	4.024
41	5881.781	4.127
42	6004.589	4.230
43	6123.446	4.333
44	6245.160	4.437
45	6288.933	4.540
46	6342.368	4.643
47	6319.271	4.746
48	6311.423	4.849
49	6373.805	4.952
50	6298.788	5.056
51	6237.008	5.159
52	6106.158	5.262
53	6113.312	5.365
54	6140.292	5.468
55	6085.086	5.571
56	6233.750	5.675
57	6369.457	5.778
58	6435.855	5.881
59	6535.546	5.984
60	6525.839	6.087
61	6456.789	6.190
62	6378.555	6.294
63	6325.836	6.397
64	6208.461	6.500
65	6119.298	6.603
66	6041.388	6.706
67	5909.341	6.810
68	5764.381	6.913
69	5658.996	7.016
70	5586.203	7.119
71	5572.176	7.222
72	5562.433	7.325
73	5551.903	7.429
74	5510.143	7.532
75	5550.261	7.635
76	5670.940	7.738
77	5657.879	7.841
78	5712.572	7.944
79	5726.737	8.048
80	5763.179	8.151
81	5806.661	8.254
82	5858.528	8.357
83	5874.595	8.460
84	5867.747	8.563
85	5851.474	8.667
86	5792.928	8.770
87	5828.160	8.873
88	5884.327	8.976
89	5843.861	9.079
90	5844.146	9.183
91	5907.028	9.286
92	5913.153	9.389
93	5874.890	9.492
94	5901.824	9.595
95	5839.791	9.698
96	5838.700	9.802
97	5796.677	9.905
98	5644.138	10.008
99	5624.953	10.111
100	5548.136	10.214
101	5516.457	10.317
102	5421.729	10.421
103	5326.704	10.524
104	5309.667	10.627
105	5298.106	10.730
106	5288.350	10.833
107	5339.744	10.937
108	5300.188	11.040
109	5268.143	11.143
110	5278.859	11.246
111	5294.902	11.349
112	5281.875	11.452
113	5316.105	11.556
114	5272.146	11.659
115	5243.225	11.762
116	5225.155	11.865
117	5226.251	11.968
118	5264.805	12.071
119	5247.596	12.175
120	5270.084	12.278
121	5231.490	12.381
122	5269.694	12.484
123	5317.330	12.587
124	5332.139	12.690
125	5336.804	12.794
126	5304.565	12.897
127	5310.266	13.000
