# Supplementary material for: Spatial control of the APC/C ensures the rapid degradation of cyclin B1
Source: EMBO J. 2024 Aug 14;43(19):4324–55. doi: 10.1038/s44318-024-00194-2 (PMC11445581; doi:10.1038/s44318-024-00194-2)
Supplement: Supplementary file 8 — Source data Fig. 4 [file 44318_2024_194_MOESM8_ESM.zip › Figure 4/Fig 4J/SecurinWT/C3-220412_4866_2A.txt]

	Plot Values	Distance
1	5286.730	0.000
2	5251.354	0.103
3	5234.800	0.206
4	5225.917	0.310
5	5253.371	0.413
6	5280.716	0.516
7	5234.931	0.619
8	5216.533	0.722
9	5266.775	0.825
10	5261.685	0.929
11	5258.375	1.032
12	5295.307	1.135
13	5293.171	1.238
14	5302.039	1.341
15	5268.872	1.444
16	5293.351	1.548
17	5288.276	1.651
18	5305.523	1.754
19	5287.461	1.857
20	5401.359	1.960
21	5442.841	2.063
22	5488.852	2.167
23	5527.740	2.270
24	5576.326	2.373
25	5582.020	2.476
26	5609.398	2.579
27	5704.987	2.683
28	5713.617	2.786
29	5741.318	2.889
30	5738.132	2.992
31	5775.712	3.095
32	5804.356	3.198
33	5803.685	3.302
34	5792.283	3.405
35	5821.621	3.508
36	5859.183	3.611
37	5855.955	3.714
38	5927.592	3.817
39	6081.192	3.921
40	6162.160	4.024
41	6271.907	4.127
42	6330.610	4.230
43	6426.445	4.333
44	6544.737	4.437
45	6681.835	4.540
46	6784.609	4.643
47	6884.982	4.746
48	6938.334	4.849
49	6896.824	4.952
50	6938.032	5.056
51	6883.208	5.159
52	6760.283	5.262
53	6827.417	5.365
54	6833.487	5.468
55	6723.434	5.571
56	6557.921	5.675
57	6432.861	5.778
58	6402.102	5.881
59	6323.529	5.984
60	6217.524	6.087
61	6195.311	6.190
62	6062.646	6.294
63	5956.625	6.397
64	5901.718	6.500
65	5887.107	6.603
66	5873.561	6.706
67	5870.332	6.810
68	5834.028	6.913
69	5801.050	7.016
70	5772.496	7.119
71	5774.859	7.222
72	5721.087	7.325
73	5643.463	7.429
74	5664.862	7.532
75	5598.713	7.635
76	5488.758	7.738
77	5467.542	7.841
78	5425.362	7.944
79	5411.566	8.048
80	5349.347	8.151
81	5290.975	8.254
82	5265.113	8.357
83	5285.881	8.460
84	5258.045	8.563
85	5264.814	8.667
86	5324.695	8.770
87	5301.409	8.873
88	5288.494	8.976
89	5220.043	9.079
90	5266.925	9.183
91	5262.629	9.286
92	5223.232	9.389
93	5269.683	9.492
94	5278.886	9.595
95	5265.682	9.698
96	5269.429	9.802
97	5291.480	9.905
98	5229.034	10.008
99	5216.796	10.111
100	5183.962	10.214
101	5187.458	10.317
102	5201.649	10.421
103	5199.830	10.524
104	5218.738	10.627
105	5194.203	10.730
106	5238.062	10.833
107	5266.924	10.937
108	5227.925	11.040
