# Supplementary material for: Spatial control of the APC/C ensures the rapid degradation of cyclin B1
Source: EMBO J. 2024 Aug 14;43(19):4324–55. doi: 10.1038/s44318-024-00194-2 (PMC11445581; doi:10.1038/s44318-024-00194-2)
Supplement: Supplementary file 8 — Source data Fig. 4 [file 44318_2024_194_MOESM8_ESM.zip › Figure 4/Fig 4J/SecurinWT/C2-220412_4866_1a.txt]

	Plot Values	Distance
1	10304.100	0.000
2	10445.259	0.103
3	10467.060	0.206
4	10474.984	0.310
5	10442.533	0.413
6	10470.330	0.516
7	10545.198	0.619
8	10548.902	0.722
9	10549.918	0.825
10	10517.767	0.929
11	10593.494	1.032
12	10646.674	1.135
13	10659.546	1.238
14	10618.119	1.341
15	10522.894	1.444
16	10601.922	1.548
17	10610.799	1.651
18	10550.486	1.754
19	10618.355	1.857
20	10562.739	1.960
21	10490.578	2.063
22	10549.781	2.167
23	10600.096	2.270
24	10613.143	2.373
25	10661.844	2.476
26	10660.124	2.579
27	10579.322	2.683
28	10513.158	2.786
29	10591.801	2.889
30	10630.025	2.992
31	10625.500	3.095
32	10538.617	3.198
33	10518.176	3.302
34	10472.883	3.405
35	10490.273	3.508
36	10625.240	3.611
37	10503.337	3.714
38	10360.177	3.817
39	10404.249	3.921
40	10412.834	4.024
41	10430.894	4.127
42	10425.554	4.230
43	10356.035	4.333
44	10456.602	4.437
45	10553.825	4.540
46	10510.702	4.643
47	10520.025	4.746
48	10479.771	4.849
49	10467.359	4.952
50	10410.180	5.056
51	10432.136	5.159
52	10344.223	5.262
53	10344.536	5.365
54	10451.159	5.468
55	10464.450	5.571
56	10375.452	5.675
57	10428.306	5.778
58	10334.701	5.881
59	10387.999	5.984
60	10489.881	6.087
61	10487.692	6.190
62	10541.011	6.294
63	10424.287	6.397
64	10416.606	6.500
65	10372.843	6.603
66	10336.056	6.706
67	10301.384	6.810
68	10161.830	6.913
69	10131.693	7.016
70	10145.334	7.119
71	10177.424	7.222
72	10111.584	7.325
73	10072.006	7.429
74	10165.577	7.532
75	10107.575	7.635
76	10154.750	7.738
77	10181.625	7.841
78	10181.654	7.944
79	10274.969	8.048
80	10166.413	8.151
81	10233.141	8.254
82	10228.479	8.357
83	10223.137	8.460
84	10270.926	8.563
85	10215.424	8.667
86	10296.508	8.770
87	10159.963	8.873
88	10115.154	8.976
89	10125.735	9.079
90	10072.193	9.183
91	10147.578	9.286
92	10013.205	9.389
93	9932.129	9.492
94	9891.933	9.595
95	9788.060	9.698
