# Supplementary material for: Spatial control of the APC/C ensures the rapid degradation of cyclin B1
Source: EMBO J. 2024 Aug 14;43(19):4324–55. doi: 10.1038/s44318-024-00194-2 (PMC11445581; doi:10.1038/s44318-024-00194-2)
Supplement: Supplementary file 8 — Source data Fig. 4 [file 44318_2024_194_MOESM8_ESM.zip › Figure 4/Fig 4J/SecurinWT/C3-230323_4866_3.txt]

	Plot Values	Distance
1	5281.641	0.000
2	5263.633	0.103
3	5295.912	0.206
4	5297.955	0.310
5	5307.088	0.413
6	5267.267	0.516
7	5303.465	0.619
8	5296.174	0.722
9	5312.620	0.825
10	5344.321	0.929
11	5317.335	1.032
12	5304.210	1.135
13	5323.859	1.238
14	5340.890	1.341
15	5321.982	1.444
16	5360.507	1.548
17	5361.032	1.651
18	5342.395	1.754
19	5322.727	1.857
20	5326.488	1.960
21	5342.389	2.063
22	5344.273	2.167
23	5377.090	2.270
24	5428.450	2.373
25	5463.136	2.476
26	5528.281	2.579
27	5535.027	2.683
28	5492.091	2.786
29	5506.080	2.889
30	5491.755	2.992
31	5558.643	3.095
32	5628.668	3.198
33	5586.205	3.302
34	5584.375	3.405
35	5671.762	3.508
36	5708.155	3.611
37	5679.138	3.714
38	5700.376	3.817
39	5662.919	3.921
40	5672.685	4.024
41	5689.122	4.127
42	5622.177	4.230
43	5604.855	4.333
44	5620.273	4.437
45	5578.958	4.540
46	5602.026	4.643
47	5592.569	4.746
48	5592.502	4.849
49	5572.034	4.952
50	5587.968	5.056
51	5576.766	5.159
52	5558.609	5.262
53	5541.604	5.365
54	5564.798	5.468
55	5616.052	5.571
56	5607.375	5.675
57	5586.832	5.778
58	5582.715	5.881
59	5674.612	5.984
60	5649.905	6.087
61	5626.461	6.190
62	5702.189	6.294
63	5738.468	6.397
64	5709.234	6.500
65	5736.409	6.603
66	5747.796	6.706
67	5755.169	6.810
68	5785.112	6.913
69	5755.100	7.016
70	5734.611	7.119
71	5741.241	7.222
72	5682.028	7.325
73	5620.047	7.429
74	5600.194	7.532
75	5663.477	7.635
76	5607.496	7.738
77	5594.368	7.841
78	5576.792	7.944
79	5590.513	8.048
80	5599.050	8.151
81	5562.669	8.254
82	5579.278	8.357
83	5574.752	8.460
84	5533.538	8.563
85	5544.271	8.667
86	5547.632	8.770
87	5572.528	8.873
88	5591.124	8.976
89	5528.111	9.079
90	5515.615	9.183
91	5474.292	9.286
92	5455.984	9.389
93	5419.521	9.492
94	5442.688	9.595
95	5422.302	9.698
96	5371.906	9.802
97	5303.149	9.905
98	5329.897	10.008
99	5366.589	10.111
100	5344.205	10.214
101	5321.629	10.317
102	5293.374	10.421
103	5262.616	10.524
104	5256.068	10.627
105	5228.758	10.730
106	5273.896	10.833
107	5297.574	10.937
108	5280.792	11.040
109	5277.901	11.143
110	5296.614	11.246
111	5334.594	11.349
112	5291.305	11.452
113	5259.798	11.556
114	5310.181	11.659
115	5270.902	11.762
116	5306.305	11.865
117	5250.429	11.968
118	5236.717	12.071
119	5280.620	12.175
120	5331.278	12.278
121	5253.339	12.381
