# Supplementary material for: Spatial control of the APC/C ensures the rapid degradation of cyclin B1
Source: EMBO J. 2024 Aug 14;43(19):4324–55. doi: 10.1038/s44318-024-00194-2 (PMC11445581; doi:10.1038/s44318-024-00194-2)
Supplement: Supplementary file 8 — Source data Fig. 4 [file 44318_2024_194_MOESM8_ESM.zip › Figure 4/Fig 4J/SecurinWT/C2-230323_4866_5.txt]

	Plot Values	Distance
1	6804.729	0.000
2	6813.119	0.103
3	6844.848	0.206
4	6859.121	0.310
5	6849.719	0.413
6	6841.334	0.516
7	6826.843	0.619
8	6872.660	0.722
9	6906.593	0.825
10	6863.672	0.929
11	6868.209	1.032
12	6826.941	1.135
13	6874.593	1.238
14	6867.867	1.341
15	6845.211	1.444
16	6871.182	1.548
17	6916.437	1.651
18	6890.206	1.754
19	6906.692	1.857
20	6958.068	1.960
21	6967.298	2.063
22	7006.568	2.167
23	7006.981	2.270
24	6951.621	2.373
25	7018.414	2.476
26	7041.151	2.579
27	7075.163	2.683
28	7012.704	2.786
29	6997.212	2.889
30	7031.216	2.992
31	6984.223	3.095
32	6962.972	3.198
33	6950.149	3.302
34	6957.144	3.405
35	6973.412	3.508
36	6962.727	3.611
37	6958.731	3.714
38	6937.828	3.817
39	7014.648	3.921
40	6993.494	4.024
41	6970.537	4.127
42	6931.190	4.230
43	6999.533	4.333
44	6951.055	4.437
45	6981.896	4.540
46	7025.606	4.643
47	6978.582	4.746
48	6931.894	4.849
49	6912.722	4.952
50	6979.951	5.056
51	6908.427	5.159
52	6880.825	5.262
53	6842.230	5.365
54	6885.537	5.468
55	6842.327	5.571
56	6907.599	5.675
57	6904.924	5.778
58	6927.275	5.881
59	6936.785	5.984
60	6935.966	6.087
61	6926.975	6.190
62	6909.165	6.294
63	6929.340	6.397
64	6902.117	6.500
65	6931.114	6.603
66	6927.538	6.706
67	6923.119	6.810
68	6916.936	6.913
69	6951.517	7.016
70	6941.917	7.119
71	6903.653	7.222
72	6882.872	7.325
73	6954.679	7.429
74	6933.926	7.532
75	6923.827	7.635
76	6906.669	7.738
77	6934.552	7.841
78	6932.632	7.944
79	6919.998	8.048
80	6931.447	8.151
81	6911.333	8.254
82	6956.645	8.357
83	6951.188	8.460
84	6943.011	8.563
85	6911.315	8.667
86	6925.382	8.770
87	6876.757	8.873
88	6912.535	8.976
89	6884.323	9.079
90	6942.451	9.183
91	6950.489	9.286
92	6920.985	9.389
93	6911.440	9.492
94	6868.952	9.595
95	6884.235	9.698
96	6909.306	9.802
97	6912.868	9.905
98	6906.394	10.008
99	6887.668	10.111
100	6871.482	10.214
101	6902.858	10.317
102	6868.983	10.421
103	6907.878	10.524
104	6954.201	10.627
105	6875.512	10.730
106	6949.096	10.833
107	6872.242	10.937
108	6880.069	11.040
109	6905.253	11.143
110	6916.050	11.246
111	6901.446	11.349
112	6954.175	11.452
113	6975.300	11.556
114	6966.758	11.659
115	6904.761	11.762
116	6889.217	11.865
117	6921.719	11.968
118	6861.428	12.071
119	6887.267	12.175
120	6851.450	12.278
121	6863.014	12.381
122	6857.398	12.484
123	6818.619	12.587
124	6851.874	12.690
125	6793.502	12.794
126	6751.958	12.897
127	6774.148	13.000
128	6774.285	13.103
129	6824.452	13.206
130	6833.655	13.310
131	6836.577	13.413
132	6818.482	13.516
133	6781.925	13.619
