# Supplementary material for: Spatial control of the APC/C ensures the rapid degradation of cyclin B1
Source: EMBO J. 2024 Aug 14;43(19):4324–55. doi: 10.1038/s44318-024-00194-2 (PMC11445581; doi:10.1038/s44318-024-00194-2)
Supplement: Supplementary file 8 — Source data Fig. 4 [file 44318_2024_194_MOESM8_ESM.zip › Figure 4/Fig 4J/SecurinWT/C3-230323_4866_2.txt]

	Plot Values	Distance
1	5103.583	0.000
2	5124.544	0.103
3	5111.882	0.206
4	5136.470	0.310
5	5057.771	0.413
6	5107.871	0.516
7	5147.572	0.619
8	5141.651	0.722
9	5149.471	0.825
10	5118.265	0.929
11	5141.590	1.032
12	5156.829	1.135
13	5116.420	1.238
14	5087.750	1.341
15	5113.322	1.444
16	5125.173	1.548
17	5111.567	1.651
18	5105.609	1.754
19	5079.329	1.857
20	5057.794	1.960
21	5142.712	2.063
22	5184.055	2.167
23	5161.973	2.270
24	5107.060	2.373
25	5103.638	2.476
26	5105.367	2.579
27	5108.053	2.683
28	5113.675	2.786
29	5075.449	2.889
30	5130.670	2.992
31	5153.266	3.095
32	5070.060	3.198
33	5072.656	3.302
34	5062.676	3.405
35	5077.437	3.508
36	5108.263	3.611
37	5096.703	3.714
38	5046.165	3.817
39	5060.521	3.921
40	5028.880	4.024
41	5063.983	4.127
42	5016.935	4.230
43	5034.938	4.333
44	5077.054	4.437
45	5037.113	4.540
46	5073.197	4.643
47	5100.219	4.746
48	5065.044	4.849
49	5077.677	4.952
50	5022.582	5.056
51	5069.582	5.159
52	5127.517	5.262
53	5104.564	5.365
54	5074.287	5.468
55	5111.902	5.571
56	5136.263	5.675
57	5111.220	5.778
58	5157.062	5.881
59	5130.514	5.984
60	5154.769	6.087
61	5156.619	6.190
62	5182.096	6.294
63	5211.580	6.397
64	5239.122	6.500
65	5253.096	6.603
66	5186.444	6.706
67	5176.457	6.810
68	5218.492	6.913
69	5148.074	7.016
70	5223.554	7.119
71	5239.493	7.222
72	5195.827	7.325
73	5201.733	7.429
74	5220.804	7.532
75	5208.005	7.635
76	5249.817	7.738
77	5255.742	7.841
78	5257.158	7.944
79	5258.412	8.048
80	5228.931	8.151
81	5190.858	8.254
82	5162.691	8.357
83	5193.495	8.460
84	5151.496	8.563
85	5178.565	8.667
86	5195.728	8.770
87	5149.159	8.873
88	5156.077	8.976
89	5134.451	9.079
90	5121.410	9.183
91	5113.233	9.286
92	5137.663	9.389
93	5146.397	9.492
94	5154.522	9.595
95	5152.971	9.698
96	5131.338	9.802
97	5110.941	9.905
98	5082.500	10.008
99	5069.271	10.111
100	5114.651	10.214
101	5130.195	10.317
102	5087.715	10.421
103	5083.443	10.524
104	5132.111	10.627
105	5075.812	10.730
106	5080.296	10.833
107	5101.844	10.937
108	5101.026	11.040
109	5073.214	11.143
110	5071.095	11.246
111	5086.416	11.349
112	5124.751	11.452
113	5123.458	11.556
114	5064.421	11.659
115	5105.979	11.762
116	5096.670	11.865
117	5135.719	11.968
118	5163.127	12.071
119	5131.330	12.175
120	5080.586	12.278
121	5146.667	12.381
122	5111.991	12.484
123	5070.654	12.587
124	5138.175	12.690
125	5115.555	12.794
126	5100.855	12.897
127	5166.513	13.000
128	5136.292	13.103
129	5101.311	13.206
130	5134.655	13.310
131	5108.104	13.413
132	5063.351	13.516
133	5105.591	13.619
134	5103.303	13.722
135	5127.694	13.825
136	5112.280	13.929
137	5086.268	14.032
138	5089.604	14.135
139	5075.651	14.238
140	5069.668	14.341
