# Supplementary material for: Spatial control of the APC/C ensures the rapid degradation of cyclin B1
Source: EMBO J. 2024 Aug 14;43(19):4324–55. doi: 10.1038/s44318-024-00194-2 (PMC11445581; doi:10.1038/s44318-024-00194-2)
Supplement: Supplementary file 8 — Source data Fig. 4 [file 44318_2024_194_MOESM8_ESM.zip › Figure 4/Fig 4J/SecurinWT/C2-230323_4866_4.txt]

	Plot Values	Distance
1	7671.951	0.000
2	7642.014	0.103
3	7638.921	0.206
4	7634.199	0.310
5	7710.545	0.413
6	7727.223	0.516
7	7748.755	0.619
8	7759.862	0.722
9	7775.252	0.825
10	7749.418	0.929
11	7790.936	1.032
12	7757.429	1.135
13	7789.545	1.238
14	7819.862	1.341
15	7850.437	1.444
16	7887.686	1.548
17	7840.313	1.651
18	7930.778	1.754
19	7931.161	1.857
20	7884.279	1.960
21	7937.597	2.063
22	7901.847	2.167
23	7896.479	2.270
24	7928.141	2.373
25	7916.792	2.476
26	7890.551	2.579
27	7897.352	2.683
28	7930.783	2.786
29	8013.482	2.889
30	8004.853	2.992
31	8052.830	3.095
32	8067.529	3.198
33	8013.791	3.302
34	8039.284	3.405
35	8057.395	3.508
36	8099.488	3.611
37	8033.472	3.714
38	8080.067	3.817
39	8119.234	3.921
40	8093.667	4.024
41	8036.540	4.127
42	8050.727	4.230
43	8019.634	4.333
44	8000.297	4.437
45	7978.654	4.540
46	7981.312	4.643
47	8002.867	4.746
48	7982.642	4.849
49	7998.336	4.952
50	7898.266	5.056
51	7873.995	5.159
52	7868.288	5.262
53	7742.425	5.365
54	7664.012	5.468
55	7642.340	5.571
56	7541.625	5.675
57	7521.616	5.778
58	7555.614	5.881
59	7475.574	5.984
60	7448.081	6.087
61	7466.282	6.190
62	7486.792	6.294
63	7511.490	6.397
64	7561.344	6.500
65	7576.490	6.603
66	7533.886	6.706
67	7598.145	6.810
68	7643.983	6.913
69	7657.798	7.016
70	7646.447	7.119
71	7678.811	7.222
72	7698.056	7.325
73	7814.716	7.429
74	7819.636	7.532
75	7866.140	7.635
76	7862.831	7.738
77	7881.932	7.841
78	7982.086	7.944
79	7983.447	8.048
80	8038.047	8.151
81	8138.362	8.254
82	8092.255	8.357
83	8170.960	8.460
84	8234.029	8.563
85	8224.783	8.667
86	8207.604	8.770
87	8132.304	8.873
88	8097.133	8.976
89	8136.010	9.079
90	8150.758	9.183
91	8077.930	9.286
92	8120.610	9.389
93	8110.715	9.492
94	8156.226	9.595
95	8178.671	9.698
96	8083.691	9.802
97	8099.761	9.905
98	8111.829	10.008
99	8054.175	10.111
100	8103.746	10.214
101	8156.930	10.317
102	8157.417	10.421
103	8171.047	10.524
104	8046.346	10.627
105	7978.096	10.730
106	7916.625	10.833
107	7951.213	10.937
108	7957.036	11.040
109	7978.145	11.143
110	7981.820	11.246
111	7939.011	11.349
112	7890.567	11.452
113	7881.991	11.556
114	7914.942	11.659
115	7969.688	11.762
116	7882.590	11.865
117	7852.966	11.968
118	7868.897	12.071
119	7857.422	12.175
120	7904.551	12.278
121	7826.893	12.381
