# Supplementary material for: Spatial control of the APC/C ensures the rapid degradation of cyclin B1
Source: EMBO J. 2024 Aug 14;43(19):4324–55. doi: 10.1038/s44318-024-00194-2 (PMC11445581; doi:10.1038/s44318-024-00194-2)
Supplement: Supplementary file 8 — Source data Fig. 4 [file 44318_2024_194_MOESM8_ESM.zip › Figure 4/Fig 4J/SecurinWT/C1-220407_4866_5.txt]

	Plot Values	Distance
1	9698.915	0.000
2	9714.768	0.103
3	9730.832	0.206
4	9571.742	0.310
5	9430.521	0.413
6	9422.619	0.516
7	9312.595	0.619
8	9211.988	0.722
9	9116.103	0.825
10	8922.212	0.929
11	8670.633	1.032
12	8582.748	1.135
13	8600.090	1.238
14	8451.712	1.341
15	8382.388	1.444
16	8405.301	1.548
17	8381.658	1.651
18	8333.460	1.754
19	8391.119	1.857
20	8314.082	1.960
21	8255.969	2.063
22	8246.611	2.167
23	8202.484	2.270
24	8253.873	2.373
25	8259.551	2.476
26	8292.560	2.579
27	8279.340	2.683
28	8386.595	2.786
29	8405.761	2.889
30	8513.362	2.992
31	8565.127	3.095
32	8655.227	3.198
33	8683.469	3.302
34	8759.598	3.405
35	8740.642	3.508
36	8718.562	3.611
37	8865.831	3.714
38	8852.392	3.817
39	8870.881	3.921
40	8792.689	4.024
41	8826.402	4.127
42	8851.933	4.230
43	8745.232	4.333
44	8700.346	4.437
45	8694.144	4.540
46	8649.395	4.643
47	8637.536	4.746
48	8659.597	4.849
49	8778.867	4.952
50	8862.218	5.056
51	8790.907	5.159
52	8870.672	5.262
53	8873.385	5.365
54	8799.525	5.468
55	8799.566	5.571
56	8854.350	5.675
57	8765.277	5.778
58	8893.876	5.881
59	8856.255	5.984
60	8857.090	6.087
61	8838.177	6.190
62	8821.559	6.294
63	8789.616	6.397
64	8783.044	6.500
65	8768.141	6.603
66	8863.944	6.706
67	8891.242	6.810
68	8854.995	6.913
69	8932.542	7.016
70	8872.537	7.119
71	8879.298	7.222
72	8878.393	7.325
73	8874.973	7.429
74	8793.621	7.532
75	8714.461	7.635
76	8625.779	7.738
77	8656.922	7.841
78	8537.351	7.944
79	8566.301	8.048
80	8526.420	8.151
81	8475.166	8.254
82	8494.593	8.357
83	8519.501	8.460
84	8536.548	8.563
85	8675.619	8.667
86	8701.379	8.770
87	8750.648	8.873
88	8895.444	8.976
89	8974.098	9.079
90	9013.550	9.183
91	9102.604	9.286
92	9156.859	9.389
93	9264.631	9.492
94	9308.230	9.595
95	9330.462	9.698
96	9419.376	9.802
97	9600.519	9.905
98	9807.683	10.008
99	9868.735	10.111
100	9988.282	10.214
101	10172.498	10.317
102	10274.868	10.421
103	10445.426	10.524
104	10505.436	10.627
105	10583.669	10.730
106	10615.992	10.833
