# Supplementary material for: Spatial control of the APC/C ensures the rapid degradation of cyclin B1
Source: EMBO J. 2024 Aug 14;43(19):4324–55. doi: 10.1038/s44318-024-00194-2 (PMC11445581; doi:10.1038/s44318-024-00194-2)
Supplement: Supplementary file 8 — Source data Fig. 4 [file 44318_2024_194_MOESM8_ESM.zip › Figure 4/Fig 4J/SecurinWT/C1-220407_4866_10.txt]

	Plot Values	Distance
1	9766.205	0.000
2	9917.062	0.103
3	10002.947	0.206
4	9983.083	0.310
5	9919.242	0.413
6	9738.687	0.516
7	9837.029	0.619
8	9701.774	0.722
9	9581.946	0.825
10	9536.129	0.929
11	9450.767	1.032
12	9314.128	1.135
13	9141.998	1.238
14	9043.844	1.341
15	9005.131	1.444
16	8883.729	1.548
17	8728.172	1.651
18	8675.670	1.754
19	8693.700	1.857
20	8697.104	1.960
21	8781.913	2.063
22	8762.739	2.167
23	8768.672	2.270
24	8706.913	2.373
25	8617.449	2.476
26	8696.450	2.579
27	8656.396	2.683
28	8648.041	2.786
29	8472.406	2.889
30	8503.132	2.992
31	8533.136	3.095
32	8540.684	3.198
33	8651.544	3.302
34	8732.847	3.405
35	8733.252	3.508
36	8659.561	3.611
37	8691.357	3.714
38	8658.680	3.817
39	8521.852	3.921
40	8592.804	4.024
41	8612.503	4.127
42	8660.878	4.230
43	8562.542	4.333
44	8609.670	4.437
45	8666.666	4.540
46	8686.415	4.643
47	8671.520	4.746
48	8719.870	4.849
49	8800.361	4.952
50	8834.604	5.056
51	8859.191	5.159
52	8830.015	5.262
53	8838.465	5.365
54	8876.988	5.468
55	8926.338	5.571
56	8907.459	5.675
57	8927.710	5.778
58	8913.119	5.881
59	8840.508	5.984
60	8872.209	6.087
61	8932.692	6.190
62	8868.424	6.294
63	8948.205	6.397
64	8966.340	6.500
65	8976.678	6.603
66	8860.342	6.706
67	8766.907	6.810
68	8847.071	6.913
69	8772.048	7.016
70	8745.855	7.119
71	8760.910	7.222
72	8687.990	7.325
73	8744.396	7.429
74	8780.270	7.532
75	8631.750	7.635
76	8697.203	7.738
77	8595.217	7.841
78	8643.193	7.944
79	8544.699	8.048
80	8494.748	8.151
81	8583.488	8.254
82	8547.408	8.357
83	8595.206	8.460
84	8656.660	8.563
85	8642.524	8.667
86	8574.070	8.770
87	8669.117	8.873
88	8652.985	8.976
89	8694.629	9.079
90	8699.577	9.183
91	8663.193	9.286
92	8669.864	9.389
93	8638.480	9.492
94	8719.451	9.595
95	8714.558	9.698
96	8658.533	9.802
97	8724.599	9.905
98	8743.117	10.008
99	8762.602	10.111
100	8699.523	10.214
101	8735.713	10.317
102	8800.314	10.421
103	8888.127	10.524
104	8958.880	10.627
105	9135.480	10.730
106	9197.236	10.833
107	9227.276	10.937
108	9288.340	11.040
109	9555.582	11.143
110	9666.448	11.246
111	9687.481	11.349
112	9758.622	11.452
113	9836.626	11.556
114	9859.094	11.659
115	9755.499	11.762
116	9657.662	11.865
117	9428.981	11.968
118	9237.672	12.071
119	8940.443	12.175
