# Supplementary material for: Spatial control of the APC/C ensures the rapid degradation of cyclin B1
Source: EMBO J. 2024 Aug 14;43(19):4324–55. doi: 10.1038/s44318-024-00194-2 (PMC11445581; doi:10.1038/s44318-024-00194-2)
Supplement: Supplementary file 8 — Source data Fig. 4 [file 44318_2024_194_MOESM8_ESM.zip › Figure 4/Fig 4J/SecurinWT/C1-220423_4866_2.txt]

	Plot Values	Distance
1	9261.597	0.000
2	9174.711	0.103
3	9051.921	0.206
4	8932.485	0.310
5	8757.328	0.413
6	8803.977	0.516
7	8680.579	0.619
8	8694.634	0.722
9	8738.057	0.825
10	8611.143	0.929
11	8611.341	1.032
12	8725.500	1.135
13	8614.800	1.238
14	8572.473	1.341
15	8541.409	1.444
16	8741.023	1.548
17	8692.438	1.651
18	8627.150	1.754
19	8595.600	1.857
20	8471.588	1.960
21	8365.372	2.063
22	8396.164	2.167
23	8295.715	2.270
24	8258.243	2.373
25	8289.776	2.476
26	8314.537	2.579
27	8271.190	2.683
28	8366.593	2.786
29	8219.579	2.889
30	8180.017	2.992
31	8160.651	3.095
32	8206.122	3.198
33	8212.509	3.302
34	8187.078	3.405
35	8095.188	3.508
36	8214.819	3.611
37	8253.110	3.714
38	8215.999	3.817
39	8302.639	3.921
40	8326.500	4.024
41	8245.719	4.127
42	8270.950	4.230
43	8265.898	4.333
44	8175.411	4.437
45	8181.614	4.540
46	8064.172	4.643
47	8165.470	4.746
48	8096.824	4.849
49	8149.786	4.952
50	8206.205	5.056
51	8298.447	5.159
52	8276.546	5.262
53	8214.501	5.365
54	8225.188	5.468
55	8228.345	5.571
56	8225.939	5.675
57	8248.210	5.778
58	8173.745	5.881
59	8050.880	5.984
60	8105.738	6.087
61	8160.756	6.190
62	8140.040	6.294
63	8205.040	6.397
64	8173.348	6.500
65	8124.988	6.603
66	8230.979	6.706
67	8421.910	6.810
68	8234.774	6.913
69	8155.322	7.016
70	8273.375	7.119
71	8412.349	7.222
72	8300.485	7.325
73	8285.513	7.429
74	8292.517	7.532
75	8382.955	7.635
76	8406.740	7.738
77	8418.979	7.841
78	8478.825	7.944
79	8443.729	8.048
80	8419.056	8.151
81	8403.592	8.254
82	8375.367	8.357
83	8464.930	8.460
84	8422.116	8.563
85	8422.930	8.667
86	8406.822	8.770
87	8477.471	8.873
88	8486.009	8.976
89	8462.829	9.079
90	8440.650	9.183
91	8328.693	9.286
92	8329.513	9.389
93	8310.985	9.492
94	8327.492	9.595
95	8230.087	9.698
96	8199.360	9.802
97	8242.220	9.905
98	8210.117	10.008
99	8141.878	10.111
100	8177.041	10.214
101	8190.021	10.317
102	8167.517	10.421
103	8154.132	10.524
104	8186.474	10.627
105	8084.282	10.730
106	8103.266	10.833
107	8098.857	10.937
108	8122.059	11.040
109	8121.675	11.143
110	8140.365	11.246
111	8039.154	11.349
112	7967.076	11.452
113	8041.052	11.556
114	8035.520	11.659
115	8078.373	11.762
116	7950.693	11.865
117	8048.783	11.968
118	7990.128	12.071
119	8035.731	12.175
120	8104.809	12.278
121	8007.051	12.381
122	8107.410	12.484
123	8158.418	12.587
124	8071.846	12.690
125	7996.162	12.794
126	8186.477	12.897
127	8152.353	13.000
128	8179.019	13.103
129	8284.453	13.206
130	8253.555	13.310
131	8307.144	13.413
132	8365.936	13.516
133	8345.532	13.619
134	8348.051	13.722
135	8415.152	13.825
136	8460.750	13.929
137	8436.545	14.032
138	8449.864	14.135
139	8463.719	14.238
140	8637.333	14.341
141	8663.268	14.444
142	8713.882	14.548
143	8823.715	14.651
144	8817.219	14.754
145	8782.263	14.857
146	8806.023	14.960
147	8988.623	15.063
148	8974.775	15.167
149	9119.219	15.270
150	9173.845	15.373
151	9245.360	15.476
152	9238.873	15.579
