# Supplementary material for: Spatial control of the APC/C ensures the rapid degradation of cyclin B1
Source: EMBO J. 2024 Aug 14;43(19):4324–55. doi: 10.1038/s44318-024-00194-2 (PMC11445581; doi:10.1038/s44318-024-00194-2)
Supplement: Supplementary file 8 — Source data Fig. 4 [file 44318_2024_194_MOESM8_ESM.zip › Figure 4/Fig 4J/SecurinWT/C2-220407_4866_7.txt]

	Plot Values	Distance
1	5598.736	0.000
2	5592.717	0.103
3	5564.298	0.206
4	5557.692	0.310
5	5525.781	0.413
6	5558.111	0.516
7	5545.530	0.619
8	5575.057	0.722
9	5567.609	0.825
10	5578.810	0.929
11	5537.229	1.032
12	5588.033	1.135
13	5587.685	1.238
14	5575.521	1.341
15	5573.563	1.444
16	5535.905	1.548
17	5570.329	1.651
18	5647.151	1.754
19	5609.884	1.857
20	5587.221	1.960
21	5558.617	2.063
22	5615.768	2.167
23	5577.011	2.270
24	5618.146	2.373
25	5645.898	2.476
26	5586.229	2.579
27	5540.900	2.683
28	5577.148	2.786
29	5557.983	2.889
30	5596.782	2.992
31	5620.657	3.095
32	5601.694	3.198
33	5595.971	3.302
34	5608.344	3.405
35	5536.024	3.508
36	5613.592	3.611
37	5613.494	3.714
38	5570.760	3.817
39	5620.096	3.921
40	5617.028	4.024
41	5563.390	4.127
42	5604.219	4.230
43	5611.475	4.333
44	5549.625	4.437
45	5608.967	4.540
46	5650.139	4.643
47	5652.608	4.746
48	5597.916	4.849
49	5650.817	4.952
50	5643.078	5.056
51	5628.290	5.159
52	5612.852	5.262
53	5651.740	5.365
54	5633.542	5.468
55	5644.046	5.571
56	5668.666	5.675
57	5697.934	5.778
58	5679.066	5.881
59	5626.352	5.984
60	5599.409	6.087
61	5605.992	6.190
62	5613.775	6.294
63	5617.638	6.397
64	5637.823	6.500
65	5656.400	6.603
66	5654.975	6.706
67	5609.793	6.810
68	5659.573	6.913
69	5651.133	7.016
70	5682.491	7.119
71	5643.043	7.222
72	5668.151	7.325
73	5645.886	7.429
74	5704.227	7.532
75	5636.772	7.635
76	5685.630	7.738
77	5685.576	7.841
78	5612.614	7.944
79	5616.265	8.048
80	5625.395	8.151
81	5663.809	8.254
82	5632.075	8.357
83	5632.438	8.460
84	5689.795	8.563
85	5616.157	8.667
86	5596.527	8.770
87	5612.018	8.873
88	5646.118	8.976
89	5609.263	9.079
90	5600.249	9.183
91	5588.915	9.286
92	5568.744	9.389
93	5601.179	9.492
94	5704.671	9.595
95	5692.543	9.698
96	5662.042	9.802
97	5658.187	9.905
98	5648.701	10.008
99	5690.331	10.111
100	5657.760	10.214
101	5690.088	10.317
102	5651.162	10.421
103	5672.377	10.524
104	5628.850	10.627
105	5620.036	10.730
106	5623.182	10.833
107	5676.782	10.937
108	5618.204	11.040
109	5651.870	11.143
110	5625.286	11.246
111	5645.574	11.349
112	5627.625	11.452
113	5571.332	11.556
114	5613.681	11.659
