# Supplementary material for: Spatial control of the APC/C ensures the rapid degradation of cyclin B1
Source: EMBO J. 2024 Aug 14;43(19):4324–55. doi: 10.1038/s44318-024-00194-2 (PMC11445581; doi:10.1038/s44318-024-00194-2)
Supplement: Supplementary file 8 — Source data Fig. 4 [file 44318_2024_194_MOESM8_ESM.zip › Figure 4/Fig 4J/SecurinWT/C1-230323_4866_6.txt]

	Plot Values	Distance
1	13548.864	0.000
2	14177.484	0.103
3	14664.219	0.206
4	14815.005	0.310
5	14873.741	0.413
6	14647.812	0.516
7	14228.902	0.619
8	14084.698	0.722
9	13807.077	0.825
10	13633.779	0.929
11	13577.048	1.032
12	13414.447	1.135
13	13220.921	1.238
14	13050.935	1.341
15	12974.020	1.444
16	12886.205	1.548
17	12706.400	1.651
18	12634.805	1.754
19	12477.177	1.857
20	12284.734	1.960
21	12143.962	2.063
22	12176.377	2.167
23	12121.711	2.270
24	11866.393	2.373
25	11787.018	2.476
26	11714.656	2.579
27	11658.311	2.683
28	11621.956	2.786
29	11558.703	2.889
30	11464.537	2.992
31	11425.610	3.095
32	11485.873	3.198
33	11514.298	3.302
34	11298.347	3.405
35	11353.756	3.508
36	11357.532	3.611
37	11476.257	3.714
38	11459.429	3.817
39	11502.174	3.921
40	11736.623	4.024
41	11849.877	4.127
42	11917.675	4.230
43	12044.770	4.333
44	12097.372	4.437
45	12130.320	4.540
46	12281.552	4.643
47	12449.255	4.746
48	12498.285	4.849
49	12370.940	4.952
50	12345.526	5.056
51	12245.579	5.159
52	12241.291	5.262
53	12254.596	5.365
54	12106.822	5.468
55	11941.996	5.571
56	11975.141	5.675
57	11935.009	5.778
58	12048.688	5.881
59	12133.768	5.984
60	12222.118	6.087
61	12418.222	6.190
62	12689.196	6.294
63	12934.217	6.397
64	13107.922	6.500
65	13262.358	6.603
66	13386.850	6.706
67	13376.382	6.810
68	13281.711	6.913
69	13159.924	7.016
70	13083.578	7.119
71	13080.943	7.222
72	13007.330	7.325
73	12680.582	7.429
74	12436.120	7.532
75	12232.946	7.635
76	11965.244	7.738
77	11695.387	7.841
78	11704.922	7.944
79	11689.089	8.048
80	11593.133	8.151
81	11541.958	8.254
82	11581.364	8.357
83	11526.701	8.460
84	11514.155	8.563
85	11513.752	8.667
86	11493.072	8.770
87	11683.532	8.873
88	11868.976	8.976
89	11987.045	9.079
90	12008.869	9.183
91	12067.612	9.286
92	12047.667	9.389
93	12118.414	9.492
94	12130.145	9.595
95	12140.617	9.698
96	12030.747	9.802
97	12144.664	9.905
98	12184.376	10.008
99	12215.837	10.111
100	12095.172	10.214
101	11914.847	10.317
102	11888.099	10.421
103	11872.928	10.524
104	11801.733	10.627
105	11910.625	10.730
106	11990.577	10.833
107	11993.682	10.937
108	11964.782	11.040
109	12055.759	11.143
110	11969.602	11.246
111	12116.367	11.349
112	12110.533	11.452
113	11977.891	11.556
114	12174.784	11.659
115	12231.877	11.762
116	12270.812	11.865
117	12287.857	11.968
118	12472.807	12.071
119	12545.945	12.175
120	12657.012	12.278
121	12736.402	12.381
122	12907.609	12.484
123	13096.201	12.587
124	13191.478	12.690
125	13435.755	12.794
126	13627.642	12.897
127	13796.787	13.000
128	13986.533	13.103
129	14091.865	13.206
130	14120.182	13.310
131	14225.124	13.413
132	14267.171	13.516
133	14230.654	13.619
134	14405.568	13.722
135	14498.572	13.825
136	14467.004	13.929
137	14749.020	14.032
138	14963.315	14.135
139	15277.521	14.238
140	15532.037	14.341
141	15856.222	14.444
142	15734.297	14.548
143	15330.795	14.651
