# Supplementary material for: Spatial control of the APC/C ensures the rapid degradation of cyclin B1
Source: EMBO J. 2024 Aug 14;43(19):4324–55. doi: 10.1038/s44318-024-00194-2 (PMC11445581; doi:10.1038/s44318-024-00194-2)
Supplement: Supplementary file 8 — Source data Fig. 4 [file 44318_2024_194_MOESM8_ESM.zip › Figure 4/Fig 4J/SecurinWT/C3-220407_4866_56.txt]

	Plot Values	Distance
1	5145.950	0.000
2	5163.836	0.103
3	5172.360	0.206
4	5169.181	0.310
5	5143.782	0.413
6	5124.124	0.516
7	5129.619	0.619
8	5157.605	0.722
9	5189.555	0.825
10	5179.521	0.929
11	5234.350	1.032
12	5213.656	1.135
13	5223.203	1.238
14	5188.952	1.341
15	5237.072	1.444
16	5179.056	1.548
17	5188.623	1.651
18	5193.324	1.754
19	5201.431	1.857
20	5249.079	1.960
21	5262.008	2.063
22	5272.896	2.167
23	5291.639	2.270
24	5331.642	2.373
25	5345.841	2.476
26	5379.007	2.579
27	5406.384	2.683
28	5420.050	2.786
29	5435.145	2.889
30	5431.060	2.992
31	5457.570	3.095
32	5402.973	3.198
33	5405.849	3.302
34	5400.516	3.405
35	5419.387	3.508
36	5433.499	3.611
37	5438.160	3.714
38	5485.442	3.817
39	5506.673	3.921
40	5552.356	4.024
41	5615.545	4.127
42	5747.303	4.230
43	5834.103	4.333
44	5826.040	4.437
45	5892.989	4.540
46	5903.313	4.643
47	5935.859	4.746
48	5933.440	4.849
49	5945.176	4.952
50	5986.111	5.056
51	5985.478	5.159
52	5928.384	5.262
53	5966.401	5.365
54	5872.233	5.468
55	5864.217	5.571
56	5840.043	5.675
57	5771.149	5.778
58	5734.790	5.881
59	5780.560	5.984
60	5743.979	6.087
61	5714.873	6.190
62	5774.126	6.294
63	5920.005	6.397
64	5919.057	6.500
65	5955.010	6.603
66	5980.180	6.706
67	5991.886	6.810
68	5997.061	6.913
69	5955.176	7.016
70	5913.873	7.119
71	5916.205	7.222
72	5878.159	7.325
73	5841.566	7.429
74	5760.104	7.532
75	5700.372	7.635
76	5637.266	7.738
77	5526.508	7.841
78	5532.995	7.944
79	5506.226	8.048
80	5506.821	8.151
81	5577.810	8.254
82	5592.269	8.357
83	5639.358	8.460
84	5674.202	8.563
85	5677.212	8.667
86	5710.663	8.770
87	5703.542	8.873
88	5683.426	8.976
89	5683.374	9.079
90	5601.132	9.183
91	5571.890	9.286
92	5436.786	9.389
93	5345.668	9.492
94	5276.942	9.595
95	5268.123	9.698
96	5224.931	9.802
97	5230.216	9.905
98	5198.581	10.008
99	5160.616	10.111
100	5159.229	10.214
101	5213.344	10.317
102	5172.256	10.421
103	5201.600	10.524
104	5216.913	10.627
105	5212.253	10.730
106	5238.548	10.833
107	5199.178	10.937
108	5185.713	11.040
109	5229.115	11.143
110	5230.080	11.246
111	5233.306	11.349
112	5198.647	11.452
113	5210.150	11.556
