# Supplementary material for: Spatial control of the APC/C ensures the rapid degradation of cyclin B1
Source: EMBO J. 2024 Aug 14;43(19):4324–55. doi: 10.1038/s44318-024-00194-2 (PMC11445581; doi:10.1038/s44318-024-00194-2)
Supplement: Supplementary file 8 — Source data Fig. 4 [file 44318_2024_194_MOESM8_ESM.zip › Figure 4/Fig 4J/SecurinWT/C3-220407_4866_2.txt]

	Plot Values	Distance
1	5256.807	0.000
2	5247.544	0.103
3	5277.172	0.206
4	5234.330	0.310
5	5256.398	0.413
6	5276.626	0.516
7	5251.261	0.619
8	5281.945	0.722
9	5242.466	0.825
10	5272.670	0.929
11	5247.253	1.032
12	5295.758	1.135
13	5248.984	1.238
14	5258.834	1.341
15	5218.107	1.444
16	5228.835	1.548
17	5235.643	1.651
18	5263.890	1.754
19	5276.603	1.857
20	5272.251	1.960
21	5264.958	2.063
22	5264.216	2.167
23	5277.355	2.270
24	5220.963	2.373
25	5179.517	2.476
26	5245.000	2.579
27	5275.954	2.683
28	5233.691	2.786
29	5227.752	2.889
30	5286.911	2.992
31	5324.160	3.095
32	5309.984	3.198
33	5287.368	3.302
34	5319.379	3.405
35	5367.401	3.508
36	5435.206	3.611
37	5492.529	3.714
38	5452.808	3.817
39	5462.057	3.921
40	5450.016	4.024
41	5486.915	4.127
42	5513.714	4.230
43	5530.189	4.333
44	5596.787	4.437
45	5568.551	4.540
46	5542.435	4.643
47	5532.558	4.746
48	5522.269	4.849
49	5494.762	4.952
50	5537.900	5.056
51	5514.541	5.159
52	5528.788	5.262
53	5549.806	5.365
54	5622.400	5.468
55	5625.611	5.571
56	5616.803	5.675
57	5636.886	5.778
58	5626.545	5.881
59	5630.453	5.984
60	5653.895	6.087
61	5650.199	6.190
62	5693.960	6.294
63	5676.480	6.397
64	5646.978	6.500
65	5648.871	6.603
66	5719.894	6.706
67	5693.809	6.810
68	5649.289	6.913
69	5705.720	7.016
70	5636.966	7.119
71	5593.087	7.222
72	5570.265	7.325
73	5516.554	7.429
74	5488.001	7.532
75	5418.499	7.635
76	5381.448	7.738
77	5307.950	7.841
78	5308.799	7.944
79	5270.799	8.048
80	5252.069	8.151
81	5215.625	8.254
82	5227.709	8.357
83	5236.298	8.460
84	5261.565	8.563
85	5266.946	8.667
86	5218.420	8.770
87	5213.877	8.873
88	5244.273	8.976
89	5244.336	9.079
90	5254.265	9.183
91	5223.063	9.286
92	5237.898	9.389
93	5249.080	9.492
94	5271.664	9.595
95	5203.505	9.698
96	5235.197	9.802
97	5248.651	9.905
98	5242.971	10.008
99	5161.056	10.111
100	5148.851	10.214
101	5156.293	10.317
102	5212.420	10.421
103	5192.376	10.524
104	5234.866	10.627
105	5261.143	10.730
106	5259.316	10.833
107	5214.352	10.937
108	5245.332	11.040
109	5211.625	11.143
110	5182.380	11.246
111	5219.556	11.349
112	5176.217	11.452
113	5190.259	11.556
114	5188.106	11.659
