# Supplementary material for: Spatial control of the APC/C ensures the rapid degradation of cyclin B1
Source: EMBO J. 2024 Aug 14;43(19):4324–55. doi: 10.1038/s44318-024-00194-2 (PMC11445581; doi:10.1038/s44318-024-00194-2)
Supplement: Supplementary file 8 — Source data Fig. 4 [file 44318_2024_194_MOESM8_ESM.zip › Figure 4/Fig 4J/SecurinWT/C1-230323_4866_5.txt]

	Plot Values	Distance
1	10517.081	0.000
2	10425.550	0.103
3	10389.214	0.206
4	10425.226	0.310
5	10416.580	0.413
6	10239.225	0.516
7	10269.483	0.619
8	10371.974	0.722
9	10435.231	0.825
10	10400.311	0.929
11	10382.318	1.032
12	10358.483	1.135
13	10269.795	1.238
14	10299.486	1.341
15	10193.073	1.444
16	10300.157	1.548
17	10228.071	1.651
18	10158.146	1.754
19	10150.796	1.857
20	10180.585	1.960
21	10140.064	2.063
22	10117.952	2.167
23	10029.469	2.270
24	9937.206	2.373
25	9933.341	2.476
26	9843.942	2.579
27	9817.478	2.683
28	9812.419	2.786
29	9780.848	2.889
30	9724.221	2.992
31	9660.443	3.095
32	9501.027	3.198
33	9470.152	3.302
34	9458.187	3.405
35	9428.445	3.508
36	9342.896	3.611
37	9467.805	3.714
38	9391.769	3.817
39	9377.588	3.921
40	9448.582	4.024
41	9343.957	4.127
42	9348.800	4.230
43	9324.626	4.333
44	9294.926	4.437
45	9428.569	4.540
46	9506.284	4.643
47	9493.579	4.746
48	9535.375	4.849
49	9610.907	4.952
50	9716.872	5.056
51	9692.552	5.159
52	9726.665	5.262
53	9720.536	5.365
54	9824.868	5.468
55	9790.050	5.571
56	9759.621	5.675
57	9766.185	5.778
58	9784.444	5.881
59	9782.158	5.984
60	9723.754	6.087
61	9663.109	6.190
62	9704.531	6.294
63	9709.626	6.397
64	9689.474	6.500
65	9726.079	6.603
66	9706.057	6.706
67	9629.521	6.810
68	9627.667	6.913
69	9598.477	7.016
70	9564.551	7.119
71	9633.606	7.222
72	9602.007	7.325
73	9683.556	7.429
74	9711.733	7.532
75	9689.228	7.635
76	9674.145	7.738
77	9654.915	7.841
78	9591.516	7.944
79	9617.047	8.048
80	9625.209	8.151
81	9551.474	8.254
82	9609.967	8.357
83	9662.910	8.460
84	9666.825	8.563
85	9722.789	8.667
86	9711.000	8.770
87	9685.509	8.873
88	9698.503	8.976
89	9716.641	9.079
90	9732.973	9.183
91	9728.662	9.286
92	9649.846	9.389
93	9647.146	9.492
94	9534.517	9.595
95	9535.053	9.698
96	9496.656	9.802
97	9406.518	9.905
98	9445.196	10.008
99	9384.949	10.111
100	9443.319	10.214
101	9395.004	10.317
102	9397.298	10.421
103	9528.694	10.524
104	9533.602	10.627
105	9556.483	10.730
106	9457.873	10.833
107	9435.417	10.937
108	9524.999	11.040
109	9559.276	11.143
110	9616.866	11.246
111	9703.951	11.349
112	9636.820	11.452
113	9740.452	11.556
114	9722.592	11.659
115	9743.725	11.762
116	9841.873	11.865
117	9870.108	11.968
118	9887.117	12.071
119	9973.287	12.175
120	10039.644	12.278
121	10129.582	12.381
122	10133.224	12.484
123	10282.908	12.587
124	10360.174	12.690
125	10613.581	12.794
126	10703.646	12.897
127	10838.347	13.000
128	11161.794	13.103
129	11279.112	13.206
130	11350.534	13.310
131	11348.115	13.413
132	11069.702	13.516
133	10668.577	13.619
