# Supplementary material for: Spatial control of the APC/C ensures the rapid degradation of cyclin B1
Source: EMBO J. 2024 Aug 14;43(19):4324–55. doi: 10.1038/s44318-024-00194-2 (PMC11445581; doi:10.1038/s44318-024-00194-2)
Supplement: Supplementary file 8 — Source data Fig. 4 [file 44318_2024_194_MOESM8_ESM.zip › Figure 4/Fig 4J/SecurinWT/C1-230323_4866_4.txt]

	Plot Values	Distance
1	12765.764	0.000
2	12672.506	0.103
3	12360.742	0.206
4	12039.975	0.310
5	11811.117	0.413
6	11613.751	0.516
7	11458.801	0.619
8	11318.229	0.722
9	11239.533	0.825
10	11144.676	0.929
11	11068.714	1.032
12	10935.355	1.135
13	10976.723	1.238
14	11081.724	1.341
15	11004.287	1.444
16	11031.918	1.548
17	10961.472	1.651
18	10897.424	1.754
19	10838.555	1.857
20	10824.316	1.960
21	10750.742	2.063
22	10707.422	2.167
23	10724.027	2.270
24	10667.088	2.373
25	10662.538	2.476
26	10634.816	2.579
27	10626.695	2.683
28	10738.855	2.786
29	10764.924	2.889
30	10734.678	2.992
31	10861.211	3.095
32	10827.592	3.198
33	10758.492	3.302
34	10766.161	3.405
35	10802.146	3.508
36	10810.362	3.611
37	10720.865	3.714
38	10784.554	3.817
39	10822.758	3.921
40	10797.132	4.024
41	10740.878	4.127
42	10791.102	4.230
43	10742.879	4.333
44	10851.922	4.437
45	10882.845	4.540
46	10844.566	4.643
47	10887.199	4.746
48	10945.125	4.849
49	10987.854	4.952
50	11018.658	5.056
51	11091.643	5.159
52	11210.076	5.262
53	11254.908	5.365
54	11300.977	5.468
55	11368.081	5.571
56	11450.566	5.675
57	11533.214	5.778
58	11649.989	5.881
59	11574.571	5.984
60	11608.164	6.087
61	11577.677	6.190
62	11453.485	6.294
63	11564.502	6.397
64	11508.771	6.500
65	11435.753	6.603
66	11397.825	6.706
67	11233.974	6.810
68	11233.224	6.913
69	11163.173	7.016
70	11038.605	7.119
71	11038.596	7.222
72	11012.291	7.325
73	11007.217	7.429
74	10868.355	7.532
75	10922.713	7.635
76	10869.237	7.738
77	10816.683	7.841
78	10828.986	7.944
79	10803.731	8.048
80	10801.154	8.151
81	10805.102	8.254
82	10710.486	8.357
83	10760.038	8.460
84	10827.691	8.563
85	10798.519	8.667
86	10830.038	8.770
87	10804.738	8.873
88	10827.425	8.976
89	10939.469	9.079
90	11011.803	9.183
91	10996.169	9.286
92	11061.812	9.389
93	11053.532	9.492
94	11136.326	9.595
95	11115.014	9.698
96	11146.939	9.802
97	11187.372	9.905
98	11198.006	10.008
99	11174.981	10.111
100	11264.264	10.214
101	11237.555	10.317
102	11320.584	10.421
103	11331.661	10.524
104	11299.705	10.627
105	11238.822	10.730
106	11152.678	10.833
107	11188.186	10.937
108	11226.799	11.040
109	11433.858	11.143
110	11580.495	11.246
111	11626.553	11.349
112	11824.174	11.452
113	12023.701	11.556
114	12206.081	11.659
115	12554.917	11.762
116	12582.933	11.865
117	12740.483	11.968
118	12949.533	12.071
119	13151.377	12.175
120	13399.781	12.278
121	13403.455	12.381
