# Supplementary material for: Spatial control of the APC/C ensures the rapid degradation of cyclin B1
Source: EMBO J. 2024 Aug 14;43(19):4324–55. doi: 10.1038/s44318-024-00194-2 (PMC11445581; doi:10.1038/s44318-024-00194-2)
Supplement: Supplementary file 8 — Source data Fig. 4 [file 44318_2024_194_MOESM8_ESM.zip › Figure 4/Fig 4J/SecurinWT/C2-220407_4866_5.txt]

	Plot Values	Distance
1	6831.262	0.000
2	6840.331	0.103
3	6828.637	0.206
4	6853.408	0.310
5	6841.840	0.413
6	6937.869	0.516
7	6897.369	0.619
8	6961.449	0.722
9	6964.331	0.825
10	6945.172	0.929
11	6886.297	1.032
12	6861.791	1.135
13	6917.736	1.238
14	6934.796	1.341
15	6942.998	1.444
16	6935.760	1.548
17	6946.416	1.651
18	6993.876	1.754
19	6971.982	1.857
20	6928.964	1.960
21	6900.330	2.063
22	6898.442	2.167
23	6888.347	2.270
24	6907.567	2.373
25	6883.756	2.476
26	6888.245	2.579
27	6837.083	2.683
28	6897.284	2.786
29	6823.638	2.889
30	6788.354	2.992
31	6785.576	3.095
32	6835.415	3.198
33	6804.281	3.302
34	6868.092	3.405
35	6841.116	3.508
36	6837.964	3.611
37	6844.524	3.714
38	6897.110	3.817
39	6922.234	3.921
40	6923.166	4.024
41	6945.735	4.127
42	7008.074	4.230
43	6996.557	4.333
44	6960.583	4.437
45	6933.841	4.540
46	6964.244	4.643
47	6980.259	4.746
48	6993.841	4.849
49	6984.379	4.952
50	6968.071	5.056
51	6975.452	5.159
52	6936.861	5.262
53	7011.507	5.365
54	6979.697	5.468
55	6972.553	5.571
56	7048.269	5.675
57	7010.160	5.778
58	7144.568	5.881
59	7107.497	5.984
60	7072.456	6.087
61	7100.727	6.190
62	7053.500	6.294
63	7050.834	6.397
64	7086.821	6.500
65	7076.510	6.603
66	7080.989	6.706
67	7047.257	6.810
68	6982.168	6.913
69	6979.715	7.016
70	6986.812	7.119
71	6938.066	7.222
72	6973.149	7.325
73	6988.535	7.429
74	6989.480	7.532
75	6988.085	7.635
76	6976.078	7.738
77	7038.859	7.841
78	6991.681	7.944
79	6988.015	8.048
80	6997.600	8.151
81	7001.675	8.254
82	7019.400	8.357
83	6941.459	8.460
84	6932.237	8.563
85	6996.306	8.667
86	6968.688	8.770
87	7010.575	8.873
88	7022.154	8.976
89	7075.019	9.079
90	6941.556	9.183
91	6996.014	9.286
92	6940.968	9.389
93	6960.851	9.492
94	6938.605	9.595
95	6922.833	9.698
96	6938.346	9.802
97	7000.212	9.905
98	7000.640	10.008
99	6936.310	10.111
100	6959.206	10.214
101	6980.028	10.317
102	6985.994	10.421
103	7017.385	10.524
104	6954.065	10.627
105	6936.369	10.730
106	6937.191	10.833
