# Supplementary material for: Spatial control of the APC/C ensures the rapid degradation of cyclin B1
Source: EMBO J. 2024 Aug 14;43(19):4324–55. doi: 10.1038/s44318-024-00194-2 (PMC11445581; doi:10.1038/s44318-024-00194-2)
Supplement: Supplementary file 8 — Source data Fig. 4 [file 44318_2024_194_MOESM8_ESM.zip › Figure 4/Fig 4J/SecurinWT/C3-220407_4866_3.txt]

	Plot Values	Distance
1	5310.702	0.000
2	5298.219	0.103
3	5338.850	0.206
4	5302.753	0.310
5	5301.839	0.413
6	5356.731	0.516
7	5388.446	0.619
8	5362.686	0.722
9	5411.984	0.825
10	5412.836	0.929
11	5411.753	1.032
12	5402.706	1.135
13	5457.585	1.238
14	5465.378	1.341
15	5460.516	1.444
16	5454.451	1.548
17	5505.567	1.651
18	5530.115	1.754
19	5537.799	1.857
20	5566.296	1.960
21	5644.032	2.063
22	5730.109	2.167
23	5771.033	2.270
24	5829.938	2.373
25	5830.934	2.476
26	5892.061	2.579
27	5939.017	2.683
28	5970.544	2.786
29	6006.115	2.889
30	6021.174	2.992
31	6061.863	3.095
32	6123.225	3.198
33	6143.032	3.302
34	6215.901	3.405
35	6351.195	3.508
36	6409.223	3.611
37	6529.802	3.714
38	6548.236	3.817
39	6669.547	3.921
40	6810.667	4.024
41	6889.429	4.127
42	7038.840	4.230
43	7076.431	4.333
44	7203.630	4.437
45	7371.789	4.540
46	7460.036	4.643
47	7456.584	4.746
48	7449.714	4.849
49	7406.230	4.952
50	7406.812	5.056
51	7356.176	5.159
52	7340.573	5.262
53	7321.497	5.365
54	7237.601	5.468
55	7104.703	5.571
56	7106.954	5.675
57	7091.359	5.778
58	7002.311	5.881
59	6938.367	5.984
60	6747.788	6.087
61	6704.017	6.190
62	6653.553	6.294
63	6554.626	6.397
64	6459.312	6.500
65	6381.433	6.603
66	6360.747	6.706
67	6326.364	6.810
68	6244.063	6.913
69	6183.068	7.016
70	6080.751	7.119
71	6031.788	7.222
72	5917.482	7.325
73	5840.286	7.429
74	5769.533	7.532
75	5662.834	7.635
76	5611.090	7.738
77	5580.249	7.841
78	5540.423	7.944
79	5450.030	8.048
80	5450.867	8.151
81	5396.395	8.254
82	5422.888	8.357
83	5416.437	8.460
84	5388.762	8.563
85	5400.997	8.667
86	5396.259	8.770
87	5417.732	8.873
88	5426.954	8.976
89	5416.135	9.079
90	5428.107	9.183
91	5457.268	9.286
92	5400.315	9.389
93	5399.104	9.492
94	5388.492	9.595
95	5427.905	9.698
96	5455.324	9.802
97	5445.403	9.905
98	5488.908	10.008
99	5494.774	10.111
100	5484.315	10.214
101	5454.044	10.317
102	5469.185	10.421
103	5480.919	10.524
104	5467.534	10.627
105	5524.018	10.730
106	5453.710	10.833
107	5426.018	10.937
108	5405.035	11.040
109	5412.597	11.143
110	5409.141	11.246
111	5373.772	11.349
112	5412.267	11.452
113	5430.941	11.556
114	5436.395	11.659
115	5421.358	11.762
116	5429.561	11.865
117	5482.776	11.968
