# Supplementary material for: Spatial control of the APC/C ensures the rapid degradation of cyclin B1
Source: EMBO J. 2024 Aug 14;43(19):4324–55. doi: 10.1038/s44318-024-00194-2 (PMC11445581; doi:10.1038/s44318-024-00194-2)
Supplement: Supplementary file 8 — Source data Fig. 4 [file 44318_2024_194_MOESM8_ESM.zip › Figure 4/Fig 4J/SecurinWT/C1-230323_4866_0.txt]

	Plot Values	Distance
1	12276.699	0.000
2	12400.024	0.103
3	12482.516	0.206
4	12381.393	0.310
5	12172.323	0.413
6	12022.102	0.516
7	11769.671	0.619
8	11576.054	0.722
9	11413.856	0.825
10	11073.994	0.929
11	11083.951	1.032
12	11060.041	1.135
13	10960.900	1.238
14	10915.469	1.341
15	10848.295	1.444
16	10877.408	1.548
17	10700.754	1.651
18	10728.848	1.754
19	10681.387	1.857
20	10649.820	1.960
21	10636.039	2.063
22	10655.895	2.167
23	10485.800	2.270
24	10429.200	2.373
25	10438.755	2.476
26	10345.922	2.579
27	10405.322	2.683
28	10385.730	2.786
29	10400.606	2.889
30	10478.820	2.992
31	10458.992	3.095
32	10459.794	3.198
33	10507.685	3.302
34	10503.534	3.405
35	10431.691	3.508
36	10370.678	3.611
37	10220.208	3.714
38	10244.344	3.817
39	10157.504	3.921
40	10243.393	4.024
41	10148.578	4.127
42	10242.437	4.230
43	10294.146	4.333
44	10278.708	4.437
45	10333.857	4.540
46	10320.229	4.643
47	10259.863	4.746
48	10313.945	4.849
49	10283.636	4.952
50	10247.418	5.056
51	10305.406	5.159
52	10280.861	5.262
53	10321.423	5.365
54	10380.875	5.468
55	10489.320	5.571
56	10592.211	5.675
57	10678.676	5.778
58	10594.720	5.881
59	10635.951	5.984
60	10577.643	6.087
61	10540.831	6.190
62	10554.727	6.294
63	10518.813	6.397
64	10675.387	6.500
65	10554.163	6.603
66	10653.254	6.706
67	10600.594	6.810
68	10671.242	6.913
69	10664.550	7.016
70	10670.362	7.119
71	10565.579	7.222
72	10551.854	7.325
73	10573.690	7.429
74	10485.778	7.532
75	10565.782	7.635
76	10548.455	7.738
77	10568.509	7.841
78	10542.978	7.944
79	10594.862	8.048
80	10616.787	8.151
81	10667.442	8.254
82	10597.678	8.357
83	10622.937	8.460
84	10733.185	8.563
85	10624.510	8.667
86	10504.208	8.770
87	10564.291	8.873
88	10360.336	8.976
89	10419.938	9.079
90	10410.413	9.183
91	10319.702	9.286
92	10274.432	9.389
93	10246.318	9.492
94	10087.175	9.595
95	10136.863	9.698
96	10119.758	9.802
97	10066.893	9.905
98	10008.412	10.008
99	10018.602	10.111
100	10046.358	10.214
101	10055.070	10.317
102	10075.212	10.421
103	10122.331	10.524
104	10138.844	10.627
105	10156.229	10.730
106	10129.420	10.833
107	10124.482	10.937
108	10182.359	11.040
109	10185.904	11.143
110	10187.082	11.246
111	10214.613	11.349
112	10255.693	11.452
113	10177.063	11.556
114	10181.715	11.659
115	10199.330	11.762
116	10313.983	11.865
117	10335.753	11.968
118	10372.311	12.071
119	10370.111	12.175
120	10444.237	12.278
121	10391.078	12.381
122	10407.738	12.484
123	10426.801	12.587
124	10421.901	12.690
125	10406.416	12.794
126	10374.690	12.897
127	10516.328	13.000
128	10609.851	13.103
129	10634.978	13.206
130	10720.528	13.310
131	10764.560	13.413
132	10874.106	13.516
133	10817.289	13.619
134	10863.226	13.722
135	10918.371	13.825
136	10930.196	13.929
137	10673.851	14.032
138	10891.167	14.135
139	11041.059	14.238
140	11120.929	14.341
141	11366.849	14.444
142	11531.518	14.548
143	11671.168	14.651
144	11819.494	14.754
145	11826.946	14.857
