# Supplementary material for: Spatial control of the APC/C ensures the rapid degradation of cyclin B1
Source: EMBO J. 2024 Aug 14;43(19):4324–55. doi: 10.1038/s44318-024-00194-2 (PMC11445581; doi:10.1038/s44318-024-00194-2)
Supplement: Supplementary file 8 — Source data Fig. 4 [file 44318_2024_194_MOESM8_ESM.zip › Figure 4/Fig 4J/SecurinWT/C3-220407_4866_7.txt]

	Plot Values	Distance
1	5208.809	0.000
2	5223.389	0.103
3	5161.734	0.206
4	5174.343	0.310
5	5121.068	0.413
6	5134.061	0.516
7	5187.383	0.619
8	5190.560	0.722
9	5162.667	0.825
10	5189.949	0.929
11	5158.737	1.032
12	5216.979	1.135
13	5198.176	1.238
14	5174.730	1.341
15	5180.131	1.444
16	5156.338	1.548
17	5149.886	1.651
18	5220.221	1.754
19	5170.407	1.857
20	5151.250	1.960
21	5156.482	2.063
22	5233.651	2.167
23	5197.126	2.270
24	5215.647	2.373
25	5251.895	2.476
26	5230.242	2.579
27	5238.690	2.683
28	5303.032	2.786
29	5280.542	2.889
30	5265.010	2.992
31	5297.833	3.095
32	5284.955	3.198
33	5308.675	3.302
34	5368.338	3.405
35	5301.969	3.508
36	5380.722	3.611
37	5388.486	3.714
38	5436.466	3.817
39	5531.234	3.921
40	5586.592	4.024
41	5530.988	4.127
42	5591.330	4.230
43	5617.167	4.333
44	5567.090	4.437
45	5608.084	4.540
46	5611.062	4.643
47	5602.768	4.746
48	5566.153	4.849
49	5527.334	4.952
50	5519.091	5.056
51	5489.447	5.159
52	5482.409	5.262
53	5581.129	5.365
54	5587.922	5.468
55	5655.204	5.571
56	5706.557	5.675
57	5750.961	5.778
58	5801.721	5.881
59	5833.243	5.984
60	5832.271	6.087
61	5871.550	6.190
62	5882.456	6.294
63	5923.152	6.397
64	5967.989	6.500
65	5987.156	6.603
66	6007.773	6.706
67	5919.283	6.810
68	5945.486	6.913
69	5900.940	7.016
70	5935.027	7.119
71	5842.047	7.222
72	5797.266	7.325
73	5708.672	7.429
74	5639.350	7.532
75	5544.741	7.635
76	5498.896	7.738
77	5484.718	7.841
78	5358.816	7.944
79	5327.144	8.048
80	5325.500	8.151
81	5341.496	8.254
82	5339.961	8.357
83	5344.422	8.460
84	5353.762	8.563
85	5326.095	8.667
86	5323.932	8.770
87	5304.286	8.873
88	5271.335	8.976
89	5263.694	9.079
90	5277.586	9.183
91	5243.981	9.286
92	5234.994	9.389
93	5239.737	9.492
94	5300.379	9.595
95	5279.605	9.698
96	5233.219	9.802
97	5217.686	9.905
98	5201.988	10.008
99	5276.046	10.111
100	5218.905	10.214
101	5243.424	10.317
102	5226.198	10.421
103	5231.451	10.524
104	5260.642	10.627
105	5246.357	10.730
106	5227.915	10.833
107	5252.711	10.937
108	5221.675	11.040
109	5257.503	11.143
110	5248.284	11.246
111	5246.583	11.349
112	5251.631	11.452
113	5213.599	11.556
114	5245.986	11.659
