# Supplementary material for: Spatial control of the APC/C ensures the rapid degradation of cyclin B1
Source: EMBO J. 2024 Aug 14;43(19):4324–55. doi: 10.1038/s44318-024-00194-2 (PMC11445581; doi:10.1038/s44318-024-00194-2)
Supplement: Supplementary file 8 — Source data Fig. 4 [file 44318_2024_194_MOESM8_ESM.zip › Figure 4/Fig 4J/SecurinWT/C1-230323_4866_1.txt]

	Plot Values	Distance
1	12237.126	0.000
2	12341.922	0.103
3	12195.219	0.206
4	11915.563	0.310
5	11576.615	0.413
6	11262.200	0.516
7	10984.311	0.619
8	10786.966	0.722
9	10723.761	0.825
10	10647.812	0.929
11	10675.161	1.032
12	10653.751	1.135
13	10743.899	1.238
14	10705.300	1.341
15	10784.616	1.444
16	10716.153	1.548
17	10491.617	1.651
18	10524.174	1.754
19	10435.490	1.857
20	10367.896	1.960
21	10389.350	2.063
22	10317.064	2.167
23	10339.066	2.270
24	10302.461	2.373
25	10248.934	2.476
26	10111.945	2.579
27	10069.604	2.683
28	9973.593	2.786
29	9877.258	2.889
30	9884.925	2.992
31	9926.152	3.095
32	9858.164	3.198
33	9780.917	3.302
34	9777.271	3.405
35	9824.901	3.508
36	9925.583	3.611
37	9972.829	3.714
38	10034.844	3.817
39	10077.096	3.921
40	10209.363	4.024
41	10390.301	4.127
42	10424.703	4.230
43	10546.651	4.333
44	10728.616	4.437
45	10662.680	4.540
46	10690.749	4.643
47	10681.021	4.746
48	10665.223	4.849
49	10726.173	4.952
50	10680.555	5.056
51	10669.562	5.159
52	10625.950	5.262
53	10608.030	5.365
54	10668.155	5.468
55	10648.062	5.571
56	10740.031	5.675
57	10909.913	5.778
58	10853.177	5.881
59	10873.163	5.984
60	10920.348	6.087
61	10986.353	6.190
62	10925.152	6.294
63	10804.456	6.397
64	10754.772	6.500
65	10524.558	6.603
66	10490.523	6.706
67	10306.388	6.810
68	10150.451	6.913
69	10031.375	7.016
70	9963.241	7.119
71	9832.833	7.222
72	9849.857	7.325
73	9747.873	7.429
74	9679.425	7.532
75	9709.062	7.635
76	9815.314	7.738
77	9839.374	7.841
78	9862.412	7.944
79	9850.542	8.048
80	10005.831	8.151
81	10028.006	8.254
82	10081.758	8.357
83	10194.343	8.460
84	10217.283	8.563
85	10276.912	8.667
86	10275.470	8.770
87	10350.723	8.873
88	10507.465	8.976
89	10565.207	9.079
90	10547.576	9.183
91	10675.437	9.286
92	10605.315	9.389
93	10611.486	9.492
94	10588.485	9.595
95	10505.203	9.698
96	10624.896	9.802
97	10678.012	9.905
98	10584.741	10.008
99	10600.183	10.111
100	10376.696	10.214
101	10295.934	10.317
102	10177.864	10.421
103	10115.978	10.524
104	10145.131	10.627
105	10139.965	10.730
106	10150.109	10.833
107	10138.472	10.937
108	10161.693	11.040
109	10287.559	11.143
110	10255.315	11.246
111	10265.139	11.349
112	10431.080	11.452
113	10483.968	11.556
114	10640.363	11.659
115	10647.845	11.762
116	10729.047	11.865
117	10822.387	11.968
118	10865.158	12.071
119	10942.268	12.175
120	11134.661	12.278
121	11104.851	12.381
122	11244.043	12.484
123	11412.562	12.587
124	11587.961	12.690
125	11737.024	12.794
126	11968.941	12.897
127	12082.925	13.000
