# Supplementary material for: Spatial control of the APC/C ensures the rapid degradation of cyclin B1
Source: EMBO J. 2024 Aug 14;43(19):4324–55. doi: 10.1038/s44318-024-00194-2 (PMC11445581; doi:10.1038/s44318-024-00194-2)
Supplement: Supplementary file 8 — Source data Fig. 4 [file 44318_2024_194_MOESM8_ESM.zip › Figure 4/Fig 4J/SecurinWT/C1-230323_4866_3.txt]

	Plot Values	Distance
1	13492.672	0.000
2	14192.893	0.103
3	14481.692	0.206
4	14617.017	0.310
5	14492.609	0.413
6	14105.022	0.516
7	13662.827	0.619
8	13211.459	0.722
9	12867.216	0.825
10	12611.069	0.929
11	12374.366	1.032
12	12039.273	1.135
13	11781.327	1.238
14	11586.297	1.341
15	11474.855	1.444
16	11508.127	1.548
17	11441.880	1.651
18	11372.372	1.754
19	11319.968	1.857
20	11176.735	1.960
21	11146.154	2.063
22	11138.438	2.167
23	11130.352	2.270
24	11021.491	2.373
25	11077.055	2.476
26	11092.416	2.579
27	11057.887	2.683
28	10924.464	2.786
29	10823.808	2.889
30	10840.939	2.992
31	10793.246	3.095
32	10934.525	3.198
33	10899.799	3.302
34	10942.908	3.405
35	11005.458	3.508
36	11028.246	3.611
37	11058.148	3.714
38	11039.102	3.817
39	10974.998	3.921
40	10955.868	4.024
41	11009.990	4.127
42	10964.679	4.230
43	10878.808	4.333
44	11028.462	4.437
45	10955.943	4.540
46	10970.899	4.643
47	10895.764	4.746
48	10988.566	4.849
49	11023.059	4.952
50	10974.585	5.056
51	10941.925	5.159
52	10924.456	5.262
53	10953.772	5.365
54	11017.496	5.468
55	11031.669	5.571
56	11025.896	5.675
57	11040.901	5.778
58	11076.745	5.881
59	11166.121	5.984
60	11218.770	6.087
61	11307.191	6.190
62	11379.976	6.294
63	11436.900	6.397
64	11435.977	6.500
65	11358.381	6.603
66	11406.024	6.706
67	11426.977	6.810
68	11429.018	6.913
69	11442.899	7.016
70	11479.146	7.119
71	11498.844	7.222
72	11461.714	7.325
73	11224.647	7.429
74	11106.843	7.532
75	11248.951	7.635
76	11170.974	7.738
77	11141.899	7.841
78	10944.226	7.944
79	10938.043	8.048
80	10908.218	8.151
81	10967.399	8.254
82	10966.146	8.357
83	10970.570	8.460
84	10918.436	8.563
85	10865.314	8.667
86	10877.469	8.770
87	10917.770	8.873
88	10805.279	8.976
89	10722.062	9.079
90	10844.028	9.183
91	10834.619	9.286
92	10696.973	9.389
93	10678.838	9.492
94	10679.050	9.595
95	10693.372	9.698
96	10663.159	9.802
97	10634.141	9.905
98	10621.226	10.008
99	10708.746	10.111
100	10737.308	10.214
101	10824.630	10.317
102	10776.694	10.421
103	10803.839	10.524
104	10936.239	10.627
105	10963.352	10.730
106	11017.407	10.833
107	11157.798	10.937
108	11349.980	11.040
109	11505.798	11.143
110	11608.771	11.246
111	11831.134	11.349
112	12003.852	11.452
113	12193.705	11.556
114	12528.493	11.659
115	12724.796	11.762
116	12833.995	11.865
117	13004.707	11.968
118	13031.715	12.071
119	13329.573	12.175
120	13682.882	12.278
121	13795.475	12.381
