# Supplementary material for: Spatial control of the APC/C ensures the rapid degradation of cyclin B1
Source: EMBO J. 2024 Aug 14;43(19):4324–55. doi: 10.1038/s44318-024-00194-2 (PMC11445581; doi:10.1038/s44318-024-00194-2)
Supplement: Supplementary file 8 — Source data Fig. 4 [file 44318_2024_194_MOESM8_ESM.zip › Figure 4/Fig 4J/SecurinWT/C2-220407_4866_2.txt]

	Plot Values	Distance
1	7102.511	0.000
2	7046.667	0.103
3	7162.452	0.206
4	7113.889	0.310
5	7143.946	0.413
6	7123.481	0.516
7	7189.771	0.619
8	7200.466	0.722
9	7133.823	0.825
10	7112.152	0.929
11	7174.163	1.032
12	7212.952	1.135
13	7178.994	1.238
14	7158.685	1.341
15	7122.327	1.444
16	7186.742	1.548
17	7139.356	1.651
18	7188.925	1.754
19	7211.921	1.857
20	7250.728	1.960
21	7186.194	2.063
22	7226.498	2.167
23	7219.375	2.270
24	7178.958	2.373
25	7097.505	2.476
26	7215.177	2.579
27	7204.521	2.683
28	7128.591	2.786
29	7132.584	2.889
30	7227.623	2.992
31	7236.439	3.095
32	7191.188	3.198
33	7251.086	3.302
34	7182.143	3.405
35	7224.272	3.508
36	7237.644	3.611
37	7218.049	3.714
38	7106.003	3.817
39	7076.492	3.921
40	7070.131	4.024
41	7064.916	4.127
42	7058.239	4.230
43	7131.479	4.333
44	7139.938	4.437
45	7157.479	4.540
46	7073.286	4.643
47	7083.108	4.746
48	7144.176	4.849
49	7060.271	4.952
50	7122.702	5.056
51	7131.414	5.159
52	7112.591	5.262
53	7101.454	5.365
54	7124.825	5.468
55	7175.594	5.571
56	7146.539	5.675
57	7096.283	5.778
58	7087.306	5.881
59	7139.982	5.984
60	7089.810	6.087
61	7008.794	6.190
62	7049.464	6.294
63	7012.145	6.397
64	7016.074	6.500
65	6992.349	6.603
66	7034.978	6.706
67	7002.473	6.810
68	6992.900	6.913
69	7062.906	7.016
70	7011.617	7.119
71	7052.939	7.222
72	7022.965	7.325
73	7104.014	7.429
74	7114.575	7.532
75	7124.392	7.635
76	7093.347	7.738
77	7029.021	7.841
78	7138.031	7.944
79	7102.239	8.048
80	7103.463	8.151
81	7072.012	8.254
82	7175.338	8.357
83	7139.743	8.460
84	7165.600	8.563
85	7182.232	8.667
86	7160.147	8.770
87	7159.057	8.873
88	7207.174	8.976
89	7156.842	9.079
90	7169.849	9.183
91	7150.100	9.286
92	7182.108	9.389
93	7183.926	9.492
94	7230.751	9.595
95	7157.299	9.698
96	7190.243	9.802
97	7234.390	9.905
98	7237.175	10.008
99	7186.780	10.111
100	7124.936	10.214
101	7127.762	10.317
102	7205.147	10.421
103	7237.868	10.524
104	7221.518	10.627
105	7229.049	10.730
106	7175.790	10.833
107	7145.266	10.937
108	7166.163	11.040
109	7203.460	11.143
110	7167.534	11.246
111	7199.349	11.349
112	7168.974	11.452
113	7177.388	11.556
114	7184.046	11.659
