# Supplementary material for: Spatial control of the APC/C ensures the rapid degradation of cyclin B1
Source: EMBO J. 2024 Aug 14;43(19):4324–55. doi: 10.1038/s44318-024-00194-2 (PMC11445581; doi:10.1038/s44318-024-00194-2)
Supplement: Supplementary file 8 — Source data Fig. 4 [file 44318_2024_194_MOESM8_ESM.zip › Figure 4/Fig 4J/SecurinWT/C2-220407_4866_3.txt]

	Plot Values	Distance
1	7731.913	0.000
2	7704.935	0.103
3	7747.358	0.206
4	7685.758	0.310
5	7658.181	0.413
6	7765.502	0.516
7	7798.240	0.619
8	7730.535	0.722
9	7720.918	0.825
10	7701.425	0.929
11	7736.810	1.032
12	7763.813	1.135
13	7789.709	1.238
14	7784.434	1.341
15	7742.033	1.444
16	7682.817	1.548
17	7774.827	1.651
18	7749.748	1.754
19	7779.509	1.857
20	7721.095	1.960
21	7791.204	2.063
22	7778.469	2.167
23	7760.055	2.270
24	7761.874	2.373
25	7802.251	2.476
26	7834.246	2.579
27	7850.025	2.683
28	7743.935	2.786
29	7780.176	2.889
30	7785.730	2.992
31	7757.042	3.095
32	7782.652	3.198
33	7760.009	3.302
34	7747.178	3.405
35	7764.112	3.508
36	7714.535	3.611
37	7765.115	3.714
38	7773.509	3.817
39	7738.448	3.921
40	7684.165	4.024
41	7672.877	4.127
42	7734.607	4.230
43	7705.601	4.333
44	7655.130	4.437
45	7688.100	4.540
46	7754.782	4.643
47	7747.416	4.746
48	7646.568	4.849
49	7662.340	4.952
50	7698.859	5.056
51	7710.784	5.159
52	7680.638	5.262
53	7739.899	5.365
54	7761.628	5.468
55	7742.944	5.571
56	7739.120	5.675
57	7788.563	5.778
58	7784.641	5.881
59	7838.615	5.984
60	7709.880	6.087
61	7754.385	6.190
62	7827.570	6.294
63	7827.572	6.397
64	7867.838	6.500
65	7858.087	6.603
66	7956.828	6.706
67	7940.256	6.810
68	7973.541	6.913
69	7931.976	7.016
70	7909.263	7.119
71	7987.375	7.222
72	8006.686	7.325
73	7949.365	7.429
74	8020.992	7.532
75	8021.389	7.635
76	8009.845	7.738
77	8054.150	7.841
78	8038.831	7.944
79	7992.242	8.048
80	7971.588	8.151
81	7983.056	8.254
82	8078.422	8.357
83	8046.847	8.460
84	8045.818	8.563
85	8085.054	8.667
86	8090.236	8.770
87	8115.694	8.873
88	8094.761	8.976
89	8032.674	9.079
90	8041.350	9.183
91	8121.498	9.286
92	8130.153	9.389
93	8058.443	9.492
94	7987.618	9.595
95	7957.780	9.698
96	8039.795	9.802
97	8004.087	9.905
98	8040.385	10.008
99	8078.491	10.111
100	8007.020	10.214
101	7985.050	10.317
102	8039.799	10.421
103	7992.046	10.524
104	8027.340	10.627
105	8063.096	10.730
106	8069.141	10.833
107	8041.554	10.937
108	7926.504	11.040
109	7928.578	11.143
110	7936.740	11.246
111	7870.740	11.349
112	7906.854	11.452
113	7897.600	11.556
114	7850.525	11.659
115	7815.365	11.762
116	7818.143	11.865
117	7912.206	11.968
