# Supplementary material for: Spatial control of the APC/C ensures the rapid degradation of cyclin B1
Source: EMBO J. 2024 Aug 14;43(19):4324–55. doi: 10.1038/s44318-024-00194-2 (PMC11445581; doi:10.1038/s44318-024-00194-2)
Supplement: Supplementary file 8 — Source data Fig. 4 [file 44318_2024_194_MOESM8_ESM.zip › Figure 4/Fig 4J/SecurinWT/C3-220407_4866_5.txt]

	Plot Values	Distance
1	5126.234	0.000
2	5126.764	0.103
3	5114.068	0.206
4	5094.808	0.310
5	5097.599	0.413
6	5143.419	0.516
7	5138.484	0.619
8	5154.044	0.722
9	5191.455	0.825
10	5179.361	0.929
11	5135.626	1.032
12	5165.535	1.135
13	5121.076	1.238
14	5179.276	1.341
15	5174.169	1.444
16	5194.566	1.548
17	5216.458	1.651
18	5243.803	1.754
19	5254.661	1.857
20	5256.887	1.960
21	5301.084	2.063
22	5350.853	2.167
23	5360.204	2.270
24	5391.666	2.373
25	5353.485	2.476
26	5412.270	2.579
27	5426.038	2.683
28	5462.817	2.786
29	5465.439	2.889
30	5525.769	2.992
31	5558.160	3.095
32	5648.927	3.198
33	5704.782	3.302
34	5797.163	3.405
35	5807.146	3.508
36	5811.470	3.611
37	5900.041	3.714
38	5952.566	3.817
39	6045.810	3.921
40	6087.153	4.024
41	6003.481	4.127
42	5968.515	4.230
43	5944.984	4.333
44	5881.501	4.437
45	5810.200	4.540
46	5771.284	4.643
47	5785.979	4.746
48	5832.671	4.849
49	5912.764	4.952
50	6060.352	5.056
51	6142.383	5.159
52	6242.234	5.262
53	6356.923	5.365
54	6359.290	5.468
55	6389.093	5.571
56	6416.974	5.675
57	6368.339	5.778
58	6324.279	5.881
59	6322.387	5.984
60	6313.628	6.087
61	6228.583	6.190
62	6097.287	6.294
63	6023.775	6.397
64	6010.894	6.500
65	6005.909	6.603
66	6015.279	6.706
67	6058.475	6.810
68	6062.234	6.913
69	6059.171	7.016
70	6038.957	7.119
71	6036.848	7.222
72	5997.248	7.325
73	5945.860	7.429
74	5951.793	7.532
75	5903.195	7.635
76	5813.036	7.738
77	5766.262	7.841
78	5754.791	7.944
79	5672.851	8.048
80	5623.677	8.151
81	5540.987	8.254
82	5533.396	8.357
83	5449.934	8.460
84	5444.349	8.563
85	5481.174	8.667
86	5431.241	8.770
87	5395.857	8.873
88	5413.947	8.976
89	5395.945	9.079
90	5274.063	9.183
91	5280.635	9.286
92	5230.372	9.389
93	5227.798	9.492
94	5226.800	9.595
95	5216.814	9.698
96	5170.938	9.802
97	5183.810	9.905
98	5220.399	10.008
99	5152.960	10.111
100	5164.404	10.214
101	5152.840	10.317
102	5158.549	10.421
103	5185.170	10.524
104	5181.563	10.627
105	5159.236	10.730
106	5154.418	10.833
