# Supplementary material for: Spatial control of the APC/C ensures the rapid degradation of cyclin B1
Source: EMBO J. 2024 Aug 14;43(19):4324–55. doi: 10.1038/s44318-024-00194-2 (PMC11445581; doi:10.1038/s44318-024-00194-2)
Supplement: Supplementary file 8 — Source data Fig. 4 [file 44318_2024_194_MOESM8_ESM.zip › Figure 4/Fig 4J/SecurinWT/C1-230323_4866_2.txt]

	Plot Values	Distance
1	11741.614	0.000
2	11705.470	0.103
3	11578.613	0.206
4	11450.242	0.310
5	11332.321	0.413
6	11309.359	0.516
7	11229.842	0.619
8	11131.560	0.722
9	11044.669	0.825
10	10906.857	0.929
11	10833.664	1.032
12	10650.385	1.135
13	10601.461	1.238
14	10496.315	1.341
15	10491.365	1.444
16	10514.422	1.548
17	10539.798	1.651
18	10440.107	1.754
19	10468.866	1.857
20	10553.443	1.960
21	10570.005	2.063
22	10705.363	2.167
23	10632.070	2.270
24	10589.995	2.373
25	10606.467	2.476
26	10639.271	2.579
27	10639.113	2.683
28	10601.584	2.786
29	10550.374	2.889
30	10627.148	2.992
31	10579.141	3.095
32	10526.863	3.198
33	10534.385	3.302
34	10588.085	3.405
35	10547.382	3.508
36	10605.306	3.611
37	10616.406	3.714
38	10526.801	3.817
39	10471.962	3.921
40	10504.882	4.024
41	10466.195	4.127
42	10652.940	4.230
43	10685.150	4.333
44	10706.161	4.437
45	10626.778	4.540
46	10742.367	4.643
47	10737.197	4.746
48	10714.646	4.849
49	10781.036	4.952
50	10588.656	5.056
51	10591.348	5.159
52	10663.902	5.262
53	10762.128	5.365
54	10723.503	5.468
55	10698.572	5.571
56	10879.373	5.675
57	10996.570	5.778
58	11151.659	5.881
59	11138.291	5.984
60	11140.242	6.087
61	11198.506	6.190
62	11176.557	6.294
63	11278.361	6.397
64	11250.400	6.500
65	11318.990	6.603
66	11345.958	6.706
67	11287.912	6.810
68	11243.428	6.913
69	11169.599	7.016
70	11181.490	7.119
71	11187.161	7.222
72	11114.673	7.325
73	11091.574	7.429
74	11206.100	7.532
75	11242.664	7.635
76	11191.377	7.738
77	11295.771	7.841
78	11236.991	7.944
79	11198.986	8.048
80	11149.126	8.151
81	11150.139	8.254
82	11166.269	8.357
83	11086.684	8.460
84	11070.308	8.563
85	10936.255	8.667
86	10999.846	8.770
87	11025.180	8.873
88	11047.205	8.976
89	10988.645	9.079
90	11010.941	9.183
91	11054.411	9.286
92	11066.803	9.389
93	10959.925	9.492
94	11078.906	9.595
95	10948.854	9.698
96	10889.312	9.802
97	10961.728	9.905
98	11013.422	10.008
99	10964.608	10.111
100	11007.005	10.214
101	10997.408	10.317
102	10997.785	10.421
103	10995.459	10.524
104	11022.782	10.627
105	11029.334	10.730
106	11022.304	10.833
107	11082.028	10.937
108	11009.326	11.040
109	10946.875	11.143
110	10921.895	11.246
111	10901.824	11.349
112	10960.268	11.452
113	11006.230	11.556
114	10912.774	11.659
115	10954.253	11.762
116	10978.844	11.865
117	10965.743	11.968
118	10967.560	12.071
119	10994.898	12.175
120	10910.434	12.278
121	11026.328	12.381
122	10978.390	12.484
123	11027.907	12.587
124	11120.777	12.690
125	11142.688	12.794
126	11175.217	12.897
127	11260.781	13.000
128	11311.183	13.103
129	11315.818	13.206
130	11482.768	13.310
131	11652.553	13.413
132	11657.128	13.516
133	11885.314	13.619
134	12059.849	13.722
135	12274.700	13.825
136	12518.729	13.929
137	12690.688	14.032
138	12700.939	14.135
139	12742.396	14.238
140	12510.622	14.341
