# Supplementary material for: Spatial control of the APC/C ensures the rapid degradation of cyclin B1
Source: EMBO J. 2024 Aug 14;43(19):4324–55. doi: 10.1038/s44318-024-00194-2 (PMC11445581; doi:10.1038/s44318-024-00194-2)
Supplement: Supplementary file 8 — Source data Fig. 4 [file 44318_2024_194_MOESM8_ESM.zip › Figure 4/Fig 4J/SecurinWT/C1-220407_4866_56.txt]

	Plot Values	Distance
1	10161.320	0.000
2	10575.523	0.103
3	10751.770	0.206
4	10892.292	0.310
5	10922.943	0.413
6	10690.330	0.516
7	10568.229	0.619
8	10386.850	0.722
9	10322.593	0.825
10	10073.588	0.929
11	9940.926	1.032
12	9757.044	1.135
13	9672.960	1.238
14	9525.612	1.341
15	9470.142	1.444
16	9347.882	1.548
17	9195.920	1.651
18	9183.898	1.754
19	9096.445	1.857
20	9021.960	1.960
21	8964.731	2.063
22	8876.668	2.167
23	8873.899	2.270
24	8870.731	2.373
25	8811.530	2.476
26	8797.162	2.579
27	8783.457	2.683
28	8706.353	2.786
29	8652.936	2.889
30	8694.883	2.992
31	8776.609	3.095
32	8792.606	3.198
33	8785.053	3.302
34	8765.080	3.405
35	8771.838	3.508
36	8770.932	3.611
37	8777.776	3.714
38	8829.229	3.817
39	8839.039	3.921
40	8924.204	4.024
41	8923.054	4.127
42	8992.040	4.230
43	9080.361	4.333
44	9038.481	4.437
45	8980.672	4.540
46	9044.276	4.643
47	9031.274	4.746
48	9020.930	4.849
49	9120.715	4.952
50	9145.076	5.056
51	9120.604	5.159
52	9038.087	5.262
53	9189.876	5.365
54	9126.020	5.468
55	9080.828	5.571
56	8999.733	5.675
57	8932.479	5.778
58	8885.720	5.881
59	8874.044	5.984
60	8974.530	6.087
61	8958.237	6.190
62	8966.316	6.294
63	9044.152	6.397
64	9022.824	6.500
65	9107.195	6.603
66	9132.378	6.706
67	9092.807	6.810
68	9165.072	6.913
69	9089.112	7.016
70	9108.813	7.119
71	9129.991	7.222
72	9207.731	7.325
73	9120.456	7.429
74	9114.866	7.532
75	9077.982	7.635
76	9056.329	7.738
77	8978.320	7.841
78	9031.375	7.944
79	9022.379	8.048
80	8980.117	8.151
81	8981.223	8.254
82	8976.889	8.357
83	9048.760	8.460
84	8953.632	8.563
85	9039.172	8.667
86	9118.106	8.770
87	9189.224	8.873
88	9216.261	8.976
89	9240.441	9.079
90	9239.062	9.183
91	9371.482	9.286
92	9334.596	9.389
93	9477.240	9.492
94	9480.656	9.595
95	9509.719	9.698
96	9393.904	9.802
97	9415.684	9.905
98	9398.016	10.008
99	9384.105	10.111
100	9456.262	10.214
101	9636.727	10.317
102	9709.251	10.421
103	9779.372	10.524
104	9936.933	10.627
105	9995.707	10.730
106	10163.740	10.833
107	10315.461	10.937
108	10426.082	11.040
109	10665.076	11.143
110	10783.815	11.246
111	10698.283	11.349
112	10498.305	11.452
113	10130.053	11.556
