# Supplementary material for: Spatial control of the APC/C ensures the rapid degradation of cyclin B1
Source: EMBO J. 2024 Aug 14;43(19):4324–55. doi: 10.1038/s44318-024-00194-2 (PMC11445581; doi:10.1038/s44318-024-00194-2)
Supplement: Supplementary file 8 — Source data Fig. 4 [file 44318_2024_194_MOESM8_ESM.zip › Figure 4/Fig 4J/SecurinWT/C3-220407_4866_8.txt]

	Plot Values	Distance
1	5078.266	0.000
2	5099.045	0.103
3	5080.571	0.206
4	5061.034	0.310
5	5021.693	0.413
6	5059.142	0.516
7	5088.138	0.619
8	5081.343	0.722
9	5108.395	0.825
10	5141.680	0.929
11	5103.582	1.032
12	5051.808	1.135
13	5006.801	1.238
14	5000.430	1.341
15	5015.585	1.444
16	5027.917	1.548
17	5034.820	1.651
18	5035.333	1.754
19	5005.371	1.857
20	5077.952	1.960
21	5051.530	2.063
22	5078.687	2.167
23	5077.434	2.270
24	5091.972	2.373
25	5129.609	2.476
26	5077.345	2.579
27	5111.315	2.683
28	5139.249	2.786
29	5094.626	2.889
30	5064.896	2.992
31	5054.816	3.095
32	5042.249	3.198
33	5076.446	3.302
34	5162.510	3.405
35	5222.340	3.508
36	5227.117	3.611
37	5183.408	3.714
38	5207.787	3.817
39	5251.478	3.921
40	5234.214	4.024
41	5265.289	4.127
42	5276.827	4.230
43	5332.603	4.333
44	5317.059	4.437
45	5349.739	4.540
46	5272.843	4.643
47	5328.140	4.746
48	5347.511	4.849
49	5356.659	4.952
50	5425.518	5.056
51	5337.304	5.159
52	5352.755	5.262
53	5377.702	5.365
54	5342.469	5.468
55	5354.903	5.571
56	5366.020	5.675
57	5420.848	5.778
58	5407.111	5.881
59	5417.558	5.984
60	5451.991	6.087
61	5487.415	6.190
62	5447.789	6.294
63	5494.187	6.397
64	5551.122	6.500
65	5492.762	6.603
66	5491.444	6.706
67	5538.431	6.810
68	5537.183	6.913
69	5511.253	7.016
70	5479.944	7.119
71	5426.759	7.222
72	5389.663	7.325
73	5419.760	7.429
74	5285.478	7.532
75	5258.337	7.635
76	5208.351	7.738
77	5192.229	7.841
78	5151.077	7.944
79	5163.625	8.048
80	5155.857	8.151
81	5147.521	8.254
82	5106.918	8.357
83	5096.830	8.460
84	5121.851	8.563
85	5166.257	8.667
86	5187.641	8.770
87	5179.393	8.873
88	5167.747	8.976
89	5104.564	9.079
90	5117.019	9.183
91	5073.357	9.286
92	5126.672	9.389
93	5114.774	9.492
94	5086.047	9.595
95	5060.721	9.698
96	5118.566	9.802
97	5096.168	9.905
98	5093.919	10.008
99	5093.625	10.111
100	5112.169	10.214
101	5125.420	10.317
102	5132.505	10.421
103	5160.145	10.524
104	5126.346	10.627
105	5115.584	10.730
106	5090.574	10.833
107	5117.308	10.937
108	5155.760	11.040
109	5109.254	11.143
