# Supplementary material for: Spatial control of the APC/C ensures the rapid degradation of cyclin B1
Source: EMBO J. 2024 Aug 14;43(19):4324–55. doi: 10.1038/s44318-024-00194-2 (PMC11445581; doi:10.1038/s44318-024-00194-2)
Supplement: Supplementary file 8 — Source data Fig. 4 [file 44318_2024_194_MOESM8_ESM.zip › Figure 4/Fig 4J/SecurinWT/C3-220407_4866_9.txt]

	Plot Values	Distance
1	5169.565	0.000
2	5153.854	0.103
3	5134.105	0.206
4	5123.563	0.310
5	5126.215	0.413
6	5125.823	0.516
7	5106.102	0.619
8	5139.508	0.722
9	5144.685	0.825
10	5146.030	0.929
11	5156.209	1.032
12	5173.375	1.135
13	5127.208	1.238
14	5122.242	1.341
15	5170.773	1.444
16	5174.419	1.548
17	5147.037	1.651
18	5166.441	1.754
19	5168.282	1.857
20	5116.657	1.960
21	5123.452	2.063
22	5142.767	2.167
23	5164.706	2.270
24	5197.099	2.373
25	5222.875	2.476
26	5279.618	2.579
27	5330.767	2.683
28	5343.554	2.786
29	5447.401	2.889
30	5424.145	2.992
31	5436.280	3.095
32	5477.109	3.198
33	5454.186	3.302
34	5497.951	3.405
35	5498.556	3.508
36	5513.257	3.611
37	5490.543	3.714
38	5473.598	3.817
39	5525.081	3.921
40	5584.419	4.024
41	5621.106	4.127
42	5626.134	4.230
43	5646.046	4.333
44	5782.381	4.437
45	5799.803	4.540
46	5857.217	4.643
47	5887.466	4.746
48	5954.156	4.849
49	6068.535	4.952
50	6207.030	5.056
51	6183.543	5.159
52	6300.189	5.262
53	6396.826	5.365
54	6342.524	5.468
55	6384.198	5.571
56	6374.868	5.675
57	6298.276	5.778
58	6258.214	5.881
59	6271.632	5.984
60	6272.389	6.087
61	6177.104	6.190
62	6099.037	6.294
63	5981.393	6.397
64	5928.632	6.500
65	5857.984	6.603
66	5768.423	6.706
67	5709.502	6.810
68	5646.402	6.913
69	5618.927	7.016
70	5556.090	7.119
71	5594.802	7.222
72	5597.240	7.325
73	5535.461	7.429
74	5441.426	7.532
75	5421.040	7.635
76	5422.469	7.738
77	5399.970	7.841
78	5360.087	7.944
79	5328.535	8.048
80	5377.745	8.151
81	5360.709	8.254
82	5308.964	8.357
83	5352.869	8.460
84	5350.570	8.563
85	5355.659	8.667
86	5338.357	8.770
87	5345.521	8.873
88	5289.360	8.976
89	5282.375	9.079
90	5272.051	9.183
91	5257.971	9.286
92	5271.376	9.389
93	5271.561	9.492
94	5228.075	9.595
95	5192.876	9.698
96	5152.638	9.802
97	5145.161	9.905
98	5125.386	10.008
99	5160.791	10.111
100	5138.574	10.214
101	5102.467	10.317
102	5096.198	10.421
103	5093.676	10.524
104	5108.592	10.627
105	5133.019	10.730
106	5148.156	10.833
107	5152.181	10.937
108	5166.014	11.040
109	5155.191	11.143
110	5124.350	11.246
111	5122.893	11.349
