# Supplementary material for: Spatial control of the APC/C ensures the rapid degradation of cyclin B1
Source: EMBO J. 2024 Aug 14;43(19):4324–55. doi: 10.1038/s44318-024-00194-2 (PMC11445581; doi:10.1038/s44318-024-00194-2)
Supplement: Supplementary file 8 — Source data Fig. 4 [file 44318_2024_194_MOESM8_ESM.zip › Figure 4/Fig 4J/SecurinWT/C1-220412_4866_3.txt]

	Plot Values	Distance
1	8128.167	0.000
2	8144.914	0.103
3	8092.731	0.206
4	8113.602	0.310
5	8060.718	0.413
6	8077.937	0.516
7	7994.349	0.619
8	7991.093	0.722
9	7976.333	0.825
10	7950.454	0.929
11	7984.222	1.032
12	7952.396	1.135
13	7953.594	1.238
14	7980.600	1.341
15	7974.893	1.444
16	7990.042	1.548
17	7997.524	1.651
18	8040.037	1.754
19	8066.533	1.857
20	8062.629	1.960
21	8089.286	2.063
22	8140.284	2.167
23	8175.103	2.270
24	8206.565	2.373
25	8195.821	2.476
26	8120.949	2.579
27	8103.517	2.683
28	8037.756	2.786
29	8051.249	2.889
30	8058.245	2.992
31	8099.607	3.095
32	8196.208	3.198
33	8152.887	3.302
34	8155.880	3.405
35	8280.461	3.508
36	8341.099	3.611
37	8315.679	3.714
38	8348.880	3.817
39	8288.080	3.921
40	8284.387	4.024
41	8268.631	4.127
42	8319.932	4.230
43	8346.518	4.333
44	8333.235	4.437
45	8285.507	4.540
46	8318.183	4.643
47	8313.938	4.746
48	8351.629	4.849
49	8408.846	4.952
50	8470.896	5.056
51	8476.626	5.159
52	8498.008	5.262
53	8549.394	5.365
54	8640.934	5.468
55	8649.816	5.571
56	8554.726	5.675
57	8537.191	5.778
58	8503.066	5.881
59	8516.767	5.984
60	8448.747	6.087
61	8479.990	6.190
62	8450.987	6.294
63	8400.823	6.397
64	8351.258	6.500
65	8335.964	6.603
66	8271.454	6.706
67	8195.886	6.810
68	8209.363	6.913
69	8166.512	7.016
70	8179.374	7.119
71	8247.658	7.222
72	8188.683	7.325
73	8146.102	7.429
74	8172.137	7.532
75	8169.539	7.635
76	8145.837	7.738
77	8233.324	7.841
78	8237.683	7.944
79	8240.004	8.048
80	8262.192	8.151
81	8222.176	8.254
82	8134.717	8.357
83	8129.977	8.460
84	8137.027	8.563
85	8123.345	8.667
86	8106.839	8.770
87	8162.176	8.873
88	8210.918	8.976
89	8237.949	9.079
90	8185.278	9.183
91	8182.099	9.286
92	8209.990	9.389
93	8260.041	9.492
94	8238.612	9.595
95	8154.330	9.698
96	8198.250	9.802
97	8191.127	9.905
98	8259.151	10.008
99	8286.231	10.111
100	8256.213	10.214
101	8333.616	10.317
102	8407.482	10.421
103	8471.897	10.524
104	8543.680	10.627
105	8664.993	10.730
106	8612.244	10.833
107	8563.495	10.937
