# Supplementary material for: Spatial control of the APC/C ensures the rapid degradation of cyclin B1
Source: EMBO J. 2024 Aug 14;43(19):4324–55. doi: 10.1038/s44318-024-00194-2 (PMC11445581; doi:10.1038/s44318-024-00194-2)
Supplement: Supplementary file 8 — Source data Fig. 4 [file 44318_2024_194_MOESM8_ESM.zip › Figure 4/Fig 4J/SecurinWT/C1-220412_4866_2.txt]

	Plot Values	Distance
1	7898.896	0.000
2	7886.994	0.103
3	7836.722	0.206
4	7808.833	0.310
5	7732.438	0.413
6	7611.023	0.516
7	7536.130	0.619
8	7442.685	0.722
9	7421.789	0.825
10	7397.114	0.929
11	7417.991	1.032
12	7435.609	1.135
13	7403.544	1.238
14	7375.917	1.341
15	7444.873	1.444
16	7319.111	1.548
17	7360.973	1.651
18	7335.732	1.754
19	7275.227	1.857
20	7277.060	1.960
21	7199.247	2.063
22	7240.412	2.167
23	7223.618	2.270
24	7303.738	2.373
25	7318.857	2.476
26	7349.527	2.579
27	7336.882	2.683
28	7385.148	2.786
29	7361.469	2.889
30	7359.454	2.992
31	7384.039	3.095
32	7376.214	3.198
33	7379.426	3.302
34	7366.008	3.405
35	7362.563	3.508
36	7281.800	3.611
37	7261.170	3.714
38	7300.750	3.817
39	7352.260	3.921
40	7350.822	4.024
41	7350.209	4.127
42	7359.008	4.230
43	7361.209	4.333
44	7379.318	4.437
45	7482.290	4.540
46	7423.207	4.643
47	7468.101	4.746
48	7456.550	4.849
49	7532.706	4.952
50	7525.662	5.056
51	7522.599	5.159
52	7501.411	5.262
53	7473.285	5.365
54	7431.356	5.468
55	7470.641	5.571
56	7417.735	5.675
57	7387.302	5.778
58	7353.611	5.881
59	7365.537	5.984
60	7322.551	6.087
61	7293.765	6.190
62	7278.266	6.294
63	7287.340	6.397
64	7239.556	6.500
65	7267.195	6.603
66	7229.821	6.706
67	7226.518	6.810
68	7285.419	6.913
69	7293.632	7.016
70	7324.511	7.119
71	7282.543	7.222
72	7325.509	7.325
73	7393.712	7.429
74	7359.398	7.532
75	7314.157	7.635
76	7376.551	7.738
77	7361.560	7.841
78	7341.257	7.944
79	7407.242	8.048
80	7481.476	8.151
81	7417.234	8.254
82	7414.517	8.357
83	7427.233	8.460
84	7424.955	8.563
85	7502.399	8.667
86	7531.296	8.770
87	7564.461	8.873
88	7534.990	8.976
89	7562.983	9.079
90	7531.885	9.183
91	7564.491	9.286
