# Supplementary material for: Spatial control of the APC/C ensures the rapid degradation of cyclin B1
Source: EMBO J. 2024 Aug 14;43(19):4324–55. doi: 10.1038/s44318-024-00194-2 (PMC11445581; doi:10.1038/s44318-024-00194-2)
Supplement: Supplementary file 8 — Source data Fig. 4 [file 44318_2024_194_MOESM8_ESM.zip › Figure 4/Fig 4J/SecurinWT/C1-220406_4866_1.txt]

	Plot Values	Distance
1	9309.631	0.000
2	9563.827	0.103
3	9668.608	0.206
4	9746.357	0.310
5	9550.295	0.413
6	9417.376	0.516
7	9324.512	0.619
8	9297.779	0.722
9	9234.243	0.825
10	9120.767	0.929
11	8916.856	1.032
12	8923.752	1.135
13	8872.888	1.238
14	8795.819	1.341
15	8638.403	1.444
16	8581.992	1.548
17	8529.645	1.651
18	8433.333	1.754
19	8404.767	1.857
20	8353.251	1.960
21	8347.551	2.063
22	8233.858	2.167
23	8247.416	2.270
24	8266.915	2.373
25	8269.410	2.476
26	8242.301	2.579
27	8294.061	2.683
28	8216.610	2.786
29	8125.937	2.889
30	8156.902	2.992
31	8209.056	3.095
32	8148.318	3.198
33	8080.708	3.302
34	8074.342	3.405
35	8141.387	3.508
36	8165.040	3.611
37	8139.688	3.714
38	8204.699	3.817
39	8230.134	3.921
40	8266.084	4.024
41	8312.967	4.127
42	8338.197	4.230
43	8396.066	4.333
44	8401.754	4.437
45	8444.081	4.540
46	8516.705	4.643
47	8628.551	4.746
48	8690.674	4.849
49	8695.342	4.952
50	8795.771	5.056
51	8806.451	5.159
52	8834.076	5.262
53	8780.209	5.365
54	8841.983	5.468
55	8898.754	5.571
56	8851.937	5.675
57	8886.799	5.778
58	8905.923	5.881
59	8738.106	5.984
60	8728.621	6.087
61	8719.495	6.190
62	8705.978	6.294
63	8635.774	6.397
64	8621.075	6.500
65	8617.342	6.603
66	8542.673	6.706
67	8514.141	6.810
68	8445.486	6.913
69	8349.733	7.016
70	8370.619	7.119
71	8383.206	7.222
72	8358.140	7.325
73	8299.644	7.429
74	8273.596	7.532
75	8274.311	7.635
76	8235.324	7.738
77	8195.264	7.841
78	8227.100	7.944
79	8155.447	8.048
80	8147.427	8.151
81	8141.974	8.254
82	8157.672	8.357
83	8127.922	8.460
84	8101.195	8.563
85	8123.844	8.667
86	8066.447	8.770
87	8053.394	8.873
88	8113.776	8.976
89	8084.166	9.079
90	8152.945	9.183
91	8181.434	9.286
92	8250.722	9.389
93	8291.807	9.492
94	8306.052	9.595
95	8277.580	9.698
96	8406.541	9.802
97	8471.950	9.905
98	8558.427	10.008
99	8722.368	10.111
100	8695.242	10.214
101	8792.627	10.317
102	8939.671	10.421
103	8974.124	10.524
104	9040.998	10.627
105	9083.738	10.730
106	9211.780	10.833
107	9154.115	10.937
108	9366.988	11.040
109	9374.370	11.143
110	9296.696	11.246
