# Supplementary material for: Spatial control of the APC/C ensures the rapid degradation of cyclin B1
Source: EMBO J. 2024 Aug 14;43(19):4324–55. doi: 10.1038/s44318-024-00194-2 (PMC11445581; doi:10.1038/s44318-024-00194-2)
Supplement: Supplementary file 8 — Source data Fig. 4 [file 44318_2024_194_MOESM8_ESM.zip › Figure 4/Fig 4J/SecurinWT/C2-220407_4866_8.txt]

	Plot Values	Distance
1	6585.302	0.000
2	6680.308	0.103
3	6711.164	0.206
4	6724.686	0.310
5	6732.792	0.413
6	6713.987	0.516
7	6693.841	0.619
8	6698.853	0.722
9	6699.359	0.825
10	6719.874	0.929
11	6803.533	1.032
12	6790.865	1.135
13	6734.387	1.238
14	6741.448	1.341
15	6768.266	1.444
16	6766.482	1.548
17	6792.849	1.651
18	6898.647	1.754
19	6935.312	1.857
20	6920.292	1.960
21	6862.619	2.063
22	6854.285	2.167
23	6836.989	2.270
24	6906.183	2.373
25	6942.199	2.476
26	6917.096	2.579
27	6937.256	2.683
28	6839.217	2.786
29	6818.410	2.889
30	6860.616	2.992
31	6826.787	3.095
32	6842.029	3.198
33	6851.684	3.302
34	6787.120	3.405
35	6772.038	3.508
36	6819.729	3.611
37	6800.690	3.714
38	6789.430	3.817
39	6803.366	3.921
40	6800.031	4.024
41	6790.417	4.127
42	6817.382	4.230
43	6836.521	4.333
44	6836.500	4.437
45	6865.921	4.540
46	6866.470	4.643
47	6835.215	4.746
48	6829.239	4.849
49	6799.153	4.952
50	6807.125	5.056
51	6756.195	5.159
52	6748.651	5.262
53	6756.486	5.365
54	6777.831	5.468
55	6749.932	5.571
56	6696.458	5.675
57	6751.033	5.778
58	6732.860	5.881
59	6714.938	5.984
60	6675.751	6.087
61	6735.982	6.190
62	6729.399	6.294
63	6761.784	6.397
64	6720.076	6.500
65	6636.596	6.603
66	6713.004	6.706
67	6693.901	6.810
68	6754.462	6.913
69	6692.363	7.016
70	6688.398	7.119
71	6711.910	7.222
72	6776.500	7.325
73	6916.272	7.429
74	6891.000	7.532
75	6878.604	7.635
76	6881.845	7.738
77	6957.732	7.841
78	6967.027	7.944
79	7028.012	8.048
80	6966.700	8.151
81	6971.583	8.254
82	6995.383	8.357
83	7021.393	8.460
84	6994.155	8.563
85	6946.088	8.667
86	6942.525	8.770
87	6981.352	8.873
88	6980.788	8.976
89	7012.051	9.079
90	7041.571	9.183
91	6927.322	9.286
92	6944.356	9.389
93	6972.814	9.492
94	6984.855	9.595
95	6966.701	9.698
96	6982.348	9.802
97	6934.248	9.905
98	6961.034	10.008
99	7020.724	10.111
100	7002.518	10.214
101	7052.905	10.317
102	6951.712	10.421
103	6934.418	10.524
104	6958.622	10.627
105	7035.785	10.730
106	6994.765	10.833
107	6963.562	10.937
108	6967.438	11.040
109	7007.934	11.143
