# Supplementary material for: Spatial control of the APC/C ensures the rapid degradation of cyclin B1
Source: EMBO J. 2024 Aug 14;43(19):4324–55. doi: 10.1038/s44318-024-00194-2 (PMC11445581; doi:10.1038/s44318-024-00194-2)
Supplement: Supplementary file 8 — Source data Fig. 4 [file 44318_2024_194_MOESM8_ESM.zip › Figure 4/Fig 4J/SecurinWT/C2-220407_4866_9.txt]

	Plot Values	Distance
1	6930.043	0.000
2	6982.780	0.103
3	6917.022	0.206
4	6892.313	0.310
5	7012.862	0.413
6	7018.654	0.516
7	7010.601	0.619
8	7083.811	0.722
9	7148.036	0.825
10	7279.016	0.929
11	7165.153	1.032
12	7158.486	1.135
13	7176.596	1.238
14	7196.336	1.341
15	7129.748	1.444
16	7050.853	1.548
17	7157.555	1.651
18	7159.897	1.754
19	7130.325	1.857
20	7150.195	1.960
21	7112.112	2.063
22	7186.378	2.167
23	7260.817	2.270
24	7315.615	2.373
25	7183.408	2.476
26	7214.660	2.579
27	7193.286	2.683
28	7214.463	2.786
29	7219.227	2.889
30	7174.877	2.992
31	7140.726	3.095
32	7153.822	3.198
33	7224.893	3.302
34	7186.653	3.405
35	7209.485	3.508
36	7228.794	3.611
37	7153.498	3.714
38	7149.088	3.817
39	7198.147	3.921
40	7214.637	4.024
41	7164.007	4.127
42	7059.904	4.230
43	7056.985	4.333
44	7135.800	4.437
45	7142.493	4.540
46	7161.711	4.643
47	7119.666	4.746
48	7003.825	4.849
49	7054.289	4.952
50	7085.031	5.056
51	6932.208	5.159
52	6975.907	5.262
53	7043.117	5.365
54	6955.941	5.468
55	6923.353	5.571
56	6949.414	5.675
57	6863.820	5.778
58	6793.539	5.881
59	6943.265	5.984
60	7010.583	6.087
61	6935.721	6.190
62	6959.677	6.294
63	6974.663	6.397
64	7067.166	6.500
65	7060.706	6.603
66	7133.749	6.706
67	7122.378	6.810
68	7116.152	6.913
69	7094.646	7.016
70	7096.381	7.119
71	7187.727	7.222
72	7262.211	7.325
73	7241.357	7.429
74	7113.065	7.532
75	7132.676	7.635
76	7195.145	7.738
77	7242.617	7.841
78	7244.953	7.944
79	7231.857	8.048
80	7327.283	8.151
81	7271.996	8.254
82	7266.005	8.357
83	7313.758	8.460
84	7227.757	8.563
85	7319.219	8.667
86	7351.616	8.770
87	7382.286	8.873
88	7250.374	8.976
89	7275.927	9.079
90	7290.965	9.183
91	7300.100	9.286
92	7378.189	9.389
93	7271.791	9.492
94	7249.907	9.595
95	7240.823	9.698
96	7181.992	9.802
97	7236.556	9.905
98	7210.513	10.008
99	7179.009	10.111
100	7181.258	10.214
101	7155.462	10.317
102	7147.534	10.421
103	7246.379	10.524
104	7223.346	10.627
105	7259.501	10.730
106	7159.116	10.833
107	7075.240	10.937
108	7166.913	11.040
109	7229.462	11.143
110	7085.303	11.246
111	7049.515	11.349
