# Supplementary material for: Spatial control of the APC/C ensures the rapid degradation of cyclin B1
Source: EMBO J. 2024 Aug 14;43(19):4324–55. doi: 10.1038/s44318-024-00194-2 (PMC11445581; doi:10.1038/s44318-024-00194-2)
Supplement: Supplementary file 8 — Source data Fig. 4 [file 44318_2024_194_MOESM8_ESM.zip › Figure 4/Fig 4J/SecurinWT/C1-220412_4866_5.txt]

	Plot Values	Distance
1	8175.492	0.000
2	8298.751	0.103
3	8293.859	0.206
4	8249.072	0.310
5	8139.584	0.413
6	8170.773	0.516
7	7989.587	0.619
8	7933.193	0.722
9	7974.339	0.825
10	7942.128	0.929
11	7835.678	1.032
12	7832.006	1.135
13	7808.517	1.238
14	7920.539	1.341
15	7757.967	1.444
16	7672.732	1.548
17	7850.384	1.651
18	7817.568	1.754
19	7825.215	1.857
20	7814.663	1.960
21	7812.206	2.063
22	7979.733	2.167
23	7963.368	2.270
24	7939.280	2.373
25	7892.060	2.476
26	7865.693	2.579
27	7896.111	2.683
28	7841.112	2.786
29	7901.871	2.889
30	7842.517	2.992
31	7758.611	3.095
32	7697.537	3.198
33	7728.201	3.302
34	7729.756	3.405
35	7750.695	3.508
36	7565.520	3.611
37	7602.711	3.714
38	7651.127	3.817
39	7721.783	3.921
40	7658.208	4.024
41	7772.564	4.127
42	7788.428	4.230
43	7765.569	4.333
44	7810.096	4.437
45	7888.799	4.540
46	7854.401	4.643
47	7819.625	4.746
48	7850.625	4.849
49	7852.288	4.952
50	7787.056	5.056
51	7866.397	5.159
52	7862.325	5.262
53	7853.438	5.365
54	7758.530	5.468
55	7784.358	5.571
56	7776.084	5.675
57	7685.187	5.778
58	7737.299	5.881
59	7733.896	5.984
60	7714.687	6.087
61	7731.733	6.190
62	7701.836	6.294
63	7729.086	6.397
64	7793.606	6.500
65	7786.881	6.603
66	7739.068	6.706
67	7834.560	6.810
68	7780.382	6.913
69	7749.540	7.016
70	7825.940	7.119
71	7806.776	7.222
72	7829.296	7.325
73	7808.852	7.429
74	7735.512	7.532
75	7791.019	7.635
76	7711.625	7.738
77	7755.083	7.841
78	7864.437	7.944
79	7851.194	8.048
80	7951.665	8.151
81	7937.082	8.254
82	7964.163	8.357
83	8118.086	8.460
84	8172.986	8.563
85	8271.910	8.667
86	8186.892	8.770
87	8314.574	8.873
