# Supplementary material for: Spatial control of the APC/C ensures the rapid degradation of cyclin B1
Source: EMBO J. 2024 Aug 14;43(19):4324–55. doi: 10.1038/s44318-024-00194-2 (PMC11445581; doi:10.1038/s44318-024-00194-2)
Supplement: Supplementary file 8 — Source data Fig. 4 [file 44318_2024_194_MOESM8_ESM.zip › Figure 4/Fig 4J/SecurinWT/C1-220412_4866_4.txt]

	Plot Values	Distance
1	6989.237	0.000
2	7045.842	0.103
3	7168.801	0.206
4	7189.397	0.310
5	7212.481	0.413
6	7226.609	0.516
7	7211.601	0.619
8	7136.299	0.722
9	7087.627	0.825
10	7022.218	0.929
11	7004.168	1.032
12	7030.589	1.135
13	7021.986	1.238
14	6964.513	1.341
15	6912.083	1.444
16	6858.902	1.548
17	6809.104	1.651
18	6832.226	1.754
19	6769.695	1.857
20	6727.768	1.960
21	6788.851	2.063
22	6835.561	2.167
23	6830.736	2.270
24	6826.471	2.373
25	6736.167	2.476
26	6790.851	2.579
27	6881.346	2.683
28	6831.534	2.786
29	6791.760	2.889
30	6786.832	2.992
31	6776.390	3.095
32	6819.341	3.198
33	6836.130	3.302
34	6825.261	3.405
35	6771.758	3.508
36	6788.091	3.611
37	6761.094	3.714
38	6780.873	3.817
39	6825.676	3.921
40	6846.792	4.024
41	6814.576	4.127
42	6792.189	4.230
43	6822.245	4.333
44	6838.130	4.437
45	6839.983	4.540
46	6876.200	4.643
47	6928.538	4.746
48	6944.089	4.849
49	7003.854	4.952
50	7033.874	5.056
51	7064.985	5.159
52	7075.123	5.262
53	7120.153	5.365
54	7198.191	5.468
55	7153.079	5.571
56	7192.586	5.675
57	7254.718	5.778
58	7238.466	5.881
59	7190.713	5.984
60	7145.561	6.087
61	7175.767	6.190
62	7164.323	6.294
63	7164.268	6.397
64	7086.796	6.500
65	7106.461	6.603
66	7118.420	6.706
67	7153.813	6.810
68	7120.447	6.913
69	7120.224	7.016
70	7056.854	7.119
71	7052.585	7.222
72	7078.358	7.325
73	7052.738	7.429
74	7010.692	7.532
75	7046.821	7.635
76	7039.935	7.738
77	7054.887	7.841
78	7000.944	7.944
79	6957.261	8.048
80	6923.094	8.151
81	6911.296	8.254
82	6884.813	8.357
83	6863.943	8.460
84	6821.190	8.563
85	6832.629	8.667
86	6822.308	8.770
87	6816.185	8.873
88	6782.559	8.976
89	6776.940	9.079
90	6776.663	9.183
91	6792.775	9.286
92	6789.283	9.389
93	6731.998	9.492
94	6700.579	9.595
95	6732.792	9.698
96	6695.935	9.802
97	6656.434	9.905
98	6654.368	10.008
99	6694.530	10.111
100	6664.536	10.214
101	6703.440	10.317
102	6706.100	10.421
103	6713.138	10.524
104	6739.563	10.627
105	6766.375	10.730
106	6775.458	10.833
107	6746.772	10.937
108	6800.778	11.040
109	6767.844	11.143
110	6727.425	11.246
111	6794.965	11.349
112	6884.840	11.452
113	6907.794	11.556
114	6886.160	11.659
115	6867.496	11.762
116	6902.659	11.865
117	6927.708	11.968
118	6945.192	12.071
119	6972.244	12.175
120	6984.429	12.278
121	7038.220	12.381
122	7117.969	12.484
123	7124.381	12.587
124	7130.899	12.690
125	7266.323	12.794
126	7312.204	12.897
127	7394.692	13.000
128	7410.936	13.103
129	7255.032	13.206
130	7174.286	13.310
