# Supplementary material for: Spatial control of the APC/C ensures the rapid degradation of cyclin B1
Source: EMBO J. 2024 Aug 14;43(19):4324–55. doi: 10.1038/s44318-024-00194-2 (PMC11445581; doi:10.1038/s44318-024-00194-2)
Supplement: Supplementary file 8 — Source data Fig. 4 [file 44318_2024_194_MOESM8_ESM.zip › Figure 4/Fig 4J/SecurinWT/C2-220407_4866_56.txt]

	Plot Values	Distance
1	8326.524	0.000
2	8332.670	0.103
3	8440.893	0.206
4	8457.353	0.310
5	8476.558	0.413
6	8410.295	0.516
7	8480.695	0.619
8	8467.557	0.722
9	8526.847	0.825
10	8501.002	0.929
11	8595.126	1.032
12	8613.168	1.135
13	8609.908	1.238
14	8577.634	1.341
15	8674.107	1.444
16	8582.985	1.548
17	8563.207	1.651
18	8574.572	1.754
19	8583.917	1.857
20	8620.502	1.960
21	8645.852	2.063
22	8570.912	2.167
23	8584.174	2.270
24	8558.152	2.373
25	8545.148	2.476
26	8543.885	2.579
27	8578.810	2.683
28	8525.562	2.786
29	8481.057	2.889
30	8464.834	2.992
31	8513.973	3.095
32	8509.194	3.198
33	8504.978	3.302
34	8500.259	3.405
35	8585.956	3.508
36	8515.344	3.611
37	8479.417	3.714
38	8438.847	3.817
39	8442.921	3.921
40	8366.761	4.024
41	8328.261	4.127
42	8272.569	4.230
43	8247.052	4.333
44	8256.308	4.437
45	8269.313	4.540
46	8244.595	4.643
47	8274.350	4.746
48	8226.462	4.849
49	8214.964	4.952
50	8282.466	5.056
51	8256.199	5.159
52	8263.843	5.262
53	8252.098	5.365
54	8269.601	5.468
55	8332.979	5.571
56	8341.689	5.675
57	8367.553	5.778
58	8371.549	5.881
59	8348.640	5.984
60	8444.604	6.087
61	8405.832	6.190
62	8411.746	6.294
63	8408.808	6.397
64	8377.186	6.500
65	8330.746	6.603
66	8367.882	6.706
67	8349.118	6.810
68	8380.854	6.913
69	8347.972	7.016
70	8359.933	7.119
71	8397.125	7.222
72	8407.348	7.325
73	8425.648	7.429
74	8399.569	7.532
75	8445.154	7.635
76	8540.043	7.738
77	8547.435	7.841
78	8622.712	7.944
79	8660.680	8.048
80	8638.573	8.151
81	8645.368	8.254
82	8590.613	8.357
83	8600.651	8.460
84	8606.239	8.563
85	8664.059	8.667
86	8601.565	8.770
87	8636.181	8.873
88	8517.992	8.976
89	8501.155	9.079
90	8509.164	9.183
91	8622.711	9.286
92	8575.326	9.389
93	8557.533	9.492
94	8626.602	9.595
95	8662.403	9.698
96	8637.463	9.802
97	8625.529	9.905
98	8580.155	10.008
99	8627.978	10.111
100	8611.295	10.214
101	8727.647	10.317
102	8644.292	10.421
103	8657.461	10.524
104	8685.062	10.627
105	8722.502	10.730
106	8731.403	10.833
107	8640.873	10.937
108	8673.329	11.040
109	8646.005	11.143
110	8633.096	11.246
111	8573.761	11.349
112	8517.043	11.452
113	8457.685	11.556
