# Supplementary material for: Spatial control of the APC/C ensures the rapid degradation of cyclin B1
Source: EMBO J. 2024 Aug 14;43(19):4324–55. doi: 10.1038/s44318-024-00194-2 (PMC11445581; doi:10.1038/s44318-024-00194-2)
Supplement: Supplementary file 8 — Source data Fig. 4 [file 44318_2024_194_MOESM8_ESM.zip › Figure 4/Fig 4J/SecurinWT/C1-220412_4866_3A.txt]

	Plot Values	Distance
1	8154.155	0.000
2	8179.386	0.103
3	8140.489	0.206
4	8115.105	0.310
5	8132.735	0.413
6	8046.563	0.516
7	8075.487	0.619
8	8041.800	0.722
9	7978.159	0.825
10	8004.681	0.929
11	7966.099	1.032
12	7873.286	1.135
13	7857.193	1.238
14	7830.217	1.341
15	7839.479	1.444
16	7789.161	1.548
17	7771.637	1.651
18	7744.708	1.754
19	7721.914	1.857
20	7722.646	1.960
21	7786.499	2.063
22	7725.282	2.167
23	7736.803	2.270
24	7752.485	2.373
25	7740.940	2.476
26	7684.713	2.579
27	7689.933	2.683
28	7664.012	2.786
29	7691.628	2.889
30	7683.249	2.992
31	7750.730	3.095
32	7759.374	3.198
33	7812.152	3.302
34	7796.145	3.405
35	7777.255	3.508
36	7785.343	3.611
37	7782.320	3.714
38	7732.041	3.817
39	7770.890	3.921
40	7817.921	4.024
41	7745.201	4.127
42	7834.380	4.230
43	7873.862	4.333
44	7785.181	4.437
45	7844.370	4.540
46	7864.137	4.643
47	7847.267	4.746
48	7959.262	4.849
49	7934.198	4.952
50	8039.536	5.056
51	8093.181	5.159
52	8172.971	5.262
53	8228.746	5.365
54	8286.422	5.468
55	8332.789	5.571
56	8424.740	5.675
57	8407.609	5.778
58	8446.557	5.881
59	8495.176	5.984
60	8532.401	6.087
61	8511.759	6.190
62	8382.148	6.294
63	8427.305	6.397
64	8506.500	6.500
65	8482.864	6.603
66	8376.783	6.706
67	8342.559	6.810
68	8378.803	6.913
69	8476.963	7.016
70	8421.015	7.119
71	8430.165	7.222
72	8449.013	7.325
73	8291.432	7.429
74	8329.104	7.532
75	8332.956	7.635
76	8250.073	7.738
77	8232.641	7.841
78	8255.420	7.944
79	8142.031	8.048
80	8127.726	8.151
81	8077.659	8.254
82	8026.705	8.357
83	8040.891	8.460
84	7924.854	8.563
85	7900.256	8.667
86	7852.584	8.770
87	7846.253	8.873
88	7923.792	8.976
89	7806.628	9.079
90	7800.635	9.183
91	7797.825	9.286
92	7762.856	9.389
93	7808.677	9.492
94	7774.687	9.595
95	7834.807	9.698
96	7741.997	9.802
97	7772.729	9.905
98	7724.821	10.008
99	7716.726	10.111
100	7833.110	10.214
101	7867.191	10.317
102	7940.823	10.421
103	7923.932	10.524
104	7960.046	10.627
105	7994.892	10.730
106	7944.538	10.833
107	7929.605	10.937
108	7941.161	11.040
109	7998.328	11.143
110	8092.828	11.246
111	8125.472	11.349
112	8153.569	11.452
113	8131.940	11.556
114	8135.076	11.659
115	8163.888	11.762
116	8157.084	11.865
117	8207.392	11.968
118	8156.153	12.071
