# Supplementary material for: Spatial control of the APC/C ensures the rapid degradation of cyclin B1
Source: EMBO J. 2024 Aug 14;43(19):4324–55. doi: 10.1038/s44318-024-00194-2 (PMC11445581; doi:10.1038/s44318-024-00194-2)
Supplement: Supplementary file 8 — Source data Fig. 4 [file 44318_2024_194_MOESM8_ESM.zip › Figure 4/Fig 4J/SecurinWT/C2-220406_4866_1.txt]

	Plot Values	Distance
1	8334.479	0.000
2	8392.097	0.103
3	8417.485	0.206
4	8356.924	0.310
5	8357.658	0.413
6	8373.792	0.516
7	8393.014	0.619
8	8477.898	0.722
9	8504.140	0.825
10	8532.531	0.929
11	8468.223	1.032
12	8567.291	1.135
13	8579.846	1.238
14	8564.272	1.341
15	8604.363	1.444
16	8527.554	1.548
17	8617.271	1.651
18	8516.527	1.754
19	8646.975	1.857
20	8546.089	1.960
21	8605.516	2.063
22	8576.976	2.167
23	8537.667	2.270
24	8513.083	2.373
25	8468.920	2.476
26	8517.071	2.579
27	8537.002	2.683
28	8556.818	2.786
29	8546.314	2.889
30	8558.662	2.992
31	8616.817	3.095
32	8525.897	3.198
33	8553.912	3.302
34	8637.649	3.405
35	8668.044	3.508
36	8669.371	3.611
37	8667.065	3.714
38	8630.863	3.817
39	8582.781	3.921
40	8587.798	4.024
41	8605.486	4.127
42	8598.117	4.230
43	8590.539	4.333
44	8537.022	4.437
45	8560.261	4.540
46	8525.955	4.643
47	8520.064	4.746
48	8444.496	4.849
49	8456.865	4.952
50	8404.255	5.056
51	8347.226	5.159
52	8310.236	5.262
53	8302.840	5.365
54	8238.086	5.468
55	8281.128	5.571
56	8285.418	5.675
57	8364.486	5.778
58	8376.786	5.881
59	8346.843	5.984
60	8332.994	6.087
61	8341.410	6.190
62	8397.163	6.294
63	8441.468	6.397
64	8394.981	6.500
65	8457.249	6.603
66	8409.198	6.706
67	8447.785	6.810
68	8493.028	6.913
69	8490.461	7.016
70	8484.071	7.119
71	8557.820	7.222
72	8565.054	7.325
73	8521.320	7.429
74	8529.119	7.532
75	8465.701	7.635
76	8482.255	7.738
77	8494.044	7.841
78	8560.646	7.944
79	8491.972	8.048
80	8468.786	8.151
81	8483.612	8.254
82	8483.664	8.357
83	8566.225	8.460
84	8581.759	8.563
85	8560.558	8.667
86	8549.047	8.770
87	8497.754	8.873
88	8424.998	8.976
89	8407.062	9.079
90	8414.571	9.183
91	8431.199	9.286
92	8447.765	9.389
93	8375.459	9.492
94	8443.760	9.595
95	8361.798	9.698
96	8434.433	9.802
97	8342.541	9.905
98	8367.353	10.008
99	8409.037	10.111
100	8295.913	10.214
101	8272.102	10.317
102	8269.425	10.421
103	8236.173	10.524
104	8213.729	10.627
105	8180.137	10.730
106	8193.819	10.833
107	8119.401	10.937
108	8199.555	11.040
109	8124.535	11.143
110	8151.272	11.246
