# Supplementary material for: Spatial control of the APC/C ensures the rapid degradation of cyclin B1
Source: EMBO J. 2024 Aug 14;43(19):4324–55. doi: 10.1038/s44318-024-00194-2 (PMC11445581; doi:10.1038/s44318-024-00194-2)
Supplement: Supplementary file 8 — Source data Fig. 4 [file 44318_2024_194_MOESM8_ESM.zip › Figure 4/Fig 4J/SecurinWT/C1-220407_4866_8.txt]

	Plot Values	Distance
1	9482.827	0.000
2	9560.398	0.103
3	9506.690	0.206
4	9409.814	0.310
5	9426.624	0.413
6	9415.180	0.516
7	9329.729	0.619
8	9280.021	0.722
9	9177.291	0.825
10	9215.271	0.929
11	9194.877	1.032
12	9157.345	1.135
13	9041.600	1.238
14	8991.422	1.341
15	8952.619	1.444
16	8816.866	1.548
17	8806.762	1.651
18	8762.038	1.754
19	8692.005	1.857
20	8656.089	1.960
21	8536.115	2.063
22	8494.456	2.167
23	8509.386	2.270
24	8606.214	2.373
25	8638.437	2.476
26	8541.021	2.579
27	8609.448	2.683
28	8589.547	2.786
29	8535.930	2.889
30	8507.979	2.992
31	8486.622	3.095
32	8518.570	3.198
33	8513.673	3.302
34	8466.561	3.405
35	8573.221	3.508
36	8608.273	3.611
37	8609.304	3.714
38	8567.395	3.817
39	8573.741	3.921
40	8656.951	4.024
41	8723.355	4.127
42	8743.404	4.230
43	8789.099	4.333
44	8802.415	4.437
45	8934.789	4.540
46	8848.306	4.643
47	8916.421	4.746
48	8918.303	4.849
49	8888.265	4.952
50	8961.314	5.056
51	8990.983	5.159
52	8990.322	5.262
53	9041.884	5.365
54	9109.501	5.468
55	8997.246	5.571
56	9001.756	5.675
57	9127.311	5.778
58	9161.076	5.881
59	9118.961	5.984
60	9115.725	6.087
61	9228.678	6.190
62	9214.765	6.294
63	9241.715	6.397
64	9301.528	6.500
65	9270.391	6.603
66	9285.130	6.706
67	9213.301	6.810
68	9278.030	6.913
69	9102.843	7.016
70	9004.021	7.119
71	8920.146	7.222
72	8894.894	7.325
73	8924.886	7.429
74	8799.349	7.532
75	8684.383	7.635
76	8585.570	7.738
77	8632.015	7.841
78	8644.119	7.944
79	8635.270	8.048
80	8534.896	8.151
81	8532.858	8.254
82	8586.915	8.357
83	8462.279	8.460
84	8512.867	8.563
85	8540.292	8.667
86	8582.090	8.770
87	8629.325	8.873
88	8694.449	8.976
89	8775.360	9.079
90	8739.364	9.183
91	8786.004	9.286
92	8881.170	9.389
93	8959.249	9.492
94	8926.828	9.595
95	9103.471	9.698
96	9303.409	9.802
97	9394.793	9.905
98	9397.540	10.008
99	9591.393	10.111
100	9644.161	10.214
101	9730.820	10.317
102	9767.866	10.421
103	9885.398	10.524
104	10064.367	10.627
105	10173.790	10.730
106	10070.763	10.833
107	9986.155	10.937
108	9795.963	11.040
109	9596.532	11.143
