# Supplementary material for: Spatial control of the APC/C ensures the rapid degradation of cyclin B1
Source: EMBO J. 2024 Aug 14;43(19):4324–55. doi: 10.1038/s44318-024-00194-2 (PMC11445581; doi:10.1038/s44318-024-00194-2)
Supplement: Supplementary file 8 — Source data Fig. 4 [file 44318_2024_194_MOESM8_ESM.zip › Figure 4/Fig 4J/SecurinWT/C2-220412_4866_2A.txt]

	Plot Values	Distance
1	7724.659	0.000
2	7720.725	0.103
3	7717.910	0.206
4	7697.328	0.310
5	7766.459	0.413
6	7790.230	0.516
7	7785.618	0.619
8	7829.699	0.722
9	7898.892	0.825
10	7885.897	0.929
11	7933.796	1.032
12	7897.202	1.135
13	7936.908	1.238
14	7984.495	1.341
15	7990.906	1.444
16	7968.292	1.548
17	7878.957	1.651
18	7875.903	1.754
19	7946.037	1.857
20	8072.946	1.960
21	8035.549	2.063
22	8093.537	2.167
23	8124.945	2.270
24	8128.041	2.373
25	8089.783	2.476
26	8157.571	2.579
27	8182.843	2.683
28	8194.459	2.786
29	8191.302	2.889
30	8160.320	2.992
31	8299.039	3.095
32	8318.691	3.198
33	8310.136	3.302
34	8312.339	3.405
35	8266.143	3.508
36	8336.222	3.611
37	8259.995	3.714
38	8258.018	3.817
39	8290.019	3.921
40	8241.503	4.024
41	8211.950	4.127
42	8183.347	4.230
43	8106.879	4.333
44	8062.063	4.437
45	8106.713	4.540
46	8092.855	4.643
47	8119.940	4.746
48	8109.381	4.849
49	8168.980	4.952
50	8217.097	5.056
51	8210.102	5.159
52	8159.962	5.262
53	8174.322	5.365
54	8243.262	5.468
55	8219.754	5.571
56	8115.027	5.675
57	8156.206	5.778
58	8253.501	5.881
59	8229.427	5.984
60	8245.352	6.087
61	8284.963	6.190
62	8295.697	6.294
63	8248.692	6.397
64	8253.551	6.500
65	8265.625	6.603
66	8245.229	6.706
67	8266.594	6.810
68	8287.605	6.913
69	8258.465	7.016
70	8260.949	7.119
71	8274.372	7.222
72	8229.298	7.325
73	8187.805	7.429
74	8290.183	7.532
75	8280.270	7.635
76	8260.492	7.738
77	8248.792	7.841
78	8250.537	7.944
79	8342.192	8.048
80	8125.988	8.151
81	8085.115	8.254
82	8173.516	8.357
83	8185.754	8.460
84	8057.513	8.563
85	8071.189	8.667
86	8133.267	8.770
87	8112.992	8.873
88	8088.652	8.976
89	8059.985	9.079
90	8041.340	9.183
91	8048.184	9.286
92	7959.217	9.389
93	8005.665	9.492
94	7979.750	9.595
95	7986.806	9.698
96	7994.036	9.802
97	7940.014	9.905
98	7931.702	10.008
99	7899.756	10.111
100	7783.457	10.214
101	7778.530	10.317
102	7902.854	10.421
103	7838.900	10.524
104	7777.035	10.627
105	7686.024	10.730
106	7704.338	10.833
107	7772.294	10.937
108	7776.345	11.040
