# Supplementary material for: Spatial control of the APC/C ensures the rapid degradation of cyclin B1
Source: EMBO J. 2024 Aug 14;43(19):4324–55. doi: 10.1038/s44318-024-00194-2 (PMC11445581; doi:10.1038/s44318-024-00194-2)
Supplement: Supplementary file 8 — Source data Fig. 4 [file 44318_2024_194_MOESM8_ESM.zip › Figure 4/Fig 4J/SecurinWT/C1-220407_4866_9.txt]

	Plot Values	Distance
1	8269.602	0.000
2	8404.098	0.103
3	8378.457	0.206
4	8389.556	0.310
5	8423.182	0.413
6	8309.984	0.516
7	8199.467	0.619
8	8232.995	0.722
9	8268.036	0.825
10	8307.998	0.929
11	8110.581	1.032
12	8094.699	1.135
13	7996.098	1.238
14	7961.431	1.341
15	7901.960	1.444
16	7812.554	1.548
17	7823.284	1.651
18	7798.346	1.754
19	7784.554	1.857
20	7761.800	1.960
21	7742.962	2.063
22	7799.019	2.167
23	7916.249	2.270
24	7915.536	2.373
25	7816.581	2.476
26	7768.556	2.579
27	7761.478	2.683
28	7782.532	2.786
29	7795.687	2.889
30	7746.200	2.992
31	7776.787	3.095
32	7755.129	3.198
33	7770.773	3.302
34	7830.464	3.405
35	7825.063	3.508
36	7837.366	3.611
37	7787.710	3.714
38	7845.796	3.817
39	7825.198	3.921
40	7837.779	4.024
41	7776.691	4.127
42	7702.633	4.230
43	7704.521	4.333
44	7908.133	4.437
45	7916.870	4.540
46	7954.945	4.643
47	7925.562	4.746
48	7860.534	4.849
49	7889.517	4.952
50	7926.082	5.056
51	7732.984	5.159
52	7887.658	5.262
53	7866.090	5.365
54	7913.692	5.468
55	7887.213	5.571
56	7897.312	5.675
57	7868.449	5.778
58	7895.790	5.881
59	7926.236	5.984
60	7973.940	6.087
61	7920.919	6.190
62	7905.736	6.294
63	7937.583	6.397
64	8000.540	6.500
65	7920.730	6.603
66	7868.403	6.706
67	7843.248	6.810
68	7827.370	6.913
69	7862.661	7.016
70	7839.076	7.119
71	7884.143	7.222
72	7899.776	7.325
73	7860.260	7.429
74	7833.969	7.532
75	7720.057	7.635
76	7851.868	7.738
77	7881.993	7.841
78	7869.648	7.944
79	7885.561	8.048
80	7976.465	8.151
81	7901.827	8.254
82	7894.011	8.357
83	7985.297	8.460
84	7946.604	8.563
85	7919.546	8.667
86	7968.952	8.770
87	8048.406	8.873
88	7816.923	8.976
89	7860.574	9.079
90	7966.643	9.183
91	7941.182	9.286
92	7963.321	9.389
93	7987.690	9.492
94	8021.335	9.595
95	7994.765	9.698
96	8038.271	9.802
97	8095.700	9.905
98	8160.927	10.008
99	8233.752	10.111
100	8282.230	10.214
101	8388.542	10.317
102	8424.290	10.421
103	8595.053	10.524
104	8694.125	10.627
105	8799.328	10.730
106	8812.773	10.833
107	8938.948	10.937
108	8999.289	11.040
109	9023.941	11.143
110	8889.959	11.246
111	8808.037	11.349
