# Supplementary material for: Spatial control of the APC/C ensures the rapid degradation of cyclin B1
Source: EMBO J. 2024 Aug 14;43(19):4324–55. doi: 10.1038/s44318-024-00194-2 (PMC11445581; doi:10.1038/s44318-024-00194-2)
Supplement: Supplementary file 8 — Source data Fig. 4 [file 44318_2024_194_MOESM8_ESM.zip › Figure 4/Fig 4J/SecurinWT/C3-220412_4866_3.txt]

	Plot Values	Distance
1	5276.636	0.000
2	5254.460	0.103
3	5250.368	0.206
4	5330.394	0.310
5	5256.652	0.413
6	5278.647	0.516
7	5278.675	0.619
8	5293.037	0.722
9	5308.021	0.825
10	5270.545	0.929
11	5256.180	1.032
12	5233.118	1.135
13	5226.775	1.238
14	5273.506	1.341
15	5262.284	1.444
16	5312.674	1.548
17	5293.028	1.651
18	5319.619	1.754
19	5339.039	1.857
20	5350.793	1.960
21	5362.632	2.063
22	5376.288	2.167
23	5393.704	2.270
24	5388.205	2.373
25	5414.822	2.476
26	5380.791	2.579
27	5383.261	2.683
28	5354.682	2.786
29	5381.374	2.889
30	5316.828	2.992
31	5374.803	3.095
32	5405.266	3.198
33	5392.562	3.302
34	5378.362	3.405
35	5361.310	3.508
36	5393.815	3.611
37	5425.756	3.714
38	5407.875	3.817
39	5386.103	3.921
40	5371.136	4.024
41	5384.151	4.127
42	5416.602	4.230
43	5436.673	4.333
44	5415.073	4.437
45	5405.723	4.540
46	5391.124	4.643
47	5418.522	4.746
48	5449.037	4.849
49	5436.623	4.952
50	5434.979	5.056
51	5435.604	5.159
52	5464.511	5.262
53	5490.609	5.365
54	5503.474	5.468
55	5545.590	5.571
56	5494.833	5.675
57	5480.335	5.778
58	5515.773	5.881
59	5532.256	5.984
60	5474.232	6.087
61	5508.268	6.190
62	5491.537	6.294
63	5455.461	6.397
64	5407.899	6.500
65	5432.024	6.603
66	5397.184	6.706
67	5369.765	6.810
68	5409.218	6.913
69	5372.110	7.016
70	5348.981	7.119
71	5336.293	7.222
72	5334.390	7.325
73	5378.475	7.429
74	5356.531	7.532
75	5431.711	7.635
76	5370.729	7.738
77	5415.979	7.841
78	5418.505	7.944
79	5360.971	8.048
80	5324.049	8.151
81	5344.779	8.254
82	5320.363	8.357
83	5367.375	8.460
84	5349.162	8.563
85	5334.822	8.667
86	5358.317	8.770
87	5340.423	8.873
88	5338.464	8.976
89	5388.297	9.079
90	5366.328	9.183
91	5350.640	9.286
92	5332.417	9.389
93	5332.263	9.492
94	5328.229	9.595
95	5310.884	9.698
96	5306.474	9.802
97	5311.297	9.905
98	5311.498	10.008
99	5321.880	10.111
100	5277.770	10.214
101	5280.781	10.317
102	5263.302	10.421
103	5286.859	10.524
104	5267.803	10.627
105	5298.187	10.730
106	5258.103	10.833
107	5312.306	10.937
