# Supplementary material for: Spatial control of the APC/C ensures the rapid degradation of cyclin B1
Source: EMBO J. 2024 Aug 14;43(19):4324–55. doi: 10.1038/s44318-024-00194-2 (PMC11445581; doi:10.1038/s44318-024-00194-2)
Supplement: Supplementary file 9 — Source data Fig. 5 [file 44318_2024_194_MOESM9_ESM.zip]

Archive with 178 entries (171 files):
- Figure 5/
- __MACOSX/._Figure 5
- Figure 5/Statistics_Fig5n6.xlsx
- __MACOSX/Figure 5/._Statistics_Fig5n6.xlsx
- Figure 5/Fig5 CD/
- __MACOSX/Figure 5/._Fig5 CD
- Figure 5/Fig5 AB/
- __MACOSX/Figure 5/._Fig5 AB
- Figure 5/Fig5 CD/CycB4E7E/
- __MACOSX/Figure 5/Fig5 CD/._CycB4E7E
- Figure 5/Fig5 CD/README.rtf
- __MACOSX/Figure 5/Fig5 CD/._README.rtf
- Figure 5/Fig5 CD/CycB1 WT/
- __MACOSX/Figure 5/Fig5 CD/._CycB1 WT
- Figure 5/Fig5 AB/CycB4E7E/
- __MACOSX/Figure 5/Fig5 AB/._CycB4E7E
- Figure 5/Fig5 AB/CycBWT/
- __MACOSX/Figure 5/Fig5 AB/._CycBWT
- Figure 5/Fig5 AB/README.rtf
- __MACOSX/Figure 5/Fig5 AB/._README.rtf
- Figure 5/Fig5 CD/CycB4E7E/No FCCS Cyc4E7E-APCC 4819.xlsx
- __MACOSX/Figure 5/Fig5 CD/CycB4E7E/._No FCCS Cyc4E7E-APCC 4819.xlsx
- Figure 5/Fig5 CD/CycB4E7E/Weak FCCS Cyc4E7E-APCC 4819.xlsx
- __MACOSX/Figure 5/Fig5 CD/CycB4E7E/._Weak FCCS Cyc4E7E-APCC 4819.xlsx
- Figure 5/Fig5 CD/CycB4E7E/4819 Cyclin B1Image006_ch0.png
- __MACOSX/Figure 5/Fig5 CD/CycB4E7E/._4819 Cyclin B1Image006_ch0.png
- Figure 5/Fig5 CD/CycB1 WT/FCCS CycB1 Wt 4817 APCC DNA.xlsx
- __MACOSX/Figure 5/Fig5 CD/CycB1 WT/._FCCS CycB1 Wt 4817 APCC DNA.xlsx
- Figure 5/Fig5 CD/CycB1 WT/Complex Percentage.xlsx
- __MACOSX/Figure 5/Fig5 CD/CycB1 WT/._Complex Percentage.xlsx
- Figure 5/Fig5 CD/CycB1 WT/FCCS CycB1 Wt 4817 APCC Cyto.xlsx
- __MACOSX/Figure 5/Fig5 CD/CycB1 WT/._FCCS CycB1 Wt 4817 APCC Cyto.xlsx
- Figure 5/Fig5 AB/CycB4E7E/C2-4646_Max - 4646_5_210922_A.txt
- __MACOSX/Figure 5/Fig5 AB/CycB4E7E/._C2-4646_Max - 4646_5_210922_A.txt
- Figure 5/Fig5 AB/CycB4E7E/C1-4646_Max - 4646_6_210922_A.txt
- __MACOSX/Figure 5/Fig5 AB/CycB4E7E/._C1-4646_Max - 4646_6_210922_A.txt
- Figure 5/Fig5 AB/CycB4E7E/C2-4646_MaxCrop - 211012 - Position 8.Project Maximum Z.crop.txt
- __MACOSX/Figure 5/Fig5 AB/CycB4E7E/._C2-4646_MaxCrop - 211012 - Position 8.Project Maximum Z.crop.txt
- Figure 5/Fig5 AB/CycB4E7E/C1-4646_Max - 4646_1_210922_A.txt
- __MACOSX/Figure 5/Fig5 AB/CycB4E7E/._C1-4646_Max - 4646_1_210922_A.txt
- Figure 5/Fig5 AB/CycB4E7E/C2-4646_Max - 4646_6_210923.txt
- __MACOSX/Figure 5/Fig5 AB/CycB4E7E/._C2-4646_Max - 4646_6_210923.txt
- Figure 5/Fig5 AB/CycB4E7E/C1-4646_Max - 4646_3_210923.txt
- __MACOSX/Figure 5/Fig5 AB/CycB4E7E/._C1-4646_Max - 4646_3_210923.txt
- Figure 5/Fig5 AB/CycB4E7E/C2-4646_Max - 4646_3_210922_A.txt
- __MACOSX/Figure 5/Fig5 AB/CycB4E7E/._C2-4646_Max - 4646_3_210922_A.txt
- Figure 5/Fig5 AB/CycB4E7E/C2-4646_Max - 4646_3_210923.txt
- __MACOSX/Figure 5/Fig5 AB/CycB4E7E/._C2-4646_Max - 4646_3_210923.txt
- Figure 5/Fig5 AB/CycB4E7E/C1-4646_Max - 4646_6_210923.txt
- __MACOSX/Figure 5/Fig5 AB/CycB4E7E/._C1-4646_Max - 4646_6_210923.txt
- Figure 5/Fig5 AB/CycB4E7E/C2-4646_Max - 4646_4_210922_A.txt
- __MACOSX/Figure 5/Fig5 AB/CycB4E7E/._C2-4646_Max - 4646_4_210922_A.txt
- Figure 5/Fig5 AB/CycB4E7E/C2-4646_MaxCrop - 211012 - Position 3.Project Maximum Z.crop.txt
- __MACOSX/Figure 5/Fig5 AB/CycB4E7E/._C2-4646_MaxCrop - 211012 - Position 3.Project Maximum Z.crop.txt
- Figure 5/Fig5 AB/CycB4E7E/C1-4646_Max - 4646_7_210922_A.txt
- __MACOSX/Figure 5/Fig5 AB/CycB4E7E/._C1-4646_Max - 4646_7_210922_A.txt
- Figure 5/Fig5 AB/CycB4E7E/C2-4646_Max - 4646_7_A_210923.txt
- __MACOSX/Figure 5/Fig5 AB/CycB4E7E/._C2-4646_Max - 4646_7_A_210923.txt
- Figure 5/Fig5 AB/CycB4E7E/C1-4646_MaxCrop - 211012 - Position 1.Project Maximum Z.crop.txt
- __MACOSX/Figure 5/Fig5 AB/CycB4E7E/._C1-4646_MaxCrop - 211012 - Position 1.Project Maximum Z.crop.txt
- Figure 5/Fig5 AB/CycB4E7E/C2-4646_MaxCrop - 211012 - Position 2.Project Maximum Z.crop.txt
- __MACOSX/Figure 5/Fig5 AB/CycB4E7E/._C2-4646_MaxCrop - 211012 - Position 2.Project Maximum Z.crop.txt
- Figure 5/Fig5 AB/CycB4E7E/C2-4646_Max - 4646_9_210922_A.txt
- __MACOSX/Figure 5/Fig5 AB/CycB4E7E/._C2-4646_Max - 4646_9_210922_A.txt
- Figure 5/Fig5 AB/CycB4E7E/C2-4646_Max - 4646_4_210923.txt
- __MACOSX/Figure 5/Fig5 AB/CycB4E7E/._C2-4646_Max - 4646_4_210923.txt
- Figure 5/Fig5 AB/CycB4E7E/C1-4646_Max - 4646_1_B_210923.txt
- __MACOSX/Figure 5/Fig5 AB/CycB4E7E/._C1-4646_Max - 4646_1_B_210923.txt
- Figure 5/Fig5 AB/CycB4E7E/C1-4646_Max - 4646_4_210923.txt
- __MACOSX/Figure 5/Fig5 AB/CycB4E7E/._C1-4646_Max - 4646_4_210923.txt
- Figure 5/Fig5 AB/CycB4E7E/C2-4646_Max - 4646_1_A_210923.txt
- __MACOSX/Figure 5/Fig5 AB/CycB4E7E/._C2-4646_Max - 4646_1_A_210923.txt
- Figure 5/Fig5 AB/CycB4E7E/C1-4646_Max - 4646_7_B_210923.txt
- __MACOSX/Figure 5/Fig5 AB/CycB4E7E/._C1-4646_Max - 4646_7_B_210923.txt
- Figure 5/Fig5 AB/CycB4E7E/C1-4646_MaxCrop - 211012 - Position 6.Project Maximum Z.crop.txt
- __MACOSX/Figure 5/Fig5 AB/CycB4E7E/._C1-4646_MaxCrop - 211012 - Position 6.Project Maximum Z.crop.txt
- Figure 5/Fig5 AB/CycB4E7E/C2-4646_MaxCrop - 211012 - Position 5.Project Maximum Z.crop.txt
- __MACOSX/Figure 5/Fig5 AB/CycB4E7E/._C2-4646_MaxCrop - 211012 - Position 5.Project Maximum Z.crop.txt
- Figure 5/Fig5 AB/CycB4E7E/C2-4646_Max - 4646_8_210922_A.txt
- __MACOSX/Figure 5/Fig5 AB/CycB4E7E/._C2-4646_Max - 4646_8_210922_A.txt
- Figure 5/Fig5 AB/CycB4E7E/C1-4646_MaxCrop - 211012 - Position 3.Project Maximum Z.crop.txt
- __MACOSX/Figure 5/Fig5 AB/CycB4E7E/._C1-4646_MaxCrop - 211012 - Position 3.Project Maximum Z.crop.txt
- Figure 5/Fig5 AB/CycB4E7E/C2-4646_Max - 4646_1_B_210923.txt
- __MACOSX/Figure 5/Fig5 AB/CycB4E7E/._C2-4646_Max - 4646_1_B_210923.txt
- Figure 5/Fig5 AB/CycB4E7E/C1-4646_Max - 4646_9_210922_A.txt
- __MACOSX/Figure 5/Fig5 AB/CycB4E7E/._C1-4646_Max - 4646_9_210922_A.txt
- Figure 5/Fig5 AB/CycB4E7E/C1-4646_Max - 4646_7_A_210923.txt
- __MACOSX/Figure 5/Fig5 AB/CycB4E7E/._C1-4646_Max - 4646_7_A_210923.txt
- Figure 5/Fig5 AB/CycB4E7E/C1-4646_Max - 4646_8_210922_A.txt
- __MACOSX/Figure 5/Fig5 AB/CycB4E7E/._C1-4646_Max - 4646_8_210922_A.txt
- Figure 5/Fig5 AB/CycB4E7E/C2-4646_Max - 4646_7_B_210923.txt
- __MACOSX/Figure 5/Fig5 AB/CycB4E7E/._C2-4646_Max - 4646_7_B_210923.txt
- Figure 5/Fig5 AB/CycB4E7E/C1-4646_Max - 4646_1_A_210923.txt
- __MACOSX/Figure 5/Fig5 AB/CycB4E7E/._C1-4646_Max - 4646_1_A_210923.txt
- Figure 5/Fig5 AB/CycB4E7E/C1-4646_MaxCrop - 211012 - Position 8.Project Maximum Z.crop.txt
- __MACOSX/Figure 5/Fig5 AB/CycB4E7E/._C1-4646_MaxCrop - 211012 - Position 8.Project Maximum Z.crop.txt
- Figure 5/Fig5 AB/CycB4E7E/C1-4646_Max - 4646_5_210923.txt
- __MACOSX/Figure 5/Fig5 AB/CycB4E7E/._C1-4646_Max - 4646_5_210923.txt
- Figure 5/Fig5 AB/CycB4E7E/C2-4646_Max - 4646_6_210922_A.txt
- __MACOSX/Figure 5/Fig5 AB/CycB4E7E/._C2-4646_Max - 4646_6_210922_A.txt
- Figure 5/Fig5 AB/CycB4E7E/C2-4646_Max - 4646_1_210922_A.txt
- __MACOSX/Figure 5/Fig5 AB/CycB4E7E/._C2-4646_Max - 4646_1_210922_A.txt
- Figure 5/Fig5 AB/CycB4E7E/C1-4646_MaxCrop - 211012 - Position 5.Project Maximum Z.crop.txt
- __MACOSX/Figure 5/Fig5 AB/CycB4E7E/._C1-4646_MaxCrop - 211012 - Position 5.Project Maximum Z.crop.txt
- Figure 5/Fig5 AB/CycB4E7E/C2-4646_MaxCrop - 211012 - Position 6.Project Maximum Z.crop.txt
- __MACOSX/Figure 5/Fig5 AB/CycB4E7E/._C2-4646_MaxCrop - 211012 - Position 6.Project Maximum Z.crop.txt
- Figure 5/Fig5 AB/CycB4E7E/C1-4646_Max - 4646_5_210922_A.txt
- __MACOSX/Figure 5/Fig5 AB/CycB4E7E/._C1-4646_Max - 4646_5_210922_A.txt
- Figure 5/Fig5 AB/CycB4E7E/C1-4646_MaxCrop - 211012 - Position 2.Project Maximum Z.crop.txt
- __MACOSX/Figure 5/Fig5 AB/CycB4E7E/._C1-4646_MaxCrop - 211012 - Position 2.Project Maximum Z.crop.txt
- Figure 5/Fig5 AB/CycB4E7E/C2-4646_Max - 4646_7_210922_A.txt
- __MACOSX/Figure 5/Fig5 AB/CycB4E7E/._C2-4646_Max - 4646_7_210922_A.txt
- Figure 5/Fig5 AB/CycB4E7E/C2-4646_MaxCrop - 211012 - Position 1.Project Maximum Z.crop.txt
- __MACOSX/Figure 5/Fig5 AB/CycB4E7E/._C2-4646_MaxCrop - 211012 - Position 1.Project Maximum Z.crop.txt
- Figure 5/Fig5 AB/CycB4E7E/C2-4646_Max - 4646_5_210923.txt
- __MACOSX/Figure 5/Fig5 AB/CycB4E7E/._C2-4646_Max - 4646_5_210923.txt
- Figure 5/Fig5 AB/CycB4E7E/C1-4646_Max - 4646_3_210922_A.txt
- __MACOSX/Figure 5/Fig5 AB/CycB4E7E/._C1-4646_Max - 4646_3_210922_A.txt
- Figure 5/Fig5 AB/CycB4E7E/C1-4646_Max - 4646_4_210922_A.txt
- __MACOSX/Figure 5/Fig5 AB/CycB4E7E/._C1-4646_Max - 4646_4_210922_A.txt
- Figure 5/Fig5 AB/CycBWT/C1-4643_MaxCrop - 211012 - Position 8.txt
- __MACOSX/Figure 5/Fig5 AB/CycBWT/._C1-4643_MaxCrop - 211012 - Position 8.txt
- Figure 5/Fig5 AB/CycBWT/C2-4643_Max - 4643_1_210923.txt
- __MACOSX/Figure 5/Fig5 AB/CycBWT/._C2-4643_Max - 4643_1_210923.txt
- Figure 5/Fig5 AB/CycBWT/C2-4643_Max - 4643_Pos2_210922_A.txt
- __MACOSX/Figure 5/Fig5 AB/CycBWT/._C2-4643_Max - 4643_Pos2_210922_A.txt
- Figure 5/Fig5 AB/CycBWT/C2-4643_Max - 4643_Pos5_210922_A.txt
- __MACOSX/Figure 5/Fig5 AB/CycBWT/._C2-4643_Max - 4643_Pos5_210922_A.txt
- Figure 5/Fig5 AB/CycBWT/C2-4643_MaxCrop - 211012 - Position 8.txt
- __MACOSX/Figure 5/Fig5 AB/CycBWT/._C2-4643_MaxCrop - 211012 - Position 8.txt
- Figure 5/Fig5 AB/CycBWT/C1-4643_Max - 4643_1_210923.txt
- __MACOSX/Figure 5/Fig5 AB/CycBWT/._C1-4643_Max - 4643_1_210923.txt
- Figure 5/Fig5 AB/CycBWT/C2-4643_Max - 4643_Pos3_210922_A.txt
- __MACOSX/Figure 5/Fig5 AB/CycBWT/._C2-4643_Max - 4643_Pos3_210922_A.txt
- Figure 5/Fig5 AB/CycBWT/C1-4643_Max - 4643_Pos3_210922_A.txt
- __MACOSX/Figure 5/Fig5 AB/CycBWT/._C1-4643_Max - 4643_Pos3_210922_A.txt
- Figure 5/Fig5 AB/CycBWT/C1-4643_Max - 4643_6_210923.txt
- __MACOSX/Figure 5/Fig5 AB/CycBWT/._C1-4643_Max - 4643_6_210923.txt
- Figure 5/Fig5 AB/CycBWT/C1-4643_Max - 4643_Pos5_210922_A.txt
- __MACOSX/Figure 5/Fig5 AB/CycBWT/._C1-4643_Max - 4643_Pos5_210922_A.txt
- Figure 5/Fig5 AB/CycBWT/C1-4643_Max - 4643_Pos2_210922_A.txt
- __MACOSX/Figure 5/Fig5 AB/CycBWT/._C1-4643_Max - 4643_Pos2_210922_A.txt
- Figure 5/Fig5 AB/CycBWT/C2-4643_Max - 4643_6_210923.txt
- __MACOSX/Figure 5/Fig5 AB/CycBWT/._C2-4643_Max - 4643_6_210923.txt
- Figure 5/Fig5 AB/CycBWT/C2-4643_Max - 4643_5_210923.txt
- __MACOSX/Figure 5/Fig5 AB/CycBWT/._C2-4643_Max - 4643_5_210923.txt
- Figure 5/Fig5 AB/CycBWT/C2-4643_MaxCrop - 211012 - Position 6_B.txt
- __MACOSX/Figure 5/Fig5 AB/CycBWT/._C2-4643_MaxCrop - 211012 - Position 6_B.txt
- Figure 5/Fig5 AB/CycBWT/C2-4643_Max - 4643_8_210923.txt
- __MACOSX/Figure 5/Fig5 AB/CycBWT/._C2-4643_Max - 4643_8_210923.txt
- Figure 5/Fig5 AB/CycBWT/C1-4643_Max - 4643_8_210923.txt
- __MACOSX/Figure 5/Fig5 AB/CycBWT/._C1-4643_Max - 4643_8_210923.txt
- Figure 5/Fig5 AB/CycBWT/C1-4643_Max - 4643_Pos1_210922_A.txt
- __MACOSX/Figure 5/Fig5 AB/CycBWT/._C1-4643_Max - 4643_Pos1_210922_A.txt
- Figure 5/Fig5 AB/CycBWT/C1-4643_Max - 4643_5_210923.txt
- __MACOSX/Figure 5/Fig5 AB/CycBWT/._C1-4643_Max - 4643_5_210923.txt
- Figure 5/Fig5 AB/CycBWT/C1-4643_MaxCrop - 211012 - Position 1.txt
- __MACOSX/Figure 5/Fig5 AB/CycBWT/._C1-4643_MaxCrop - 211012 - Position 1.txt
- Figure 5/Fig5 AB/CycBWT/C2-4643_MaxCrop - 211012 - Position 3.txt
- __MACOSX/Figure 5/Fig5 AB/CycBWT/._C2-4643_MaxCrop - 211012 - Position 3.txt
- Figure 5/Fig5 AB/CycBWT/C1-4643_Max - 4643_2_210923.txt
- __MACOSX/Figure 5/Fig5 AB/CycBWT/._C1-4643_Max - 4643_2_210923.txt
- Figure 5/Fig5 AB/CycBWT/C2-4643_MaxCrop - 211012 - Position 2.txt
- __MACOSX/Figure 5/Fig5 AB/CycBWT/._C2-4643_MaxCrop - 211012 - Position 2.txt
- Figure 5/Fig5 AB/CycBWT/C1-4643_MaxCrop - 211012 - Position 2.txt
- __MACOSX/Figure 5/Fig5 AB/CycBWT/._C1-4643_MaxCrop - 211012 - Position 2.txt
- Figure 5/Fig5 AB/CycBWT/C2-4643_Max - 4643_Pos1_210922_A.txt
- __MACOSX/Figure 5/Fig5 AB/CycBWT/._C2-4643_Max - 4643_Pos1_210922_A.txt
- Figure 5/Fig5 AB/CycBWT/C1-4643_MaxCrop - 211012 - Position 3.txt
- __MACOSX/Figure 5/Fig5 AB/CycBWT/._C1-4643_MaxCrop - 211012 - Position 3.txt
- Figure 5/Fig5 AB/CycBWT/C1-4643_MaxCrop - 211012 - Position 7.txt
- __MACOSX/Figure 5/Fig5 AB/CycBWT/._C1-4643_MaxCrop - 211012 - Position 7.txt
- Figure 5/Fig5 AB/CycBWT/C1-4643_MaxCrop - 211012 - Position 6_B.txt
- __MACOSX/Figure 5/Fig5 AB/CycBWT/._C1-4643_MaxCrop - 211012 - Position 6_B.txt
- Figure 5/Fig5 AB/CycBWT/C2-4643_MaxCrop - 211012 - Position 7.txt
- __MACOSX/Figure 5/Fig5 AB/CycBWT/._C2-4643_MaxCrop - 211012 - Position 7.txt
- Figure 5/Fig5 AB/CycBWT/C2-4643_Max - 4643_2_210923.txt
- __MACOSX/Figure 5/Fig5 AB/CycBWT/._C2-4643_Max - 4643_2_210923.txt
