# Supplementary material for: Spatial control of the APC/C ensures the rapid degradation of cyclin B1
Source: EMBO J. 2024 Aug 14;43(19):4324–55. doi: 10.1038/s44318-024-00194-2 (PMC11445581; doi:10.1038/s44318-024-00194-2)
Supplement: Supplementary file 9 — Source data Fig. 5 [file 44318_2024_194_MOESM9_ESM.zip › Figure 5/Statistics_Fig5n6.xlsx]

## Sheet: CycB1WT
	Endogenous CycB1-mEmerald			Ectopic CycB1-mScarlet
time (min)	Average	SD	N	Average	SD	N		pval	Mann-Whitney
-80	0.661884		1	0.815177		1
-79	0.687804		1	0.849795		1
-78	0.782083		1	0.897041		1
-77	0.814456		1	0.933341		1
-76	0.848072		1	0.969111		1
-75	0.906224		1	0.991685		1
-74	0.912782		1	1.00832		1
-73	0.920781		1	1.02599		1
-72	0.90629		1	1.00296		1
-71	0.882284		1	0.984885		1
-70	0.868694		1	0.987175		1
-69	0.831114	0.0930728	2	1.01953	0.00597259	2		0.122639
-68	0.896006	0.0354388	2	1.0677	0.0419987	2		0.122639
-67	0.894523	0.0385819	2	1.08239	0.0492425	2		0.122639
-66	0.962627	0.0597969	2	1.11014	0.102674	2		0.122639
-65	0.96609	0.0134548	2	1.13044	0.100301	2		0.122639
-64	0.991448	0.0175529	2	1.13267	0.0823001	2		0.122639
-63	0.956265	0.0761115	2	1.12075	0.0412218	2		0.122639
-62	0.968078	0.0475297	2	1.10328	0.0147126	2		0.122639
-61	0.991094	0.0543986	2	1.12665	0.0228178	2		0.122639
-60	1.0053	0.0771968	2	1.13607	0.0039583	2		0.122639
-59	1.02528	0.0444816	2	1.13662	0.00340763	2		0.122639
-58	1.04439	0.0237288	2	1.15981	0.0169235	2		0.122639
-57	1.02555	0.0488518	4	1.13675	0.0548619	4		0.0142148
-56	1.0283	0.0536652	3	1.14345	0.0509073	3		0.0404278
-55	1.02564	0.0851097	2	1.16067	0.07227	2		0.122639
-54	1.08307	0.115199	4	1.15771	0.0579871	4		0.156161
-53	1.01385	0.112041	6	1.09567	0.103115	6		0.0463479
-52	1.00788	0.0857569	6	1.08906	0.079099	6		0.0226638
-51	1.02779	0.084573	6	1.09134	0.0864217	6		0.0867427
-50	1.01501	0.11873	6	1.08703	0.0897446	6		0.114883
-49	1.00456	0.113291	6	1.07735	0.0815867	6		0.114883
-48	1.00494	0.116227	6	1.08073	0.0947321	6		0.0641026
-47	1.00928	0.0961423	7	1.08075	0.0761351	7		0.0799321
-46	1.01852	0.113842	9	1.07749	0.0921279	9		0.125499
-45	1.02629	0.0974965	9	1.07616	0.0893252	9		0.188612
-44	1.01157	0.098911	10	1.07066	0.0880019	10		0.0702325
-43	1.00582	0.0996134	10	1.06149	0.0867776	10		0.0809862
-42	1.02937	0.106513	11	1.07319	0.088356	11		0.178967
-41	1.02204	0.111423	12	1.06169	0.0851136	12		0.201252
-40	1.03711	0.0926322	12	1.07277	0.0772912	12		0.201252
-39	1.03143	0.0974813	12	1.06455	0.0774063	12		0.201252
-38	1.00983	0.101586	13	1.05647	0.0665851	13		0.177984
-37	1.00353	0.0874253	14	1.0457	0.0637185	14		0.095181
-36	0.982219	0.101195	15	1.02639	0.0688248	15		0.140421
-35	0.983404	0.103841	15	1.02446	0.0620361	15		0.170043
-34	0.975706	0.0980186	16	1.02439	0.0605432	16		0.0787787
-33	0.997325	0.0783005	16	1.02121	0.0530829	16		0.198219
-32	0.988061	0.0833106	16	1.02197	0.0482525	16		0.141381
-31	0.993952	0.0669629	16	1.02309	0.03525	16		0.0682816
-30	0.997913	0.0660757	16	1.01686	0.0330202	16		0.149997
-29	0.999267	0.04138	16	1.0128	0.0260717	16		0.0967546
-28	1.00269	0.0267244	16	1.01346	0.0218339	16		0.036709
-27	1.00986	0.0282199	16	1.00846	0.015007	16		0.219873
-26	1.0097	0.0337533	17	1.0053	0.0130519	17		0.245452
-25	1	0	17	1	0	17
-24	1.01036	0.0252208	17	0.995986	0.0133189	17		0.0339623
-23	1.00627	0.0509798	17	0.992108	0.0188384	17		0.339685
-22	1.01176	0.0455259	17	0.993368	0.0219497	17		0.158931
-21	1.01449	0.0635485	17	0.988878	0.0262526	17		0.15073
-20	1.00255	0.0686733	18	0.983705	0.028417	18		0.311904
-19	0.999412	0.0682582	16	0.976409	0.0352913	16		0.198219
-18	0.997882	0.084052	17	0.973493	0.0368293	17		0.245452
-17	0.986854	0.0888721	17	0.964157	0.0420639	17		0.404737
-16	0.980762	0.087122	17	0.949759	0.0458548	17		0.142817
-15	0.978485	0.110419	17	0.941034	0.0580214	17		0.224298
-14	0.96264	0.104246	17	0.921399	0.0638931	17		0.135189
-13	0.935719	0.106518	17	0.89736	0.0744881	17		0.15073
-12	0.921909	0.128424	17	0.869456	0.0949461	17		0.127845
-11	0.889239	0.143561	17	0.835962	0.112131	17		0.0952919
-10	0.868478	0.175146	17	0.802223	0.134785	17		0.114001
-9	0.835493	0.181079	17	0.764955	0.153928	17		0.107494
-8	0.801476	0.197715	17	0.717662	0.16617	17		0.0789478
-7	0.765798	0.214032	17	0.668093	0.172992	17		0.0692937
-6	0.73256	0.229431	17	0.614853	0.17796	17		0.049136
-5	0.67973	0.209862	17	0.55861	0.174203	17		0.0290863
-4	0.633629	0.201854	17	0.499756	0.163604	17		0.0125835
-3	0.584375	0.211043	16	0.437042	0.161079	16		0.0124648
-2	0.527921	0.174879	17	0.377556	0.136129	17		0.000765335
-1	0.473956	0.165737	17	0.316678	0.116432	17		0.000170404
0	0.419424	0.136718	17	0.257501	0.0984121	17		3.73173e-05
1	0.37476	0.122136	17	0.206615	0.0799829	17		1.78855e-05
2	0.33083	0.105833	17	0.15722	0.062414	17		3.2094e-06
3	0.282448	0.0935905	17	0.12137	0.0529545	17		2.72667e-06
4	0.25103	0.0884494	16	0.0934495	0.0365174	16		1.6232e-06
5	0.213163	0.0716864	16	0.0655955	0.0281961	16		1.12282e-06
6	0.176298	0.0629525	17	0.0463445	0.0195811	17		4.20886e-07
7	0.141812	0.0526332	17	0.0315589	0.0128049	17		3.52704e-07
8	0.0919016	0.0394228	17	0.0177575	0.00785899	17		3.52704e-07
9	0.0493426	0.0316564	17	0.00926717	0.00696959	17		1.00107e-06
10	0	0	17	0	0	17
11	-0.0424445	0.030526	14	-0.0083484	0.00890797	14		0.000261151
12	-0.0926808	0.0362495	14	-0.0171655	0.00855338	14		3.73392e-06
13	-0.14487	0.0798286	13	-0.0214808	0.0101846	13		8.24833e-06
14	-0.183562	0.0930042	11	-0.0268309	0.0088641	11		4.07577e-05
15	-0.230341	0.11227	11	-0.0301987	0.0109503	11		4.07577e-05
16	-0.249717	0.156147	10	-0.0315888	0.0157381	10		9.13359e-05
17	-0.31984	0.215954	8	-0.0410178	0.0160455	8		0.000469553
18	-0.33697	0.194342	8	-0.0439488	0.0145293	8		0.000469553
19	-0.375314	0.216962	8	-0.0452447	0.0172851	8		0.000469553
20	-0.403819	0.202165	7	-0.0470675	0.0158618	7		0.00108251
21	-0.341903	0.0849787	5	-0.0444957	0.00501998	5		0.00609289
22	-0.39247	0.0841756	3	-0.0471973	0.00757055	3		0.0404278
23	-0.409925	0.0701141	3	-0.0429933	0.00802118	3		0.0404278
24	-0.41828	0.0854191	3	-0.0425852	0.013753	3		0.0404278
25	-0.433497	0.0684828	3	-0.0449134	0.0135205	3		0.0404278
26	-0.425709	0.127042	2	-0.0528077	0.00558445	2		0.122639
27	-0.450871	0.115592	2	-0.0511594	0.014498	2		0.122639

## Sheet: CycB14E7E
	Endogenous CycB1-mEmerald			Ectopic CycB1-mScarlet
time (min)	Average	SD	N	Average	SD	N		pval	Mann-Whitney
-69	1.19796		1	1.08989		1
-68	1.16635		1	1.10953		1
-67	0.961467	0.276543	2	1.01487	0.110401	2		0.349268
-66	1.09654	0.229348	3	1.04585	0.0455807	3		0.33126
-65	1.12212	0.200269	3	1.06353	0.0346858	3		0.33126
-64	1.14512	0.19618	3	1.0821	0.0353345	3		0.33126
-63	1.14295	0.145343	3	1.08524	0.0162367	3		0.5
-62	1.16994	0.148738	3	1.09623	0.0351754	3		0.5
-61	1.16056	0.108894	3	1.08058	0.0522998	3		0.191367
-60	1.16956	0.114439	3	1.09682	0.0601002	3		0.33126
-59	1.16232	0.096479	3	1.08809	0.0675233	3		0.191367
-58	1.15963	0.101007	3	1.10015	0.0668051	3		0.191367
-57	0.9816	0.309981	4	0.937477	0.296018	4		0.235243
-56	0.960685	0.279383	4	0.962354	0.226397	4		0.442617
-55	0.966842	0.272734	4	0.952812	0.252434	4		0.442617
-54	0.979876	0.266543	4	0.94163	0.258584	4		0.235243
-53	0.990064	0.237931	4	0.958455	0.242364	4		0.332503
-52	0.963834	0.232536	4	0.978506	0.173334	4		0.442617
-51	0.995575	0.261861	4	1.01948	0.146534	4		0.442617
-50	1.01601	0.255587	4	1.03072	0.160852	4		0.332503
-49	0.996677	0.228494	4	0.990428	0.201213	4		0.442617
-48	1.03745	0.202562	5	1.01677	0.15984	5		0.265435
-47	1.05488	0.187074	5	1.01855	0.173578	5		0.148135
-46	1.04489	0.164426	5	1.00674	0.16106	5		0.105038
-45	1.04448	0.168435	5	1.02743	0.125877	5		0.338052
-44	1.04975	0.149563	5	1.01148	0.156204	5		0.201698
-43	1.01954	0.154454	6	1.01456	0.100914	6		0.405091
-42	1.01843	0.126174	6	0.995465	0.138254	6		0.235585
-41	1.02479	0.101407	7	1.00861	0.0670036	7		0.30464
-40	1.03966	0.0738574	7	1.00562	0.0843018	7		0.0799321
-39	1.048	0.0834548	7	1.01834	0.0813971	7		0.100668
-38	1.01153	0.0909604	9	1.00332	0.0580381	9		0.188612
-37	0.993473	0.0757117	10	0.974425	0.0905134	10		0.236338
-36	0.981333	0.0700297	10	0.979084	0.0745092	10		0.484925
-35	0.985729	0.0854201	10	0.978203	0.0820499	10		0.395668
-34	0.99627	0.0819984	12	0.97927	0.0845865	12		0.235243
-33	0.989517	0.0584993	13	0.98802	0.0547135	13		0.418736
-32	0.991086	0.0598749	15	0.983177	0.0559644	15		0.370011
-31	0.991959	0.0527153	16	0.987319	0.0432806	16		0.346151
-30	0.992645	0.0488865	16	0.994361	0.0429375	16		0.432662
-29	0.996892	0.0446562	16	0.99229	0.0372383	16		0.447527
-28	0.997711	0.0309441	17	1.00054	0.0233978	17		0.267634
-27	0.996605	0.035143	17	1.0015	0.0242711	17		0.245452
-26	1.00031	0.018274	17	1.00404	0.0169081	17		0.185251
-25	1	0	17	1	0	17
-24	0.996843	0.0244256	17	1.00154	0.0231637	17		0.445209
-23	0.998979	0.0270772	16	1.00936	0.0201555	16		0.133107
-22	0.989183	0.026611	17	1.0028	0.0237305	17		0.107494
-21	0.980737	0.0415346	17	0.995225	0.0324604	17		0.234743
-20	0.977645	0.0516806	17	0.994378	0.0398923	17		0.234743
-19	0.968277	0.0641281	17	0.997405	0.0461037	17		0.064821
-18	0.951875	0.0759495	17	0.982895	0.0527716	17		0.135189
-17	0.948783	0.0965839	17	0.987443	0.0694234	17		0.135189
-16	0.9237	0.110268	17	0.976699	0.07586	17		0.0740005
-15	0.899523	0.122441	17	0.94884	0.0798223	17		0.101259
-14	0.873541	0.129148	17	0.939258	0.089837	17		0.064821
-13	0.839299	0.139339	17	0.922795	0.102891	17		0.0339623
-12	0.808719	0.143714	17	0.907172	0.108782	17		0.0248067
-11	0.77566	0.148847	17	0.875613	0.111166	17		0.0339623
-10	0.732973	0.159578	17	0.862756	0.137692	17		0.0150056
-9	0.69343	0.153672	17	0.832155	0.13882	17		0.00795339
-8	0.643713	0.144563	17	0.801046	0.150151	17		0.002636
-7	0.604841	0.137211	17	0.765819	0.155503	17		0.00293028
-6	0.5583	0.122219	17	0.721826	0.152085	17		0.002636
-5	0.515151	0.112712	17	0.679613	0.153093	17		0.00212615
-4	0.464412	0.0986786	17	0.628541	0.146463	17		0.000967872
-3	0.425917	0.0928918	17	0.5865	0.147954	17		0.00108663
-2	0.386071	0.0792157	17	0.541321	0.152867	17		0.000472213
-1	0.352409	0.0711097	17	0.499649	0.159588	17		0.000602504
0	0.316574	0.0619121	17	0.437595	0.14096	17		0.00108663
1	0.282514	0.0570551	17	0.392766	0.138644	17		0.0017074
2	0.244022	0.0533554	17	0.338364	0.138159	17		0.00293028
3	0.216152	0.0486281	17	0.283188	0.124379	17		0.0115049
4	0.190492	0.0448136	16	0.237853	0.121389	16		0.0967546
5	0.155433	0.0394457	17	0.180535	0.0974963	17		0.224298
6	0.120213	0.031215	17	0.131093	0.0721996	17		0.418137
7	0.0945241	0.0273973	17	0.0882847	0.0504456	17		0.267634
8	0.0646407	0.0244184	17	0.0507319	0.0307654	17		0.0565511
9	0.0342849	0.0198413	17	0.0261035	0.0198337	17		0.0425188
10	0	0	17	0	0	17
11	-0.0250914	0.0167251	16	-0.0224026	0.0173939	16		0.117574
12	-0.0645979	0.0218176	13	-0.0399294	0.0314287	13		0.00691713
13	-0.0994491	0.0308622	10	-0.054656	0.0490257	10		0.0188177
14	-0.139202	0.0377695	9	-0.0814048	0.0672374	9		0.0386943
15	-0.159698	0.0618475	9	-0.0905759	0.075431	9		0.0386943
16	-0.178771	0.0769361	7	-0.0943425	0.0820828	7		0.0368191
17	-0.17524	0.0294551	6	-0.0882227	0.0920857	6		0.0327761
18	-0.182958	0.0471381	5	-0.0897271	0.109296	5		0.071836
19	-0.207765	0.046455	5	-0.0972265	0.116339	5		0.071836
20	-0.231714	0.0593719	5	-0.105775	0.113592	5		0.0473465
21	-0.25102	0.0790624	5	-0.111693	0.121224	5		0.0473465
22	-0.268239	0.0851756	5	-0.109496	0.12799	5		0.0473465
23	-0.2877	0.09225	5	-0.117166	0.128021	5		0.0473465
24	-0.261414	0.0244652	3	-0.0668864	0.0334088	3		0.0404278
25	-0.272323	0.040114	3	-0.0677285	0.0299762	3		0.0404278
26	-0.275473	0.0219358	2	-0.0505367	0.00762937	2		0.122639
27	-0.28396	0.0223147	2	-0.046192	0.011097	2		0.122639
28	-0.331953		1	-0.0474293		1
29	-0.359225		1	-0.0587107		1
30	-0.318318		1	-0.0482		1

## Sheet: LANA-CycB
	Endogenous CycB1-mEmerald			Ectopic CycB1-mScarlet
time (min)	Average	SD	N	Average	SD	N		pval	Mann-Whitney
-62	1.04217		1	1.20162		1
-61	0.878304	0.168901	2	1.12527	0.184423	2		0.349268
-60	0.90709	0.0877915	2	1.15415	0.184192	2		0.122639
-59	0.931068	0.078292	2	1.16871	0.202233	2		0.122639
-58	0.942023	0.097878	2	1.17946	0.216307	2		0.122639
-57	0.936958	0.0781762	2	1.12976	0.21517	2		0.349268
-56	0.890783	0.0971114	2	1.14254	0.178742	2		0.122639
-55	0.859356	0.178727	2	1.12217	0.138696	2		0.122639
-54	0.874345	0.135677	2	1.14633	0.057329	2		0.122639
-53	0.944514	0.17891	3	1.17755	0.0440959	3		0.0404278
-52	0.999416	0.199463	4	1.26772	0.182033	4		0.156161
-51	1.01429	0.184465	4	1.25408	0.19763	4		0.0969654
-50	1.01236	0.176112	4	1.25584	0.171573	4		0.0561756
-49	1.00797	0.147985	4	1.23787	0.162921	4		0.0561756
-48	1.04206	0.140331	5	1.28469	0.180342	5		0.0473465
-47	1.03288	0.150274	6	1.18443	0.143935	6		0.0867427
-46	1.04557	0.127666	6	1.17942	0.132993	6		0.114883
-45	1.03796	0.132553	6	1.16103	0.118215	6		0.148977
-44	1.03326	0.10415	9	1.14653	0.163621	9		0.0926632
-43	1.01816	0.0877897	9	1.1269	0.166232	9		0.0666601
-42	1.00212	0.0846369	10	1.12348	0.146349	10		0.0225773
-41	0.994768	0.0699062	10	1.12096	0.169994	10		0.0188177
-40	1.02383	0.0753588	10	1.12682	0.152826	10		0.0378308
-39	1.03947	0.0708927	10	1.10977	0.136368	10		0.136518
-38	1.02564	0.0677459	10	1.1072	0.133953	10		0.0809862
-37	1.02657	0.0693059	10	1.10119	0.133933	10		0.120661
-36	1.00847	0.0810138	13	1.0628	0.121939	13		0.119102
-35	1.01489	0.0780638	13	1.06409	0.11361	13		0.0912112
-34	1.01299	0.0826112	13	1.0606	0.090844	13		0.129617
-33	1.0154	0.0558775	13	1.03257	0.0805772	13		0.164939
-32	1.01663	0.0457417	13	1.03576	0.0727383	13		0.140757
-31	1.01884	0.0507337	13	1.01967	0.0648711	13		0.459154
-30	1.02256	0.0419741	13	1.00707	0.0512936	13		0.26915
-29	1.0171	0.0324084	13	1.02181	0.0488118	13		0.359807
-28	1.02381	0.0293865	13	1.03363	0.039835	13		0.340809
-27	1.01851	0.0323673	13	1.01274	0.0431681	13		0.438866
-26	1.00897	0.0158149	14	1.00932	0.0336448	14		0.267532
-25	1	0	14	1	0	14
-24	1.00521	0.0291557	14	0.999437	0.0407504	14		0.490836
-23	0.997543	0.0339994	14	0.987823	0.0396627	14		0.252628
-22	1.0049	0.0482107	15	0.98613	0.0417013	15		0.240366
-21	0.990851	0.0571513	16	0.96553	0.044294	16		0.187892
-20	0.990603	0.0677091	15	0.954834	0.0484924	15		0.114514
-19	0.983443	0.0700162	14	0.956437	0.0479656	14		0.197654
-18	0.974864	0.0736548	14	0.950625	0.0458028	14		0.210674
-17	0.966019	0.0774769	14	0.939009	0.0549859	14		0.210674
-16	0.957173	0.0889581	14	0.922225	0.0643746	14		0.15061
-15	0.943416	0.0999857	14	0.90457	0.0608707	14		0.15061
-14	0.930479	0.115009	14	0.909083	0.0970354	14		0.3826
-13	0.898641	0.125789	14	0.878834	0.0940672	14		0.436119
-12	0.874967	0.138225	14	0.857272	0.111689	14		0.490836
-11	0.841788	0.149442	14	0.834258	0.128314	14		0.490836
-10	0.804907	0.16414	14	0.81369	0.161506	14		0.400245
-9	0.780993	0.171413	14	0.773859	0.171918	14		0.490836
-8	0.740471	0.175053	14	0.728461	0.183182	14		0.436119
-7	0.694106	0.167708	14	0.679977	0.178345	14		0.490836
-6	0.652252	0.172595	14	0.63542	0.179101	14		0.490836
-5	0.594613	0.161395	14	0.587461	0.200693	14		0.490836
-4	0.543035	0.140499	14	0.532312	0.188133	14		0.490836
-3	0.488913	0.125178	14	0.462365	0.17391	14		0.348063
-2	0.443864	0.111194	14	0.404059	0.154094	14		0.298611
-1	0.392697	0.0953935	14	0.346019	0.149231	14		0.185132
0	0.3577	0.0818647	14	0.288912	0.123807	14		0.0384481
1	0.311385	0.0789102	14	0.231832	0.106486	14		0.0101608
2	0.272878	0.064334	14	0.183747	0.0903036	14		0.00312958
3	0.243963	0.058143	14	0.154117	0.0990072	14		0.00204116
4	0.20152	0.0548501	14	0.109287	0.065328	14		0.000509443
5	0.173567	0.0526907	14	0.0787292	0.0547448	14		0.000219879
6	0.144509	0.0446708	14	0.0474061	0.0313957	14		1.06809e-05
7	0.103693	0.0298703	14	0.0427843	0.0428569	14		0.000154943
8	0.0755637	0.0319261	14	0.028952	0.0289677	14		0.000823602
9	0.0336848	0.0252917	14	0.00684544	0.00927148	14		0.000823602
10	0	0	14	0	0	14
11	-0.0379516	0.021648	12	-0.0044362	0.0129027	12		0.000676971
12	-0.0766492	0.0280216	11	-0.0142587	0.0092407	11		4.07577e-05
13	-0.106476	0.0383081	9	-0.0283881	0.0463674	9		0.0023591
14	-0.137889	0.0503961	9	-0.0320793	0.0463611	9		0.00178431
15	-0.156	0.0526774	9	-0.0269475	0.0364419	9		0.000396134
16	-0.171036	0.0412925	7	-0.0221422	0.00823382	7		0.00108251
17	-0.197982	0.0624484	6	-0.0142426	0.0117088	6		0.00253743
18	-0.191867	0.0370027	6	-0.0218746	0.0111722	6		0.00253743
19	-0.216027	0.0450011	5	-0.016186	0.0113143	5		0.00609289
20	-0.231366	0.0692139	4	-0.0246347	0.0143819	4		0.0151914
21	-0.25244	0.0612202	4	-0.0270118	0.0111773	4		0.0151914
22	-0.253386	0.0491429	4	-0.0231636	0.0101881	4		0.0151914
23	-0.266051	0.0601292	4	-0.0227367	0.00908786	4		0.0151914
24	-0.258848	0.071166	3	-0.0212834	0.00707174	3		0.0404278
25	-0.227977	0.0518672	2	-0.0207858	0.00759084	2		0.122639
26	-0.190104		1	-0.0196844		1
27	-0.186019		1	-0.0145468		1
28	-0.206713		1	-0.013417		1
29	-0.192451		1	-0.0135515		1
30	-0.195362		1	-0.0128441		1

## Sheet: LANAmut-CycB
	Endogenous CycB1-mEmerald			Ectopic CycB1-mScarlet
time (min)	Average	SD	N	Average	SD	N		pval	Mann-Whitney
-66	0.779099		1	0.633141		1
-65	0.863713		1	0.702629		1
-64	0.963193		1	0.811164		1
-63	1.00193		1	0.825039		1
-62	1.04842		1	0.819563		1
-61	1.09928		1	0.854621		1
-60	1.14499		1	0.892624		1
-59	1.23241		1	0.960627		1
-58	1.16716	0.118772	2	1.0023	0.0005675	2		0.122639
-57	1.16729	0.146217	2	1.01313	0.0082393	2		0.122639
-56	1.27988	0.228363	3	1.04548	0.0866266	3		0.0952151
-55	1.25196	0.24888	3	1.04655	0.0746265	3		0.191367
-54	1.22811	0.236039	3	1.02203	0.0804013	3		0.191367
-53	1.24501	0.220016	3	1.05623	0.0762443	3		0.191367
-52	1.19811	0.204956	3	1.0437	0.0684144	3		0.191367
-51	1.18517	0.166905	4	1.04143	0.107189	4		0.0969654
-50	1.17867	0.140731	4	1.04595	0.0735976	4		0.0969654
-49	1.10473	0.0849179	3	1.05038	0.042544	3		0.191367
-48	1.10857	0.157886	5	0.99385	0.117964	5		0.148135
-47	1.09636	0.15563	5	0.984583	0.107348	5		0.201698
-46	1.10609	0.135323	5	0.999661	0.0904556	5		0.148135
-45	1.03245	0.205261	6	0.980114	0.13692	6		0.287587
-44	1.06976	0.19458	7	0.974749	0.112046	7		0.100668
-43	1.07059	0.191545	7	0.983393	0.104175	7		0.125077
-42	1.04029	0.160814	12	0.967522	0.107971	12		0.0969654
-41	1.02689	0.157541	12	0.968761	0.107818	12		0.130118
-40	1.03829	0.152159	12	0.979957	0.0876122	12		0.142738
-39	1.03394	0.127856	15	0.973881	0.0901388	15		0.092205
-38	1.02328	0.117631	16	0.978153	0.0838572	16		0.149997
-37	1.01097	0.108149	17	0.975039	0.0652112	17		0.194595
-36	1.01201	0.0982292	18	0.98315	0.066359	18		0.167278
-35	1.00074	0.0889871	22	0.971775	0.0630484	22		0.153613
-34	1.01093	0.0776032	23	0.980172	0.0663276	23		0.126644
-33	1.01062	0.0693359	23	0.993429	0.05483	23		0.276534
-32	1.00848	0.0653007	26	0.986548	0.0718988	26		0.257946
-31	1.0062	0.0635208	25	0.981081	0.0711415	25		0.213156
-30	1.00256	0.0527044	26	0.984722	0.0548338	26		0.187376
-29	1.01403	0.0472629	26	0.999619	0.0476418	26		0.159282
-28	1.00561	0.0421858	27	1.00125	0.0351765	27		0.364672
-27	1.00845	0.0321711	27	0.996843	0.0489091	27		0.145644
-26	1.00746	0.030374	27	0.993519	0.0513845	27		0.153699
-25	1	0	27	1	0	27
-24	0.998659	0.02673	27	0.997315	0.030134	27		0.301881
-23	0.993649	0.0269264	27	0.999756	0.0302522	27		0.109667
-22	0.982543	0.042554	27	0.990086	0.0451826	27		0.0942889
-21	0.973083	0.0638447	27	0.989211	0.0470564	27		0.0577093
-20	0.968071	0.0650879	27	0.987335	0.0540411	27		0.046664
-19	0.956767	0.0689596	27	0.977899	0.0508933	27		0.08586
-18	0.946988	0.0805692	27	0.982447	0.0628695	27		0.0433841
-17	0.93543	0.0898681	27	0.974025	0.0689661	27		0.05014
-16	0.905984	0.0928466	27	0.961003	0.0676798	27		0.0102193
-15	0.892056	0.103905	27	0.947482	0.0919082	27		0.0146363
-14	0.865274	0.113574	27	0.92668	0.0915172	27		0.0214801
-13	0.838731	0.116927	27	0.910224	0.100311	27		0.0117166
-12	0.798795	0.121147	27	0.881321	0.10499	27		0.00848408
-11	0.756615	0.12183	27	0.84049	0.113689	27		0.00735794
-10	0.722915	0.113409	26	0.80554	0.119953	26		0.0119045
-9	0.678774	0.119531	27	0.777475	0.124247	27		0.00313424
-8	0.634886	0.118715	27	0.739033	0.130396	27		0.00240196
-7	0.592605	0.111032	27	0.696806	0.137145	27		0.00385862
-6	0.549201	0.103092	27	0.650329	0.13902	27		0.00449681
-5	0.510034	0.0973109	27	0.603186	0.13972	27		0.00975874
-4	0.454431	0.0817704	27	0.546315	0.137333	27		0.0106987
-3	0.417839	0.0784004	27	0.493029	0.126738	27		0.0263362
-2	0.382291	0.0727558	27	0.438546	0.122312	27		0.0684021
-1	0.348396	0.0695115	27	0.384829	0.11707	27		0.208081
0	0.312182	0.0645364	27	0.334745	0.118777	27		0.479304
1	0.275371	0.0605586	27	0.27662	0.108688	27		0.255462
2	0.246764	0.0549061	27	0.226356	0.0962588	27		0.08586
3	0.216259	0.0540673	27	0.175981	0.0841343	27		0.00848408
4	0.185335	0.0506065	27	0.136773	0.0676642	27		0.00215526
5	0.156834	0.0483899	27	0.102245	0.0638366	27		0.000476077
6	0.122663	0.0401286	27	0.0753653	0.0514585	27		7.06177e-05
7	0.0947362	0.0334223	27	0.0520865	0.0358712	27		2.39654e-05
8	0.0662896	0.0276575	28	0.028015	0.0257484	28		8.89974e-07
9	0.0319575	0.0224837	27	0.0190051	0.0286845	27		0.00577182
10	0	0	27	0	0	27
11	-0.0315211	0.018835	27	-0.0085846	0.0221162	27		0.000114398
12	-0.0577249	0.0333472	27	-0.0234453	0.027564	27		2.39654e-05
13	-0.0814438	0.0341812	27	-0.0186604	0.0256146	27		3.77538e-09
14	-0.101624	0.0406696	27	-0.0272465	0.0350409	27		5.13247e-09
15	-0.120381	0.0519218	26	-0.0297441	0.0288188	26		2.59604e-08
16	-0.137478	0.0508234	26	-0.0370062	0.0347326	26		1.54632e-08
17	-0.153893	0.0572926	25	-0.0451128	0.0310087	25		9.17776e-09
18	-0.167162	0.0608978	23	-0.0416343	0.0326375	23		1.98372e-08
19	-0.161374	0.0552925	16	-0.0432395	0.0283561	16		1.6232e-06
20	-0.184544	0.0590499	14	-0.046961	0.03176	14		7.05778e-06
21	-0.201899	0.0602579	13	-0.0463714	0.0291772	13		1.03868e-05
22	-0.186253	0.0493388	10	-0.0501856	0.038698	10		0.000164919
23	-0.200691	0.062752	9	-0.0518271	0.0409492	9		0.000543123
24	-0.214438	0.0667568	6	-0.0396387	0.0161538	6		0.00253743
25	-0.217172	0.0620206	6	-0.0453021	0.0267453	6		0.00253743
26	-0.218777	0.0419733	4	-0.0380832	0.0153643	4		0.0151914
27	-0.237313	0.0472182	4	-0.0395315	0.0212109	4		0.0151914
28	-0.211374	0.00360445	2	-0.0189942	0.00176293	2		0.122639
29	-0.200776	0.0105625	2	-0.0202728	0.00029282	2		0.122639
30	-0.18845	0.0409862	2	-0.0126032	0.00498795	2		0.122639
31	-0.226649		1	-0.018408		1
32	-0.187378		1	-0.0179763		1
33	-0.199335		1	-0.0257459		1
34	-0.193332		1	-0.017206		1
21	-0.281505	0.0148449	2	-0.0408203	0.00395482	2

## Sheet: CycB3A5
	Endogenous CycB1-mEmerald			Ectopic CycB1-mScarlet
time (min)	Average	SD	N	Average	SD	N		pval	Mann-Whitney
-64	1.21318	0	1	1.19886	0	1
-63	1.14696	0	1	1.17322	0	1
-62	1.1349	0	1	1.17515	0	1
-61	1.13266	0	1	1.16227	0	1
-60	1.13649	0	1	1.14687	0	1
-59	1.17062	0	1	1.15029	0	1
-58	1.18194	0	1	1.15089	0	1
-57	1.1624	0	1	1.13908	0	1
-56	1.15457	0.0416208	2	1.13995	0.0274579	2		0.349268
-55	1.14374	0.0015118	2	1.14039	0.00997971	2		0.349268
-54	1.13014	0.00681105	2	1.13877	0.0105179	2		0.349268
-53	1.12829	0.00329348	2	1.14481	0.0212611	2		0.349268
-52	1.13553	0.00534826	2	1.15081	0.0162493	2		0.349268
-51	1.1375	0.0253752	2	1.15329	0.0372893	2		0.349268
-50	1.16058	0.0236557	3	1.14083	0.0214735	3		0.33126
-49	1.15015	0.0128845	3	1.13628	0.0438246	3		0.33126
-48	1.13851	0.0258459	3	1.12973	0.0264912	3		0.33126
-47	1.06392	0.0888392	5	1.07009	0.0776726	5		0.5
-46	1.02943	0.099337	7	1.03029	0.0882155	7		0.5
-45	1.04233	0.0868375	7	1.03987	0.0800923	7		0.5
-44	1.07935	0.115519	8	1.06678	0.0938663	8		0.479061
-43	1.083	0.104975	8	1.06134	0.0855263	8		0.479061
-42	1.08689	0.0909094	9	1.06155	0.0744008	9		0.42991
-41	1.09468	0.0869787	10	1.07188	0.0656805	10		0.395668
-40	1.09466	0.0857916	11	1.06738	0.0724357	11		0.371333
-39	1.0822	0.0891326	11	1.06127	0.0671012	11		0.29968
-38	1.0727	0.0876385	11	1.05666	0.0667952	11		0.421916
-37	1.05949	0.080109	11	1.04911	0.0580882	11		0.421916
-36	1.04475	0.0723626	13	1.03142	0.0571592	13		0.359807
-35	1.05335	0.0612588	13	1.04178	0.0471856	13		0.418736
-34	1.0588	0.0642713	13	1.04426	0.0466246	13		0.418736
-33	1.05852	0.0650841	13	1.04472	0.0455134	13		0.322206
-32	1.04319	0.0682022	14	1.02983	0.0546584	14		0.418097
-31	1.04131	0.0622431	14	1.02725	0.0502194	14		0.365195
-30	1.02844	0.0575528	15	1.01937	0.0501155	15		0.466943
-29	1.0385	0.0438329	15	1.02471	0.0352441	15		0.215324
-28	1.02425	0.0380379	16	1.01673	0.0342861	16		0.318781
-27	1.01578	0.0386639	16	1.01552	0.0313711	16		0.492483
-26	1.01126	0.018789	16	1.00821	0.014613	16		0.242825
-25	1	0	16	1	0	16
-24	0.993476	0.0196671	15	0.993654	0.0156209	15		0.354462
-23	0.974061	0.031876	16	0.984853	0.0293006	16		0.219873
-22	0.961409	0.0418721	17	0.978371	0.0350879	17		0.135189
-21	0.95013	0.0531463	16	0.970603	0.045247	16		0.10337
-20	0.931395	0.0608886	16	0.959737	0.0537029	16		0.0787787
-19	0.916122	0.0734704	16	0.947284	0.0578178	16		0.0904553
-18	0.885502	0.0759452	16	0.928441	0.064956	16		0.0285013
-17	0.863325	0.0801551	16	0.912102	0.0705892	16		0.0310486
-16	0.831028	0.0930999	16	0.88579	0.0778078	16		0.039841
-15	0.797184	0.0974755	16	0.863489	0.0850834	16		0.036709
-14	0.753603	0.102836	16	0.832298	0.0900599	16		0.0261304
-13	0.713666	0.10806	16	0.804922	0.0955559	16		0.0102282
-12	0.671971	0.100781	16	0.77631	0.0975487	16		0.00491588
-11	0.633355	0.105985	16	0.738513	0.0986299	16		0.00491588
-10	0.600627	0.111258	15	0.712363	0.100344	15		0.00239738
-9	0.54988	0.0937476	16	0.666034	0.095088	16		0.000824705
-8	0.508557	0.0910802	16	0.630223	0.0908946	16		0.000281817
-7	0.470919	0.0745839	16	0.593318	0.0888812	16		0.000244944
-6	0.438463	0.0677731	16	0.557197	0.0818743	16		0.000212611
-5	0.40187	0.0604967	16	0.516946	0.080902	16		0.000281817
-4	0.367537	0.0514838	16	0.475574	0.0758198	16		0.000137926
-3	0.330525	0.0466371	16	0.432886	0.0770514	16		0.000425778
-2	0.300693	0.0443761	16	0.38716	0.0760025	16		0.00196827
-1	0.273656	0.0409919	16	0.346056	0.0754704	16		0.00440449
0	0.24528	0.0399988	16	0.30003	0.07215	16		0.00835001
1	0.216412	0.0363145	16	0.257578	0.0740003	16		0.0166096
2	0.189844	0.0319504	16	0.215738	0.0639299	16		0.036709
3	0.164498	0.0293583	16	0.172241	0.0566689	16		0.117574
4	0.145899	0.0250371	16	0.136698	0.0485008	16		0.417892
5	0.120963	0.0262583	16	0.10274	0.0366635	16		0.0904553
6	0.0951705	0.0213901	16	0.0747017	0.028659	16		0.039841
7	0.0718116	0.0157347	16	0.0472603	0.0188281	16		0.00120684
8	0.0496786	0.0153299	16	0.0291636	0.0118354	16		0.000323807
9	0.0218179	0.00809688	15	0.0120138	0.00803284	15		0.00272607
10	0	0	16	0	0	16
11	-0.0275322	0.0101586	13	-0.0126697	0.00839601	13		0.000244072
12	-0.0514084	0.0126298	11	-0.0171837	0.00902056	11		6.98862e-05
13	-0.0771879	0.0222867	8	-0.0251146	0.0105272	8		0.000469553
14	-0.0971734	0.0311539	6	-0.0266358	0.0117993	6		0.00253743
15	-0.120908	0.0507906	4	-0.0334596	0.016429	4		0.030301
16	-0.163824	0.0506675	2	-0.047549	0.00894613	2		0.122639
17	-0.136991	0	1	-0.0383808	0	1

## Sheet: CycBd9
	Endogenous CycB1-mEmerald			Ectopic CycB1-mScarlet
time (min)	Average	SD	N	Average	SD	N		pval	Mann-Whitney
-64	1.21318	0	1	1.19886	0	1
-63	1.14696	0	1	1.17322	0	1
-62	1.1349	0	1	1.17515	0	1
-61	1.13266	0	1	1.16227	0	1
-60	1.13649	0	1	1.14687	0	1
-59	1.17062	0	1	1.15029	0	1
-58	1.18194	0	1	1.15089	0	1
-57	1.1624	0	1	1.13908	0	1
-56	1.15457	0.0416208	2	1.13995	0.0274579	2		0.5
-55	1.14374	0.0015118	2	1.14039	0.00997971	2		0.349268
-54	1.13014	0.00681105	2	1.13877	0.0105179	2		0.33126
-53	1.12829	0.00329348	2	1.14481	0.0212611	2		0.0969654
-52	1.13553	0.00534826	2	1.15081	0.0162493	2		0.332503
-51	1.1375	0.0253752	2	1.15329	0.0372893	2		0.148135
-50	1.16058	0.0236557	3	1.14083	0.0214735	3		0.189239
-49	1.15015	0.0128845	3	1.13628	0.0438246	3		0.281762
-48	1.13851	0.0258459	3	1.12973	0.0264912	3		0.298121
-47	1.06392	0.0888392	5	1.07009	0.0776726	5		0.361966
-46	1.02943	0.099337	7	1.03029	0.0882155	7		0.42991
-45	1.04233	0.0868375	7	1.03987	0.0800923	7		0.5
-44	1.07935	0.115519	8	1.06678	0.0938663	8		0.464818
-43	1.083	0.104975	8	1.06134	0.0855263	8		0.366865
-42	1.08689	0.0909094	9	1.06155	0.0744008	9		0.322882
-41	1.09468	0.0869787	10	1.07188	0.0656805	10		0.311802
-40	1.09466	0.0857916	11	1.06738	0.0724357	11		0.365195
-39	1.0822	0.0891326	11	1.06127	0.0671012	11		0.434113
-38	1.0727	0.0876385	11	1.05666	0.0667952	11		0.378284
-37	1.05949	0.080109	11	1.04911	0.0580882	11		0.299616
-36	1.04475	0.0723626	13	1.03142	0.0571592	13		0.212442
-35	1.05335	0.0612588	13	1.04178	0.0471856	13		0.400692
-34	1.0588	0.0642713	13	1.04426	0.0466246	13		0.34062
-33	1.05852	0.0650841	13	1.04472	0.0455134	13		0.190424
-32	1.04319	0.0682022	14	1.02983	0.0546584	14		0.224611
-31	1.04131	0.0622431	14	1.02725	0.0502194	14		0.313813
-30	1.02844	0.0575528	15	1.01937	0.0501155	15		0.207707
-29	1.0385	0.0438329	15	1.02471	0.0352441	15		0.184167
-28	1.02425	0.0380379	16	1.01673	0.0342861	16		0.298491
-27	1.01578	0.0386639	16	1.01552	0.0313711	16
-26	1.01126	0.018789	16	1.00821	0.014613	16		0.346717
-25	1	0	16	1	0	16		0.215231
-24	0.993476	0.0196671	15	0.993654	0.0156209	15		0.245144
-23	0.974061	0.031876	16	0.984853	0.0293006	16		0.286669
-22	0.961409	0.0418721	17	0.978371	0.0350879	17		0.240739
-21	0.95013	0.0531463	16	0.970603	0.045247	16		0.232058
-20	0.931395	0.0608886	16	0.959737	0.0537029	16		0.162189
-19	0.916122	0.0734704	16	0.947284	0.0578178	16		0.115716
-18	0.885502	0.0759452	16	0.928441	0.064956	16		0.121298
-17	0.863325	0.0801551	16	0.912102	0.0705892	16		0.0838395
-16	0.831028	0.0930999	16	0.88579	0.0778078	16		0.0775224
-15	0.797184	0.0974755	16	0.863489	0.0850834	16		0.0976207
-14	0.753603	0.102836	16	0.832298	0.0900599	16		0.0775224
-13	0.713666	0.10806	16	0.804922	0.0955559	16		0.059059
-12	0.671971	0.100781	16	0.77631	0.0975487	16		0.0497592
-11	0.633355	0.105985	16	0.738513	0.0986299	16		0.0469328
-10	0.600627	0.111258	15	0.712363	0.100344	15		0.0424998
-9	0.54988	0.0937476	16	0.666034	0.095088	16		0.0380398
-8	0.508557	0.0910802	16	0.630223	0.0908946	16		0.0243619
-7	0.470919	0.0745839	16	0.593318	0.0888812	16		0.0250601
-6	0.438463	0.0677731	16	0.557197	0.0818743	16		0.0243619
-5	0.40187	0.0604967	16	0.516946	0.080902	16		0.0404278
-4	0.367537	0.0514838	16	0.475574	0.0758198	16		0.0429361
-3	0.330525	0.0466371	16	0.432886	0.0770514	16		0.0976207
-2	0.300693	0.0443761	16	0.38716	0.0760025	16		0.227784
-1	0.273656	0.0409919	16	0.346056	0.0754704	16		0.383749
0	0.24528	0.0399988	16	0.30003	0.07215	16		0.183787
1	0.216412	0.0363145	16	0.257578	0.0740003	16		0.02688
2	0.189844	0.0319504	16	0.215738	0.0639299	16		0.000663872
3	0.164498	0.0293583	16	0.172241	0.0566689	16		8.23525e-06
4	0.145899	0.0250371	16	0.136698	0.0485008	16		2.00706e-07
5	0.120963	0.0262583	16	0.10274	0.0366635	16		5.55323e-08
6	0.0951705	0.0213901	16	0.0747017	0.028659	16		2.34756e-08
7	0.0718116	0.0157347	16	0.0472603	0.0188281	16		3.3522e-07
8	0.0496786	0.0153299	16	0.0291636	0.0118354	16
9	0.0218179	0.00809688	15	0.0120138	0.00803284	15		4.00975e-08
10	0	0	16	0	0	16		4.37832e-08
11	-0.0275322	0.0101586	13	-0.0126697	0.00839601	13		2.56352e-07
12	-0.0514084	0.0126298	11	-0.0171837	0.00902056	11		6.64736e-06
13	-0.0771879	0.0222867	8	-0.0251146	0.0105272	8		0.0013808
14	-0.0971734	0.0311539	6	-0.0266358	0.0117993	6		0.0107859
15	-0.120908	0.0507906	4	-0.0334596	0.016429	4		0.0107859
16	-0.163824	0.0506675	2	-0.047549	0.00894613	2		0.122639
17	-0.136991	0	1	-0.0383808	0	1
