# Supplementary material for: Spatial control of the APC/C ensures the rapid degradation of cyclin B1
Source: EMBO J. 2024 Aug 14;43(19):4324–55. doi: 10.1038/s44318-024-00194-2 (PMC11445581; doi:10.1038/s44318-024-00194-2)
Supplement: Supplementary file 9 — Source data Fig. 5 [file 44318_2024_194_MOESM9_ESM.zip › Figure 5/Fig5 CD/CycB4E7E/No FCCS Cyc4E7E-APCC 4819.xlsx]

## Sheet: Sheet1
X-Axis [ms]	Green ACF	Green Fit	Red ACF	Red Fit	CCF	CCF Fit
0.02	0.23017	0.22587	0.06827	0.07142	0.00352	0
0.024	0.19996	0.21815	0.06866	0.07039	0.00061	0
0.028	0.2205	0.21134	0.06578	0.06948	-0.00079	0
0.032	0.19937	0.20532	0.07539	0.06867	0.01586	0
0.036	0.20242	0.19999	0.07206	0.06796	0.00748	0
0.04	0.16768	0.19525	0.06845	0.06732	-0.00236588	0
0.044	0.20577	0.19104	0.07324	0.06674	0.01196	0
0.048	0.1876	0.18728	0.06434	0.06623	-0.00165	0
0.052	0.17763	0.18391	0.06057	0.06577	0.00125	0
0.056	0.17694	0.18089	0.06176	0.06535	-0.00369874	0
0.06	0.1801	0.17817	0.06011	0.06497	0.01231	0
0.064	0.18859	0.17571	0.07082	0.06462	0.00547	0
0.072	0.1781	0.17145	0.06185	0.06402	-0.00674	0
0.08	0.17075	0.1679	0.06092	0.0635	0.00553	0
0.088	0.17623	0.16488	0.06808	0.06304	0.0066	0
0.096	0.16078	0.16227	0.05784	0.06264	-0.00773	0
0.104	0.1737	0.15998	0.06285	0.06228	0.01004	0
0.112	0.16599	0.15793	0.05961	0.06195	-0.00124	0
0.12	0.16826	0.15608	0.06052	0.06164	0.0023658	0
0.128	0.15794	0.15437	0.05706	0.06135	0.0036884	0
0.144	0.14144	0.15129	0.06235	0.06081	0.00896	0
0.16	0.14944	0.14851	0.06502	0.0603	-0.003698	0
0.176	0.14755	0.14595	0.05942	0.05981	-0.00578	0
0.192	0.14647	0.14353	0.06278	0.05934	0.0053	0
0.208	0.14781	0.14122	0.05891	0.05889	0.01218	0
0.224	0.14835	0.13901	0.05567	0.05844	0.00647	0
0.24	0.14196	0.13687	0.05652	0.058	0.00389	0
0.256	0.13932	0.13481	0.05631	0.05757	0.00794	0
0.288	0.12107	0.13086	0.05633	0.05672	0.00307	0
0.32	0.12558	0.12715	0.05871	0.0559	0.00521	0
0.352	0.11949	0.12363	0.05335	0.0551	0.00761	0
0.384	0.12047	0.1203	0.05487	0.05433	0.00714	0
0.416	0.10615	0.11714	0.05206	0.05357	0.0052	0
0.448	0.11054	0.11414	0.05261	0.05284	0.00414	0
0.48	0.10633	0.11128	0.05027	0.05212	0.0058	0
0.512	0.10279	0.10856	0.05014	0.05143	0.01084	0
0.576	0.10654	0.10349	0.05036	0.05009	0.00507	0
0.64	0.09405	0.09886	0.04668	0.04881	0.00331	0
0.704	0.09126	0.09461	0.0479	0.0476	0.00474	0
0.768	0.08396	0.09071	0.04461	0.04645	0.00448	0
0.832	0.08011	0.0871	0.04493	0.04535	0.00088	0
0.896	0.07801	0.08376	0.04242	0.0443	0.00573	0
0.96	0.07889	0.08066	0.04345	0.04329	0.00566	0
1.024	0.07159	0.07777	0.04349	0.04233	0.00075	0
1.152	0.07406	0.07255	0.04094	0.04053	0.00364	0
1.28	0.07246	0.06797	0.03752	0.03887	0.00474	0
1.408	0.06659	0.06391	0.03736	0.03734	0.00221	0
1.536	0.06458	0.06029	0.036	0.03592	0.00025	0
1.664	0.06269	0.05704	0.03373	0.0346	0.0014	0
1.792	0.05752	0.05411	0.03276	0.03337	0.00234	0
1.92	0.05445	0.05146	0.03317	0.03222	0.00344	0
2.048	0.04936	0.04904	0.03266	0.03115	0.00196	0
2.304	0.04733	0.04479	0.03131	0.0292	0.00254	0
2.56	0.04329	0.04119	0.02842	0.02747	0.00197	0
2.816	0.03991	0.0381	0.02815	0.02593	0.00247	0
3.072	0.03357	0.03541	0.0257	0.02454	0.00289	0
3.328	0.03537	0.03306	0.02499	0.02329	0.00285	0
3.584	0.03041	0.03098	0.02309	0.02216	0.00187	0
3.84	0.02553	0.02913	0.02212	0.02113	0.00213	0
4.096	0.02775	0.02748	0.02128	0.02018	0.00155	0
4.608	0.0241	0.02465	0.0182	0.01851	0.00273	0
5.12	0.02238	0.0223	0.01718	0.01709	0.00155	0
5.632	0.02137	0.02034	0.01722	0.01586	0.00213	0
6.144	0.02181	0.01867	0.01614	0.01479	0.00285	0
6.656	0.01944	0.01723	0.01545	0.01384	0.00181	0
7.168	0.01907	0.01598	0.01417	0.013	0.00085	0
7.68	0.01809	0.01489	0.01297	0.01225	0.00106	0
8.192	0.02027	0.01392	0.01256	0.01158	9e-05	0
9.216	0.01517	0.01229	0.01203	0.01043	0.0005	0
10.24	0.01396	0.01097	0.01123	0.00947	0.00153	0
11.264	0.01243	0.00988	0.01017	0.00866	0.00134	0
12.288	0.00898	0.00896	0.00895	0.00797	0.00373	0
13.312	0.00889	0.00819	0.00754	0.00737	0.00258	0
14.336	0.00629	0.00753	0.00708	0.00685	0.00064	0
15.36	0.00637	0.00695	0.00572	0.00639	0.00207	0
16.384	0.00695	0.00645	0.0057	0.00599	0.00281	0
18.432	0.00395	0.00561	0.00535	0.0053	0.0023	0
20.48	0.00364	0.00494	0.0041	0.00475	0.00261	0
22.528	0.00066	0.0044	0.00233	0.00429	0.00163	0
24.576	-0.00217	0.00396	0.00238	0.0039	0.00263	0
26.624	-0.00074	0.00358	0.00144	0.00357	0.00103	0
28.672	0.00133	0.00326	0.00013	0.00329	0.00105	0
30.72	-0.00213	0.00299	-0.00035	0.00304	0.00177	0
32.768	0.00078	0.00275	-0.00077	0.00283	0.00143	0
36.864	-0.00063	0.00237	-0.00128	0.00247	0.00134	0
40.96	-0.00103	0.00206	-0.00153	0.00218	0.00162	0
45.056	-0.0001	0.00182	-0.00135	0.00194	0.00159	0
49.152	-0.00113	0.00162	-0.00024	0.00175	0.00128	0
53.248	0.00143	0.00146	-0.00067	0.00159	-0.00081	0
57.344	-0.00322	0.00132	-0.00163	0.00145	-0.00122	0
65.536	-0.00464	0.0011	-0.00315	0.00123	-0.00207	0
73.728	-0.00354	0.00093	-0.00346	0.00106	0.00028	0
81.92	-0.00526	0.00081	-0.00408	0.00092	-0.00151	0
90.112	-0.00621	0.00071	-0.00389	0.00082	-0.00011	0
98.304	-0.00158	0.00063	-0.00147	0.00073	-0.00092	0
106.496	-0.00314	0.00056	-0.00097	0.00065	-0.00053	0
114.688	-0.0031	0.0005	-0.0009	0.00059	-8e-05	0
122.88	-0.00287	0.00046	-0.00173	0.00054	-0.0014	0
131.072	0.00012	0.00042	-0.00179	0.0005	3e-05	0
147.456	-0.00473	0.00035	0.00029	0.00042	-0.00024	0
163.84	-0.00515	0.0003	0.00165	0.00037	0.00127	0
180.224	0.00083	0.00026	0.003	0.00032	-2e-05	0
196.608	0.00139	0.00023	0.00187	0.00028	-0.00055	0
212.992	0.00139	0.00021	0.00119	0.00025	0.00112	0
229.376	0.00113	0.00019	-0.00035	0.00023	0.00108	0
245.76	0.00152	0.00017	0.00127	0.00021	0.00166	0
262.144	0.00225	0.00015	-0.00093	0.00019	-0.00045	0
294.912	0.00158	0.00013	-0.00246	0.00016	0.00052	0
327.68	0.00099	0.00011	-0.00126	0.00014	0.00099	0
360.448	-0.00083	0.0001	0.0008	0.00012	0.00067	0
393.216	0.00078	8e-05	0.00016	0.00011	0.00098	0
425.984	-0.00327	8e-05	0.00113	9e-05	9e-05	0
458.752	0.00073	7e-05	0.00047	9e-05	0.00035	0
491.52	0.00087	6e-05	-0.0005	8e-05	0.00048	0
524.288	-6e-05	6e-05	-0.00113	7e-05	-0.00052	0
589.824	0.00183	5e-05	0.00138	6e-05	0.00033	0
655.36	-0.00015	4e-05	0.00065	5e-05	0.00029	0
720.896	-0.00207	3e-05	-0.00121	4e-05	-0.00054	0
786.432	0.00113	3e-05	0.00143	4e-05	0.00126	0
851.968	0.00176	3e-05	-0.00036	3e-05	-0.00108	0
917.504	-0.00073	2e-05	-0.00075	3e-05	-0.0006	0
983.04	-0.00089	2e-05	0.00096	3e-05	0.00067	0
1048.58	-0.00117	2e-05	-0.00061	3e-05	-0.00066	0
1179.65	0.00135	2e-05	-0.00011	2e-05	0.00071	0
1310.72	-0.00064	1e-05	-0.0002	2e-05	-0.00021	0
1441.79	0.00055	1e-05	-6e-05	2e-05	-0.00041	0
1572.86	-0.00042	1e-05	-0.00011	1e-05	0.00015	0
1703.94	7e-05	1e-05	0.00014	1e-05	-0.00057	0
1835.01	0.00022	1e-05	-0.00029	1e-05	0.00017	0
1966.08	-0.00111	1e-05	-0.00025	1e-05	-0.00052	0
2097.15	0.00114	1e-05	-3e-05	1e-05	0.0004	0
