# Supplementary material for: Spatial control of the APC/C ensures the rapid degradation of cyclin B1
Source: EMBO J. 2024 Aug 14;43(19):4324–55. doi: 10.1038/s44318-024-00194-2 (PMC11445581; doi:10.1038/s44318-024-00194-2)
Supplement: Supplementary file 9 — Source data Fig. 5 [file 44318_2024_194_MOESM9_ESM.zip › Figure 5/Fig5 CD/CycB4E7E/Weak FCCS Cyc4E7E-APCC 4819.xlsx]

## Sheet: Sheet1
X-Axis [ms]	Green ACF	Green Fit	Red ACF	Red Fit	CCF	CCF Fit
0.02	0.12066	0.10299	0.04955	0.04522	0.02234	0.00905
0.024	0.09381	0.10268	0.06035	0.04497	0.00165	0.009
0.028	0.11179	0.10238	0.04098	0.04473	0.0056986	0.00895
0.032	0.10095	0.10208	0.03504	0.04449	0.01094	0.0089
0.036	0.10418	0.10178	0.03601	0.04426	0.01496	0.00886
0.04	0.10748	0.10148	0.03523	0.04403	0.01029	0.00881
0.044	0.11161	0.10118	0.03884	0.0438	0.00662	0.00876
0.048	0.09691	0.10089	0.04599	0.04358	0.01403	0.00872
0.052	0.10749	0.10059	0.04341	0.04336	0.00157	0.00867
0.056	0.09863	0.1003	0.03007	0.04314	0.0036584	0.00863
0.06	0.08915	0.10001	0.05154	0.04293	0.008565	0.00859
0.064	0.10803	0.09972	0.03864	0.04272	0.01471	0.00854
0.072	0.11239	0.09914	0.04195	0.04231	0.00459	0.00846
0.08	0.09603	0.09857	0.04259	0.04191	0.00997	0.00837
0.088	0.09186	0.098	0.03669	0.04153	0.00725	0.00829
0.096	0.10581	0.09744	0.05353	0.04115	0.00288	0.00821
0.104	0.09875	0.09688	0.04059	0.04079	0.00667	0.00813
0.112	0.08898	0.09633	0.04521	0.04044	0.00639	0.00805
0.12	0.08462	0.09578	0.04344	0.0401	0.00311	0.00798
0.128	0.10784	0.09524	0.03458	0.03977	0.01405	0.0079
0.144	0.08423	0.09417	0.04424	0.03914	0.01077	0.00775
0.16	0.08612	0.09311	0.03833	0.03855	0.00628	0.00761
0.176	0.09332	0.09208	0.03798	0.03799	0.00252	0.00748
0.192	0.08585	0.09107	0.03636	0.03747	0.00682	0.00735
0.208	0.07933	0.09007	0.0355	0.03697	0.00578	0.00722
0.224	0.08455	0.08909	0.03572	0.03651	0.0038	0.0071
0.24	0.07968	0.08813	0.03146	0.03606	0.01024	0.00698
0.256	0.07973	0.08718	0.03351	0.03565	0.00946	0.00686
0.288	0.0829	0.08534	0.03456	0.03488	0.00497	0.00664
0.32	0.08606	0.08356	0.03379	0.03419	0.01083	0.00644
0.352	0.07329	0.08185	0.03724	0.03357	0.00442	0.00625
0.384	0.07909	0.08019	0.03239	0.03302	0.00639	0.00606
0.416	0.07796	0.07859	0.03054	0.03251	0.00527	0.00589
0.448	0.073	0.07704	0.03196	0.03205	0.00628	0.00573
0.48	0.07696	0.07554	0.03666	0.03163	0.0082	0.00557
0.512	0.07452	0.0741	0.03434	0.03125	0.0026	0.00543
0.576	0.07324	0.07135	0.0287	0.03057	0.00501	0.00515
0.64	0.06881	0.06878	0.02885	0.02999	0.00844	0.00491
0.704	0.06823	0.06638	0.02908	0.02948	0.00782	0.00468
0.768	0.06594	0.06413	0.02643	0.02902	0.00651	0.00448
0.832	0.06207	0.06202	0.02852	0.02861	0.00508	0.00429
0.896	0.05973	0.06004	0.02817	0.02824	0.00809	0.00411
0.96	0.06121	0.05819	0.02793	0.02789	0.00517	0.00395
1.024	0.05466	0.05645	0.02838	0.02756	0.00511	0.0038
1.152	0.0575	0.05327	0.02693	0.02696	0.00518	0.00353
1.28	0.05261	0.05046	0.02653	0.02641	0.00445	0.0033
1.408	0.04739	0.04796	0.02601	0.02589	0.0052	0.00309
1.536	0.05067	0.04573	0.02426	0.0254	0.00432	0.00291
1.664	0.04926	0.04374	0.02444	0.02493	0.00441	0.00275
1.792	0.04247	0.04195	0.02487	0.02448	0.00283	0.0026
1.92	0.03917	0.04034	0.02556	0.02405	0.0016	0.00247
2.048	0.03949	0.03888	0.02444	0.02363	0.00163	0.00235
2.304	0.03868	0.03635	0.02186	0.02284	0.00302	0.00214
2.56	0.03528	0.03424	0.02248	0.0221	0.00323	0.00196
2.816	0.0317	0.03245	0.02095	0.02141	0.00011	0.00181
3.072	0.03342	0.03091	0.0203	0.02076	0.00408	0.00167
3.328	0.0303	0.02957	0.01831	0.02014	0.0017	0.00156
3.584	0.02725	0.02838	0.01819	0.01956	0.00095	0.00146
3.84	0.02702	0.02732	0.01923	0.01901	0.00024	0.00137
4.096	0.02635	0.02637	0.01817	0.01849	0.00243	0.00129
4.608	0.02481	0.0247	0.01681	0.01753	0.00067	0.00115
5.12	0.02342	0.02327	0.01777	0.01666	0.001	0.00104
5.632	0.02347	0.02202	0.01588	0.01587	-0.00014	0.00095
6.144	0.02132	0.02092	0.01472	0.01515	0.00044	0.00087
6.656	0.01905	0.01993	0.0142	0.01449	0.0005	0.0008
7.168	0.01673	0.01902	0.01349	0.01388	-0.0001	0.00074
7.68	0.01553	0.0182	0.01466	0.01332	0.00048	0.00069
8.192	0.01541	0.01745	0.0132	0.0128	-0.00023	0.00064
9.216	0.01412	0.01611	0.01265	0.01187	-0.00022	0.00057
10.24	0.01432	0.01495	0.01289	0.01107	-0.00087	0.0005
11.264	0.01223	0.01395	0.01199	0.01036	-0.00183	0.00045
12.288	0.01229	0.01306	0.01101	0.00973	-0.00159	0.00041
13.312	0.01169	0.01227	0.01069	0.00917	-0.00202	0.00037
14.336	0.01135	0.01157	0.00976	0.00867	-0.0025	0.00034
15.36	0.01108	0.01095	0.00856	0.00822	-0.00081	0.00032
16.384	0.01103	0.01038	0.00668	0.00781	-0.00194	0.00029
18.432	0.00902	0.00939	0.00751	0.0071	0.00051	0.00025
20.48	0.00813	0.00857	0.00606	0.0065	9e-05	0.00022
22.528	0.00886	0.00787	0.00556	0.00598	-0.00023	0.0002
24.576	0.0073	0.00727	0.00534	0.00554	-0.00031	0.00018
26.624	0.00548	0.00675	0.00477	0.00516	-0.00024	0.00016
28.672	0.00657	0.00629	0.00429	0.00482	-0.00126	0.00015
30.72	0.00404	0.00589	0.00414	0.00452	-0.00064	0.00013
32.768	0.0037	0.00553	0.00382	0.00425	-0.00049	0.00012
36.864	0.00391	0.00492	0.00266	0.0038	0.00018	0.00011
40.96	0.00373	0.00443	0.00283	0.00342	-0.00102	9e-05
45.056	0.00173	0.00401	0.00295	0.00311	-0.00127	8e-05
49.152	0.00025	0.00366	0.00274	0.00285	-0.00159	7e-05
53.248	0.00097	0.00336	0.0024	0.00262	-0.00062	6e-05
57.344	0.00238	0.00311	0.00271	0.00242	-0.00148	6e-05
65.536	0.00119	0.00268	0.00166	0.0021	-0.00093	5e-05
73.728	0.00204	0.00235	0.00074	0.00185	0.0003	4e-05
81.92	0.00272	0.00209	0.00054	0.00164	-0.00156	4e-05
90.112	0.00065	0.00187	0.0008	0.00148	-0.00162	3e-05
98.304	0.00086	0.00169	0.00066	0.00134	0.00062	3e-05
106.496	0.00086	0.00153	0.00098	0.00122	-0.00084	2e-05
114.688	0.00015	0.0014	6e-05	0.00112	0.00059	2e-05
122.88	0.00126	0.00129	-0.00016	0.00103	-0.0001	2e-05
131.072	0.00138	0.00119	0.00021	0.00095	0.00084	2e-05
147.456	0.00252	0.00103	-0.00019	0.00083	0.00028	2e-05
163.84	0.00246	0.00091	0.00095	0.00072	0.00037	1e-05
180.224	0.002	0.0008	0.00106	0.00064	-0.00132	1e-05
196.608	0.00118	0.00072	-0.0003	0.00058	-0.00028	1e-05
212.992	0.00178	0.00065	-0.00024	0.00052	-0.00049	1e-05
229.376	0.00097	0.00059	0.00039	0.00047	0.00052	1e-05
245.76	0.00062	0.00054	0.0011	0.00043	0.0014	1e-05
262.144	0.0021	0.00049	0.00131	0.0004	0.00138	1e-05
294.912	0.0007	0.00042	0.00215	0.00034	0.00141	1e-05
327.68	-0.00043	0.00037	0.00132	0.0003	0.00228	0
360.448	0.00024	0.00032	0.00143	0.00026	-0.00035	0
393.216	0.00049	0.00029	0.00077	0.00023	-0.00086	0
425.984	0.00211	0.00026	0.00042	0.00021	-0.00146	0
458.752	0.00131	0.00023	-0.00033	0.00019	0.00048	0
491.52	0.00283	0.00021	-0.00078	0.00017	5e-05	0
524.288	0.00335	0.00019	-0.0007	0.00016	-0.00152	0
589.824	0.00248	0.00016	-0.00108	0.00013	0.00043	0
655.36	0.00331	0.00014	0.0005	0.00011	-7e-05	0
720.896	0.00425	0.00012	-0.00028	0.0001	-0.00016	0
786.432	0.00281	0.00011	0.00027	9e-05	0.0015	0
851.968	0.00169	0.0001	-0.00131	8e-05	0.00222	0
917.504	0.00423	9e-05	-0.00024	7e-05	-0.00123	0
983.04	0.00264	8e-05	5e-05	6e-05	0.00034	0
1048.58	0.00266	7e-05	-0.00117	6e-05	-0.00085	0
1179.65	-0.00134	6e-05	-0.00076	5e-05	-0.001	0
1310.72	0.00272	5e-05	-1e-05	4e-05	-0.00093	0
1441.79	-3e-05	5e-05	0.00208	4e-05	-0.00239	0
1572.86	0.0018	4e-05	0.0002	3e-05	-0.00112	0
1703.94	0.00195	4e-05	0.00154	3e-05	-0.00142	0
1835.01	0.00036	3e-05	0.00146	3e-05	-0.00152	0
1966.08	-0.00049	3e-05	-0.00031	2e-05	-0.00126	0
2097.15	-0.00151	3e-05	-0.00018	2e-05	-5e-05	0
