# Supplementary material for: Spatial control of the APC/C ensures the rapid degradation of cyclin B1
Source: EMBO J. 2024 Aug 14;43(19):4324–55. doi: 10.1038/s44318-024-00194-2 (PMC11445581; doi:10.1038/s44318-024-00194-2)
Supplement: Supplementary file 9 — Source data Fig. 5 [file 44318_2024_194_MOESM9_ESM.zip › Figure 5/Fig5 CD/CycB1 WT/FCCS CycB1 Wt 4817 APCC DNA.xlsx]

## Sheet: Sheet1
X-Axis [ms]	Green ACF	Green Fit	Red ACF	Red Fit	CCF	CCF Fit
0.02	0.0392257	0.0336823	0.0229968	0.0290245	0.0137733	0.0137318
0.024	0.0357408	0.033567	0.0277971	0.0289265	0.0124425	0.0136716
0.028	0.0348089	0.0334525	0.0219504	0.028829	0.0245721	0.0136119
0.032	0.0336349	0.0333387	0.0286598	0.0287323	0.0104081	0.0135528
0.036	0.0412819	0.0332257	0.0539716	0.0286361	0.00267683	0.0134941
0.04	0.0330277	0.0331134	0.0204248	0.0285406	0.00571533	0.013436
0.044	0.0334626	0.0330019	0.0385481	0.0284457	0.0109477	0.0133783
0.048	0.0359722	0.0328911	0.027238	0.0283514	0.0190048	0.0133211
0.052	0.031442	0.0327811	0.0311678	0.0282578	0.00367958	0.0132644
0.056	0.0356041	0.0326717	0.0372062	0.0281647	0.0170247	0.0132081
0.06	0.0368838	0.0325631	0.0419986	0.0280723	0.0180457	0.0131524
0.064	0.0335774	0.0324552	0.019666	0.0279804	0.0107776	0.0130971
0.072	0.0352903	0.0322415	0.0293042	0.0277984	0.0135791	0.0129878
0.08	0.031091	0.0320305	0.0263329	0.0276187	0.0116466	0.0128803
0.088	0.0365251	0.0318222	0.0259495	0.0274413	0.0122543	0.0127745
0.096	0.0323475	0.0316165	0.0323235	0.0272661	0.0138829	0.0126704
0.104	0.0334159	0.0314134	0.0336653	0.0270931	0.0217952	0.012568
0.112	0.0277707	0.0312129	0.0260933	0.0269223	0.0114643	0.0124671
0.12	0.0309683	0.0310148	0.0174748	0.0267535	0.0149222	0.0123679
0.128	0.0296218	0.0308192	0.0196315	0.0265867	0.0208169	0.0122702
0.144	0.0308706	0.0304351	0.0285804	0.0262593	0.0115637	0.0120792
0.16	0.029344	0.0300603	0.0286363	0.0259397	0.0108708	0.0118939
0.176	0.0303752	0.0296945	0.0311044	0.0256277	0.0104576	0.0117142
0.192	0.0287057	0.0293372	0.0194588	0.0253228	0.0108708	0.0115396
0.208	0.0290008	0.0289883	0.0185003	0.025025	0.0128884	0.0113701
0.224	0.0273903	0.0286474	0.0226937	0.024734	0.0128215	0.0112054
0.24	0.0248574	0.0283142	0.0245148	0.0244495	0.00722461	0.0110453
0.256	0.0276869	0.0279885	0.0151056	0.0241714	0.00981957	0.0108895
0.288	0.0277717	0.0273587	0.01742	0.0236332	0.01314	0.0105906
0.32	0.025231	0.0267559	0.0183346	0.023118	0.0108336	0.0103073
0.352	0.0252395	0.0261786	0.0162458	0.0226242	0.00911084	0.0100384
0.384	0.0250462	0.0256251	0.0159942	0.0221507	0.00931138	0.00978286
0.416	0.0226833	0.0250939	0.0210584	0.0216961	0.00974576	0.00953968
0.448	0.0230296	0.0245838	0.0149839	0.0212593	0.00793176	0.00930799
0.48	0.0237696	0.0240936	0.0234306	0.0208393	0.00920186	0.009087
0.512	0.0210214	0.023622	0.0189377	0.0204353	0.00581087	0.008876
0.576	0.0213727	0.0227308	0.0179832	0.0196712	0.00815693	0.00848133
0.64	0.0207273	0.0219028	0.016835	0.0189609	0.00895008	0.00811936
0.704	0.0194204	0.0211315	0.0176996	0.0182988	0.0072014	0.00778619
0.768	0.0194822	0.0204112	0.0152074	0.0176801	0.00482973	0.00747851
0.832	0.0180949	0.0197371	0.0197422	0.0171008	0.00958999	0.00719352
0.896	0.0179147	0.0191048	0.0153987	0.0165572	0.00981354	0.00692879
0.96	0.0179314	0.0185107	0.0131483	0.0160461	0.0068932	0.00668225
1.024	0.017179	0.0179513	0.0169364	0.0155647	0.00526905	0.00645209
1.152	0.0174138	0.0169252	0.0154466	0.0146812	0.00621557	0.00603477
1.28	0.0152251	0.0160066	0.011761	0.0138896	0.00732783	0.00566643
1.408	0.0147942	0.0151795	0.0153448	0.0131764	0.00608414	0.00533892
1.536	0.0139958	0.0144309	0.0124189	0.0125305	0.00529946	0.00504584
1.664	0.0143013	0.0137501	0.0148944	0.0119428	0.00489904	0.00478203
1.792	0.0134081	0.0131284	0.0166737	0.0114058	0.00550301	0.00454334
1.92	0.0128068	0.0125584	0.013655	0.0109132	0.00398216	0.00432635
2.048	0.0122673	0.0120339	0.011441	0.0104598	0.00311239	0.00412825
2.304	0.0120407	0.0111013	0.00986386	0.00965309	0.00287549	0.00377964
2.56	0.0106073	0.0102973	0.0111493	0.00895717	0.00378744	0.00348278
2.816	0.0096575	0.00959709	0.0113339	0.00835072	0.00410341	0.00322699
3.072	0.00941305	0.00898185	0.011974	0.0078176	0.00208002	0.00300435
3.328	0.00929267	0.00843708	0.0100224	0.00734532	0.00376689	0.00280883
3.584	0.00860885	0.00795136	0.00889089	0.00692407	0.00247969	0.00263579
3.84	0.00823837	0.00751565	0.00993107	0.00654604	0.00370664	0.00248159
4.096	0.00762915	0.00712264	0.00685504	0.00620495	0.00397234	0.00234333
4.608	0.00719141	0.00644197	0.00699592	0.00561394	0.00219828	0.00210576
5.12	0.00606857	0.00587316	0.00667446	0.00511981	0.00266237	0.00190906
5.632	0.00532779	0.00539092	0.00752002	0.00470068	0.00185166	0.0017436
6.144	0.00459319	0.00497701	0.00499367	0.00434082	0.00160755	0.00160257
6.656	0.00443476	0.00461801	0.00495734	0.00402858	0.00096625	0.00148099
7.168	0.00415129	0.00430377	0.00617347	0.00375519	0.00168436	0.00137515
7.68	0.00410175	0.0040265	0.00471493	0.0035139	0.00111101	0.00128221
8.192	0.00414132	0.00378011	0.00370481	0.00329944	1.676e-05	0.00119998
9.216	0.00437462	0.00336164	0.00275268	0.00293507	0.0008434	0.00106115
10.24	0.0036569	0.00301993	0.00326181	0.00263741	0.00030187	0.00094857
11.264	0.00346241	0.0027359	0.00215397	0.00238993	0.00176967	0.00085556
12.288	0.00326455	0.00249632	0.00283965	0.00218111	0.00019876	0.00077752
13.312	0.00301285	0.00229169	0.00228028	0.00200271	0.00116869	0.00071119
14.336	0.00256261	0.00211501	-0.00063793	0.00184864	0.00112397	0.00065418
15.36	0.00159864	0.00196106	0.00100512	0.00171435	0.00064102	0.00060469
16.384	0.00187833	0.00182579	-0.00021607	0.00159635	0.00118587	0.00056138
18.432	0.00220292	0.00159949	7.23e-06	0.00139887	0.00025866	0.00048927
20.48	0.00193488	0.00141801	-0.00110846	0.00124046	0.00035934	0.00043179
22.528	0.00152221	0.00126956	-0.00123786	0.00111083	-0.00037507	0.00038503
24.576	0.00125596	0.0011461	-0.00106909	0.001003	-0.0002108	0.00034633
26.624	0.00160117	0.00104199	0.00049026	0.00091205	-0.00036949	0.00031384
28.672	0.00063061	0.00095315	-0.00050006	0.00083443	-0.00082501	0.00028622
30.72	0.00020608	0.00087656	-0.00025958	0.00076749	-0.00150166	0.00026251
32.768	0.00057967	0.00080994	-0.00126101	0.00070926	-0.00125099	0.00024195
36.864	0.00113225	0.00069995	0.00028915	0.00061309	8.386e-05	0.00020816
40.96	0.00118537	0.00061318	-0.00010265	0.0005372	0.00026699	0.00018165
45.056	0.0010035	0.00054321	-0.0007755	0.00047599	-6.009e-05	0.00016038
49.152	0.0008514	0.00048578	-0.00068166	0.00042573	-2.333e-05	0.000143
53.248	0.00048405	0.00043791	-0.00133605	0.00038384	-0.00072058	0.00012857
57.344	-0.00037529	0.00039751	-0.00115226	0.00034847	-0.00025018	0.00011643
61.44	-0.00038628	0.00036301	-0.00103861	0.00031827	-0.00079167	0.0001061
65.536	5.878e-05	0.00033327	-0.00105744	0.00029223	-0.00142827	9.722e-05
73.728	-0.00030518	0.00028476	-0.00074736	0.00024974	-0.00023684	8.279e-05
81.92	0.00010515	0.00024705	-0.00093555	0.00021669	0.00019148	7.162e-05
90.112	-0.00038894	0.00021702	-0.00280844	0.00019038	-0.00012616	6.276e-05
98.304	-0.0005503	0.00019264	-0.00282387	0.00016902	-0.00014149	5.56e-05
106.496	-0.00083272	0.00017253	-0.00177071	0.00015139	-0.00072989	4.97e-05
114.688	-0.00043496	0.0001557	-0.00232396	0.00013663	-0.00028654	4.478e-05
122.88	-0.00034818	0.00014145	-0.00093653	0.00012413	-0.00036199	4.062e-05
131.072	-0.00058933	0.00012925	-0.00063211	0.00011344	-0.00166442	3.707e-05
147.456	-0.00021947	0.00010954	-0.00034491	9.615e-05	-0.00054079	3.135e-05
163.84	-0.00024516	9.438e-05	2.445e-05	8.286e-05	-0.00049632	2.696e-05
180.224	-0.00019849	8.243e-05	-0.00090157	7.237e-05	-0.00058551	2.351e-05
196.608	-9.851e-05	7.281e-05	0.00048013	6.393e-05	-0.0002404	2.074e-05
212.992	3.826e-05	6.492e-05	-5.422e-05	5.701e-05	-3.287e-05	1.848e-05
229.376	-0.00025004	5.837e-05	8.357e-05	5.125e-05	0.00050189	1.659e-05
245.76	0.00030914	5.285e-05	0.00070874	4.641e-05	0.00077667	1.501e-05
262.144	0.00024694	4.814e-05	0.00076636	4.228e-05	0.00013279	1.367e-05
294.912	0.00010891	4.059e-05	0.00055923	3.565e-05	0.00028733	1.151e-05
327.68	-0.00019321	3.483e-05	-0.00074971	3.059e-05	-0.00031685	9.86e-06
360.448	0.00054811	3.031e-05	0.00015515	2.663e-05	-0.00020675	8.58e-06
393.216	-4.709e-05	2.67e-05	0.00084065	2.345e-05	-0.00036488	7.55e-06
425.984	-0.0003614	2.374e-05	-0.00016408	2.086e-05	-0.00039133	6.71e-06
458.752	-0.00019504	2.13e-05	-0.00049214	1.871e-05	0.00062651	6.02e-06
491.52	-0.00036588	1.925e-05	-0.00012588	1.691e-05	0.00063124	5.43e-06
524.288	2.64e-06	1.75e-05	0.00054658	1.538e-05	0.00039066	4.94e-06
589.824	-0.00016881	1.472e-05	-0.00019082	1.293e-05	-0.00013614	4.15e-06
655.36	-0.0002214	1.26e-05	-3.469e-05	1.107e-05	-7.216e-05	3.55e-06
720.896	-0.00018917	1.094e-05	0.00011555	9.61e-06	-7.6e-06	3.08e-06
786.432	-0.00056063	9.62e-06	0.00012674	8.45e-06	0.00040944	2.71e-06
851.968	-0.00082672	8.54e-06	-5.832e-05	7.51e-06	-0.00059407	2.41e-06
917.504	-0.00021017	7.66e-06	8.23e-06	6.73e-06	3.449e-05	2.15e-06
983.04	0.00023584	6.91e-06	-0.00055561	6.07e-06	0.00053965	1.94e-06
1048.58	0.00026074	6.28e-06	0.0004336	5.52e-06	0.0004602	1.77e-06
1179.65	2.574e-05	5.27e-06	0.00010956	4.63e-06	-0.00031641	1.48e-06
1310.72	-0.0001675	4.51e-06	-0.00021625	3.96e-06	-4.316e-05	1.27e-06
1441.79	0.00046908	3.91e-06	0.00033045	3.44e-06	0.00024248	1.1e-06
1572.86	-0.00013111	3.43e-06	-0.00023871	3.02e-06	-0.00047133	9.7e-07
1703.94	0.000686	3.05e-06	0.00017649	2.68e-06	0.0004452	8.6e-07
1835.01	-0.00017235	2.73e-06	-7.514e-05	2.4e-06	-0.00066989	7.7e-07
1966.08	-0.00019313	2.46e-06	-0.00023912	2.16e-06	0.00037579	6.9e-07
