# Supplementary material for: Spatial control of the APC/C ensures the rapid degradation of cyclin B1
Source: EMBO J. 2024 Aug 14;43(19):4324–55. doi: 10.1038/s44318-024-00194-2 (PMC11445581; doi:10.1038/s44318-024-00194-2)
Supplement: Supplementary file 9 — Source data Fig. 5 [file 44318_2024_194_MOESM9_ESM.zip › Figure 5/Fig5 CD/CycB1 WT/Complex Percentage.xlsx]

## Sheet: Nuclear 4817
Kd	Kd in nM	Complex % of CyclinB1	Log KD
2.31433e-07	231.433	58.1358	2.36442
2.51846e-07	251.846	47.7866	2.40113
2.76249e-07	276.249	46.6307	2.4413
2.486e-07	248.6	54.5952	2.3955
2.49053e-07	249.053	44.1734	2.39629
2.50897e-07	250.897	54.2415	2.3995
2.39457e-07	239.457	34.9715	2.37923
2.61371e-07	261.371	24.4774	2.41726
3.14634e-07	314.634	39.5301	2.49781
2.105e-07	210.5	46.1538	2.32325
2.69808e-07	269.808	41.3172	2.43105
2.38125e-07	238.125	42.5126	2.37681
2.10947e-07	210.947	44.8676	2.32417
3.14838e-07	314.838	34.3834	2.49809
2.58459e-07	258.459	30.8737	2.41239
1.6766e-07	167.66	40.2824	2.22443
2.12249e-07	212.249	39.449	2.32685
1.79945e-07	179.945	41.5741	2.25514
2.41596e-07	241.596	47.6072	2.38309
1.1932e-07	119.32	44.2029	2.07671
2.39195e-07	239.195	39.8641	2.37875
2.23201e-07	223.201	40.1975	2.3487
1.78503e-07	178.503	43.5386	2.25165
Average	234.256	42.6681
SEM	9.10548	1.53405

## Sheet: Cyto 4817
Kd	Kd in nM	Complex % of CyclinB1		Log KD
4.24173e-07	424.173	34.2936		2.62754
3.4522e-07	345.22	40.0361		2.5381
5.2257e-07	522.57	39.5131		2.71814
3.48707e-07	348.707	46.1561		2.54246
2.49053e-07	249.053	44.1734		2.39629
3.47679e-07	347.679	46.1037		2.54118
3.49151e-07	349.151	34.9715		2.54301
2.61371e-07	261.371	24.4774		2.41726
3.14634e-07	314.634	39.5301		2.49781
2.105e-07	210.5	46.1538		2.32325
2.69808e-07	269.808	41.3172		2.43105
2.38125e-07	238.125	42.5126		2.37681
3.35865e-07	335.865	33.8246		2.52616
3.14838e-07	314.838	34.3834		2.49809
4.1103e-07	411.03	27.3		2.61387
4.49249e-07	449.249	28.7538		2.65249
6.23836e-07	623.836	27.639		2.79507
6.81325e-07	681.325	26.1471		2.83335
4.18872e-07	418.872	34.3873		2.62208
3.18929e-07	318.929	22.8624		2.50369
5.2295e-07	522.95	23.2663		2.71846
3.52526e-07	352.526	29.8533		2.54719
5.90796e-07	590.796	28.686		2.77144
5.41603e-07	541.603	24.6058		2.73368
Average	393.45	34.2061
SEM	25.0932	1.53156
