# Supplementary material for: Spatial control of the APC/C ensures the rapid degradation of cyclin B1
Source: EMBO J. 2024 Aug 14;43(19):4324–55. doi: 10.1038/s44318-024-00194-2 (PMC11445581; doi:10.1038/s44318-024-00194-2)
Supplement: Supplementary file 9 — Source data Fig. 5 [file 44318_2024_194_MOESM9_ESM.zip › Figure 5/Fig5 CD/CycB1 WT/FCCS CycB1 Wt 4817 APCC Cyto.xlsx]

## Sheet: Sheet1
X-Axis [ms]	Green ACF	Green Fit	Red ACF	Red Fit	CCF	CCF Fit
0.072	0.0360558	0.0358613	0.0175846	0.0193844	0.0155066	0.0112422
0.08	0.0340117	0.0355065	0.030606	0.0192524	0.0111051	0.0111625
0.088	0.034603	0.0351642	0.0236658	0.0191222	0.014357	0.0110838
0.096	0.0332444	0.0348338	0.0189635	0.0189937	0.0115206	0.0110062
0.104	0.0311786	0.0345145	0.0255874	0.0188669	0.0135901	0.0109296
0.112	0.0324009	0.0342059	0.0186397	0.0187417	0.00904148	0.0108541
0.12	0.0360299	0.0339072	0.0226097	0.0186181	0.00837381	0.0107796
0.128	0.0311746	0.0336182	0.0163698	0.0184962	0.00963439	0.0107061
0.144	0.0323902	0.0330667	0.0169464	0.0182569	0.0112536	0.010562
0.16	0.0339773	0.032548	0.0192186	0.0180235	0.00494537	0.0104217
0.176	0.0329913	0.032059	0.0186656	0.017796	0.00985056	0.0102849
0.192	0.0323258	0.0315971	0.0153733	0.017574	0.010618	0.0101517
0.208	0.0309874	0.0311598	0.0159757	0.0173574	0.0142481	0.0100217
0.224	0.0298331	0.0307452	0.0169394	0.0169394	0.00885908	0.009895
0.24	0.0301652	0.0303513	0.0169394	0.0169394	0.0083601	0.00977136
0.256	0.0298042	0.0299765	0.017796	0.0167377	0.0078506	0.00965071
0.288	0.0286467	0.0292782	0.0152787	0.016348	0.0118184	0.00941794
0.32	0.0288534	0.0286404	0.0152219	0.0159757	0.00890321	0.00919589
0.352	0.0284971	0.0280545	0.0148696	0.0156197	0.00603726	0.00898383
0.384	0.0291085	0.0275139	0.0156197	0.0152787	0.00668798	0.00878111
0.416	0.0264675	0.0270128	0.0166667	0.014952	0.00668738	0.00858712
0.448	0.0254531	0.0265466	0.0120898	0.0146386	0.0100701	0.00840131
0.48	0.0270052	0.0261111	0.0158964	0.0143378	0.00899064	0.00822317
0.512	0.0281745	0.0257031	0.0143378	0.0140488	0.00657909	0.00805225
0.576	0.0258622	0.0249579	0.0136985	0.0135035	0.00674009	0.00773034
0.64	0.0242481	0.0242922	0.0119875	0.012998	0.00572438	0.00743254
0.704	0.0239589	0.0236919	0.0146386	0.0125279	0.00763833	0.00715625
0.768	0.0227313	0.0231459	0.0123935	0.0120898	0.00779854	0.00689921
0.832	0.0230343	0.0226458	0.0135035	0.0116805	0.00734417	0.00665948
0.896	0.0208008	0.0221848	0.012998	0.0112972	0.00339739	0.00643538
0.96	0.0215074	0.0217573	0.0143378	0.0109375	0.00665221	0.00622542
1.024	0.0208617	0.021359	0.00917055	0.0105993	0.0024656	0.00602831
1.152	0.0209124	0.0206356	0.0129156	0.00998018	0.00706828	0.00566821
1.28	0.019936	0.0199923	0.0116805	0.00942725	0.00631592	0.00534741
1.408	0.0199237	0.0194129	0.0113241	0.00893044	0.00456005	0.0050598
1.536	0.0189262	0.0188856	0.0103035	0.00848163	0.00650257	0.00480051
1.664	0.0183678	0.0184016	0.0107487	0.00807421	0.00449188	0.00456556
1.792	0.0180102	0.0179543	0.00811628	0.00770271	0.00371236	0.00435168
1.92	0.016945	0.0175381	0.00676768	0.0073626	0.00457778	0.00415617
2.048	0.016879	0.0171491	0.0047719	0.00705007	0.00451946	0.00397676
2.304	0.0165395	0.0164392	0.00976224	0.00649536	0.00469308	0.00365893
2.56	0.0157338	0.0158039	0.00591843	0.00601816	0.00399378	0.00338611
2.816	0.0152494	0.015229	0.00755095	0.00560332	0.00360922	0.0031494
3.072	0.0140059	0.0147039	0.00757502	0.00523943	0.00280817	0.00294212
3.328	0.0136394	0.0142209	0.00682679	0.00491767	0.00344831	0.00275911
3.584	0.013791	0.013774	0.0042921	0.00463116	0.00336811	0.00259636
3.84	0.0133486	0.0133584	0.00648358	0.00437445	0.00291316	0.00245072
4.096	0.013426	0.0129702	0.0033804	0.00414313	0.00348298	0.00231963
4.608	0.0125563	0.0122643	0.00456717	0.00374307	0.00304214	0.00209322
5.12	0.0116393	0.011637	0.00337974	0.00340929	0.00237943	0.00190465
5.632	0.0102919	0.0110742	0.00380174	0.0031267	0.00159522	0.00174522
6.144	0.0106146	0.0105655	0.00282286	0.00288444	0.00200799	0.00160872
6.656	0.00974087	0.0101028	0.00299504	0.00267455	0.00035011	0.00149059
7.168	0.00929448	0.00967962	0.0009837	0.00249099	0.00146717	0.00138738
7.68	0.00964694	0.00929082	0.00244458	0.00232917	0.00180187	0.00129647
8.192	0.0087383	0.00893214	0.00229222	0.00218548	0.00150084	0.00121581
9.216	0.00815225	0.00829159	0.00241511	0.00194169	0.00133542	0.00107911
10.24	0.0077399	0.0077358	0.00352723	0.00174286	0.00177072	0.00096775
11.264	0.00740018	0.00724856	0.00243385	0.00157776	0.00067199	0.00087539
12.288	0.00689369	0.00681766	0.0024069	0.00143863	0.00076002	0.00079763
13.312	0.00709754	0.00643373	0.00182168	0.00131988	0.00115908	0.00073132
14.336	0.00630867	0.00608939	0.00132034	0.00121744	0.00068975	0.00067416
15.36	0.00609146	0.00577875	0.00205271	0.00112823	8.184e-05	0.00062442
16.384	0.00574123	0.00549707	0.0016128	0.00104991	0.00014752	0.00058077
18.432	0.00601076	0.00500568	0.00071539	0.00091897	0.00020819	0.00050788
20.48	0.00494398	0.0045914	0.00036956	0.00081408	0.00046336	0.00044955
22.528	0.00464608	0.00423737	8.442e-05	0.00072835	-0.00020909	0.00040192
24.576	0.00395936	0.00393137	0.00062958	0.00065712	-0.00022855	0.00036237
26.624	0.00382999	0.00366427	8.105e-05	0.0005971	0.00019549	0.00032908
28.672	0.00329157	0.00342912	-0.0003199	0.00054591	-0.00104651	0.00030071
30.72	0.00302592	0.00322055	-0.00079182	0.00050181	-0.00091639	0.00027628
32.768	0.00309941	0.00303431	-0.00074721	0.00046347	-0.00091977	0.00025506
36.864	0.00302982	0.00271597	-0.00163439	0.00040022	-0.00052195	0.00022008
40.96	0.00222697	0.00245401	-0.00217233	0.00035037	-0.00088431	0.00019253
45.056	0.00217799	0.0022348	-0.00010654	0.00031022	-4.445e-05	0.00017036
49.152	0.00174187	0.00204877	-0.00016518	0.00027727	-0.00023807	0.00015219
53.248	0.00144875	0.001889	-0.00040934	0.00024984	-0.00075595	0.00013706
57.344	0.00152996	0.00175038	-0.0011091	0.00022669	-0.00083786	0.00012431
61.44	0.00171521	0.00162903	-0.00081806	0.00020694	-0.0015347	0.00011344
65.536	0.00159994	0.00152196	-0.00054408	0.00018992	-0.00114246	0.00010407
73.728	0.00104159	0.0013418	-0.00099581	0.00016218	-0.00151333	8.882e-05
81.92	0.00137203	0.00119631	-0.00024593	0.00014063	-0.00050577	7.698e-05
90.112	0.00132158	0.00107654	-0.00086851	0.00012349	-0.00059421	6.756e-05
98.304	0.00140963	0.00097636	-0.00075703	0.00010957	-0.00060408	5.993e-05
106.496	0.00129421	0.00089144	-0.00067862	9.81e-05	-0.00077272	5.363e-05
114.688	0.00025079	0.00081862	-0.00078117	8.851e-05	-0.00074017	4.837e-05
122.88	0.00067035	0.00075556	-9.879e-05	8.038e-05	-0.0007795	4.392e-05
131.072	0.0012171	0.00070047	0.00029155	7.344e-05	2.952e-05	4.012e-05
147.456	0.00148951	0.000609	-0.00033762	6.221e-05	-0.00044793	3.397e-05
163.84	0.0012906	0.00053633	-0.00017817	5.359e-05	0.00020232	2.925e-05
180.224	0.00093858	0.00047736	-0.00016807	4.679e-05	0.00069508	2.553e-05
196.608	6.254e-05	0.00042868	0.00019275	4.132e-05	0.00064165	2.254e-05
212.992	0.00030622	0.0003879	-6.902e-05	3.684e-05	-0.00012752	2.009e-05
229.376	0.0002684	0.0003533	-0.00043786	3.311e-05	-0.00035276	1.806e-05
245.76	0.00019233	0.00032364	-0.00025588	2.997e-05	5.265e-05	1.634e-05
262.144	8.29e-06	0.00029797	0.00032395	2.73e-05	2.221e-05	1.489e-05
294.912	-0.0002329	0.00025588	0.00030659	2.302e-05	-0.00050211	1.255e-05
327.68	-0.00117395	0.00022293	0.00043936	1.974e-05	-0.00059	1.076e-05
360.448	-0.00037035	0.00019656	0.00015753	1.718e-05	0.00017543	9.36e-06
393.216	1.449e-05	0.00017504	0.00027054	1.513e-05	7.531e-05	8.24e-06
425.984	0.00013742	0.00015721	-0.00017177	1.345e-05	-0.00011635	7.33e-06
458.752	0.00079912	0.00014223	-0.00035568	1.207e-05	-0.00039044	6.57e-06
491.52	0.00042423	0.0001295	-0.00023877	1.09e-05	-0.00020764	5.94e-06
524.288	-0.00026946	0.00011858	-0.00014771	9.92e-06	1.53e-06	5.4e-06
589.824	-0.00025652	0.00010084	0.00019805	8.34e-06	0.00041999	4.54e-06
655.36	0.00010489	8.714e-05	-0.00012099	7.13e-06	-0.00011539	3.88e-06
720.896	-0.00050316	7.63e-05	0.00036657	6.2e-06	0.00037306	3.37e-06
786.432	-0.00137125	6.753e-05	-0.00011162	5.45e-06	-0.00045608	2.97e-06
851.968	-0.00073135	6.033e-05	-5.15e-05	4.84e-06	0.00025534	2.63e-06
917.504	-0.00062327	5.432e-05	-0.00014871	4.33e-06	-0.00011074	2.36e-06
983.04	-0.00021237	4.926e-05	5.573e-05	3.91e-06	0.00054784	2.13e-06
1048.58	-0.00048418	4.493e-05	5.173e-05	3.55e-06	7.582e-05	1.93e-06
1179.65	-0.00049946	3.796e-05	9.729e-05	2.98e-06	-0.00025466	1.62e-06
1310.72	-0.00053645	3.263e-05	-0.000213	2.55e-06	-0.00025135	1.39e-06
1441.79	-0.0007894	2.844e-05	0.00031611	2.21e-06	0.00010483	1.2e-06
1572.86	-0.00042622	2.508e-05	-0.00020875	1.94e-06	-1.229e-05	1.06e-06
1703.94	-0.00054331	2.233e-05	0.0001004	1.73e-06	9.77e-06	9.4e-07
1835.01	0.00035432	2.005e-05	-9.58e-06	1.54e-06	-6.097e-05	8.4e-07
1966.08	0.00074363	1.813e-05	7.34e-06	1.39e-06	-0.00019787	7.6e-07
2097.15	0.00014484	1.65e-05	6.903e-05	1.27e-06	0.00035401	6.9e-07
