# Supplementary material for: Spatial control of the APC/C ensures the rapid degradation of cyclin B1
Source: EMBO J. 2024 Aug 14;43(19):4324–55. doi: 10.1038/s44318-024-00194-2 (PMC11445581; doi:10.1038/s44318-024-00194-2)
Supplement: Supplementary file 9 — Source data Fig. 5 [file 44318_2024_194_MOESM9_ESM.zip › Figure 5/Fig5 AB/CycB4E7E/C2-4646_Max - 4646_5_210922_A.txt]

C2-4646_Max - 4646_5
Mean	RID	Frame
16.811	148273	-16
16.7679	147893	-15
16.8002	148178	-14
16.8016	148190	-13
16.6617	146956	-12
16.6126	146523	-11
16.4586	145165	-10
16.3424	144140	-9
16.4229	144850	-8
16.2831	143617	-7
15.9039	140272	-6
15.6933	138415	-5
15.2974	134923	-4
14.982	132141	-3
14.5008	127897	-2
14.1385	124702	-1
13.6837	120690	0
13.216	116565	1
12.9014	113790	2
12.4142	109493	3
12.052	106299	4
11.5472	101846	5
10.8333	95550	6
10.2942	90795	7
9.7577	86063	8
9.1308	80534	9
8.8299	77880	10
8.4073	74152	11
8.1819	72164	12
7.8286	69048	13
