# Supplementary material for: Spatial control of the APC/C ensures the rapid degradation of cyclin B1
Source: EMBO J. 2024 Aug 14;43(19):4324–55. doi: 10.1038/s44318-024-00194-2 (PMC11445581; doi:10.1038/s44318-024-00194-2)
Supplement: Supplementary file 9 — Source data Fig. 5 [file 44318_2024_194_MOESM9_ESM.zip › Figure 5/Fig5 AB/CycB4E7E/C1-4646_Max - 4646_6_210922_A.txt]

C1-4646_Max - 4646_6
Mean	RID	Frame
31.9442	281748	-34
31.7427	279971	-33
32.0085	282315	-32
31.6167	278859	-31
31.5193	278000	-30
31.6083	278785	-29
31.5724	278469	-28
31.4901	277743	-27
31.3172	276218	-26
31.0861	274179	-25
31.2354	275496	-24
31.6313	278988	-23
31.2754	275849	-22
31.2088	275262	-21
30.2797	267067	-20
29.834	263136	-19
28.9186	255062	-18
28.1821	248566	-17
27.3925	241602	-16
26.6361	234930	-15
26.154	230678	-14
25.3359	223463	-13
24.8404	219092	-12
24.3351	214636	-11
23.6749	208813	-10
23.2771	205304	-9
22.6201	199509	-8
21.8887	193058	-7
21.4232	188953	-6
20.8895	184245	-5
20.5214	180999	-4
20.0012	176411	-3
19.4753	171772	-2
18.9056	166747	-1
18.4298	162551	0
17.9389	158221	1
17.2222	151900	2
16.8723	148814	3
16.0594	141644	5
15.7539	138949	6
15.5305	136979	7
15.3361	135264	8
14.8924	131351	9
14.4172	127160	10
13.9649	123170	11
