# Supplementary material for: Spatial control of the APC/C ensures the rapid degradation of cyclin B1
Source: EMBO J. 2024 Aug 14;43(19):4324–55. doi: 10.1038/s44318-024-00194-2 (PMC11445581; doi:10.1038/s44318-024-00194-2)
Supplement: Supplementary file 9 — Source data Fig. 5 [file 44318_2024_194_MOESM9_ESM.zip › Figure 5/Fig5 AB/CycB4E7E/C2-4646_MaxCrop - 211012 - Position 8.Project Maximum Z.crop.txt]

C2-4646_MaxCrop - 211012 - Position 8.Project Maximum Z.crop
Mean	RID	Frame
12.0839	106580	-37
12.306	108539	-36
12.0241	106053	-35
12.2252	107826	-34
12.2282	107853	-33
12.1635	107282	-32
12.4218	109560	-31
13.2549	116908	-30
13.2207	116607	-29
13.41	118276	-28
13.4179	118346	-27
13.2906	117223	-26
13.5902	119866	-25
13.49	118982	-24
13.5244	119285	-23
13.3149	117437	-22
13.7228	121035	-21
13.6924	120767	-20
13.6525	120415	-19
13.422	118382	-18
13.6651	120526	-17
13.5051	119115	-16
13.4842	118931	-15
13.3635	117866	-14
13.3135	117425	-13
13.3205	117487	-12
13.3722	117943	-11
13.3463	117714	-10
13.2005	116428	-9
13.2652	116999	-8
12.9408	114138	-7
12.7143	112140	-6
12.361	109024	-5
12.2223	107801	-4
11.9273	105199	-3
11.515	101562	-2
11.3098	99752	-1
10.7059	94426	0
10.2417	90332	1
9.6663	85257	2
9.0617	79924	3
8.7346	77039	4
8.3422	73578	5
8.0312	70835	6
7.6651	67606	7
7.729	68170	8
7.6144	67159	9
