# Supplementary material for: Spatial control of the APC/C ensures the rapid degradation of cyclin B1
Source: EMBO J. 2024 Aug 14;43(19):4324–55. doi: 10.1038/s44318-024-00194-2 (PMC11445581; doi:10.1038/s44318-024-00194-2)
Supplement: Supplementary file 9 — Source data Fig. 5 [file 44318_2024_194_MOESM9_ESM.zip › Figure 5/Fig5 AB/CycB4E7E/C1-4646_Max - 4646_1_210922_A.txt]

C1-4646_Max - 4646_1
Mean	RID	Frame
38.6086	340528	-69
38.0451	335558	-68
37.8786	334089	-67
37.5384	331089	-66
37.5627	331303	-65
37.285	328854	-64
36.6693	323423	-63
36.6024	322833	-62
36.5537	322404	-61
36.3087	320243	-60
36.1553	318890	-59
35.9405	316995	-58
35.8316	316035	-57
35.3958	312191	-56
35.3145	311474	-55
35.7253	315097	-54
35.7908	315675	-53
35.7295	315134	-52
36.4264	321281	-51
37.0939	327168	-50
35.7498	315313	-49
36.72	323870	-48
36.8971	325432	-47
36.6388	323154	-46
36.6782	323502	-45
36.9408	325818	-44
36.3831	320899	-43
36.5961	322778	-42
36.2448	319679	-41
36.5554	322419	-40
36.5608	322466	-39
36.5422	322302	-38
36.3256	320392	-37
36.1348	318709	-36
35.9422	317010	-35
35.9314	316915	-34
35.572	313745	-33
35.8471	316171	-32
35.7947	315709	-31
35.493	313048	-30
35.5841	313852	-29
35.5285	313361	-28
35.3518	311803	-27
35.2901	311259	-26
35.0789	309396	-25
35.2825	311192	-24
35.0705	309322	-23
34.6085	305247	-22
34.6814	305890	-21
34.3879	303301	-20
34.3618	303071	-19
33.6867	297117	-18
33.2609	293361	-17
32.3754	285551	-16
30.8794	272356	-15
30.8948	272492	-14
30.0458	265004	-13
29.1475	257081	-12
28.2467	249136	-11
27.3172	240938	-10
27.2722	240541	-9
26.4502	233291	-8
25.8704	228177	-7
25.13	221647	-6
24.5499	216530	-5
23.8175	210070	-4
22.8632	201653	-3
22.9273	202219	-2
22.4749	198229	-1
21.7578	191904	0
21.081	185934	1
20.6202	181870	2
20.0655	176978	3
19.8217	174827	4
19.5575	172497	5
19.0501	168022	6
18.4598	162815	7
18.227	160762	8
17.6889	156016	9
17.2481	152128	10
