# Supplementary material for: Spatial control of the APC/C ensures the rapid degradation of cyclin B1
Source: EMBO J. 2024 Aug 14;43(19):4324–55. doi: 10.1038/s44318-024-00194-2 (PMC11445581; doi:10.1038/s44318-024-00194-2)
Supplement: Supplementary file 9 — Source data Fig. 5 [file 44318_2024_194_MOESM9_ESM.zip › Figure 5/Fig5 AB/CycB4E7E/C2-4646_Max - 4646_6_210923.txt]

C2-4646_Max - 4646_6
Mean	RID	Frame
22.9747	202637	-31
23.2584	205139	-30
23.2697	205239	-29
23.18	204448	-28
23.2819	205346	-27
23.4913	207193	-26
23.6748	208812	-25
23.6675	208747	-24
23.7917	209843	-23
23.7396	209383	-22
23.5783	207961	-21
23.3926	206323	-20
24.7594	218378	-19
24.7298	218117	-18
24.6604	217505	-17
24.7557	218345	-16
24.3544	214806	-15
24.2762	214116	-14
24.1156	212700	-13
24.0542	212158	-12
23.8094	209999	-11
23.4907	207188	-10
22.6771	200012	-9
22.0812	194756	-8
22.3774	197369	-7
21.4591	189269	-6
20.6568	182193	-5
19.7254	173978	-4
18.8484	166243	-3
17.9721	158514	-2
16.7768	147971	-1
15.6717	138224	0
14.5041	127926	1
13.0916	115468	2
12.065	106413	3
11.1095	97986	4
10.1738	89733	5
9.3346	82331	6
8.8802	78323	7
8.599	75843	8
8.3093	73288	9
8.0802	71267	10
7.7353	68225	11
7.7488	68344	12
