# Supplementary material for: Spatial control of the APC/C ensures the rapid degradation of cyclin B1
Source: EMBO J. 2024 Aug 14;43(19):4324–55. doi: 10.1038/s44318-024-00194-2 (PMC11445581; doi:10.1038/s44318-024-00194-2)
Supplement: Supplementary file 9 — Source data Fig. 5 [file 44318_2024_194_MOESM9_ESM.zip › Figure 5/Fig5 AB/CycB4E7E/C1-4646_Max - 4646_3_210923.txt]

C1-4646_Max - 4646_3
Mean	RID	Frame
20.6765	182367	-57
20.9266	184573	-56
21.1192	186271	-55
21.3304	188134	-54
21.8861	193035	-53
21.6422	190884	-52
21.535	189939	-51
21.8251	192497	-50
22.1094	195005	-49
22.3618	197231	-48
22.8136	201216	-47
23.0859	203618	-46
23.1288	203996	-45
23.4714	207018	-44
23.2943	205456	-43
23.5565	207768	-42
24.0154	211816	-41
24.4255	215433	-40
24.4087	215285	-39
25.1439	221769	-38
25.296	223111	-37
25.3429	223524	-36
25.1932	222204	-35
25.5237	225119	-34
25.2008	222271	-33
25.5653	225486	-32
25.5253	225133	-31
25.473	224672	-30
25.4525	224491	-29
25.1229	221584	-28
25.0642	221066	-27
25.7063	226730	-26
25.6828	226522	-25
25.7617	227218	-24
25.2067	222323	-23
25.2805	222974	-22
25.3764	223820	-21
25.4918	224838	-20
25.14	221735	-19
25.249	222696	-18
25.6163	225936	-17
25.272	222899	-16
25.0862	221260	-15
25.0986	221370	-14
25.4467	224440	-13
25.0036	220532	-12
25.0094	220583	-11
25.011	220597	-10
24.7127	217966	-9
24.2018	213460	-8
23.7076	209101	-7
22.9002	201980	-6
22.4724	198207	-5
21.813	192391	-4
21.2576	187492	-3
20.5371	181137	-2
19.9317	175798	-1
19.1231	168666	0
19.12	168638	1
18.5865	163933	2
18.1677	160239	3
17.9772	158559	4
17.327	152824	5
16.8978	149039	6
16.5515	145984	7
16.0177	141276	8
15.7175	138628	9
15.1042	133219	10
14.7748	130314	11
14.4379	127342	12
13.6077	120020	13
12.9449	114174	14
12.0539	106315	15
11.4467	100960	16
