# Supplementary material for: Spatial control of the APC/C ensures the rapid degradation of cyclin B1
Source: EMBO J. 2024 Aug 14;43(19):4324–55. doi: 10.1038/s44318-024-00194-2 (PMC11445581; doi:10.1038/s44318-024-00194-2)
Supplement: Supplementary file 9 — Source data Fig. 5 [file 44318_2024_194_MOESM9_ESM.zip › Figure 5/Fig5 AB/CycB4E7E/C2-4646_Max - 4646_3_210922_A.txt]

C2-4646_Max - 4646_3
Mean	RID	Frame
25.1083	221455	-48
25.3909	223948	-47
25.193	222202	-46
25.083	221232	-45
24.969	220227	-44
25.3429	223524	-43
24.8967	219589	-42
24.8418	219105	-41
25.1416	221749	-40
25.0307	220771	-39
24.9951	220457	-38
25.0056	220549	-37
24.6883	217751	-36
25.1094	221465	-35
24.8546	219218	-34
24.8664	219322	-33
24.9264	219851	-32
24.981	220332	-31
24.8744	219392	-30
24.9176	219773	-29
24.5221	216285	-28
24.6121	217079	-27
24.5477	216511	-26
24.2749	214105	-25
24.2539	213919	-24
23.8815	210635	-23
23.6273	208393	-22
23.2634	205183	-21
22.5986	199320	-20
22.6262	199563	-19
22.2556	196294	-18
21.7278	191639	-17
21.4992	189623	-16
20.8634	184015	-15
20.5748	181470	-14
20.1587	177800	-13
20.0536	176873	-12
19.8351	174946	-11
19.1805	169172	-10
19.0321	167863	-9
18.5965	164021	-8
18.3228	161607	-7
17.919	158046	-6
17.5132	154466	-5
16.9029	149084	-4
16.4574	145154	-3
16.0514	141573	-2
15.4939	136656	-1
14.6553	129260	0
14.3204	126306	1
13.3859	118064	2
12.7136	112134	3
11.8786	104769	4
11.2005	98788	5
10.3579	91357	6
9.6442	85062	7
8.8116	77718	8
8.4431	74468	9
8.1604	71975	10
7.9237	69887	11
