# Supplementary material for: Spatial control of the APC/C ensures the rapid degradation of cyclin B1
Source: EMBO J. 2024 Aug 14;43(19):4324–55. doi: 10.1038/s44318-024-00194-2 (PMC11445581; doi:10.1038/s44318-024-00194-2)
Supplement: Supplementary file 9 — Source data Fig. 5 [file 44318_2024_194_MOESM9_ESM.zip › Figure 5/Fig5 AB/CycB4E7E/C2-4646_Max - 4646_3_210923.txt]

C2-4646_Max - 4646_3
Mean	RID	Frame
7.579	66847	-57
7.8075	68862	-56
7.729	68170	-55
7.6859	67790	-54
7.7617	68458	-53
7.9752	70341	-52
8.0946	71394	-51
8.069	71169	-50
7.9048	69720	-49
7.98	70384	-48
7.9353	69989	-47
7.9557	70169	-46
8.0955	71402	-45
7.973	70322	-44
8.1641	72007	-43
7.9528	70144	-42
8.229	72580	-41
8.1241	71655	-40
8.1676	72038	-39
8.3186	73370	-38
8.2372	72652	-37
8.333	73497	-36
8.2276	72567	-35
8.1579	71953	-34
8.2799	73029	-33
8.2779	73011	-32
8.3363	73526	-31
8.4739	74740	-30
8.4322	74372	-29
8.4425	74463	-28
8.4582	74601	-27
8.4278	74333	-26
8.4245	74304	-25
8.3613	73747	-24
8.4584	74603	-23
8.4277	74332	-22
8.3688	73813	-21
8.4724	74727	-20
8.5129	75084	-19
8.344	73594	-18
8.6067	75911	-17
8.6176	76007	-16
8.3282	73455	-15
8.3703	73826	-14
8.4875	74860	-13
8.5031	74997	-12
8.2667	72912	-11
8.6108	75947	-10
8.4559	74581	-9
8.5429	75348	-8
8.5549	75454	-7
8.4155	74225	-6
8.3058	73257	-5
8.1304	71710	-4
8.1018	71458	-3
8.0829	71291	-2
8.15	71883	-1
7.8644	69364	0
7.8416	69163	1
7.8001	68797	2
7.644	67420	3
7.6206	67214	4
7.3901	65181	5
7.1554	63111	6
7.01	61828	7
6.8965	60827	8
6.7992	59969	9
6.7149	59225	10
6.6471	58627	11
6.6221	58407	12
6.5451	57728	13
6.4069	56509	14
6.4296	56709	15
6.4254	56672	16
