# Supplementary material for: Spatial control of the APC/C ensures the rapid degradation of cyclin B1
Source: EMBO J. 2024 Aug 14;43(19):4324–55. doi: 10.1038/s44318-024-00194-2 (PMC11445581; doi:10.1038/s44318-024-00194-2)
Supplement: Supplementary file 9 — Source data Fig. 5 [file 44318_2024_194_MOESM9_ESM.zip › Figure 5/Fig5 AB/CycB4E7E/C1-4646_Max - 4646_6_210923.txt]

C1-4646_Max - 4646_6
Mean	RID	Frame
25.056	220994	-31
25.2914	223070	-30
24.9711	220245	-29
25.1285	221633	-28
25.2433	222646	-27
25.4397	224378	-26
25.3968	224000	-25
25.3887	223928	-24
25.5853	225662	-23
25.5008	224917	-22
25.3442	223536	-21
25.4206	224210	-20
26.3546	232448	-19
26.1319	230483	-18
26.135	230511	-17
26.243	231463	-16
25.9696	229052	-15
25.6985	226661	-14
25.3277	223390	-13
24.8933	219559	-12
24.3508	214774	-11
23.4698	207004	-10
22.643	199711	-9
21.9927	193976	-8
21.931	193431	-7
21.1379	186436	-6
20.6444	182084	-5
19.7379	174088	-4
19.3659	170807	-3
18.6739	164704	-2
18.1598	160169	-1
17.5934	155174	0
16.9895	149847	1
16.6212	146599	2
16.2397	143234	3
15.8596	139882	4
15.4473	136245	5
13.8993	122592	6
14.322	126320	7
13.8798	122420	8
13.2622	116973	9
12.5531	110718	10
12.0345	106144	11
11.5741	102084	12
