# Supplementary material for: Spatial control of the APC/C ensures the rapid degradation of cyclin B1
Source: EMBO J. 2024 Aug 14;43(19):4324–55. doi: 10.1038/s44318-024-00194-2 (PMC11445581; doi:10.1038/s44318-024-00194-2)
Supplement: Supplementary file 9 — Source data Fig. 5 [file 44318_2024_194_MOESM9_ESM.zip › Figure 5/Fig5 AB/CycB4E7E/C2-4646_Max - 4646_4_210922_A.txt]

C2-4646_Max - 4646_4
Mean	RID	Frame
30.7997	271653	-42
31.1498	274741	-41
30.8575	272163	-40
30.8705	272278	-39
30.4067	268187	-38
30.6537	270366	-37
30.6262	270123	-36
30.3105	267339	-35
30.1183	265643	-34
29.9785	264410	-33
29.8896	263626	-32
30.3327	267534	-31
29.951	264168	-30
30.0659	265181	-29
30.0039	264634	-28
29.8385	263176	-27
30.0093	264682	-26
29.9948	264554	-25
29.7776	262638	-24
30.0265	264834	-23
30.1079	265552	-22
29.9972	264575	-21
29.1119	256767	-20
29.4638	259871	-19
28.9255	255123	-18
28.6163	252396	-17
27.9724	246717	-16
27.7507	244761	-15
27.0407	238499	-14
26.2812	231800	-13
25.628	226039	-12
24.962	220165	-11
24.0981	212545	-10
23.3413	205870	-9
22.6917	200141	-8
21.7132	191510	-7
21.6186	190676	-6
20.7143	182700	-5
19.8915	175443	-4
19.2721	169980	-3
18.4473	162705	-2
17.5398	154701	-1
16.4821	145372	0
15.3982	135812	1
14.5849	128639	2
13.7152	120968	3
13.1193	115712	4
11.9762	105630	5
11.1129	98016	6
10.1057	89132	7
9.545	84187	8
