# Supplementary material for: Spatial control of the APC/C ensures the rapid degradation of cyclin B1
Source: EMBO J. 2024 Aug 14;43(19):4324–55. doi: 10.1038/s44318-024-00194-2 (PMC11445581; doi:10.1038/s44318-024-00194-2)
Supplement: Supplementary file 9 — Source data Fig. 5 [file 44318_2024_194_MOESM9_ESM.zip › Figure 5/Fig5 AB/CycB4E7E/C2-4646_MaxCrop - 211012 - Position 3.Project Maximum Z.crop.txt]

C2-4646_MaxCrop - 211012 - Position 3.Project Maximum Z.crop
Mean	RID	Frame
16.4863	145409	-34
16.878	148864	-33
16.5575	146037	-32
16.3426	144142	-31
16.4673	145242	-30
16.3338	144064	-29
16.6684	147015	-28
16.9241	149271	-27
16.7848	148042	-26
16.7989	148166	-25
16.9346	149363	-24
17.0077	150008	-23
16.9703	149678	-22
16.7551	147780	-21
17.0134	150058	-20
16.867	148767	-19
17.1119	150927	-18
17.2338	152002	-17
17.1689	151430	-16
16.9901	149853	-15
17.0658	150520	-14
17.1615	151364	-13
17.1353	151133	-12
16.9144	149185	-11
16.7016	147308	-10
16.8315	148454	-9
16.4291	144905	-8
16.148	142425	-7
15.9061	140292	-6
15.9103	140329	-5
15.5143	136836	-4
15.3012	134957	-3
14.9615	131960	-2
14.7334	129949	-1
14.2994	126121	0
13.9027	122622	1
13.5501	119512	2
13.134	115842	3
12.5405	110607	4
12.1612	107262	5
11.4868	101314	6
10.8859	96014	7
10.2831	90697	8
10.0849	88949	9
9.5224	83988	10
9.1027	80286	11
8.8136	77736	12
8.6933	76675	13
8.5981	75835	14
8.2578	72834	15
