# Supplementary material for: Spatial control of the APC/C ensures the rapid degradation of cyclin B1
Source: EMBO J. 2024 Aug 14;43(19):4324–55. doi: 10.1038/s44318-024-00194-2 (PMC11445581; doi:10.1038/s44318-024-00194-2)
Supplement: Supplementary file 9 — Source data Fig. 5 [file 44318_2024_194_MOESM9_ESM.zip › Figure 5/Fig5 AB/CycB4E7E/C1-4646_Max - 4646_7_210922_A.txt]

C1-4646_Max - 4646_7
Mean	RID	Frame
39.9787	352612	-66
40.1635	354242	-65
40.8068	359916	-64
40.0659	353381	-63
40.6465	358502	-62
39.6834	350008	-61
39.8375	351367	-60
39.126	345091	-59
39.0115	344081	-58
37.8764	334070	-57
37.3422	329358	-56
36.9991	326332	-55
37.017	326490	-54
36.8663	325161	-53
36.6439	323199	-52
37.8754	334061	-51
37.9741	334932	-50
37.3056	329035	-49
37.4348	330175	-48
37.3803	329694	-47
37.2926	328921	-46
37.9082	334350	-45
37.6	331632	-44
37.7434	332897	-43
37.3669	329576	-42
37.1583	327736	-41
36.5092	322011	-40
36.627	323050	-39
36.1314	318679	-38
35.8297	316018	-37
35.0715	309331	-36
36.042	317890	-35
36.065	318093	-34
35.4357	312543	-33
34.9523	308279	-32
34.8248	307155	-31
35.1608	310118	-30
34.6633	305730	-29
34.7964	306904	-28
34.5551	304776	-27
34.8947	307771	-26
34.8412	307299	-25
34.5146	304419	-24
34.4896	304198	-22
34.1565	301260	-21
34.0379	300214	-20
33.9264	299231	-19
33.3402	294061	-18
33.815	298248	-17
33.3143	293832	-16
33.3523	294167	-15
33.584	296211	-14
33.2173	292977	-13
33.2753	293488	-12
32.8776	289980	-11
32.1416	283489	-10
31.0251	273641	-9
30.4971	268984	-8
29.5583	260704	-7
28.7985	254003	-6
28.0635	247520	-5
27.0465	238550	-4
26.1573	230707	-3
25.7339	226973	-2
24.8446	219129	-1
24.3282	214575	0
23.3916	206314	1
22.7727	200855	2
22.1435	195306	3
21.4701	189366	4
21.0407	185579	5
20.356	179540	6
19.9537	175992	7
18.9814	167416	8
18.4578	162798	9
17.8507	157443	10
17.249	152136	11
16.6353	146723	12
