# Supplementary material for: Spatial control of the APC/C ensures the rapid degradation of cyclin B1
Source: EMBO J. 2024 Aug 14;43(19):4324–55. doi: 10.1038/s44318-024-00194-2 (PMC11445581; doi:10.1038/s44318-024-00194-2)
Supplement: Supplementary file 9 — Source data Fig. 5 [file 44318_2024_194_MOESM9_ESM.zip › Figure 5/Fig5 AB/CycB4E7E/C2-4646_Max - 4646_7_A_210923.txt]

C2-4646_Max - 4646_7_A
Mean	RID	Frame
23.7456	209436	-68
24.0469	212094	-67
24.7798	218558	-66
25.2239	222475	-65
25.4607	224563	-64
25.8049	227599	-63
25.6907	226592	-62
26.0705	229942	-61
25.4557	224519	-60
25.7425	227049	-59
25.4227	224228	-58
25.6374	226122	-57
24.939	219962	-56
24.762	218401	-55
24.9927	220436	-54
25.4053	224075	-53
25.1269	221619	-52
25.6429	226170	-51
25.8032	227584	-50
25.855	228041	-49
26.0117	229423	-48
25.939	228782	-47
25.5468	225323	-46
25.7944	227507	-45
25.6904	226589	-44
25.2675	222859	-43
25.852	228015	-42
25.4066	224086	-41
25.5363	225230	-40
25.3958	223991	-39
25.5183	225071	-38
25.1528	221848	-37
25.417	224178	-36
25.2904	223061	-35
25.0205	220681	-34
25.2043	222302	-33
25.665	226365	-32
25.8743	228211	-31
25.9955	229280	-30
25.8464	227965	-29
25.808	227627	-28
25.4443	224419	-27
25.4786	224721	-26
25.3463	223554	-25
25.4077	224096	-24
25.261	222802	-23
25.0434	220883	-22
24.7023	217874	-21
24.7529	218321	-20
24.3223	214523	-19
24.2709	214069	-18
23.9263	211030	-17
23.7969	209889	-16
23.2966	205476	-15
23.0619	203406	-14
22.622	199526	-13
22.0656	194619	-12
21.4748	189408	-11
20.9912	185142	-10
20.4918	180738	-9
19.7632	174311	-8
19.1579	168973	-7
18.3908	162207	-6
18.302	161424	-5
17.6697	155847	-4
17.256	152198	-3
16.4981	145513	-2
15.8697	139971	-1
15.3088	135024	0
14.4433	127390	1
13.6214	120141	2
12.7373	112343	3
12.1378	107055	4
11.3262	99897	5
10.7796	95076	6
9.9675	87913	7
9.5643	84357	8
