# Supplementary material for: Spatial control of the APC/C ensures the rapid degradation of cyclin B1
Source: EMBO J. 2024 Aug 14;43(19):4324–55. doi: 10.1038/s44318-024-00194-2 (PMC11445581; doi:10.1038/s44318-024-00194-2)
Supplement: Supplementary file 9 — Source data Fig. 5 [file 44318_2024_194_MOESM9_ESM.zip › Figure 5/Fig5 AB/CycB4E7E/C1-4646_MaxCrop - 211012 - Position 1.Project Maximum Z.crop.txt]

C1-4646_MaxCrop - 211012 - Position 1.Project Maximum Z.crop
Mean	RID	Frame
34.3746	303184	-45
35.5981	313975	-44
35.7124	314983	-43
36.2412	319647	-42
35.8728	316398	-41
36.7423	324067	-40
36.5092	322011	-39
36.529	322186	-38
36.213	319399	-37
34.6918	305982	-36
36.8397	324926	-35
36.7023	323714	-34
36.8634	325135	-33
36.8632	325133	-32
36.4475	321467	-31
36.5226	322129	-30
36.4824	321775	-29
35.9407	316997	-28
35.7173	315027	-27
35.9859	317396	-26
35.7746	315532	-25
36.1749	319063	-24
35.8847	316503	-23
35.5726	313750	-22
34.8374	307266	-21
34.4732	304054	-20
34.0452	300279	-19
33.7591	297755	-18
32.2314	284281	-16
31.3602	276597	-15
29.9412	264081	-14
29.2713	258173	-13
27.9659	246659	-12
27.0672	238733	-11
26.3181	232126	-10
25.3751	223808	-9
24.8378	219069	-7
24.0638	212243	-6
23.5491	207703	-5
23.0109	202956	-4
22.5016	198464	-3
21.973	193802	-2
21.3825	188594	-1
20.9749	184999	0
20.4098	180014	1
19.8098	174722	2
19.3031	170253	3
19.0103	167671	4
18.5583	163684	5
18.0526	159224	6
17.3692	153196	7
