# Supplementary material for: Spatial control of the APC/C ensures the rapid degradation of cyclin B1
Source: EMBO J. 2024 Aug 14;43(19):4324–55. doi: 10.1038/s44318-024-00194-2 (PMC11445581; doi:10.1038/s44318-024-00194-2)
Supplement: Supplementary file 9 — Source data Fig. 5 [file 44318_2024_194_MOESM9_ESM.zip › Figure 5/Fig5 AB/CycB4E7E/C2-4646_MaxCrop - 211012 - Position 2.Project Maximum Z.crop.txt]

C2-4646_MaxCrop - 211012 - Position 2.Project Maximum Z.crop
Mean	RID	Frame
23.1245	203958	-44
23.5027	207294	-43
23.7231	209238	-42
23.8472	210332	-41
24.0259	211908	-40
24.1393	212909	-39
26.9162	237401	-38
27.083	238872	-37
26.5498	234169	-36
25.9718	229071	-35
27.9722	246715	-34
27.5304	242818	-33
27.0397	238490	-32
26.204	231119	-31
30.1786	266175	-30
29.9646	264288	-29
29.4306	259578	-28
29.2477	257965	-27
28.7213	253322	-26
30.3651	267820	-25
29.8917	263645	-24
29.6144	261199	-23
29.1924	257477	-22
29.0899	256573	-21
29.4672	259901	-20
28.9115	254999	-19
28.8241	254229	-18
28.5567	251870	-17
29.2461	257951	-16
29.3946	259260	-15
28.9156	255036	-14
28.2158	248863	-13
27.4632	242225	-12
26.4112	232947	-11
25.2385	222604	-10
24.2185	213607	-9
22.949	202410	-8
22.5207	198633	-7
21.5452	190029	-6
20.355	179531	-5
19.3685	170830	-4
17.8643	157563	-3
16.8622	148725	-2
15.7127	138586	-1
14.2373	125573	0
13.0454	115060	1
11.7378	103527	2
10.8831	95989	3
10.0285	88451	4
9.5735	84438	5
9.213	81259	6
8.7104	76826	7
8.5128	75083	8
