# Supplementary material for: Spatial control of the APC/C ensures the rapid degradation of cyclin B1
Source: EMBO J. 2024 Aug 14;43(19):4324–55. doi: 10.1038/s44318-024-00194-2 (PMC11445581; doi:10.1038/s44318-024-00194-2)
Supplement: Supplementary file 9 — Source data Fig. 5 [file 44318_2024_194_MOESM9_ESM.zip › Figure 5/Fig5 AB/CycB4E7E/C2-4646_Max - 4646_9_210922_A.txt]

C2-4646_Max - 4646_9
Mean	RID	Frame
29.0678	256378	-28
28.9421	255269	-27
28.8827	254745	-26
29.1298	256925	-25
29.0198	255955	-24
28.8347	254322	-23
29.0788	256475	-22
28.7224	253332	-21
28.4921	251300	-20
28.7418	253503	-19
28.3833	250341	-18
28.834	254316	-17
28.5778	252056	-16
28.1424	248216	-15
27.4506	242114	-14
26.8383	236714	-13
26.0863	230081	-12
25.1426	221758	-11
24.4598	215735	-10
23.7561	209529	-9
22.7357	200529	-8
22.2889	196588	-7
21.1468	186515	-6
20.229	178420	-5
19.4082	171180	-4
18.6246	164269	-3
17.7005	156118	-2
16.7873	148064	-1
15.7734	139121	0
14.9634	131977	1
13.9425	122973	2
13.149	115974	3
12.1325	107009	4
11.1702	98521	5
10.4782	92418	6
9.818	86595	7
8.9313	78774	8
8.5729	75613	9
8.2622	72873	10
7.937	70004	11
7.6232	67237	12
