# Supplementary material for: Spatial control of the APC/C ensures the rapid degradation of cyclin B1
Source: EMBO J. 2024 Aug 14;43(19):4324–55. doi: 10.1038/s44318-024-00194-2 (PMC11445581; doi:10.1038/s44318-024-00194-2)
Supplement: Supplementary file 9 — Source data Fig. 5 [file 44318_2024_194_MOESM9_ESM.zip › Figure 5/Fig5 AB/CycB4E7E/C2-4646_Max - 4646_4_210923.txt]

C2-4646_Max - 4646_4
Mean	RID	Frame
33.1166	292088	-38
34.2449	302040	-37
34.5177	304446	-36
34.3477	302947	-35
34.8293	307194	-34
34.9997	308697	-33
34.8645	307505	-32
34.9405	308175	-31
34.6526	305636	-30
34.4229	303610	-29
35.2339	310763	-28
35.2277	310708	-27
35.3069	311407	-26
35.1973	310440	-25
35.0794	309400	-24
35.1463	309990	-23
34.9882	308596	-22
34.5196	304463	-21
34.5633	304848	-20
33.7703	297854	-19
32.9943	291010	-18
31.9695	281971	-17
30.9776	273222	-16
29.8551	263322	-15
28.2754	249389	-14
27.4739	242320	-13
26.7822	236219	-12
25.3536	223619	-11
24.3049	214369	-10
23.0244	203075	-9
21.592	190441	-8
20.1471	177697	-7
18.9859	167456	-6
17.3587	153104	-5
15.7933	139297	-4
14.6261	129002	-3
13.1323	115827	-2
12.0214	106029	-1
10.8934	96080	0
10.3115	90947	1
9.5348	84097	2
9.0968	80234	3
8.8864	78378	4
8.4984	74956	5
8.2549	72808	6
7.984	70419	7
8.005	70604	8
7.8724	69435	9
7.8251	69017	10
7.7375	68245	11
7.6144	67159	12
7.5028	66175	13
