# Supplementary material for: Spatial control of the APC/C ensures the rapid degradation of cyclin B1
Source: EMBO J. 2024 Aug 14;43(19):4324–55. doi: 10.1038/s44318-024-00194-2 (PMC11445581; doi:10.1038/s44318-024-00194-2)
Supplement: Supplementary file 9 — Source data Fig. 5 [file 44318_2024_194_MOESM9_ESM.zip › Figure 5/Fig5 AB/CycB4E7E/C1-4646_Max - 4646_1_B_210923.txt]

C1-4646_Max - 4646_1_B
Mean	RID	Frame
15.8179	139514	-67
16.4299	144912	-66
16.9033	149087	-65
17.2459	152109	-64
17.7715	156745	-63
18.1426	160018	-62
18.3721	162042	-61
18.6045	164092	-60
18.8155	165953	-59
18.8942	166647	-58
18.8477	166237	-57
18.4704	162909	-56
18.6992	164927	-55
18.7585	165450	-54
18.7102	165024	-53
18.2307	160795	-52
18.418	162447	-51
18.4993	163164	-50
18.5765	163845	-49
18.9385	167038	-48
18.9991	167572	-47
18.5837	163908	-46
18.6383	164390	-45
18.5034	163200	-44
18.582	163893	-43
18.1397	159992	-42
18.2074	160589	-41
18.0622	159309	-40
18.2836	161261	-39
18.232	160806	-38
17.7125	156224	-37
17.8028	157021	-36
17.7848	156862	-35
18.0926	159577	-34
17.9366	158201	-33
17.9883	158657	-32
17.7831	156847	-31
17.8018	157012	-30
17.5391	154695	-29
17.4078	153537	-28
17.4278	153713	-27
17.4099	153555	-26
17.5357	154665	-25
17.6329	155522	-24
17.4095	153552	-23
17.4512	153920	-22
17.1942	151653	-21
17.3219	152779	-20
17.2427	152081	-19
17.2187	151869	-18
17.105	150866	-17
17.0152	150074	-16
16.738	147629	-15
16.4765	145323	-14
15.9217	140429	-13
15.5847	137457	-12
15.5319	136991	-11
15.0076	132367	-10
14.7475	130073	-9
14.3016	126140	-8
13.9881	123375	-7
13.8684	122319	-6
13.5172	119222	-5
13.0375	114991	-4
12.889	113681	-3
12.5681	110851	-2
12.3032	108514	-1
12.2459	108009	0
11.9563	105455	1
11.6895	103101	2
11.4082	100620	3
11.2005	98788	4
11.2408	99144	5
10.9484	96565	6
10.7043	94412	7
10.558	93122	8
10.3517	91302	9
10.1972	89939	10
9.9099	87405	11
9.6593	85195	12
9.4898	83700	13
9.2311	81418	14
8.9743	79153	15
9.0198	79555	16
8.6582	76365	17
