# Supplementary material for: Spatial control of the APC/C ensures the rapid degradation of cyclin B1
Source: EMBO J. 2024 Aug 14;43(19):4324–55. doi: 10.1038/s44318-024-00194-2 (PMC11445581; doi:10.1038/s44318-024-00194-2)
Supplement: Supplementary file 9 — Source data Fig. 5 [file 44318_2024_194_MOESM9_ESM.zip › Figure 5/Fig5 AB/CycB4E7E/C1-4646_Max - 4646_4_210923.txt]

C1-4646_Max - 4646_4
Mean	RID	Frame
24.1804	213271	-38
25.4963	224877	-37
25.4338	224326	-36
25.3437	223531	-35
25.7455	227075	-34
25.7744	227330	-33
25.8014	227568	-32
25.8771	228236	-31
25.6229	225994	-30
25.6001	225793	-29
26.1378	230535	-28
25.9108	228533	-27
26.2385	231424	-26
26.4088	232926	-25
25.94	228791	-24
25.885	228306	-23
25.7079	226744	-22
25.2052	222310	-21
24.8847	219483	-20
24.2765	214119	-19
23.6934	208976	-18
22.7186	200378	-17
21.9459	193563	-16
21.4192	188917	-15
20.5702	181429	-14
19.8817	175357	-13
19.6482	173297	-12
19.1751	169124	-11
18.4834	163024	-10
18.1456	160044	-9
17.6636	155793	-8
17.2012	151715	-7
16.9916	149866	-6
16.5655	146108	-5
16.3338	144064	-4
15.8418	139725	-3
15.4442	136218	-2
15.3037	134979	-1
14.7344	129957	0
14.6687	129378	1
14.0172	123632	2
13.6759	120621	3
13.3051	117351	4
12.7061	112068	5
12.3147	108616	6
12.0874	106611	7
11.656	102806	8
11.1609	98439	9
11.2539	99259	10
10.8027	95280	11
10.4706	92351	12
10.3147	90976	13
