# Supplementary material for: Spatial control of the APC/C ensures the rapid degradation of cyclin B1
Source: EMBO J. 2024 Aug 14;43(19):4324–55. doi: 10.1038/s44318-024-00194-2 (PMC11445581; doi:10.1038/s44318-024-00194-2)
Supplement: Supplementary file 9 — Source data Fig. 5 [file 44318_2024_194_MOESM9_ESM.zip › Figure 5/Fig5 AB/CycB4E7E/C2-4646_Max - 4646_1_A_210923.txt]

C2-4646_Max - 4646_1_A
Mean	RID	Frame
22.8224	201294	-15
22.8112	201195	-14
22.6344	199635	-13
22.5105	198543	-12
22.2744	196460	-11
21.8151	192409	-10
21.1323	186387	-9
20.3958	179891	-8
19.8327	174924	-7
19.1414	168827	-6
18.6398	164403	-5
17.7535	156586	-4
16.8578	148686	-3
16.2593	143407	-2
15.1759	133851	-1
14.3383	126464	0
13.3728	117948	1
12.3731	109131	2
11.4107	100642	3
10.6989	94364	4
9.7483	85980	5
9.1196	80435	6
8.6147	75982	7
8.1348	71749	8
