# Supplementary material for: Spatial control of the APC/C ensures the rapid degradation of cyclin B1
Source: EMBO J. 2024 Aug 14;43(19):4324–55. doi: 10.1038/s44318-024-00194-2 (PMC11445581; doi:10.1038/s44318-024-00194-2)
Supplement: Supplementary file 9 — Source data Fig. 5 [file 44318_2024_194_MOESM9_ESM.zip › Figure 5/Fig5 AB/CycB4E7E/C1-4646_Max - 4646_7_B_210923.txt]

C1-4646_Max - 4646_7_B
Mean	RID	Frame
38.5832	340304	-33
39.1972	345719	-32
39.1759	345531	-31
39.1069	344923	-30
39.2169	345893	-29
39.4524	347970	-28
38.9076	343165	-27
39.0065	344037	-26
39.2041	345780	-25
40.2438	354950	-24
39.9888	352701	-23
39.887	351803	-22
40.0783	353491	-21
40.0986	353670	-20
40.1138	353804	-19
40.1166	353828	-18
39.5888	349173	-17
38.3474	338224	-16
38.0872	335929	-15
39.4626	348060	-14
38.8878	342990	-13
38.6185	340615	-12
38.7567	341834	-11
38.0294	335419	-10
36.8354	324888	-9
37.4951	330707	-8
36.8322	324860	-7
35.8625	316307	-6
34.6601	305702	-5
32.9768	290855	-4
31.1112	274401	-3
29.3303	258693	-2
28.2917	249533	-1
27.4151	241801	0
26.372	232601	1
25.4375	224359	2
24.788	218630	3
