# Supplementary material for: Spatial control of the APC/C ensures the rapid degradation of cyclin B1
Source: EMBO J. 2024 Aug 14;43(19):4324–55. doi: 10.1038/s44318-024-00194-2 (PMC11445581; doi:10.1038/s44318-024-00194-2)
Supplement: Supplementary file 9 — Source data Fig. 5 [file 44318_2024_194_MOESM9_ESM.zip › Figure 5/Fig5 AB/CycB4E7E/C1-4646_MaxCrop - 211012 - Position 6.Project Maximum Z.crop.txt]

C1-4646_MaxCrop - 211012 - Position 6.Project Maximum Z.crop
Mean	RID	Frame
16.1408	142362	-37
16.0735	141768	-36
15.7995	139352	-35
15.6414	137957	-34
16.5986	146400	-33
16.7616	147837	-32
16.8868	148942	-31
17.0339	150239	-30
17.0067	149999	-29
17.2278	151949	-28
17.4635	154028	-27
17.4104	153560	-26
17.3949	153423	-25
17.4807	154180	-24
17.8192	157165	-23
17.5889	155134	-22
17.6575	155739	-21
17.5398	154701	-20
17.4071	153531	-19
17.4316	153747	-18
17.3549	153070	-17
17.3099	152673	-16
17.459	153988	-15
17.4212	153655	-14
16.938	149393	-13
16.8179	148334	-12
16.8366	148499	-11
16.9	149058	-10
16.6866	147176	-9
16.3232	143971	-8
15.8661	139939	-7
15.3058	134997	-6
14.7584	130169	-5
14.1549	124846	-4
13.6207	120135	-3
13.1836	116279	-2
12.6358	111448	-1
12.3412	108849	0
11.9543	105437	1
11.3981	100531	2
11.2316	99063	3
10.821	95441	4
10.6348	93799	5
10.6613	94033	6
10.1984	89950	7
10.0917	89009	8
9.595	84628	9
9.3397	82376	10
9.1368	80587	11
8.8313	77892	12
8.2686	72929	13
7.9634	70237	14
7.9268	69914	15
