# Supplementary material for: Spatial control of the APC/C ensures the rapid degradation of cyclin B1
Source: EMBO J. 2024 Aug 14;43(19):4324–55. doi: 10.1038/s44318-024-00194-2 (PMC11445581; doi:10.1038/s44318-024-00194-2)
Supplement: Supplementary file 9 — Source data Fig. 5 [file 44318_2024_194_MOESM9_ESM.zip › Figure 5/Fig5 AB/CycB4E7E/C2-4646_MaxCrop - 211012 - Position 5.Project Maximum Z.crop.txt]

C2-4646_MaxCrop - 211012 - Position 5.Project Maximum Z.crop
Mean	RID	Frame
25.0906	221299	-41
25.7368	226999	-40
26.2876	231857	-39
25.9423	228811	-38
25.7053	226721	-37
25.8322	227840	-36
25.5273	225151	-35
25.4533	224498	-34
25.4136	224148	-33
25.3185	223309	-32
25.59	225704	-31
25.7864	227436	-30
25.6358	226108	-29
25.6677	226389	-28
25.9087	228515	-27
25.5577	225419	-26
25.4365	224350	-25
25.8602	228087	-24
25.6245	226008	-23
25.8469	227970	-22
25.4002	224030	-21
25.3429	223524	-20
25.068	221100	-19
24.8531	219204	-18
24.711	217951	-17
24.4677	215805	-16
24.3616	214869	-15
24.3544	214806	-14
23.7243	209248	-13
23.9107	210892	-12
23.285	205374	-11
22.6409	199693	-10
22.1456	195324	-9
21.6508	190960	-8
21.0658	185800	-7
20.543	181189	-6
19.7156	173892	-5
19.0812	168296	-4
18.5603	163702	-3
17.3276	152829	-2
16.9932	149880	-1
16.0128	141233	0
15.2204	134244	1
13.9282	122847	2
12.9889	114562	3
12.0443	106231	4
10.9137	96259	5
10.0355	88513	6
9.6577	85181	7
9.2594	81668	8
8.8889	78400	9
8.4815	74807	10
8.4508	74536	11
