# Supplementary material for: Spatial control of the APC/C ensures the rapid degradation of cyclin B1
Source: EMBO J. 2024 Aug 14;43(19):4324–55. doi: 10.1038/s44318-024-00194-2 (PMC11445581; doi:10.1038/s44318-024-00194-2)
Supplement: Supplementary file 9 — Source data Fig. 5 [file 44318_2024_194_MOESM9_ESM.zip › Figure 5/Fig5 AB/CycB4E7E/C2-4646_Max - 4646_8_210922_A.txt]

C2-4646_Max - 4646_8
Mean	RID	Frame
43.7548	385917	-45
43.2969	381879	-44
43.2907	381824	-43
42.6654	376309	-42
42.7677	377211	-41
42.7941	377444	-40
42.67	376349	-39
42.8244	377711	-38
42.48	374674	-37
42.5095	374934	-36
42.1577	371831	-35
42.1846	372068	-34
41.9497	369996	-33
41.9164	369703	-32
41.8443	369067	-31
41.9221	369753	-30
41.5149	366161	-29
41.5427	366407	-28
41.1544	362982	-27
41.2735	364032	-26
41.791	368597	-25
41.5184	366192	-24
41.0052	361666	-23
40.9246	360955	-22
40.7323	359259	-21
40.7421	359345	-20
39.9196	352091	-19
40.5305	357479	-18
40.618	358251	-17
40.4494	356764	-16
40.0573	353305	-15
39.4416	347875	-14
38.3014	337818	-13
37.1248	327441	-12
36.2363	319604	-11
35.211	310561	-10
33.7051	297279	-9
32.4769	286446	-8
31.0743	274075	-7
30.0741	265254	-6
28.3632	250163	-5
27.2112	240003	-4
25.8545	228037	-3
24.684	217713	-2
23.3011	205516	-1
22.045	194437	0
20.3895	179835	1
18.9447	167092	2
17.4611	154007	3
16.078	141808	4
14.7019	129671	5
13.2126	116535	6
12.2649	108176	7
11.3213	99854	8
10.7768	95051	9
