# Supplementary material for: Spatial control of the APC/C ensures the rapid degradation of cyclin B1
Source: EMBO J. 2024 Aug 14;43(19):4324–55. doi: 10.1038/s44318-024-00194-2 (PMC11445581; doi:10.1038/s44318-024-00194-2)
Supplement: Supplementary file 9 — Source data Fig. 5 [file 44318_2024_194_MOESM9_ESM.zip › Figure 5/Fig5 AB/CycB4E7E/C1-4646_MaxCrop - 211012 - Position 3.Project Maximum Z.crop.txt]

C1-4646_MaxCrop - 211012 - Position 3.Project Maximum Z.crop
Mean	RID	Frame
30.0888	265383	-34
30.2533	266834	-33
30.0183	264761	-32
29.0939	256608	-31
29.6175	261226	-30
29.7334	262249	-29
30.1033	265511	-28
30.3489	267677	-27
29.9332	264011	-26
30.1381	265818	-25
30.1068	265542	-24
30.1723	266120	-23
30.0933	265423	-22
30.0721	265236	-21
30.1749	266143	-20
29.837	263162	-19
30.0565	265098	-18
30.3039	267280	-17
30.0418	264969	-16
29.9109	263814	-15
29.5176	260345	-14
29.4025	259330	-13
29.1444	257054	-12
28.7023	253154	-11
27.9544	246558	-10
27.4166	241814	-9
26.31	232054	-8
25.9466	228849	-7
24.9429	219996	-6
24.5385	216430	-5
23.7441	209423	-4
23.1484	204169	-3
22.2747	196463	-2
21.7763	192067	-1
20.9035	184369	0
20.5261	181040	1
19.9014	175530	2
19.2802	170051	3
18.6035	164083	4
18.1155	159779	5
17.454	153944	6
17.0615	150482	7
16.6669	147002	8
16.221	143069	9
15.6095	137676	10
14.8864	131298	11
14.1793	125061	12
13.9303	122865	13
13.2624	116974	14
12.6825	111860	15
