# Supplementary material for: Spatial control of the APC/C ensures the rapid degradation of cyclin B1
Source: EMBO J. 2024 Aug 14;43(19):4324–55. doi: 10.1038/s44318-024-00194-2 (PMC11445581; doi:10.1038/s44318-024-00194-2)
Supplement: Supplementary file 9 — Source data Fig. 5 [file 44318_2024_194_MOESM9_ESM.zip › Figure 5/Fig5 AB/CycB4E7E/C2-4646_Max - 4646_1_B_210923.txt]

C2-4646_Max - 4646_1_B
Mean	RID	Frame
30.291	267167	-67
31.6027	278736	-66
32.185	283872	-65
32.591	287453	-64
33.7882	298012	-63
34.3873	303296	-62
34.7302	306320	-61
35.229	310720	-60
35.2463	310872	-59
35.4054	312276	-58
35.5251	313331	-57
35.3102	311436	-56
35.6755	314658	-55
35.2139	310587	-54
35.5349	313418	-53
34.8704	307557	-52
34.546	304696	-51
34.7046	306095	-50
34.8829	307667	-49
35.0164	308845	-48
34.9687	308424	-47
34.6782	305862	-46
34.3867	303291	-45
34.17	301379	-44
33.9206	299180	-43
33.3934	294530	-42
33.2132	292940	-41
32.6952	288372	-40
33.6551	296838	-39
33.1259	292170	-38
32.9031	290205	-37
32.5556	287140	-36
32.4522	286228	-35
32.7026	288437	-34
32.831	289569	-33
32.6797	288235	-32
31.9649	281930	-31
31.9895	282147	-30
31.4177	277104	-29
30.9497	272976	-28
31.3322	276350	-27
31.3618	276611	-26
31.6652	279287	-25
31.6417	279080	-24
31.5469	278244	-23
31.2355	275497	-22
30.9828	273268	-21
30.9364	272859	-20
30.7916	271582	-19
30.8729	272299	-18
30.5146	269139	-17
30.6167	270039	-16
30.279	267061	-15
29.7092	262035	-14
29.0426	256156	-13
28.3567	250106	-12
28.3502	250049	-11
27.6287	243685	-10
27.065	238713	-9
26.354	232442	-8
25.6321	226075	-7
24.9102	219708	-6
23.842	210286	-5
23.0548	203343	-4
22.2127	195916	-3
21.1647	186673	-2
20.268	178764	-1
19.6124	172981	0
18.629	164308	1
17.3789	153282	2
16.2873	143654	3
15.1735	133830	4
14.6476	129192	5
13.5263	119302	6
12.6347	111438	7
11.5724	102069	8
10.7315	94652	9
9.921	87503	10
9.5107	83884	11
9.0728	80022	12
8.7066	76792	13
8.4104	74180	14
8.1859	72200	15
8.0719	71194	16
7.9972	70535	17
