# Supplementary material for: Spatial control of the APC/C ensures the rapid degradation of cyclin B1
Source: EMBO J. 2024 Aug 14;43(19):4324–55. doi: 10.1038/s44318-024-00194-2 (PMC11445581; doi:10.1038/s44318-024-00194-2)
Supplement: Supplementary file 9 — Source data Fig. 5 [file 44318_2024_194_MOESM9_ESM.zip › Figure 5/Fig5 AB/CycB4E7E/C1-4646_Max - 4646_9_210922_A.txt]

C1-4646_Max - 4646_9
Mean	RID	Frame
26.1334	230497	-28
26.0062	229375	-27
26.0293	229578	-26
26.1331	230494	-25
25.9771	229118	-24
26.0638	229883	-23
26.1137	230323	-22
25.817	227706	-21
25.7738	227325	-20
25.7508	227122	-19
25.5773	225592	-18
25.7705	227296	-17
25.4885	224809	-16
24.8813	219453	-15
24.1315	212840	-14
23.383	206238	-13
22.6313	199608	-12
21.6054	190560	-11
21.0383	185558	-10
20.5117	180913	-9
20.0807	177112	-8
19.6916	173680	-7
19.0223	167777	-6
18.4782	162978	-5
17.9842	158621	-4
17.6611	155771	-3
17.2412	152067	-2
16.7035	147325	-1
16.3551	144252	0
16.0518	141577	1
15.612	137698	2
15.4721	136464	3
14.9364	131739	4
14.7637	130216	5
14.4861	127767	6
14.1865	125125	7
13.8535	122188	8
13.4063	118244	9
12.9893	114566	10
12.8008	112903	11
12.1727	107363	12
