# Supplementary material for: Spatial control of the APC/C ensures the rapid degradation of cyclin B1
Source: EMBO J. 2024 Aug 14;43(19):4324–55. doi: 10.1038/s44318-024-00194-2 (PMC11445581; doi:10.1038/s44318-024-00194-2)
Supplement: Supplementary file 9 — Source data Fig. 5 [file 44318_2024_194_MOESM9_ESM.zip › Figure 5/Fig5 AB/CycB4E7E/C1-4646_Max - 4646_7_A_210923.txt]

C1-4646_Max - 4646_7_A
Mean	RID	Frame
32.7737	289064	-68
33.0952	291900	-67
33.6965	297203	-66
34.2381	301980	-65
34.9117	307921	-64
35.3796	312048	-63
35.5361	313428	-62
35.3134	311464	-61
34.3598	303053	-60
34.0625	300431	-59
33.741	297596	-58
34.479	304105	-57
33.8302	298382	-56
33.6281	296600	-55
33.9105	299091	-54
34.5912	305094	-53
34.9563	308315	-52
35.08	309406	-51
35.3892	312133	-50
35.6599	314520	-49
35.9693	317249	-48
36.1074	318467	-47
35.1985	310451	-46
35.1889	310366	-45
34.8608	307472	-44
34.4332	303701	-43
35.2776	311148	-42
34.6923	305986	-41
34.522	304484	-40
34.4687	304014	-39
34.7627	306607	-38
34.1638	301325	-37
34.4126	303519	-36
34.2011	301654	-35
34.1712	301390	-34
34.4949	304245	-33
34.6062	305227	-32
35.699	314865	-31
35.6737	314642	-30
35.6125	314102	-29
35.6998	314872	-28
34.8529	307403	-27
35.1764	310256	-26
35.042	309070	-25
35.0738	309351	-24
34.6613	305713	-23
34.4916	304216	-22
34.0766	300556	-21
33.8151	298249	-20
33.2924	293639	-19
32.8749	289957	-18
32.143	283501	-17
31.3939	276894	-16
30.4184	268290	-15
29.5296	260451	-14
28.8796	254718	-13
28.0557	247451	-12
27.2747	240563	-11
26.3622	232515	-10
25.9449	228834	-9
24.841	219098	-8
23.9305	211067	-7
23.1477	204163	-6
23.5373	207599	-5
22.8922	201909	-4
22.4401	197922	-3
21.9111	193256	-2
21.3789	188562	-1
21.1327	186390	0
20.5793	181509	1
20.0344	176703	2
19.8155	174773	3
19.3802	170933	4
19.1388	168804	5
18.5129	163284	6
18.1473	160059	7
17.6822	155957	8
