# Supplementary material for: Spatial control of the APC/C ensures the rapid degradation of cyclin B1
Source: EMBO J. 2024 Aug 14;43(19):4324–55. doi: 10.1038/s44318-024-00194-2 (PMC11445581; doi:10.1038/s44318-024-00194-2)
Supplement: Supplementary file 9 — Source data Fig. 5 [file 44318_2024_194_MOESM9_ESM.zip › Figure 5/Fig5 AB/CycB4E7E/C1-4646_Max - 4646_8_210922_A.txt]

C1-4646_Max - 4646_8
Mean	RID	Frame
33.5761	296141	-45
33.0842	291803	-44
33.0837	291798	-43
32.8111	289394	-42
32.6982	288398	-41
32.6734	288179	-40
32.8532	289765	-39
32.8205	289477	-38
32.991	290981	-37
32.7338	288712	-36
32.4302	286034	-35
32.6339	287831	-34
32.5867	287415	-33
32.3577	285395	-32
32.2787	284698	-31
32.7624	288964	-30
32.3188	285052	-29
32.4329	286058	-28
32.1899	283915	-27
32.4688	286375	-26
32.2977	284866	-25
32.2243	284218	-24
32.3079	284956	-23
31.9635	281918	-22
31.7899	280387	-21
31.785	280344	-20
31.183	275034	-19
31.667	279303	-18
31.477	277627	-17
31.2719	275818	-16
30.7875	271546	-15
29.9501	264160	-14
29.1059	256714	-13
27.8414	245561	-12
27.0451	238538	-11
26.5133	233847	-10
25.5291	225167	-9
24.9388	219960	-8
24.208	213515	-7
23.6328	208441	-6
22.962	202525	-5
22.4654	198145	-4
21.818	192435	-3
21.581	190344	-2
20.9457	184741	-1
20.7484	183001	0
20.1299	177546	1
19.8287	174889	2
19.4425	171483	3
19.031	167853	4
18.8681	166417	5
18.3062	161461	6
17.9353	158189	7
17.2998	152584	8
16.8807	148888	9
