# Supplementary material for: Spatial control of the APC/C ensures the rapid degradation of cyclin B1
Source: EMBO J. 2024 Aug 14;43(19):4324–55. doi: 10.1038/s44318-024-00194-2 (PMC11445581; doi:10.1038/s44318-024-00194-2)
Supplement: Supplementary file 9 — Source data Fig. 5 [file 44318_2024_194_MOESM9_ESM.zip › Figure 5/Fig5 AB/CycB4E7E/C2-4646_Max - 4646_7_B_210923.txt]

C2-4646_Max - 4646_7_B
Mean	RID	Frame
7.7673	68508	-33
7.9475	70097	-32
7.9254	69902	-31
7.8797	69499	-30
7.8817	69517	-29
7.933	69969	-28
7.8749	69457	-27
7.94	70031	-26
8.0177	70716	-25
7.8084	68870	-24
8.019	70728	-23
7.9685	70282	-22
7.9054	69726	-21
7.8781	69485	-20
8.0104	70652	-19
7.8876	69569	-18
8.0639	71124	-17
7.9299	69942	-16
7.7341	68215	-15
7.7833	68649	-14
7.9424	70052	-13
7.7545	68395	-12
7.9619	70224	-11
7.8488	69226	-10
8.0526	71024	-9
7.9345	69982	-8
7.8037	68829	-7
7.7985	68783	-6
7.8873	69566	-5
7.7643	68481	-4
7.6882	67810	-3
7.6992	67907	-2
7.7051	67959	-1
7.7383	68252	0
7.7434	68297	1
7.7128	68027	2
7.7156	68052	3
