# Supplementary material for: Spatial control of the APC/C ensures the rapid degradation of cyclin B1
Source: EMBO J. 2024 Aug 14;43(19):4324–55. doi: 10.1038/s44318-024-00194-2 (PMC11445581; doi:10.1038/s44318-024-00194-2)
Supplement: Supplementary file 9 — Source data Fig. 5 [file 44318_2024_194_MOESM9_ESM.zip › Figure 5/Fig5 AB/CycB4E7E/C1-4646_Max - 4646_1_A_210923.txt]

C1-4646_Max - 4646_1_A
Mean	RID	Frame
23.0685	203464	-15
23.3385	205846	-14
23.3044	205545	-13
22.7439	200601	-12
22.2256	196030	-11
21.5077	189698	-10
20.6944	182525	-9
19.7797	174457	-8
18.9651	167272	-7
18.4079	162358	-6
17.8039	157030	-5
17.2604	152237	-4
16.7607	147829	-3
16.4643	145215	-2
15.8418	139725	-1
15.5668	137299	0
15.1289	133437	1
14.6898	129564	2
14.5851	128641	3
14.2163	125388	4
13.7437	121219	5
13.3754	117971	6
13.3051	117351	7
12.588	111026	8
