# Supplementary material for: Spatial control of the APC/C ensures the rapid degradation of cyclin B1
Source: EMBO J. 2024 Aug 14;43(19):4324–55. doi: 10.1038/s44318-024-00194-2 (PMC11445581; doi:10.1038/s44318-024-00194-2)
Supplement: Supplementary file 9 — Source data Fig. 5 [file 44318_2024_194_MOESM9_ESM.zip › Figure 5/Fig5 AB/CycB4E7E/C1-4646_MaxCrop - 211012 - Position 8.Project Maximum Z.crop.txt]

C1-4646_MaxCrop - 211012 - Position 8.Project Maximum Z.crop
Mean	RID	Frame
16.7604	147827	-37
16.8099	148263	-36
16.5489	145961	-35
16.9464	149467	-34
16.8457	148579	-33
16.8153	148311	-32
17.0798	150644	-31
18.2442	160914	-30
18.3638	161969	-29
18.6102	164142	-28
18.6096	164137	-27
18.5506	163616	-26
18.6345	164356	-25
18.4721	162924	-24
18.6196	164225	-23
18.4913	163093	-22
18.694	164881	-21
18.8102	165906	-20
18.6805	164762	-19
18.3026	161429	-18
18.588	163946	-17
18.4773	162970	-16
18.355	161891	-15
18.1412	160005	-14
18.2018	160540	-13
18.2049	160567	-12
18.0385	159100	-11
17.9424	158252	-10
17.9451	158276	-9
17.34	152939	-8
16.8627	148729	-7
16.2729	143527	-6
15.5731	137355	-5
14.8986	131406	-4
14.3912	126930	-3
13.7276	121077	-2
13.456	118682	-1
12.7317	112294	0
12.4176	109523	1
11.9573	105463	2
11.4545	101029	3
11.2844	99528	4
11.0441	97409	5
10.5483	93036	6
10.3092	90927	7
10.1794	89782	8
9.7185	85717	9
