# Supplementary material for: Spatial control of the APC/C ensures the rapid degradation of cyclin B1
Source: EMBO J. 2024 Aug 14;43(19):4324–55. doi: 10.1038/s44318-024-00194-2 (PMC11445581; doi:10.1038/s44318-024-00194-2)
Supplement: Supplementary file 9 — Source data Fig. 5 [file 44318_2024_194_MOESM9_ESM.zip › Figure 5/Fig5 AB/CycB4E7E/C1-4646_Max - 4646_5_210923.txt]

C1-4646_Max - 4646_5
Mean	RID	Frame
26.9471	237673	-32
27.5482	242975	-31
27.4722	242305	-30
27.7599	244842	-29
27.4983	242535	-28
27.2785	240596	-27
27.1404	239378	-26
26.7588	236013	-25
25.9747	229097	-24
26.8418	236745	-23
26.9016	237272	-22
26.9956	238101	-21
27.2197	240078	-20
27.452	242127	-19
27.166	239604	-18
27.3432	241167	-17
27.2478	240326	-16
27.0549	238624	-15
26.7033	235523	-14
26.6728	235254	-13
26.4744	233504	-12
26.0139	229443	-11
25.72	226850	-10
25.1673	221976	-9
24.2473	213861	-8
23.62	208328	-7
23.1137	203863	-6
22.3367	197010	-5
21.9331	193450	-4
21.4646	189318	-3
20.8946	184290	-2
20.6115	181793	-1
20.1003	177285	0
19.742	174124	1
19.2717	169976	2
18.9849	167447	3
18.6791	164750	4
18.1285	159893	5
17.6506	155678	6
17.2016	151718	7
16.6728	147054	8
16.5505	145975	9
16.5002	145532	10
16.1387	142343	11
15.8544	139836	12
15.7429	138852	13
15.2745	134721	14
15.2893	134852	15
15.0104	132392	16
14.6558	129264	17
13.9596	123124	18
13.6632	120509	19
13.2973	117282	20
12.6162	111275	21
12.2832	108338	22
11.93	105223	23
