# Supplementary material for: Spatial control of the APC/C ensures the rapid degradation of cyclin B1
Source: EMBO J. 2024 Aug 14;43(19):4324–55. doi: 10.1038/s44318-024-00194-2 (PMC11445581; doi:10.1038/s44318-024-00194-2)
Supplement: Supplementary file 9 — Source data Fig. 5 [file 44318_2024_194_MOESM9_ESM.zip › Figure 5/Fig5 AB/CycB4E7E/C2-4646_Max - 4646_6_210922_A.txt]

C2-4646_Max - 4646_6
Mean	RID	Frame
30.6243	270106	-34
30.5692	269620	-33
30.6079	269962	-32
30.3424	267620	-31
30.3662	267830	-30
30.4989	269000	-29
30.2966	267216	-28
30.0489	265031	-27
29.9006	263723	-26
29.7938	262781	-25
29.9243	263932	-24
30.3506	267692	-23
30.0062	264655	-22
29.9949	264555	-21
29.5034	260220	-20
29.2522	258004	-19
28.5825	252098	-18
28.1701	248460	-17
27.6689	244040	-16
26.7493	235929	-15
26.4093	232930	-14
25.4408	224388	-13
25.1002	221384	-12
24.4334	215503	-11
23.9281	211046	-10
23.3253	205729	-9
22.713	200329	-8
21.8332	192569	-7
21.241	187346	-6
20.844	183844	-5
20.1629	177837	-4
19.5532	172459	-3
18.6491	164485	-2
17.9332	158171	-1
16.8439	148563	0
16.112	142108	1
14.9785	132110	2
14.088	124256	3
12.1884	107502	5
11.3099	99753	6
10.3937	91672	7
9.8424	86810	8
9.1204	80442	9
8.7907	77534	10
8.1896	72232	11
