# Supplementary material for: Spatial control of the APC/C ensures the rapid degradation of cyclin B1
Source: EMBO J. 2024 Aug 14;43(19):4324–55. doi: 10.1038/s44318-024-00194-2 (PMC11445581; doi:10.1038/s44318-024-00194-2)
Supplement: Supplementary file 9 — Source data Fig. 5 [file 44318_2024_194_MOESM9_ESM.zip › Figure 5/Fig5 AB/CycB4E7E/C2-4646_Max - 4646_1_210922_A.txt]

C2-4646_Max - 4646_1
Mean	RID	Frame
32.3737	285536	-69
32.7813	289131	-68
32.437	286094	-67
32.3231	285090	-66
32.3426	285262	-65
32.4401	286122	-64
31.8958	281321	-63
31.693	279532	-62
31.5807	278542	-61
31.5019	277847	-60
31.2799	275889	-59
31.337	276392	-58
30.9915	273345	-57
31.1461	274709	-56
30.9177	272694	-55
31.1492	274736	-54
31.1679	274901	-53
31.2151	275317	-52
31.3654	276643	-51
32.1998	284002	-50
31.3755	276732	-49
31.8127	280588	-48
32.0592	282762	-47
31.7502	280037	-46
32.0429	282618	-45
32.0688	282847	-44
31.9655	281936	-43
31.9905	282156	-42
31.6887	279494	-41
32.0001	282241	-40
31.8441	280865	-39
31.7104	279686	-38
31.5977	278692	-37
31.3446	276459	-36
31.3814	276784	-35
31.4484	277375	-34
31.2358	275500	-33
31.0137	273541	-32
31.1044	274341	-31
30.9125	272648	-30
31.0685	274024	-29
30.8712	272284	-28
30.963	273094	-27
30.9649	273110	-26
30.5083	269083	-25
30.7632	271331	-24
30.8283	271906	-23
30.433	268419	-22
30.3586	267763	-21
30.4158	268267	-20
30.4785	268820	-19
30.4012	268139	-18
30.0308	264872	-17
29.4491	259741	-16
28.5833	252105	-15
28.9632	255455	-14
28.4646	251058	-13
27.766	244896	-12
27.0245	238356	-11
26.1085	230277	-10
25.9329	228728	-9
25.4339	224327	-8
24.8918	219546	-7
23.7849	209783	-6
23.1137	203863	-5
22.4271	197807	-4
21.1984	186970	-3
21.0726	185860	-2
20.0642	176966	-1
19.0726	168220	0
17.7548	156597	1
16.8859	148934	2
15.8266	139591	3
15.1002	133184	4
13.7621	121382	5
12.7598	112541	6
11.7693	103805	7
10.9961	96986	8
10.3108	90941	9
9.7551	86040	10
