# Supplementary material for: Spatial control of the APC/C ensures the rapid degradation of cyclin B1
Source: EMBO J. 2024 Aug 14;43(19):4324–55. doi: 10.1038/s44318-024-00194-2 (PMC11445581; doi:10.1038/s44318-024-00194-2)
Supplement: Supplementary file 9 — Source data Fig. 5 [file 44318_2024_194_MOESM9_ESM.zip › Figure 5/Fig5 AB/CycB4E7E/C1-4646_MaxCrop - 211012 - Position 5.Project Maximum Z.crop.txt]

C1-4646_MaxCrop - 211012 - Position 5.Project Maximum Z.crop
Mean	RID	Frame
26.8257	236603	-41
26.8984	237244	-40
27.6421	243803	-39
27.0604	238673	-38
26.5402	234085	-37
26.3468	232379	-36
25.9039	228472	-35
25.7003	226677	-34
25.6359	226109	-33
25.8533	228026	-32
26.1463	230610	-31
26.2566	231583	-30
26.261	231622	-29
26.142	230572	-28
26.3871	232734	-27
26.1037	230235	-26
26.1116	230304	-25
26.3008	231973	-24
26.0164	229465	-23
26.0073	229384	-22
25.718	226833	-21
25.6009	225800	-20
25.7392	227020	-19
25.2683	222866	-18
25.141	221744	-17
25.0277	220744	-16
24.754	218330	-15
24.289	214229	-14
23.5847	208017	-13
23.3645	206075	-12
22.7217	200405	-11
21.7596	191920	-10
21.1675	186697	-9
20.6298	181955	-8
19.877	175315	-7
19.1703	169082	-6
18.4333	162582	-5
17.799	156987	-4
17.0596	150466	-3
16.4638	145211	-2
16.1091	142082	-1
15.3998	135826	0
15.0666	132887	1
14.5558	128382	2
14.1887	125144	3
13.7887	121616	4
13.2854	117177	5
12.8992	113771	6
12.6845	111877	7
12.3554	108975	8
12.0654	106417	9
11.6684	102915	10
11.3993	100542	11
