# Supplementary material for: Spatial control of the APC/C ensures the rapid degradation of cyclin B1
Source: EMBO J. 2024 Aug 14;43(19):4324–55. doi: 10.1038/s44318-024-00194-2 (PMC11445581; doi:10.1038/s44318-024-00194-2)
Supplement: Supplementary file 9 — Source data Fig. 5 [file 44318_2024_194_MOESM9_ESM.zip › Figure 5/Fig5 AB/CycB4E7E/C2-4646_MaxCrop - 211012 - Position 6.Project Maximum Z.crop.txt]

C2-4646_MaxCrop - 211012 - Position 6.Project Maximum Z.crop
Mean	RID	Frame
12.4053	109415	-37
12.5575	110757	-36
12.5601	110780	-35
12.4833	110103	-34
13.0151	114793	-33
12.9711	114405	-32
13.2345	116728	-31
13.1859	116300	-30
13.3128	117419	-29
13.6333	120246	-28
13.6609	120489	-27
13.7776	121518	-26
13.6222	120148	-25
13.8042	121753	-24
13.7982	121700	-23
13.7249	121054	-22
13.7808	121547	-21
13.8378	122049	-20
13.8605	122250	-19
13.7491	121267	-18
13.7603	121366	-17
13.7438	121220	-16
13.5981	119935	-15
13.7357	121149	-14
13.62	120128	-13
13.4605	118722	-12
13.5729	119713	-11
13.5116	119172	-10
13.4662	118772	-9
13.5431	119450	-8
13.0896	115450	-7
12.9856	114533	-6
12.8189	113063	-5
12.4998	110248	-4
12.1923	107536	-3
12.0881	106617	-2
11.61	102400	-1
11.0989	97892	0
10.9253	96361	1
10.2828	90694	2
9.9456	87720	3
9.6374	85002	4
9.3088	82104	5
9.2637	81706	6
8.8115	77717	7
8.5944	75803	8
8.5007	74976	9
8.4046	74129	10
8.2498	72763	11
8.3659	73787	12
8.2805	73034	13
8.1226	71641	14
8.1563	71939	15
