# Supplementary material for: Spatial control of the APC/C ensures the rapid degradation of cyclin B1
Source: EMBO J. 2024 Aug 14;43(19):4324–55. doi: 10.1038/s44318-024-00194-2 (PMC11445581; doi:10.1038/s44318-024-00194-2)
Supplement: Supplementary file 9 — Source data Fig. 5 [file 44318_2024_194_MOESM9_ESM.zip › Figure 5/Fig5 AB/CycB4E7E/C1-4646_Max - 4646_5_210922_A.txt]

C1-4646_Max - 4646_5
Mean	RID	Frame
30.5485	269438	-16
30.5967	269863	-15
30.3625	267797	-14
30.2132	266480	-13
30.1342	265784	-12
29.8482	263261	-11
29.3814	259144	-10
28.9066	254956	-9
28.4959	251334	-8
27.6347	243738	-7
26.712	235600	-6
25.6297	226054	-5
24.8937	219562	-4
24.1317	212842	-3
23.4781	207077	-2
22.7746	200872	-1
22.1633	195480	0
21.4185	188911	1
21.2079	187054	2
20.3824	179773	3
20.0573	176905	4
19.4992	171983	5
18.8807	166528	6
18.4164	162433	7
18.037	159086	8
17.6251	155453	9
17.0982	150806	10
16.5535	146002	11
16.0214	141309	12
15.0993	133176	13
