# Supplementary material for: Spatial control of the APC/C ensures the rapid degradation of cyclin B1
Source: EMBO J. 2024 Aug 14;43(19):4324–55. doi: 10.1038/s44318-024-00194-2 (PMC11445581; doi:10.1038/s44318-024-00194-2)
Supplement: Supplementary file 9 — Source data Fig. 5 [file 44318_2024_194_MOESM9_ESM.zip › Figure 5/Fig5 AB/CycB4E7E/C1-4646_MaxCrop - 211012 - Position 2.Project Maximum Z.crop.txt]

C1-4646_MaxCrop - 211012 - Position 2.Project Maximum Z.crop
Mean	RID	Frame
19.9296	175779	-44
20.09	177194	-43
20.5601	181340	-42
20.6524	182154	-41
21.0712	185848	-40
21.113	186217	-39
22.8807	201808	-38
23.1624	204292	-37
22.8832	201830	-36
22.0405	194397	-35
23.3586	206023	-34
23.1016	203756	-33
22.558	198962	-32
22.2304	196072	-31
24.535	216399	-30
24.1257	212789	-29
24.167	213153	-28
23.8053	209963	-27
23.4141	206512	-26
24.5069	216151	-25
23.9224	210996	-24
23.8568	210417	-23
23.7024	209055	-22
23.6561	208647	-21
23.513	207385	-20
23.5598	207797	-19
23.3317	205786	-18
23.1056	203791	-17
23.6215	208342	-16
23.2853	205376	-15
22.5578	198960	-14
22.1743	195577	-13
21.1113	186202	-12
20.4712	180556	-11
19.7007	173760	-10
18.913	166813	-9
18.0726	159400	-8
18.0486	159189	-7
17.3455	152987	-6
16.8626	148728	-5
16.3901	144561	-4
15.6811	138307	-3
15.1421	133553	-2
14.8444	130928	-1
14.338	126461	0
13.9989	123470	1
13.7355	121147	2
13.2837	117162	3
12.9503	114222	4
12.8607	113431	5
12.4393	109715	6
12.0409	106201	7
11.5082	101502	8
