# Supplementary material for: Spatial control of the APC/C ensures the rapid degradation of cyclin B1
Source: EMBO J. 2024 Aug 14;43(19):4324–55. doi: 10.1038/s44318-024-00194-2 (PMC11445581; doi:10.1038/s44318-024-00194-2)
Supplement: Supplementary file 9 — Source data Fig. 5 [file 44318_2024_194_MOESM9_ESM.zip › Figure 5/Fig5 AB/CycB4E7E/C2-4646_Max - 4646_7_210922_A.txt]

C2-4646_Max - 4646_7
Mean	RID	Frame
20.088	177176	-66
20.3471	179461	-65
20.6778	182378	-64
20.4791	180626	-63
20.6346	181997	-62
20.0485	176828	-61
20.3508	179494	-60
20.1845	178027	-59
20.4515	180382	-58
19.9925	176334	-57
19.6684	173475	-56
19.6881	173649	-55
19.5914	172796	-54
19.6664	173458	-53
19.4989	171980	-52
20.5396	181159	-51
20.666	182274	-50
20.3229	179248	-49
20.3144	179173	-48
20.395	179884	-47
20.0838	177139	-46
20.368	179646	-45
20.4461	180335	-44
20.226	178393	-43
20.3565	179544	-42
20.1617	177826	-41
19.9088	175596	-40
19.9974	176377	-39
19.955	176003	-38
19.6659	173453	-37
19.4329	171398	-36
19.8721	175272	-35
19.9075	175584	-34
19.6255	173097	-33
19.6308	173144	-32
19.5094	172073	-31
19.4929	171927	-30
19.3093	170308	-29
19.3437	170611	-28
19.1423	168835	-27
19.5937	172816	-26
19.5461	172397	-25
19.2478	169766	-24
19.2595	169869	-22
19.2119	169449	-21
19.0512	168032	-20
19.1481	168886	-19
18.8205	165997	-18
19.0348	167887	-17
19.0557	168071	-16
18.9653	167274	-15
18.941	167060	-14
19.1126	168573	-13
19.0347	167886	-12
18.8534	166287	-11
18.8559	166309	-10
18.6194	164223	-9
18.3184	161568	-8
18.0864	159522	-7
17.5425	154725	-6
17.1673	151416	-5
16.5844	146274	-4
16.2634	143443	-3
15.9094	140321	-2
15.1968	134036	-1
14.7399	130006	0
14.1387	124703	1
13.6489	120383	2
12.9212	113965	3
12.2679	108203	4
11.499	101421	5
10.9084	96212	6
10.3944	91679	7
9.8431	86816	8
9.4948	83744	9
9.3179	82184	10
9.0404	79736	11
8.7604	77267	12
