# Supplementary material for: Spatial control of the APC/C ensures the rapid degradation of cyclin B1
Source: EMBO J. 2024 Aug 14;43(19):4324–55. doi: 10.1038/s44318-024-00194-2 (PMC11445581; doi:10.1038/s44318-024-00194-2)
Supplement: Supplementary file 9 — Source data Fig. 5 [file 44318_2024_194_MOESM9_ESM.zip › Figure 5/Fig5 AB/CycB4E7E/C2-4646_MaxCrop - 211012 - Position 1.Project Maximum Z.crop.txt]

C2-4646_MaxCrop - 211012 - Position 1.Project Maximum Z.crop
Mean	RID	Frame
9.5575	84297	-45
9.7189	85721	-44
9.7459	85959	-43
9.8115	86537	-42
9.8563	86933	-41
9.9154	87454	-40
10.1551	89568	-39
10.1026	89105	-38
10.0336	88496	-37
9.9058	87369	-36
10.2022	89983	-35
10.1848	89830	-34
10.3622	91395	-33
10.2878	90738	-32
10.2481	90388	-31
10.3596	91372	-30
10.3885	91627	-29
10.4128	91841	-28
10.2073	90028	-27
10.2115	90065	-26
10.2155	90101	-25
10.3677	91443	-24
10.3812	91562	-23
10.2434	90347	-22
10.2223	90161	-21
10.259	90484	-20
10.0473	88617	-19
10.1361	89400	-18
9.9105	87411	-16
9.9789	88014	-15
9.7509	86003	-14
9.6553	85160	-13
9.5821	84514	-12
9.46	83437	-11
9.2933	81967	-10
9.3019	82043	-9
9.1052	80308	-7
9.0025	79402	-6
8.8601	78146	-5
8.7306	77004	-4
8.7145	76862	-3
8.6265	76086	-2
8.6421	76223	-1
8.4573	74593	0
8.1797	72145	1
8.1357	71757	2
7.9883	70457	3
7.9132	69794	4
7.7782	68604	5
7.5357	66465	6
7.1577	63131	7
