# Supplementary material for: Spatial control of the APC/C ensures the rapid degradation of cyclin B1
Source: EMBO J. 2024 Aug 14;43(19):4324–55. doi: 10.1038/s44318-024-00194-2 (PMC11445581; doi:10.1038/s44318-024-00194-2)
Supplement: Supplementary file 9 — Source data Fig. 5 [file 44318_2024_194_MOESM9_ESM.zip › Figure 5/Fig5 AB/CycB4E7E/C2-4646_Max - 4646_5_210923.txt]

C2-4646_Max - 4646_5
Mean	RID	Frame
39.4806	348219	-32
40.1703	354302	-31
40.3995	356324	-30
40.1765	354357	-29
40.1652	354257	-28
39.7171	350305	-27
39.6686	349877	-26
38.7041	341370	-25
38.1895	336831	-24
39.874	351689	-23
39.5744	349046	-22
39.8749	351697	-21
39.6634	349831	-20
39.9759	352587	-19
39.7618	350699	-18
39.8036	351068	-17
39.5354	348702	-16
39.7409	350515	-15
39.0098	344066	-14
38.8766	342892	-13
38.7155	341471	-12
38.3092	337887	-11
37.9817	334999	-10
37.4669	330458	-9
36.5425	322305	-8
35.5484	313537	-7
34.841	307298	-6
33.61	296440	-5
33.2244	293039	-4
32.21	284092	-3
30.9464	272947	-2
29.8171	262987	-1
28.8286	254268	0
27.7054	244362	1
26.6926	235429	2
25.4946	224862	3
24.1003	212565	4
22.4823	198294	5
21.1467	186514	6
19.693	173692	7
18.3112	161505	8
17.229	151960	9
15.972	140873	10
14.6757	129440	11
13.5317	119350	12
12.5593	110773	13
11.6535	102784	14
10.959	96658	15
10.4322	92012	16
9.8272	86676	17
9.4988	83779	18
9.1078	80331	19
9.027	79618	20
8.6254	76076	21
8.3399	73558	22
8.2161	72466	23
