# Supplementary material for: Spatial control of the APC/C ensures the rapid degradation of cyclin B1
Source: EMBO J. 2024 Aug 14;43(19):4324–55. doi: 10.1038/s44318-024-00194-2 (PMC11445581; doi:10.1038/s44318-024-00194-2)
Supplement: Supplementary file 9 — Source data Fig. 5 [file 44318_2024_194_MOESM9_ESM.zip › Figure 5/Fig5 AB/CycB4E7E/C1-4646_Max - 4646_3_210922_A.txt]

C1-4646_Max - 4646_3
Mean	RID	Frame
40.7539	359449	-48
41.455	365633	-47
41.4683	365750	-46
40.2311	354838	-45
40.6063	358148	-44
40.7278	359219	-43
40.3492	355880	-42
40.5088	357288	-41
40.7984	359842	-40
40.6745	358749	-39
40.6544	358572	-38
40.8037	359889	-37
40.2526	355028	-36
41.1115	362603	-35
40.6644	358660	-34
41.0828	362350	-33
41.0203	361799	-32
40.772	359609	-31
40.8138	359978	-30
40.904	360773	-29
40.3088	355524	-28
40.7541	359451	-27
40.1754	354347	-26
39.2002	345746	-25
39.1535	345334	-24
38.1155	336179	-23
37.3205	329167	-22
36.121	318587	-21
35.3283	311596	-20
34.8759	307605	-19
33.6905	297150	-18
32.9316	290457	-17
31.8376	280808	-16
31.2375	275515	-15
30.5264	269243	-14
29.7234	262160	-13
28.923	255101	-12
28.4305	250757	-11
27.5325	242837	-10
26.7529	235961	-9
26.0299	229584	-8
25.3974	224005	-7
24.7786	218547	-6
23.9557	211289	-5
23.3605	206040	-4
22.6223	199529	-3
22.012	194146	-2
21.6027	190536	-1
20.9473	184755	0
20.3341	179347	1
19.8372	174964	2
19.472	171743	3
18.7204	165114	4
18.2099	160611	5
17.7158	156253	6
17.165	151395	7
16.4815	145367	8
15.9535	140710	9
15.4201	136005	10
14.8575	131043	11
