# Supplementary material for: Spatial control of the APC/C ensures the rapid degradation of cyclin B1
Source: EMBO J. 2024 Aug 14;43(19):4324–55. doi: 10.1038/s44318-024-00194-2 (PMC11445581; doi:10.1038/s44318-024-00194-2)
Supplement: Supplementary file 9 — Source data Fig. 5 [file 44318_2024_194_MOESM9_ESM.zip › Figure 5/Fig5 AB/CycB4E7E/C1-4646_Max - 4646_4_210922_A.txt]

C1-4646_Max - 4646_4
Mean	RID	Frame
28.1622	248391	-42
28.3874	250377	-41
27.9302	246344	-40
28.2098	248810	-39
27.6766	244108	-38
27.7111	244412	-37
27.3571	241290	-36
27.3066	240844	-35
27.3806	241497	-34
27.2788	240599	-33
27.1193	239192	-32
27.5347	242856	-31
27.1923	239836	-30
27.1575	239529	-29
27.1308	239294	-28
27.3133	240903	-27
27.216	240045	-26
26.9313	237534	-25
27.1079	239092	-24
27.1485	239450	-23
26.9763	237931	-22
26.9197	237432	-21
26.376	232636	-20
26.4721	233484	-19
26.0539	229795	-18
25.5542	225388	-17
24.6204	217152	-16
24.1821	213286	-15
23.459	206908	-14
23.0093	202942	-13
22.2576	196312	-12
21.7856	192149	-11
21.3929	188685	-10
20.5323	181095	-9
20.1271	177521	-8
19.5322	172274	-7
19.4901	171903	-6
19.0111	167678	-5
18.7583	165448	-4
18.3019	161423	-3
17.9198	158053	-2
17.4815	154187	-1
17.2356	152018	0
16.6759	147081	1
16.4949	145485	2
16.1146	142131	3
16.1028	142027	4
15.7696	139088	5
15.4364	136149	6
14.794	130483	7
14.7577	130163	8
