# Supplementary material for: Spatial control of the APC/C ensures the rapid degradation of cyclin B1
Source: EMBO J. 2024 Aug 14;43(19):4324–55. doi: 10.1038/s44318-024-00194-2 (PMC11445581; doi:10.1038/s44318-024-00194-2)
Supplement: Supplementary file 9 — Source data Fig. 5 [file 44318_2024_194_MOESM9_ESM.zip › Figure 5/Fig5 AB/CycBWT/C1-4643_MaxCrop - 211012 - Position 8.txt]

C1-4643_MaxCrop - 211012 - Position 8
Mean	RID	Frame
19.2586	169861	-80
19.5687	172596	-79
20.6966	182544	-78
21.0839	185960	-77
21.4861	189507	-76
22.1817	195643	-75
22.2602	196335	-74
22.3559	197179	-73
22.1825	195650	-72
21.8954	193117	-71
21.7328	191683	-70
22.0705	194662	-69
22.3593	197209	-68
22.3681	197287	-67
22.3507	197133	-66
22.7841	200956	-65
23.0528	203326	-64
23.4243	206602	-63
23.3238	205716	-62
23.6573	208657	-61
24.0201	211857	-60
23.9823	211524	-59
24.0354	211992	-58
24.1685	213166	-57
23.9829	211529	-56
24.1168	212710	-54
24.2481	213868	-53
24.0499	212120	-52
24.1475	212981	-51
24.2526	213908	-50
24.0905	212478	-49
24.131	212835	-48
24.0917	212489	-47
23.7892	209821	-46
23.808	209987	-45
23.9915	211605	-44
23.9723	211436	-43
24.0968	212534	-42
24.2217	213635	-41
24.013	211795	-40
23.8342	210218	-39
23.4499	206828	-38
23.4085	206463	-37
23.0997	203739	-36
23.7384	209373	-35
23.7091	209114	-34
23.4566	206887	-33
23.5359	207587	-32
23.1105	203835	-31
23.4325	206675	-30
23.3973	206364	-29
23.2552	205111	-28
23.3532	205975	-27
23.3921	206318	-26
23.3036	205538	-25
23.1832	204476	-24
23.0361	203178	-23
23.0753	203524	-22
22.7388	200556	-21
22.7986	201084	-20
22.7986	201084	-20
22.7416	200581	-18
22.802	201114	-17
22.5166	198596	-16
22.4837	198306	-15
22.3153	196821	-14
22.0805	194750	-13
22.1576	195430	-12
21.7141	191518	-11
21.8075	192342	-10
21.4171	188899	-9
20.9392	184684	-8
20.8898	184248	-7
20.4514	180381	-6
19.6456	173274	-5
18.9179	166856	-4
18.1863	160403	-3
17.362	153133	-2
16.5706	146153	-1
15.8518	139813	0
15.1484	133609	1
14.2503	125688	2
13.4739	118840	3
13.3985	118175	5
13.1977	116404	6
12.9107	113872	7
12.3206	108668	8
12.0086	105916	9
11.3402	100021	10
