# Supplementary material for: Spatial control of the APC/C ensures the rapid degradation of cyclin B1
Source: EMBO J. 2024 Aug 14;43(19):4324–55. doi: 10.1038/s44318-024-00194-2 (PMC11445581; doi:10.1038/s44318-024-00194-2)
Supplement: Supplementary file 9 — Source data Fig. 5 [file 44318_2024_194_MOESM9_ESM.zip › Figure 5/Fig5 AB/CycBWT/C2-4643_Max - 4643_1_210923.txt]

C2-4643_Max - 4643_1
Mean	RID	Frame
18.1841	160384	-44
17.9017	157893	-43
17.7984	156982	-42
17.3035	152617	-41
17.2937	152530	-40
16.9007	149064	-39
17.0582	150453	-38
17.1488	151252	-37
17.3385	152926	-36
17.411	153565	-35
17.5554	154839	-34
17.7401	156468	-33
17.9946	158712	-32
17.9498	158317	-31
17.9705	158500	-30
17.6857	155988	-29
17.9812	158594	-28
17.8729	157639	-27
17.8076	157063	-26
17.7402	156469	-25
17.8349	157304	-24
17.7135	156233	-23
17.8063	157052	-22
17.6566	155731	-21
17.7193	156284	-20
17.7653	156690	-19
17.9625	158429	-18
17.7383	156452	-17
17.5791	155048	-16
17.6831	155965	-15
17.8721	157632	-14
17.792	156925	-13
17.7331	156406	-12
17.5678	154948	-11
17.3223	152783	-10
17.3154	152722	-9
16.6342	146714	-8
16.0901	141915	-7
15.4499	136268	-6
14.37	126743	-5
13.3666	117893	-4
12.389	109271	-3
11.552	101889	-2
10.7515	94828	-1
9.883	87168	0
9.3718	82659	1
8.6254	76076	2
8.0404	70916	3
7.8574	69302	4
7.773	68558	5
7.6613	67573	6
7.517	66300	7
7.5197	66324	8
7.3997	65265	9
7.329	64642	10
