# Supplementary material for: Spatial control of the APC/C ensures the rapid degradation of cyclin B1
Source: EMBO J. 2024 Aug 14;43(19):4324–55. doi: 10.1038/s44318-024-00194-2 (PMC11445581; doi:10.1038/s44318-024-00194-2)
Supplement: Supplementary file 9 — Source data Fig. 5 [file 44318_2024_194_MOESM9_ESM.zip › Figure 5/Fig5 AB/CycBWT/C2-4643_Max - 4643_Pos2_210922_A.txt]

C2-4643_Max - 4643 - Position 2.Project Maximum Z.crop
Mean	RID	Frame
44.3546	391208	-46
44.5312	392765	-45
44.1923	389776	-44
43.9907	387998	-43
43.451	383238	-42
43.3842	382649	-41
43.5381	384006	-40
42.9066	378436	-39
42.9704	378999	-38
42.7441	377003	-37
42.6805	376442	-36
42.8749	378157	-35
42.6627	376285	-34
42.3863	373847	-33
41.9601	370088	-32
41.9854	370311	-31
41.7286	368046	-30
41.3218	364458	-29
41.4215	365338	-28
41.2532	363853	-27
41.0255	361845	-26
40.7824	359701	-25
40.3694	356058	-24
40.0841	353542	-23
39.8774	351719	-22
39.3793	347325	-21
38.8647	342787	-20
38.3263	338038	-19
39.5882	349168	-18
39.1135	344981	-17
38.066	335742	-16
37.6641	332197	-15
36.4693	321659	-14
35.6454	314392	-13
34.3834	303262	-12
33.141	292304	-11
31.3129	276180	-10
29.5879	260965	-9
27.848	245619	-8
26.1697	230817	-7
24.1944	213395	-6
22.7709	200839	-5
21.0243	185434	-4
19.3252	170448	-3
18.1802	160349	-2
16.8446	148569	-1
15.4715	136459	0
14.2867	126009	1
13.1952	116382	2
12.3757	109154	3
11.567	102021	4
10.7452	94773	5
10.3706	91469	6
9.8635	86996	7
9.4632	83465	8
9.3519	82484	9
8.8523	78077	10
8.6644	76420	11
8.6667	76440	12
