# Supplementary material for: Spatial control of the APC/C ensures the rapid degradation of cyclin B1
Source: EMBO J. 2024 Aug 14;43(19):4324–55. doi: 10.1038/s44318-024-00194-2 (PMC11445581; doi:10.1038/s44318-024-00194-2)
Supplement: Supplementary file 9 — Source data Fig. 5 [file 44318_2024_194_MOESM9_ESM.zip › Figure 5/Fig5 AB/CycBWT/C2-4643_Max - 4643_Pos5_210922_A.txt]

C2-4643_Max - 4643 - Position 5.Project Maximum Z.crop
Mean	RID	Frame
42.9015	378391	-53
43.4122	382896	-52
43.2604	381557	-51
43.6622	385101	-50
43.3282	382155	-49
43.5524	384132	-48
43.3815	382625	-47
43.5922	384483	-46
43.3566	382405	-45
42.9566	378877	-44
42.8152	377630	-43
42.7922	377427	-42
42.4917	374777	-41
43.5747	384329	-40
43.6068	384612	-39
43.089	380045	-38
42.9522	378838	-37
42.3714	373716	-36
42.7745	377271	-35
42.5895	375639	-34
42.7299	376878	-33
42.5756	375517	-32
42.2437	372589	-31
41.7924	368609	-30
41.3641	364831	-29
41.1253	362725	-28
40.8457	360259	-27
40.5675	357805	-26
40.3493	355881	-25
40.0031	352827	-24
39.8647	351607	-23
39.5201	348567	-22
39.2519	346202	-21
38.991	343901	-20
38.5485	339998	-19
38.2119	337029	-18
37.8888	334179	-17
37.1392	327568	-16
36.3549	320650	-15
35.4304	312496	-14
34.106	300815	-13
32.6968	288386	-12
31.1791	275000	-11
29.8549	263320	-10
28.2967	249577	-9
26.5872	234499	-8
24.899	219609	-7
23.3454	205906	-6
21.9685	193762	-5
20.8069	183517	-4
19.6568	173373	-3
18.5625	163721	-2
17.3017	152601	-1
16.2646	143454	0
15.3727	135587	1
14.3449	126522	2
13.3966	118158	3
12.7836	112751	4
11.8822	104801	5
11.3397	100016	6
10.9154	96274	7
10.5833	93345	8
10.1278	89327	9
9.9935	88143	10
9.6896	85462	11
9.4765	83583	12
9.5002	83792	13
9.1788	80957	14
9.1237	80471	15
8.9778	79184	16
9.045	79777	17
8.6636	76413	18
8.5595	75495	19
8.6217	76043	20
8.6344	76155	21
