# Supplementary material for: Spatial control of the APC/C ensures the rapid degradation of cyclin B1
Source: EMBO J. 2024 Aug 14;43(19):4324–55. doi: 10.1038/s44318-024-00194-2 (PMC11445581; doi:10.1038/s44318-024-00194-2)
Supplement: Supplementary file 9 — Source data Fig. 5 [file 44318_2024_194_MOESM9_ESM.zip › Figure 5/Fig5 AB/CycBWT/C2-4643_MaxCrop - 211012 - Position 8.txt]

C2-4643_MaxCrop - 211012 - Position 8
Mean	RID	Frame
19.2647	169915	-80
19.7825	174482	-79
20.4892	180715	-78
21.0322	185504	-77
21.5672	190223	-76
21.9049	193201	-75
22.1537	195396	-74
22.418	197727	-73
22.0736	194689	-72
21.8032	192304	-71
21.8374	192606	-70
22.2583	196318	-69
22.5977	199312	-68
22.7408	200574	-67
22.5907	199250	-66
22.9195	202150	-65
23.1432	204123	-64
23.3994	206383	-63
23.4185	206551	-62
23.6823	208878	-61
24.1065	212619	-60
24.0367	212004	-59
24.2407	213803	-58
24.1875	213334	-57
24.021	211865	-56
24.129	212818	-54
24.2544	213924	-53
23.9153	210933	-52
24.1175	212716	-51
23.9015	210811	-50
23.7975	209894	-49
23.7598	209561	-48
23.6342	208454	-47
23.4003	206391	-46
23.3672	206099	-45
23.4802	207095	-44
23.6935	208977	-43
23.3621	206054	-42
23.3566	206005	-41
23.039	203204	-40
23.1143	203868	-39
22.7264	200447	-38
22.6043	199370	-37
22.34	197039	-36
22.8045	201136	-35
22.6215	199522	-34
22.5103	198541	-33
22.4147	197698	-32
22.3561	197181	-31
22.4729	198211	-30
22.3067	196745	-29
22.2512	196256	-28
22.1093	195004	-27
22.2984	196672	-26
22.0293	194298	-25
22.1137	195043	-24
22.041	194402	-23
21.8506	192722	-22
21.6238	190722	-21
21.684	191253	-20
21.684	191253	-20
21.4731	189393	-18
21.5398	189981	-17
21.0149	185351	-16
21.131	186375	-15
20.9001	184339	-14
20.8173	183609	-13
20.6029	181718	-12
20.372	179681	-11
20.3306	179316	-10
19.6715	173503	-9
19.0626	168132	-8
18.6536	164525	-7
17.8493	157431	-6
16.9211	149244	-5
15.6434	137975	-4
14.4745	127665	-3
13.5083	119143	-2
12.0906	106639	-1
11.0159	97160	0
9.9155	87455	1
8.9927	79316	2
8.4028	74113	3
7.7621	68462	5
7.6492	67466	6
7.5139	66273	7
7.3083	64459	8
7.3986	65256	9
7.0717	62372	10
