# Supplementary material for: Spatial control of the APC/C ensures the rapid degradation of cyclin B1
Source: EMBO J. 2024 Aug 14;43(19):4324–55. doi: 10.1038/s44318-024-00194-2 (PMC11445581; doi:10.1038/s44318-024-00194-2)
Supplement: Supplementary file 9 — Source data Fig. 5 [file 44318_2024_194_MOESM9_ESM.zip › Figure 5/Fig5 AB/CycBWT/C1-4643_Max - 4643_1_210923.txt]

C1-4643_Max - 4643_1
Mean	RID	Frame
14.2566	125743	-44
13.9845	123343	-43
13.7855	121588	-42
13.4051	118233	-41
13.4957	119032	-40
13.1257	115769	-39
13.1406	115900	-38
13.4552	118675	-37
13.4384	118527	-36
13.6746	120610	-35
13.6298	120215	-34
14.0655	124058	-33
14.1316	124641	-32
13.9449	122994	-31
14.0923	124294	-30
13.9993	123474	-29
14.2126	125355	-28
14.1525	124825	-27
14.0774	124163	-26
14.1041	124398	-25
14.2696	125858	-24
14.2204	125424	-23
14.2062	125299	-22
14.0715	124111	-21
14.1392	124708	-20
14.1277	124606	-19
14.277	125923	-18
14.0966	124332	-17
14.1022	124381	-16
14.1518	124819	-15
14.326	126355	-14
14.1451	124760	-13
14.1871	125130	-12
14.2028	125269	-11
14.2438	125630	-10
14.0821	124204	-9
13.7729	121477	-8
13.5112	119169	-7
13.4037	118221	-6
13.0512	115112	-5
12.7137	112135	-4
12.2121	107711	-3
11.9935	105783	-2
11.6756	102979	-1
11.3493	100101	0
11.2187	98949	1
10.8867	96021	2
10.6793	94191	3
10.461	92266	4
10.3821	91570	5
10.113	89197	6
9.7687	86160	7
9.6358	84988	8
9.374	82679	9
9.0143	79506	10
