# Supplementary material for: Spatial control of the APC/C ensures the rapid degradation of cyclin B1
Source: EMBO J. 2024 Aug 14;43(19):4324–55. doi: 10.1038/s44318-024-00194-2 (PMC11445581; doi:10.1038/s44318-024-00194-2)
Supplement: Supplementary file 9 — Source data Fig. 5 [file 44318_2024_194_MOESM9_ESM.zip › Figure 5/Fig5 AB/CycBWT/C2-4643_Max - 4643_Pos3_210922_A.txt]

C2-4643_Max - 4643 - Position 3.Project Maximum Z.crop
Mean	RID	Frame
53.146	468748	-54
51.7135	456113	-53
50.6317	446572	-52
50.5041	445446	-51
49.9314	440395	-50
49.8401	439590	-49
50.2095	442848	-48
50.4338	444826	-47
50.1392	442228	-46
49.9698	440734	-45
49.9909	440920	-44
51.9511	458209	-43
51.5026	454253	-42
51.1263	450934	-41
51.0743	450475	-40
50.6186	446456	-39
50.4009	444536	-38
50.5219	445603	-37
50.2302	443030	-36
49.5514	437043	-35
49.1768	433739	-34
48.7162	429677	-33
48.3017	426021	-32
48.2043	425162	-31
47.7556	421204	-30
47.7198	420889	-29
47.3439	417573	-28
46.7864	412656	-27
46.8028	412801	-26
46.1516	407057	-25
45.3592	400068	-24
45.0506	397346	-23
44.9795	396719	-22
44.5203	392669	-21
44.8787	395830	-20
44.5283	392740	-19
43.9341	387499	-18
43.4356	383102	-17
42.9851	379129	-16
42.5329	375140	-15
41.3726	364906	-14
39.9512	352370	-13
37.9158	334417	-12
35.8768	316433	-11
33.406	294641	-10
31.2541	275661	-9
28.9432	255279	-8
26.85	236817	-7
24.7779	218541	-6
22.9755	202644	-5
21.1848	186850	-4
19.5934	172814	-3
18.0511	159211	-2
16.6724	147051	-1
15.1934	134006	0
14.0667	124068	1
13.1042	115579	2
11.9737	105608	3
11.1262	98133	4
10.3121	90953	5
9.9346	87623	6
9.5783	84481	7
9.0806	80091	8
8.8397	77966	9
8.4663	74673	10
8.2457	72727	11
8.0452	70959	12
7.6958	67877	13
7.7202	68092	14
7.4757	65936	15
