# Supplementary material for: Spatial control of the APC/C ensures the rapid degradation of cyclin B1
Source: EMBO J. 2024 Aug 14;43(19):4324–55. doi: 10.1038/s44318-024-00194-2 (PMC11445581; doi:10.1038/s44318-024-00194-2)
Supplement: Supplementary file 9 — Source data Fig. 5 [file 44318_2024_194_MOESM9_ESM.zip › Figure 5/Fig5 AB/CycBWT/C1-4643_Max - 4643_Pos3_210922_A.txt]

C1-4643_Max - 4643 - Position 3.Project Maximum Z.crop
Mean	RID	Frame
25.821	227741	-54
25.2255	222489	-53
24.4999	216089	-52
24.7588	218373	-51
24.5576	216598	-50
24.3472	214742	-49
24.3662	214910	-48
24.5618	216635	-47
24.5397	216440	-46
24.7091	217934	-45
24.7017	217869	-44
25.3213	223334	-43
25.4484	224455	-42
25.4678	224626	-41
25.2473	222681	-40
25.2937	223090	-39
25.0729	221143	-38
25.282	222987	-37
25.1759	222051	-36
24.9612	220158	-35
24.9697	220233	-34
24.7668	218443	-33
24.6265	217206	-32
24.5576	216598	-31
24.5596	216616	-30
24.5063	216146	-29
24.1965	213413	-28
24.0256	211906	-27
24.165	213135	-26
23.7972	209891	-25
23.7077	209102	-24
23.5921	208082	-23
23.377	206185	-22
23.226	204853	-21
23.4083	206461	-20
23.3957	206350	-19
23.1086	203818	-18
23.0916	203668	-17
23.1787	204436	-16
23.0421	203231	-15
22.6715	199963	-14
22.3483	197112	-13
21.7642	191960	-12
21.4327	189036	-11
20.8287	183709	-10
20.3159	179186	-9
19.9176	175673	-8
19.5745	172647	-7
19.2788	170039	-6
18.849	166248	-5
18.459	162808	-4
18.187	160409	-3
17.8661	157579	-2
17.4988	154339	-1
17.2052	151750	0
16.7707	147918	1
16.5413	145894	2
16.1693	142613	3
15.9099	140325	4
15.365	135519	5
15.1119	133287	6
15.0211	132486	7
14.2488	125674	8
13.9566	123097	9
13.615	120084	10
13.0239	114871	11
12.5493	110685	12
12.2158	107743	13
11.6819	103034	14
11.0692	97630	15
