# Supplementary material for: Spatial control of the APC/C ensures the rapid degradation of cyclin B1
Source: EMBO J. 2024 Aug 14;43(19):4324–55. doi: 10.1038/s44318-024-00194-2 (PMC11445581; doi:10.1038/s44318-024-00194-2)
Supplement: Supplementary file 9 — Source data Fig. 5 [file 44318_2024_194_MOESM9_ESM.zip › Figure 5/Fig5 AB/CycBWT/C1-4643_Max - 4643_6_210923.txt]

C1-4643_Max - 4643_6
Mean	RID	Frame
19.7278	173999	-6
19.0402	167935	-5
18.589	163955	-4
18.0112	158859	-3
17.6147	155362	-2
17.1709	151447	-1
16.6001	146413	0
16.5578	146040	1
16.1217	142193	2
15.9904	141035	3
15.6567	138092	4
15.6374	137922	5
15.3971	135802	6
14.9506	131864	7
14.4696	127622	8
13.6632	120509	9
