# Supplementary material for: Spatial control of the APC/C ensures the rapid degradation of cyclin B1
Source: EMBO J. 2024 Aug 14;43(19):4324–55. doi: 10.1038/s44318-024-00194-2 (PMC11445581; doi:10.1038/s44318-024-00194-2)
Supplement: Supplementary file 9 — Source data Fig. 5 [file 44318_2024_194_MOESM9_ESM.zip › Figure 5/Fig5 AB/CycBWT/C1-4643_Max - 4643_Pos5_210922_A.txt]

C1-4643_Max - 4643 - Position 5.Project Maximum Z.crop
Mean	RID	Frame
31.071	274046	-53
31.4782	277638	-52
31.5023	277850	-51
31.8219	280669	-50
31.6391	279057	-49
31.7943	280426	-48
31.4566	277447	-47
31.6736	279361	-46
31.7776	280278	-45
31.3638	276629	-44
31.5773	278512	-43
31.4703	277568	-42
31.2355	275497	-41
31.9799	282063	-40
32.0761	282911	-39
32.0605	282774	-38
31.8561	280971	-37
31.3788	276761	-36
32.0392	282586	-35
31.7895	280383	-34
31.6948	279548	-33
31.5173	277983	-32
31.481	277662	-31
31.2768	275861	-30
31.1422	274674	-29
30.7158	270913	-28
30.9281	272786	-27
30.8207	271839	-26
30.5552	269497	-25
30.5932	269832	-24
30.4952	268968	-23
30.1744	266138	-22
30.0885	265381	-21
29.9661	264301	-20
29.5798	260894	-19
29.3898	259218	-18
29.3797	259129	-17
29.0254	256004	-16
28.7523	253595	-15
28.3247	249824	-14
27.945	246475	-13
27.1974	239881	-12
26.642	234982	-11
26.1879	230977	-10
25.6923	226606	-9
24.8701	219354	-8
24.351	214776	-7
24.0159	211820	-6
23.5302	207536	-5
22.9836	202715	-4
22.7569	200716	-3
22.1646	195492	-2
21.7844	192138	-1
21.2643	187551	0
20.8653	184032	1
20.4685	180532	2
20.0472	176816	3
19.5791	172688	4
19.2503	169788	5
18.9415	167064	6
18.5932	163992	7
18.0752	159423	8
17.8113	157096	9
17.5485	154778	10
17.338	152921	11
16.8551	148662	12
16.6599	146940	13
16.2525	143347	14
15.867	139947	15
15.5305	136979	16
15.139	133526	17
14.5032	127918	18
14.2328	125533	19
13.9627	123151	20
13.694	120781	21
