# Supplementary material for: Spatial control of the APC/C ensures the rapid degradation of cyclin B1
Source: EMBO J. 2024 Aug 14;43(19):4324–55. doi: 10.1038/s44318-024-00194-2 (PMC11445581; doi:10.1038/s44318-024-00194-2)
Supplement: Supplementary file 9 — Source data Fig. 5 [file 44318_2024_194_MOESM9_ESM.zip › Figure 5/Fig5 AB/CycBWT/C1-4643_Max - 4643_Pos2_210922_A.txt]

C1-4643_Max - 4643 - Position 2.Project Maximum Z.crop
Mean	RID	Frame
27.5692	243160	-46
27.4367	241992	-45
27.0092	238221	-44
27.1381	239358	-43
26.6634	235171	-42
26.6342	234914	-41
26.6923	235426	-40
26.508	233801	-39
26.4957	233692	-38
26.3058	232017	-37
26.4856	233603	-36
26.4757	233516	-35
26.5539	234205	-34
26.4365	233170	-33
26.2881	231861	-32
26.2273	231325	-31
26.0323	229605	-30
26.0853	230072	-29
25.908	228509	-28
26.1541	230679	-27
26.0795	230021	-26
25.8322	227840	-25
25.718	226833	-24
25.4146	224157	-23
25.3765	223821	-22
25.4862	224788	-21
25.1035	221413	-20
24.8253	218959	-19
25.5611	225449	-18
25.0941	221330	-17
24.8	218736	-16
24.5385	216430	-15
24.0404	212036	-14
24.1302	212828	-13
23.5981	208135	-12
23.1943	204574	-11
22.521	198635	-10
21.9764	193832	-9
21.4422	189120	-8
20.9429	184716	-7
20.3616	179589	-6
20.1006	177287	-5
19.4163	171252	-4
18.8245	166032	-3
18.5926	163987	-2
18.1813	160359	-1
17.8124	157105	0
17.4388	153810	1
17.0817	150661	2
16.7128	147407	3
16.2523	143345	4
15.7975	139334	5
15.5248	136929	6
15.0985	133169	7
14.5514	128343	8
13.9853	123350	9
13.4539	118663	10
12.9916	114586	11
12.4999	110249	12
