# Supplementary material for: Spatial control of the APC/C ensures the rapid degradation of cyclin B1
Source: EMBO J. 2024 Aug 14;43(19):4324–55. doi: 10.1038/s44318-024-00194-2 (PMC11445581; doi:10.1038/s44318-024-00194-2)
Supplement: Supplementary file 9 — Source data Fig. 5 [file 44318_2024_194_MOESM9_ESM.zip › Figure 5/Fig5 AB/CycBWT/C2-4643_Max - 4643_6_210923.txt]

C2-4643_Max - 4643_6
Mean	RID	Frame
17.5755	155016	-6
16.4095	144732	-5
15.5259	136938	-4
14.4052	127054	-3
13.5379	119404	-2
12.6158	111271	-1
11.7845	103939	0
11.0944	97853	1
10.645	93889	2
10.0704	88821	3
9.6578	85182	4
9.3364	82347	5
9.1222	80458	6
8.8969	78471	7
8.5229	75172	8
8.2734	72971	9
