# Supplementary material for: Spatial control of the APC/C ensures the rapid degradation of cyclin B1
Source: EMBO J. 2024 Aug 14;43(19):4324–55. doi: 10.1038/s44318-024-00194-2 (PMC11445581; doi:10.1038/s44318-024-00194-2)
Supplement: Supplementary file 9 — Source data Fig. 5 [file 44318_2024_194_MOESM9_ESM.zip › Figure 5/Fig5 AB/CycBWT/C2-4643_Max - 4643_5_210923.txt]

C2-4643_Max - 4643_5
Mean	RID	Frame
20.7187	182739	-46
20.9239	184549	-45
21.0697	185835	-44
21.3139	187989	-43
21.7556	191884	-42
22.1094	195005	-41
21.9933	193981	-40
21.9082	193230	-39
21.9883	193937	-38
21.4485	189176	-37
21.2478	187406	-36
20.9769	185016	-35
20.9697	184953	-34
21.1824	186829	-33
21.355	188351	-32
22.3776	197370	-31
22.3878	197460	-30
22.4244	197783	-29
22.4253	197791	-28
22.515	198582	-27
22.4743	198223	-26
22.143	195301	-25
22.1827	195651	-24
22.0854	194793	-23
22.1679	195521	-22
22.0923	194854	-21
22.2015	195817	-20
22.1849	195671	-19
21.9896	193948	-18
22.0748	194700	-17
21.9675	193753	-16
22.3245	196902	-15
21.9138	193280	-14
21.6339	190811	-13
21.6392	190858	-12
21.3337	188163	-11
21.3239	188077	-10
21.3222	188062	-9
21.1483	186528	-8
20.7893	183362	-7
20.4043	179966	-6
20.1096	177367	-5
19.3601	170756	-4
18.3147	161536	-3
16.9144	149185	-2
15.3636	135507	-1
13.8698	122332	0
12.3905	109284	1
11.0227	97220	2
10.0617	88744	3
9.3882	82804	4
8.6457	76255	6
8.288	73100	7
7.9481	70102	8
7.8408	69156	9
7.6991	67906	10
