# Supplementary material for: Spatial control of the APC/C ensures the rapid degradation of cyclin B1
Source: EMBO J. 2024 Aug 14;43(19):4324–55. doi: 10.1038/s44318-024-00194-2 (PMC11445581; doi:10.1038/s44318-024-00194-2)
Supplement: Supplementary file 9 — Source data Fig. 5 [file 44318_2024_194_MOESM9_ESM.zip › Figure 5/Fig5 AB/CycBWT/C2-4643_MaxCrop - 211012 - Position 6_B.txt]

C2-4643_MaxCrop - 211012 - Position 6_B
Mean	RID	Frame
19.8254	174860	-69
20.7771	183254	-68
21.0331	185512	-67
21.8799	192981	-66
22.1206	195104	-65
21.9849	193907	-64
21.4556	189238	-63
20.9875	185110	-62
21.3636	188427	-61
21.2407	187343	-60
21.3151	187999	-59
21.7383	191732	-58
22.2515	196258	-57
22.0864	194802	-56
22.2551	196290	-55
22.3528	197152	-54
22.1178	195079	-53
21.6145	190640	-52
21.9891	193944	-51
22.272	196439	-50
21.9074	193223	-49
22.259	196324	-48
21.9112	193257	-47
22.4498	198007	-46
22.405	197612	-45
22.5236	198658	-44
21.9358	193474	-43
22.285	196554	-42
22.0297	194302	-41
21.9888	193941	-40
21.6278	190757	-39
21.7172	191546	-38
21.6398	190863	-37
21.5033	189659	-36
21.0857	185976	-35
21.2885	187765	-34
20.7693	183185	-33
20.6833	182427	-32
20.3897	179837	-31
19.9676	176114	-30
20.0205	176581	-29
19.7531	174222	-28
19.5968	172844	-27
19.5952	172830	-26
19.5184	172152	-25
19.6429	173250	-24
19.4095	171192	-23
19.2734	169991	-22
19.2019	169361	-21
19.0831	168313	-20
18.9807	167410	-19
19.2116	169446	-18
19.1041	168498	-17
19.1431	168842	-16
18.862	166363	-15
18.4517	162744	-14
18.4964	163138	-13
18.0908	159561	-12
17.5633	154908	-11
16.8249	148396	-10
16.4853	145400	-9
16.0749	141781	-8
15.2721	134700	-7
14.4551	127494	-6
13.8249	121936	-5
13.0947	115495	-4
11.1651	98476	-2
10.1981	89947	-1
9.2288	81398	0
8.4005	74092	1
7.8583	69310	2
7.4621	65816	3
7.2821	64228	4
7.0244	61955	5
6.7684	59697	6
6.7285	59345	7
6.5656	57909	8
6.4685	57052	9
6.5952	58170	10
6.3897	56357	11
6.317	55716	12
6.3065	55623	13
6.2502	55127	14
6.3048	55608	15
6.2289	54939	16
6.2849	55433	17
6.2759	55353	18
6.3866	56330	19
6.2853	55436	20
6.1188	53968	21
