# Supplementary material for: Spatial control of the APC/C ensures the rapid degradation of cyclin B1
Source: EMBO J. 2024 Aug 14;43(19):4324–55. doi: 10.1038/s44318-024-00194-2 (PMC11445581; doi:10.1038/s44318-024-00194-2)
Supplement: Supplementary file 9 — Source data Fig. 5 [file 44318_2024_194_MOESM9_ESM.zip › Figure 5/Fig5 AB/CycBWT/C2-4643_Max - 4643_8_210923.txt]

C2-4643_Max - 4643_8
Mean	RID	Frame
16.7943	148126	-23
16.6298	146675	-22
16.6028	146437	-21
16.5313	145806	-20
16.4713	145277	-19
16.495	145486	-18
16.1407	142361	-17
16.3113	143866	-16
16.307	143828	-15
16.1023	142022	-14
16.2535	143356	-13
16.0426	141496	-12
16.1096	142087	-11
15.9866	141002	-10
15.3978	135809	-9
15.2922	134877	-8
14.6062	128827	-7
13.7618	121379	-6
13.0832	115394	-5
12.3187	108651	-4
11.6713	102941	-3
11.2761	99455	-2
10.7146	94503	-1
10.1746	89740	0
9.651	85122	1
9.3126	82137	2
9.0591	79901	3
8.5115	75071	4
8.44	74441	5
8.1982	72308	6
8.0592	71082	7
7.9091	69758	8
7.7745	68571	9
7.677	67711	10
7.5145	66278	11
7.3378	64719	12
