# Supplementary material for: Spatial control of the APC/C ensures the rapid degradation of cyclin B1
Source: EMBO J. 2024 Aug 14;43(19):4324–55. doi: 10.1038/s44318-024-00194-2 (PMC11445581; doi:10.1038/s44318-024-00194-2)
Supplement: Supplementary file 9 — Source data Fig. 5 [file 44318_2024_194_MOESM9_ESM.zip › Figure 5/Fig5 AB/CycBWT/C1-4643_Max - 4643_8_210923.txt]

C1-4643_Max - 4643_8
Mean	RID	Frame
31.8438	280862	-23
31.3456	276468	-22
31.3226	276265	-21
30.9977	273400	-20
30.6808	270605	-19
30.9096	272623	-18
30.6899	270685	-17
30.8333	271950	-16
30.802	271674	-15
30.8126	271767	-14
30.6646	270462	-13
30.1365	265804	-12
30.2506	266810	-11
30.0743	265255	-10
29.4666	259895	-9
28.9153	255033	-8
27.932	246360	-7
27.0743	238795	-6
26.062	229867	-5
25.4569	224530	-4
24.4017	215223	-3
24.6956	217815	-2
24.0532	212149	-1
23.6054	208200	0
23.3615	206048	1
22.7498	200653	2
22.3966	197538	3
21.8014	192288	4
21.5035	189661	5
21.1112	186201	6
20.478	180616	7
19.8483	175062	8
19.2145	169472	9
18.6443	164443	10
17.9569	158380	11
17.1162	150965	12
