# Supplementary material for: Spatial control of the APC/C ensures the rapid degradation of cyclin B1
Source: EMBO J. 2024 Aug 14;43(19):4324–55. doi: 10.1038/s44318-024-00194-2 (PMC11445581; doi:10.1038/s44318-024-00194-2)
Supplement: Supplementary file 9 — Source data Fig. 5 [file 44318_2024_194_MOESM9_ESM.zip › Figure 5/Fig5 AB/CycBWT/C1-4643_Max - 4643_Pos1_210922_A.txt]

C1-4643_Max - 4643 - Position 1.Project Maximum Z.crop
Mean	RID	Frame
21.4113	188848	-50
21.0722	185857	-49
20.5297	181072	-48
20.4584	180443	-47
20.5236	181018	-46
20.2574	178670	-45
20.3304	179314	-44
19.9593	176041	-43
20.0813	177117	-42
20.1468	177695	-41
20.0512	176852	-40
19.7655	174332	-39
19.8798	175340	-38
20.1134	177400	-37
19.8493	175071	-36
19.6539	173347	-35
19.5019	172007	-34
19.6628	173426	-33
19.6653	173448	-32
19.8235	174843	-31
19.462	171655	-30
19.463	171664	-29
19.5744	172646	-28
19.4669	171698	-27
19.4726	171748	-26
19.3036	170258	-25
19.2693	169955	-24
19.1041	168498	-23
19.269	169953	-22
19.2409	169705	-21
19.1797	169165	-20
18.9119	166803	-19
18.9833	167433	-18
18.9917	167507	-17
18.7435	165318	-16
18.8103	165907	-15
18.4878	163062	-14
18.3613	161947	-13
18.1756	160309	-12
17.9322	158162	-11
17.3391	152931	-10
17.1811	151537	-9
16.9051	149103	-8
16.4794	145348	-7
16.2003	142887	-6
16.0531	141588	-5
15.6263	137824	-4
15.1499	133622	-3
14.7612	130194	-2
14.6133	128889	-1
14.277	125923	0
13.7985	121703	1
13.5892	119857	2
13.3895	118095	3
13.069	115269	4
12.7383	112352	5
12.6229	111334	6
12.2046	107645	7
11.9502	105401	8
11.4158	100687	9
