# Supplementary material for: Spatial control of the APC/C ensures the rapid degradation of cyclin B1
Source: EMBO J. 2024 Aug 14;43(19):4324–55. doi: 10.1038/s44318-024-00194-2 (PMC11445581; doi:10.1038/s44318-024-00194-2)
Supplement: Supplementary file 9 — Source data Fig. 5 [file 44318_2024_194_MOESM9_ESM.zip › Figure 5/Fig5 AB/CycBWT/C1-4643_Max - 4643_5_210923.txt]

C1-4643_Max - 4643_5
Mean	RID	Frame
21.4865	189511	-46
21.9315	193436	-45
22.0501	194482	-44
22.3222	196882	-43
22.8795	201797	-42
23.2994	205501	-41
23.0982	203726	-40
23.3414	205871	-39
22.8696	201710	-38
22.8534	201567	-37
22.359	197206	-36
22.0383	194378	-35
21.9463	193566	-34
22.4693	198179	-33
22.4137	197689	-32
23.1761	204413	-31
23.3554	205995	-30
23.348	205929	-29
23.5063	207326	-28
23.6261	208382	-27
23.5141	207394	-26
23.2785	205316	-25
23.1868	204508	-24
23.1571	204246	-23
23.4356	206702	-22
23.2757	205292	-21
23.5095	207354	-20
23.2974	205483	-19
23.1478	204164	-18
23.2066	204682	-17
23.2389	204967	-16
23.3032	205534	-15
23.3076	205573	-14
23.0322	203144	-13
22.8533	201566	-12
22.6146	199461	-11
22.6748	199992	-10
22.7128	200327	-9
22.7859	200972	-8
22.2655	196382	-7
22.2573	196309	-6
21.6991	191386	-5
21.2838	187723	-4
20.5702	181429	-3
19.7023	173774	-2
18.5851	163921	-1
17.9537	158352	0
17.1397	151172	1
16.4998	145528	2
15.9009	140246	3
15.3638	135509	4
14.9937	132244	6
14.4035	127039	7
13.9235	122805	8
13.2943	117256	9
12.4924	110183	10
