# Supplementary material for: Spatial control of the APC/C ensures the rapid degradation of cyclin B1
Source: EMBO J. 2024 Aug 14;43(19):4324–55. doi: 10.1038/s44318-024-00194-2 (PMC11445581; doi:10.1038/s44318-024-00194-2)
Supplement: Supplementary file 9 — Source data Fig. 5 [file 44318_2024_194_MOESM9_ESM.zip › Figure 5/Fig5 AB/CycBWT/C1-4643_MaxCrop - 211012 - Position 1.txt]

C1-4643_MaxCrop - 211012 - Position 1
Mean	RID	Frame
15.9243	140452	-41
16.1222	142198	-40
16.2976	143745	-39
15.9955	141080	-38
16.1904	142799	-37
16.3778	144452	-36
16.0678	141718	-35
16.1781	142691	-34
16.1855	142756	-33
16.201	142893	-32
16.2541	143361	-31
16.3629	144321	-30
16.3391	144111	-29
16.2766	143560	-28
16.2456	143286	-27
16.3864	144528	-26
16.2228	143085	-25
16.1502	142445	-24
16.161	142540	-23
16.1447	142396	-22
16.1501	142444	-21
15.8717	139988	-20
15.8935	140181	-19
15.7134	138592	-18
15.6669	138182	-17
15.4349	136136	-16
15.3246	135163	-15
15.5562	137206	-14
15.4112	135927	-13
15.4279	136074	-12
15.2839	134804	-11
15.0253	132523	-10
14.6759	129441	-9
14.4416	127375	-8
14.044	123868	-7
13.8105	121809	-6
13.5803	119778	-5
13.2842	117167	-4
12.7718	112647	-3
12.527	110488	-2
12.2654	108181	-1
11.958	105470	0
11.8126	104187	1
11.4541	101025	2
11.301	99675	3
11.1655	98480	4
10.801	95265	5
10.7989	95246	6
10.3862	91606	7
10.3429	91224	8
9.999	88191	9
9.8923	87250	10
9.7937	86380	11
9.2566	81643	12
9.1483	80688	13
8.9766	79174	14
8.8895	78405	15
8.9508	78946	16
