# Supplementary material for: Spatial control of the APC/C ensures the rapid degradation of cyclin B1
Source: EMBO J. 2024 Aug 14;43(19):4324–55. doi: 10.1038/s44318-024-00194-2 (PMC11445581; doi:10.1038/s44318-024-00194-2)
Supplement: Supplementary file 9 — Source data Fig. 5 [file 44318_2024_194_MOESM9_ESM.zip › Figure 5/Fig5 AB/CycBWT/C2-4643_MaxCrop - 211012 - Position 3.txt]

C2-4643_MaxCrop - 211012 - Position 3
Mean	RID	Frame
24.6798	217676	-53
25.2459	222669	-52
25.2627	222817	-51
25.5662	225494	-50
25.6585	226308	-49
25.444	224416	-48
25.4263	224260	-47
26.4551	233334	-46
26.0345	229624	-45
25.5973	225768	-44
24.9286	219870	-43
24.9875	220390	-42
25.2027	222288	-41
25.3415	223512	-40
25.5122	225018	-39
25.6905	226590	-38
26.0999	230201	-37
26.0005	229324	-36
26.5266	233965	-35
26.6213	234800	-34
26.4915	233655	-33
26.7204	235674	-32
26.745	235891	-31
26.6511	235063	-30
26.7867	236259	-29
26.6998	235492	-28
26.6511	235063	-27
26.576	234400	-26
26.4372	233176	-25
26.5908	234531	-24
26.6416	234979	-23
26.3045	232006	-22
26.3844	232710	-21
26.3187	232131	-20
26.2611	231623	-19
25.7906	227473	-18
25.6211	225978	-17
25.5492	225344	-16
24.9643	220185	-15
24.5751	216752	-14
23.495	207226	-13
22.3291	196943	-12
21.2552	187471	-11
20.5243	181024	-10
19.5574	172496	-9
18.4389	162631	-8
17.1882	151600	-7
16.1698	142618	-6
15.0346	132605	-5
14.2506	125690	-4
13.1851	116293	-3
12.2815	108323	-2
11.6362	102631	-1
10.892	96067	0
10.2578	90474	1
9.7133	85671	2
9.332	82308	3
9.0383	79718	4
8.6054	75900	5
8.3599	73734	6
8.1065	71499	7
8.0447	70954	8
7.8859	69554	9
7.9205	69859	10
7.8861	69555	11
7.6495	67469	12
7.6634	67591	13
7.4257	65495	14
7.3969	65241	15
7.506	66203	16
