# Supplementary material for: Spatial control of the APC/C ensures the rapid degradation of cyclin B1
Source: EMBO J. 2024 Aug 14;43(19):4324–55. doi: 10.1038/s44318-024-00194-2 (PMC11445581; doi:10.1038/s44318-024-00194-2)
Supplement: Supplementary file 9 — Source data Fig. 5 [file 44318_2024_194_MOESM9_ESM.zip › Figure 5/Fig5 AB/CycBWT/C1-4643_Max - 4643_2_210923.txt]

C1-4643_Max - 4643_2
Mean	RID	Frame
24.1977	213424	-56
24.0289	211935	-55
23.9588	211317	-54
23.8559	210409	-53
23.7122	209142	-52
23.8616	210459	-51
23.1616	204285	-50
22.073	194684	-49
21.9875	193930	-48
22.3506	197132	-47
22.044	194428	-46
22.3189	196853	-45
22.6219	199525	-44
22.7431	200594	-43
22.6074	199397	-42
22.432	197850	-41
22.6239	199543	-40
22.6289	199587	-39
22.2822	196529	-38
22.407	197630	-37
22.7217	200405	-36
22.6006	199337	-35
22.5943	199282	-34
22.4363	197888	-33
22.4568	198069	-32
22.4484	197995	-31
22.932	202260	-30
22.7586	200731	-29
22.8278	201341	-28
23.1781	204431	-27
23.0939	203688	-26
23.131	204015	-25
23.4017	206403	-24
23.6265	208386	-23
23.477	207067	-22
23.6531	208620	-21
23.5805	207980	-20
23.4954	207229	-19
23.4697	207003	-18
23.47	207005	-17
23.3837	206244	-16
23.4113	206488	-15
23.671	208778	-14
23.2019	204641	-13
23.187	204509	-12
23.0287	203113	-11
23.0171	203011	-10
22.4947	198403	-9
22.2447	196198	-8
21.5948	190466	-7
21.1329	186392	-6
20.5709	181435	-5
20.2646	178734	-4
19.6795	173573	-3
19.1001	168463	-2
18.6666	164639	-1
18.2196	160697	0
17.8456	157398	1
17.3766	153262	2
17.1585	151338	3
16.7415	147660	4
16.4796	145350	5
15.9991	141112	6
15.8027	139380	7
