# Supplementary material for: Spatial control of the APC/C ensures the rapid degradation of cyclin B1
Source: EMBO J. 2024 Aug 14;43(19):4324–55. doi: 10.1038/s44318-024-00194-2 (PMC11445581; doi:10.1038/s44318-024-00194-2)
Supplement: Supplementary file 9 — Source data Fig. 5 [file 44318_2024_194_MOESM9_ESM.zip › Figure 5/Fig5 AB/CycBWT/C2-4643_MaxCrop - 211012 - Position 2.txt]

C2-4643_MaxCrop - 211012 - Position 2
Mean	RID	Frame
20.6062	181747	-26
20.9136	184458	-25
20.6576	182200	-24
20.3636	179607	-23
20.4218	180120	-22
20.5034	180840	-21
20.3972	179903	-20
20.1375	177613	-19
20.1992	178157	-18
19.9501	175960	-17
20.163	177838	-16
19.984	176259	-15
19.7241	173967	-14
19.1932	169284	-13
18.6622	164601	-12
17.9254	158102	-11
16.8553	148664	-10
15.8906	140155	-9
14.9214	131607	-8
14.4765	127683	-7
13.6234	120158	-6
12.8426	113272	-5
12.2571	108108	-4
11.6683	102914	-3
10.9185	96301	-2
10.4834	92464	-1
9.7444	85946	0
9.4762	83580	1
9.0449	79776	2
8.7365	77056	3
8.2229	72526	4
7.9376	70010	5
7.6333	67326	6
7.4304	65536	7
7.1567	63122	8
7.0926	62557	9
6.9271	61097	10
6.8655	60554	11
6.5316	57609	12
6.5418	57699	13
