# Supplementary material for: Spatial control of the APC/C ensures the rapid degradation of cyclin B1
Source: EMBO J. 2024 Aug 14;43(19):4324–55. doi: 10.1038/s44318-024-00194-2 (PMC11445581; doi:10.1038/s44318-024-00194-2)
Supplement: Supplementary file 9 — Source data Fig. 5 [file 44318_2024_194_MOESM9_ESM.zip › Figure 5/Fig5 AB/CycBWT/C1-4643_MaxCrop - 211012 - Position 2.txt]

C1-4643_MaxCrop - 211012 - Position 2
Mean	RID	Frame
33.2478	293246	-26
33.55	295911	-25
33.5417	295838	-24
32.9934	291002	-23
32.7763	289087	-22
33.1974	292801	-21
33.1412	292305	-20
32.6456	287934	-19
32.6121	287639	-18
31.8865	281239	-17
32.7158	288553	-16
32.24	284357	-15
31.7427	279971	-14
31.1558	274794	-13
30.4823	268854	-12
29.6976	261933	-11
28.6935	253077	-10
27.8133	245313	-9
27.0795	238841	-8
26.8032	236404	-7
25.8615	228098	-6
25.1998	222262	-5
24.2118	213548	-4
23.6802	208859	-3
22.7741	200868	-2
21.9285	193409	-1
21.6524	190974	0
21.1133	186219	1
20.4422	180300	2
19.6312	173147	3
19.0082	167652	4
18.5622	163719	5
17.6822	155957	6
16.9947	149893	7
16.1797	142705	8
15.4006	135833	9
14.5519	128348	10
13.9924	123413	11
12.7878	112788	12
12.3714	109116	13
