# Supplementary material for: Spatial control of the APC/C ensures the rapid degradation of cyclin B1
Source: EMBO J. 2024 Aug 14;43(19):4324–55. doi: 10.1038/s44318-024-00194-2 (PMC11445581; doi:10.1038/s44318-024-00194-2)
Supplement: Supplementary file 9 — Source data Fig. 5 [file 44318_2024_194_MOESM9_ESM.zip › Figure 5/Fig5 AB/CycBWT/C2-4643_Max - 4643_Pos1_210922_A.txt]

C2-4643_Max - 4643 - Position 1.Project Maximum Z.crop
Mean	RID	Frame
35.1615	310124	-50
34.0206	300062	-49
33.6714	296982	-48
33.3687	294312	-47
33.5851	296221	-46
32.9728	290820	-45
33.0112	291159	-44
32.656	288026	-43
32.4202	285946	-42
32.0938	283067	-41
32.0243	282454	-40
31.6635	279272	-39
31.1296	274563	-38
33.5005	295474	-37
33.0364	291381	-36
32.7019	288431	-35
32.1726	283762	-34
32.1999	284003	-33
32.521	286835	-32
32.3692	285496	-31
32.0832	282974	-30
32.0027	282264	-29
32.5243	286864	-28
32.2008	284011	-27
32.127	283360	-26
31.6756	279379	-25
31.4781	277637	-24
31.0602	273951	-23
30.9895	273327	-22
30.6641	270457	-21
30.5027	269034	-20
29.761	262492	-19
29.8821	263560	-18
29.5246	260407	-17
28.6551	252738	-16
28.5653	251946	-15
27.8212	245383	-14
27.4641	242233	-13
26.4007	232854	-12
25.5929	225729	-11
24.3671	214918	-10
23.1863	204503	-9
22.1075	194988	-8
20.6427	182069	-7
19.5834	172726	-6
18.4882	163066	-5
17.1354	151134	-4
16.0364	141441	-3
14.9624	131968	-2
14.2014	125256	-1
13.2671	117016	0
12.2375	107935	1
11.4785	101240	2
10.8532	95725	3
10.5146	92739	4
10.1811	89797	5
10.0813	88917	6
9.9025	87340	7
9.8296	86697	8
9.7985	86423	9
