# Supplementary material for: Spatial control of the APC/C ensures the rapid degradation of cyclin B1
Source: EMBO J. 2024 Aug 14;43(19):4324–55. doi: 10.1038/s44318-024-00194-2 (PMC11445581; doi:10.1038/s44318-024-00194-2)
Supplement: Supplementary file 9 — Source data Fig. 5 [file 44318_2024_194_MOESM9_ESM.zip › Figure 5/Fig5 AB/CycBWT/C1-4643_MaxCrop - 211012 - Position 3.txt]

C1-4643_MaxCrop - 211012 - Position 3
Mean	RID	Frame
23.9697	211413	-53
24.2459	213849	-52
24.626	217201	-51
24.7206	218036	-50
24.8483	219162	-49
24.2507	213891	-48
24.8166	218882	-47
25.851	228006	-46
25.5222	225106	-45
24.8334	219031	-44
24.5061	216144	-43
24.3312	214601	-42
24.76	218383	-41
24.7662	218438	-40
24.9678	220216	-39
25.2305	222533	-38
25.161	221920	-37
25.3687	223752	-36
25.6824	226519	-35
25.6837	226530	-34
25.7868	227440	-33
26.0646	229890	-32
26.0627	229873	-31
26.3002	231968	-30
26.0361	229638	-29
26.1266	230437	-28
26.3643	232533	-27
26.2176	231239	-26
26.1065	230259	-25
26.2626	231636	-24
26.4003	232851	-23
26.1102	230292	-22
26.2226	231283	-21
26.3656	232545	-20
26.1963	231051	-19
25.8132	227672	-18
26.0066	229378	-17
25.8357	227871	-16
25.46	224557	-15
25.1511	221833	-14
24.3375	214657	-13
23.9976	211659	-12
23.2206	204806	-11
23.1825	204470	-10
22.8408	201456	-9
22.2778	196490	-8
21.5495	190067	-7
20.9808	185051	-6
20.5039	180844	-5
19.9409	175879	-4
19.4223	171305	-3
18.8748	166476	-2
18.377	162085	-1
17.7001	156115	0
17.4341	153769	1
16.9986	149928	2
16.5153	145665	3
15.9632	140795	4
15.5234	136916	5
15.2973	134922	6
14.7176	129809	7
14.1073	124426	8
13.8421	122087	9
13.3452	117705	10
13.0029	114686	11
12.5274	110492	12
11.8884	104856	13
11.5356	101744	14
11.2892	99571	15
11.124	98114	16
