# Supplementary material for: Spatial control of the APC/C ensures the rapid degradation of cyclin B1
Source: EMBO J. 2024 Aug 14;43(19):4324–55. doi: 10.1038/s44318-024-00194-2 (PMC11445581; doi:10.1038/s44318-024-00194-2)
Supplement: Supplementary file 9 — Source data Fig. 5 [file 44318_2024_194_MOESM9_ESM.zip › Figure 5/Fig5 AB/CycBWT/C1-4643_MaxCrop - 211012 - Position 7.txt]

C1-4643_MaxCrop - 211012 - Position 7
Mean	RID	Frame
28.6391	252597	-20
28.0595	247485	-19
27.2684	240507	-18
26.7735	236142	-17
26.0392	229666	-16
25.573	225554	-15
25.1977	222244	-14
24.5913	216895	-13
24.2201	213621	-12
23.4093	206470	-11
23.1262	203973	-10
22.4783	198259	-9
22.119	195090	-8
21.7662	191978	-7
21.3503	188310	-6
20.6115	181793	-5
20.0879	177175	-4
19.5755	172656	-3
19.3058	170277	-2
19.0184	167742	-1
18.5048	163212	0
18.1239	159853	1
17.8073	157060	2
17.5757	155018	3
17.3554	153075	4
17.0025	149962	5
16.5474	145948	6
16.459	145168	7
16.0117	141223	8
15.5413	137074	9
15.1121	133289	10
14.4991	127882	11
13.9461	123005	12
