# Supplementary material for: Spatial control of the APC/C ensures the rapid degradation of cyclin B1
Source: EMBO J. 2024 Aug 14;43(19):4324–55. doi: 10.1038/s44318-024-00194-2 (PMC11445581; doi:10.1038/s44318-024-00194-2)
Supplement: Supplementary file 9 — Source data Fig. 5 [file 44318_2024_194_MOESM9_ESM.zip › Figure 5/Fig5 AB/CycBWT/C1-4643_MaxCrop - 211012 - Position 6_B.txt]

C1-4643_MaxCrop - 211012 - Position 6_B
Mean	RID	Frame
10.9717	96770	-69
11.3595	100191	-68
11.3459	100071	-67
11.8514	104529	-66
11.7438	103580	-65
11.8475	104495	-64
11.4752	101211	-63
11.5927	102248	-62
11.6594	102836	-61
11.6524	102774	-60
11.8107	104170	-59
11.9347	105264	-58
12.0653	106416	-57
12.06	106369	-56
12.1484	107149	-55
12.3312	108761	-54
12.0554	106329	-53
11.9367	105282	-52
12.1288	106976	-51
12.2379	107938	-50
12.1938	107549	-49
12.1889	107506	-48
12.2766	108280	-47
12.4432	109749	-46
12.3663	109071	-45
12.4227	109568	-44
12.0851	106591	-43
12.3211	108672	-42
12.2974	108463	-41
12.309	108565	-40
12.2359	107921	-39
12.2129	107718	-38
12.0788	106535	-37
12.1711	107349	-36
12.0468	106253	-35
12.0236	106048	-34
12.1261	106952	-33
12.0701	106458	-32
12.0444	106232	-31
11.9522	105418	-30
11.8778	104762	-29
11.8556	104566	-28
11.77	103811	-27
11.7113	103294	-26
11.8333	104370	-25
11.8941	104906	-24
11.8505	104521	-23
11.8286	104328	-22
11.7759	103863	-21
11.5571	101934	-20
11.6507	102759	-19
11.8421	104447	-18
11.6511	102763	-17
11.6973	103170	-16
11.5514	101883	-15
11.4867	101313	-14
11.2983	99651	-13
11.4295	100808	-12
11.4313	100824	-11
11.1027	97926	-10
10.9408	96498	-9
10.9692	96748	-8
10.7257	94601	-7
10.7288	94628	-6
10.408	91799	-5
10.3243	91060	-4
9.8793	87135	-2
9.6239	84883	-1
9.4107	83002	0
9.4492	83342	1
9.2071	81207	2
9.0524	79842	3
8.9861	79257	4
8.9271	78737	5
8.7488	77164	6
8.7217	76925	7
8.3768	73883	8
8.2912	73128	9
8.1619	71988	10
8.1553	71930	11
7.7978	68777	12
7.652	67491	13
7.5949	66987	14
7.5346	66455	15
7.7245	68130	16
7.5939	66978	17
7.5248	66369	18
7.4774	65951	19
7.3341	64687	20
7.1829	63353	21
