# Supplementary material for: Spatial control of the APC/C ensures the rapid degradation of cyclin B1
Source: EMBO J. 2024 Aug 14;43(19):4324–55. doi: 10.1038/s44318-024-00194-2 (PMC11445581; doi:10.1038/s44318-024-00194-2)
Supplement: Supplementary file 9 — Source data Fig. 5 [file 44318_2024_194_MOESM9_ESM.zip › Figure 5/Fig5 AB/CycBWT/C2-4643_MaxCrop - 211012 - Position 7.txt]

C2-4643_MaxCrop - 211012 - Position 7
Mean	RID	Frame
36.6807	323524	-20
35.0916	309508	-19
32.9685	290782	-18
31.2612	275724	-17
29.3201	258603	-16
27.9828	246808	-15
26.1601	230732	-14
24.8811	219451	-13
23.4839	207128	-12
21.9636	193719	-11
20.7619	183120	-10
19.4946	171942	-9
18.3808	162119	-8
17.4305	153737	-7
16.168	142602	-6
15.0841	133042	-5
14.0895	124269	-4
13.2027	116448	-3
12.1291	106979	-2
11.2406	99142	-1
10.412	91834	0
9.8579	86947	1
9.2093	81226	2
8.674	76505	3
8.4176	74243	4
8.0537	71034	5
7.7669	68504	6
7.618	67191	7
7.5347	66456	8
7.2583	64018	9
7.1071	62685	10
6.999	61731	11
6.8557	60467	12
