# Supplementary material for: Spatial control of the APC/C ensures the rapid degradation of cyclin B1
Source: EMBO J. 2024 Aug 14;43(19):4324–55. doi: 10.1038/s44318-024-00194-2 (PMC11445581; doi:10.1038/s44318-024-00194-2)
Supplement: Supplementary file 9 — Source data Fig. 5 [file 44318_2024_194_MOESM9_ESM.zip › Figure 5/Fig5 AB/CycBWT/C2-4643_Max - 4643_2_210923.txt]

C2-4643_Max - 4643_2
Mean	RID	Frame
18.0287	159013	-56
18.0749	159421	-55
18.1943	160474	-54
18.0634	159319	-53
17.8638	157559	-52
17.6272	155472	-51
17.3904	153383	-50
16.9306	149328	-49
17.0125	150050	-48
17.1205	151003	-47
17.1387	151163	-46
17.1473	151239	-45
17.1201	150999	-44
17.2	151704	-43
16.983	149790	-42
16.9028	149083	-41
17.0328	150229	-40
17.1688	151429	-39
16.8181	148336	-38
16.8915	148983	-37
17.0083	150013	-36
17.0893	150728	-35
17.0799	150645	-34
16.7912	148098	-33
16.8808	148889	-32
16.7723	147932	-31
17.0332	150233	-30
17.0918	150750	-29
17.0134	150058	-28
17.0951	150779	-27
17.2401	152058	-26
17.5113	154450	-25
17.5514	154803	-24
17.5482	154775	-23
17.4685	154072	-22
17.6765	155907	-21
17.5262	154581	-20
17.4229	153670	-19
17.4061	153522	-18
17.4747	154127	-17
17.6134	155350	-16
17.3628	153140	-15
17.4268	153704	-14
17.2837	152442	-13
17.1306	151092	-12
17.1323	151107	-11
16.7613	147835	-10
16.4645	145217	-9
15.9744	140894	-8
15.3649	135518	-7
14.7433	130036	-6
13.8712	122344	-5
13.2466	116835	-4
12.6536	111605	-3
12.1107	106816	-2
11.2807	99496	-1
10.9154	96274	0
10.5321	92893	1
10.0363	88520	2
9.7609	86091	3
9.2108	81239	4
9.0943	80212	5
8.852	78075	6
8.8023	77636	7
