# Supplementary material for: Spatial control of the APC/C ensures the rapid degradation of cyclin B1
Source: EMBO J. 2024 Aug 14;43(19):4324–55. doi: 10.1038/s44318-024-00194-2 (PMC11445581; doi:10.1038/s44318-024-00194-2)
Supplement: Supplementary file 10 — Source data Fig. 6 [file 44318_2024_194_MOESM10_ESM.zip]

Archive with 984 entries (976 files):
- Figure 6/
- __MACOSX/._Figure 6
- Figure 6/Fig 6AB/
- __MACOSX/Figure 6/._Fig 6AB
- Figure 6/Statistics_Fig5n6.xlsx
- __MACOSX/Figure 6/._Statistics_Fig5n6.xlsx
- Figure 6/Fig 6D/
- __MACOSX/Figure 6/._Fig 6D
- Figure 6/Fig 6C/
- __MACOSX/Figure 6/._Fig 6C
- Figure 6/Fig 6AB/WT cyclin B1 and APC2 western blot.tif
- __MACOSX/Figure 6/Fig 6AB/._WT cyclin B1 and APC2 western blot.tif
- Figure 6/Fig 6AB/D9 cyclin B1 and APC2 western blot.tif
- __MACOSX/Figure 6/Fig 6AB/._D9 cyclin B1 and APC2 western blot.tif
- Figure 6/Fig 6AB/Fig6A_SEC.xlsx
- __MACOSX/Figure 6/Fig 6AB/._Fig6A_SEC.xlsx
- Figure 6/Fig 6D/RawData_LeftPanel/
- __MACOSX/Figure 6/Fig 6D/._RawData_LeftPanel
- Figure 6/Fig 6D/RawData_MiddlePanel/
- __MACOSX/Figure 6/Fig 6D/._RawData_MiddlePanel
- Figure 6/Fig 6D/README.rtf
- __MACOSX/Figure 6/Fig 6D/._README.rtf
- Figure 6/Fig 6D/MAX_220717.sld - 220617_4816 - 5-1.tif
- __MACOSX/Figure 6/Fig 6D/._MAX_220717.sld - 220617_4816 - 5-1.tif
- Figure 6/Fig 6C/RawData_MiddlePanel/
- __MACOSX/Figure 6/Fig 6C/._RawData_MiddlePanel
- Figure 6/Fig 6C/MAX_4740.sld - 211014 - Position 1-1.tif
- __MACOSX/Figure 6/Fig 6C/._MAX_4740.sld - 211014 - Position 1-1.tif
- Figure 6/Fig 6C/README.rtf
- __MACOSX/Figure 6/Fig 6C/._README.rtf
- Figure 6/Fig 6C/RawData_RightPanel/
- __MACOSX/Figure 6/Fig 6C/._RawData_RightPanel
- Figure 6/Fig 6D/RawData_LeftPanel/C2_Analyzed_-220613_MAx - 220613 - Position 6.Project Maximum Z.crop.txt
- __MACOSX/Figure 6/Fig 6D/RawData_LeftPanel/._C2_Analyzed_-220613_MAx - 220613 - Position 6.Project Maximum Z.crop.txt
- Figure 6/Fig 6D/RawData_LeftPanel/C1_Analyzed_-220614_Max - 220614 - Position 1.Project Maximum Z.crop.txt
- __MACOSX/Figure 6/Fig 6D/RawData_LeftPanel/._C1_Analyzed_-220614_Max - 220614 - Position 1.Project Maximum Z.crop.txt
- Figure 6/Fig 6D/RawData_LeftPanel/C2_Analyzed_-220616_Max - 220616 - Position 2.Project Maximum Z.crop.txt
- __MACOSX/Figure 6/Fig 6D/RawData_LeftPanel/._C2_Analyzed_-220616_Max - 220616 - Position 2.Project Maximum Z.crop.txt
- Figure 6/Fig 6D/RawData_LeftPanel/C1_Analyzed_-220613_MAx - 220613 - Position 2.Project Maximum Z.crop.txt
- __MACOSX/Figure 6/Fig 6D/RawData_LeftPanel/._C1_Analyzed_-220613_MAx - 220613 - Position 2.Project Maximum Z.crop.txt
- Figure 6/Fig 6D/RawData_LeftPanel/C1_Analyzed_-220616_Max - 220616 - Position 6.Project Maximum Z.crop.txt
- __MACOSX/Figure 6/Fig 6D/RawData_LeftPanel/._C1_Analyzed_-220616_Max - 220616 - Position 6.Project Maximum Z.crop.txt
- Figure 6/Fig 6D/RawData_LeftPanel/C1_Analyzed_-220616_Max - 220616 - Position 1.Project Maximum Z.crop.txt
- __MACOSX/Figure 6/Fig 6D/RawData_LeftPanel/._C1_Analyzed_-220616_Max - 220616 - Position 1.Project Maximum Z.crop.txt
- Figure 6/Fig 6D/RawData_LeftPanel/C1_Analyzed_-220617_Max - 220617 - Position 3.Project Maximum Z.crop.txt
- __MACOSX/Figure 6/Fig 6D/RawData_LeftPanel/._C1_Analyzed_-220617_Max - 220617 - Position 3.Project Maximum Z.crop.txt
- Figure 6/Fig 6D/RawData_LeftPanel/C2_Analyzed_-220614_Max - 220614 - Position 2.Project Maximum Z.crop.txt
- __MACOSX/Figure 6/Fig 6D/RawData_LeftPanel/._C2_Analyzed_-220614_Max - 220614 - Position 2.Project Maximum Z.crop.txt
- Figure 6/Fig 6D/RawData_LeftPanel/C1_Analyzed_-220613_MAx - 220613 - Position 5.Project Maximum Z.crop.txt
- __MACOSX/Figure 6/Fig 6D/RawData_LeftPanel/._C1_Analyzed_-220613_MAx - 220613 - Position 5.Project Maximum Z.crop.txt
- Figure 6/Fig 6D/RawData_LeftPanel/C2_Analyzed_-220616_Max - 220616 - Position 5.Project Maximum Z.crop.txt
- __MACOSX/Figure 6/Fig 6D/RawData_LeftPanel/._C2_Analyzed_-220616_Max - 220616 - Position 5.Project Maximum Z.crop.txt
- Figure 6/Fig 6D/RawData_LeftPanel/C1_Analyzed_-220614_Max - 220614 - Position 6.Project Maximum Z.crop.txt
- __MACOSX/Figure 6/Fig 6D/RawData_LeftPanel/._C1_Analyzed_-220614_Max - 220614 - Position 6.Project Maximum Z.crop.txt
- Figure 6/Fig 6D/RawData_LeftPanel/C2_Analyzed_-220617_Max - 220617 - Position 7.Project Maximum Z.crop.txt
- __MACOSX/Figure 6/Fig 6D/RawData_LeftPanel/._C2_Analyzed_-220617_Max - 220617 - Position 7.Project Maximum Z.crop.txt
- Figure 6/Fig 6D/RawData_LeftPanel/C1_Analyzed_-220617_Max - 220617 - Position 2.Project Maximum Z.crop.txt
- __MACOSX/Figure 6/Fig 6D/RawData_LeftPanel/._C1_Analyzed_-220617_Max - 220617 - Position 2.Project Maximum Z.crop.txt
- Figure 6/Fig 6D/RawData_LeftPanel/C2_Analyzed_-220614_Max - 220614 - Position 3.Project Maximum Z.crop.txt
- __MACOSX/Figure 6/Fig 6D/RawData_LeftPanel/._C2_Analyzed_-220614_Max - 220614 - Position 3.Project Maximum Z.crop.txt
- Figure 6/Fig 6D/RawData_LeftPanel/C1_Analyzed_-220613_MAx - 220613 - Position 4.Project Maximum Z.crop.txt
- __MACOSX/Figure 6/Fig 6D/RawData_LeftPanel/._C1_Analyzed_-220613_MAx - 220613 - Position 4.Project Maximum Z.crop.txt
- Figure 6/Fig 6D/RawData_LeftPanel/C2_Analyzed_-220617_Max - 220617 - Position 1.Project Maximum Z.crop - 1.txt
- __MACOSX/Figure 6/Fig 6D/RawData_LeftPanel/._C2_Analyzed_-220617_Max - 220617 - Position 1.Project Maximum Z.crop - 1.txt
- Figure 6/Fig 6D/RawData_LeftPanel/C1_Analyzed_-220614_Max - 220614 - Position 7.Project Maximum Z.crop.txt
- __MACOSX/Figure 6/Fig 6D/RawData_LeftPanel/._C1_Analyzed_-220614_Max - 220614 - Position 7.Project Maximum Z.crop.txt
- Figure 6/Fig 6D/RawData_LeftPanel/C2_Analyzed_-220616_Max - 220616 - Position 3.Project Maximum Z.crop.txt
- __MACOSX/Figure 6/Fig 6D/RawData_LeftPanel/._C2_Analyzed_-220616_Max - 220616 - Position 3.Project Maximum Z.crop.txt
- Figure 6/Fig 6D/RawData_LeftPanel/C2_Analyzed_-220617_Max - 220617 - Position 1.Project Maximum Z.crop.txt
- __MACOSX/Figure 6/Fig 6D/RawData_LeftPanel/._C2_Analyzed_-220617_Max - 220617 - Position 1.Project Maximum Z.crop.txt
- Figure 6/Fig 6D/RawData_LeftPanel/C1_Analyzed_-220613_MAx - 220613 - Position 3.Project Maximum Z.crop.txt
- __MACOSX/Figure 6/Fig 6D/RawData_LeftPanel/._C1_Analyzed_-220613_MAx - 220613 - Position 3.Project Maximum Z.crop.txt
- Figure 6/Fig 6D/RawData_LeftPanel/C1_Analyzed_-220616_Max - 220616 - Position 7.Project Maximum Z.crop.txt
- __MACOSX/Figure 6/Fig 6D/RawData_LeftPanel/._C1_Analyzed_-220616_Max - 220616 - Position 7.Project Maximum Z.crop.txt
- Figure 6/Fig 6D/RawData_LeftPanel/C1_Analyzed_-220617_Max - 220617 - Position 5.Project Maximum Z.crop.txt
- __MACOSX/Figure 6/Fig 6D/RawData_LeftPanel/._C1_Analyzed_-220617_Max - 220617 - Position 5.Project Maximum Z.crop.txt
- Figure 6/Fig 6D/RawData_LeftPanel/C1_Analyzed_-220613_MAx - 220613 - Position 6.Project Maximum Z.crop.txt
- __MACOSX/Figure 6/Fig 6D/RawData_LeftPanel/._C1_Analyzed_-220613_MAx - 220613 - Position 6.Project Maximum Z.crop.txt
- Figure 6/Fig 6D/RawData_LeftPanel/C1_Analyzed_-220617_Max - 220617 - Position 1.Project Maximum Z.crop - 1.txt
- __MACOSX/Figure 6/Fig 6D/RawData_LeftPanel/._C1_Analyzed_-220617_Max - 220617 - Position 1.Project Maximum Z.crop - 1.txt
- Figure 6/Fig 6D/RawData_LeftPanel/C2_Analyzed_-220614_Max - 220614 - Position 1.Project Maximum Z.crop.txt
- __MACOSX/Figure 6/Fig 6D/RawData_LeftPanel/._C2_Analyzed_-220614_Max - 220614 - Position 1.Project Maximum Z.crop.txt
- Figure 6/Fig 6D/RawData_LeftPanel/C1_Analyzed_-220616_Max - 220616 - Position 2.Project Maximum Z.crop.txt
- __MACOSX/Figure 6/Fig 6D/RawData_LeftPanel/._C1_Analyzed_-220616_Max - 220616 - Position 2.Project Maximum Z.crop.txt
- Figure 6/Fig 6D/RawData_LeftPanel/C2_Analyzed_-220613_MAx - 220613 - Position 2.Project Maximum Z.crop.txt
- __MACOSX/Figure 6/Fig 6D/RawData_LeftPanel/._C2_Analyzed_-220613_MAx - 220613 - Position 2.Project Maximum Z.crop.txt
- Figure 6/Fig 6D/RawData_LeftPanel/C2_Analyzed_-220616_Max - 220616 - Position 6.Project Maximum Z.crop.txt
- __MACOSX/Figure 6/Fig 6D/RawData_LeftPanel/._C2_Analyzed_-220616_Max - 220616 - Position 6.Project Maximum Z.crop.txt
- Figure 6/Fig 6D/RawData_LeftPanel/C1_Analyzed_-220614_Max - 220614 - Position 2.Project Maximum Z.crop.txt
- __MACOSX/Figure 6/Fig 6D/RawData_LeftPanel/._C1_Analyzed_-220614_Max - 220614 - Position 2.Project Maximum Z.crop.txt
- Figure 6/Fig 6D/RawData_LeftPanel/C2_Analyzed_-220617_Max - 220617 - Position 3.Project Maximum Z.crop.txt
- __MACOSX/Figure 6/Fig 6D/RawData_LeftPanel/._C2_Analyzed_-220617_Max - 220617 - Position 3.Project Maximum Z.crop.txt
- Figure 6/Fig 6D/RawData_LeftPanel/C2_Analyzed_-220613_MAx - 220613 - Position 5.Project Maximum Z.crop.txt
- __MACOSX/Figure 6/Fig 6D/RawData_LeftPanel/._C2_Analyzed_-220613_MAx - 220613 - Position 5.Project Maximum Z.crop.txt
- Figure 6/Fig 6D/RawData_LeftPanel/C1_Analyzed_-220616_Max - 220616 - Position 5.Project Maximum Z.crop.txt
- __MACOSX/Figure 6/Fig 6D/RawData_LeftPanel/._C1_Analyzed_-220616_Max - 220616 - Position 5.Project Maximum Z.crop.txt
- Figure 6/Fig 6D/RawData_LeftPanel/C1_Analyzed_-220617_Max - 220617 - Position 7.Project Maximum Z.crop.txt
- __MACOSX/Figure 6/Fig 6D/RawData_LeftPanel/._C1_Analyzed_-220617_Max - 220617 - Position 7.Project Maximum Z.crop.txt
- Figure 6/Fig 6D/RawData_LeftPanel/C2_Analyzed_-220614_Max - 220614 - Position 6.Project Maximum Z.crop.txt
- __MACOSX/Figure 6/Fig 6D/RawData_LeftPanel/._C2_Analyzed_-220614_Max - 220614 - Position 6.Project Maximum Z.crop.txt
- Figure 6/Fig 6D/RawData_LeftPanel/C1_Analyzed_-220614_Max - 220614 - Position 3.Project Maximum Z.crop.txt
- __MACOSX/Figure 6/Fig 6D/RawData_LeftPanel/._C1_Analyzed_-220614_Max - 220614 - Position 3.Project Maximum Z.crop.txt
- Figure 6/Fig 6D/RawData_LeftPanel/C2_Analyzed_-220617_Max - 220617 - Position 2.Project Maximum Z.crop.txt
- __MACOSX/Figure 6/Fig 6D/RawData_LeftPanel/._C2_Analyzed_-220617_Max - 220617 - Position 2.Project Maximum Z.crop.txt
- Figure 6/Fig 6D/RawData_LeftPanel/C2_Analyzed_-220613_MAx - 220613 - Position 4.Project Maximum Z.crop.txt
- __MACOSX/Figure 6/Fig 6D/RawData_LeftPanel/._C2_Analyzed_-220613_MAx - 220613 - Position 4.Project Maximum Z.crop.txt
- Figure 6/Fig 6D/RawData_LeftPanel/C2_Analyzed_-220614_Max - 220614 - Position 7.Project Maximum Z.crop.txt
- __MACOSX/Figure 6/Fig 6D/RawData_LeftPanel/._C2_Analyzed_-220614_Max - 220614 - Position 7.Project Maximum Z.crop.txt
- Figure 6/Fig 6D/RawData_LeftPanel/C1_Analyzed_-220616_Max - 220616 - Position 3.Project Maximum Z.crop.txt
- __MACOSX/Figure 6/Fig 6D/RawData_LeftPanel/._C1_Analyzed_-220616_Max - 220616 - Position 3.Project Maximum Z.crop.txt
- Figure 6/Fig 6D/RawData_LeftPanel/C1_Analyzed_-220617_Max - 220617 - Position 1.Project Maximum Z.crop.txt
- __MACOSX/Figure 6/Fig 6D/RawData_LeftPanel/._C1_Analyzed_-220617_Max - 220617 - Position 1.Project Maximum Z.crop.txt
- Figure 6/Fig 6D/RawData_LeftPanel/C2_Analyzed_-220613_MAx - 220613 - Position 3.Project Maximum Z.crop.txt
- __MACOSX/Figure 6/Fig 6D/RawData_LeftPanel/._C2_Analyzed_-220613_MAx - 220613 - Position 3.Project Maximum Z.crop.txt
- Figure 6/Fig 6D/RawData_LeftPanel/C2_Analyzed_-220616_Max - 220616 - Position 7.Project Maximum Z.crop.txt
- __MACOSX/Figure 6/Fig 6D/RawData_LeftPanel/._C2_Analyzed_-220616_Max - 220616 - Position 7.Project Maximum Z.crop.txt
- Figure 6/Fig 6D/RawData_LeftPanel/C2_Analyzed_-220617_Max - 220617 - Position 5.Project Maximum Z.crop.txt
- __MACOSX/Figure 6/Fig 6D/RawData_LeftPanel/._C2_Analyzed_-220617_Max - 220617 - Position 5.Project Maximum Z.crop.txt
- Figure 6/Fig 6D/RawData_MiddlePanel/C1-220615_SUM - 220614_4816 - 27.Project Sum Z.crop.txt
- __MACOSX/Figure 6/Fig 6D/RawData_MiddlePanel/._C1-220615_SUM - 220614_4816 - 27.Project Sum Z.crop.txt
- Figure 6/Fig 6D/RawData_MiddlePanel/C1-220614_SUM - 220614_4816 - 4.Project Sum Z.crop.txt
- __MACOSX/Figure 6/Fig 6D/RawData_MiddlePanel/._C1-220614_SUM - 220614_4816 - 4.Project Sum Z.crop.txt
- Figure 6/Fig 6D/RawData_MiddlePanel/C1-220614_SUM - 220614_4816 - 23.Project Sum Z.crop.txt
- __MACOSX/Figure 6/Fig 6D/RawData_MiddlePanel/._C1-220614_SUM - 220614_4816 - 23.Project Sum Z.crop.txt
- Figure 6/Fig 6D/RawData_MiddlePanel/C2-220615_SUM - 220614_4816 - 8.Project Sum Z.crop.txt
- __MACOSX/Figure 6/Fig 6D/RawData_MiddlePanel/._C2-220615_SUM - 220614_4816 - 8.Project Sum Z.crop.txt
- Figure 6/Fig 6D/RawData_MiddlePanel/C1-220614_SUM - 220614_4816.Project Sum Z.crop.txt
- __MACOSX/Figure 6/Fig 6D/RawData_MiddlePanel/._C1-220614_SUM - 220614_4816.Project Sum Z.crop.txt
- Figure 6/Fig 6D/RawData_MiddlePanel/C3-220615_SUM - 220614_4816 - 20.Project Sum Z.crop.txt
- __MACOSX/Figure 6/Fig 6D/RawData_MiddlePanel/._C3-220615_SUM - 220614_4816 - 20.Project Sum Z.crop.txt
- Figure 6/Fig 6D/RawData_MiddlePanel/C2-220615_SUM - 220614_4816 - 2.Project Sum Z.crop.txt
- __MACOSX/Figure 6/Fig 6D/RawData_MiddlePanel/._C2-220615_SUM - 220614_4816 - 2.Project Sum Z.crop.txt
- Figure 6/Fig 6D/RawData_MiddlePanel/C3-220615_SUM - 220614_4816 - 5.Project Sum Z.crop.txt
- __MACOSX/Figure 6/Fig 6D/RawData_MiddlePanel/._C3-220615_SUM - 220614_4816 - 5.Project Sum Z.crop.txt
- Figure 6/Fig 6D/RawData_MiddlePanel/C1-220614_SUM - 220614_4816 - 29.Project Sum Z.crop.txt
- __MACOSX/Figure 6/Fig 6D/RawData_MiddlePanel/._C1-220614_SUM - 220614_4816 - 29.Project Sum Z.crop.txt
- Figure 6/Fig 6D/RawData_MiddlePanel/C1-220717_SUM - 220617_4816 - 4.Project Sum Z.crop.txt
- __MACOSX/Figure 6/Fig 6D/RawData_MiddlePanel/._C1-220717_SUM - 220617_4816 - 4.Project Sum Z.crop.txt
- Figure 6/Fig 6D/RawData_MiddlePanel/C2-220613_SUM - 220613_4816 - 2.Project Sum Z.crop.txt
- __MACOSX/Figure 6/Fig 6D/RawData_MiddlePanel/._C2-220613_SUM - 220613_4816 - 2.Project Sum Z.crop.txt
- Figure 6/Fig 6D/RawData_MiddlePanel/C3-220614_SUM - 220614_4816 - 24.Project Sum Z.crop.txt
- __MACOSX/Figure 6/Fig 6D/RawData_MiddlePanel/._C3-220614_SUM - 220614_4816 - 24.Project Sum Z.crop.txt
- Figure 6/Fig 6D/RawData_MiddlePanel/C3-220614_SUM - 220614_4816 - 15.Project Sum Z.crop.txt
- __MACOSX/Figure 6/Fig 6D/RawData_MiddlePanel/._C3-220614_SUM - 220614_4816 - 15.Project Sum Z.crop.txt
- Figure 6/Fig 6D/RawData_MiddlePanel/C3-220717_SUM - 220617_4816 - 11.Project Sum Z.crop.txt
- __MACOSX/Figure 6/Fig 6D/RawData_MiddlePanel/._C3-220717_SUM - 220617_4816 - 11.Project Sum Z.crop.txt
- Figure 6/Fig 6D/RawData_MiddlePanel/C3-220615_SUM - 220614_4816 - 11.Project Sum Z.crop.txt
- __MACOSX/Figure 6/Fig 6D/RawData_MiddlePanel/._C3-220615_SUM - 220614_4816 - 11.Project Sum Z.crop.txt
- Figure 6/Fig 6D/RawData_MiddlePanel/C1-220614_SUM - 220614_4816 - 18.Project Sum Z.crop.txt
- __MACOSX/Figure 6/Fig 6D/RawData_MiddlePanel/._C1-220614_SUM - 220614_4816 - 18.Project Sum Z.crop.txt
- Figure 6/Fig 6D/RawData_MiddlePanel/C1-220614_SUM - 220614_4816 - 12.Project Sum Z.crop.txt
- __MACOSX/Figure 6/Fig 6D/RawData_MiddlePanel/._C1-220614_SUM - 220614_4816 - 12.Project Sum Z.crop.txt
- Figure 6/Fig 6D/RawData_MiddlePanel/C1-220615_SUM - 220614_4816 - 16.Project Sum Z.crop.txt
- __MACOSX/Figure 6/Fig 6D/RawData_MiddlePanel/._C1-220615_SUM - 220614_4816 - 16.Project Sum Z.crop.txt
- Figure 6/Fig 6D/RawData_MiddlePanel/C2-220613_SUM - 220613_4816 - Position 5.Project Sum Z.crop.txt
- __MACOSX/Figure 6/Fig 6D/RawData_MiddlePanel/._C2-220613_SUM - 220613_4816 - Position 5.Project Sum Z.crop.txt
- Figure 6/Fig 6D/RawData_MiddlePanel/C1-220717_SUM - 220617_4816 - 16.Project Sum Z.crop.txt
- __MACOSX/Figure 6/Fig 6D/RawData_MiddlePanel/._C1-220717_SUM - 220617_4816 - 16.Project Sum Z.crop.txt
- Figure 6/Fig 6D/RawData_MiddlePanel/C3-220614_SUM - 220614_4816 - 29.Project Sum Z.crop.txt
- __MACOSX/Figure 6/Fig 6D/RawData_MiddlePanel/._C3-220614_SUM - 220614_4816 - 29.Project Sum Z.crop.txt
- Figure 6/Fig 6D/RawData_MiddlePanel/C1-220615_SUM - 220614_4816 - 20.Project Sum Z.crop.txt
- __MACOSX/Figure 6/Fig 6D/RawData_MiddlePanel/._C1-220615_SUM - 220614_4816 - 20.Project Sum Z.crop.txt
- Figure 6/Fig 6D/RawData_MiddlePanel/C1-220717_SUM - 220617_4816 - 9.Project Sum Z.crop.txt
- __MACOSX/Figure 6/Fig 6D/RawData_MiddlePanel/._C1-220717_SUM - 220617_4816 - 9.Project Sum Z.crop.txt
- Figure 6/Fig 6D/RawData_MiddlePanel/C1-220614_SUM - 220614_4816 - 24.Project Sum Z.crop.txt
- __MACOSX/Figure 6/Fig 6D/RawData_MiddlePanel/._C1-220614_SUM - 220614_4816 - 24.Project Sum Z.crop.txt
- Figure 6/Fig 6D/RawData_MiddlePanel/C3-220615_SUM - 220614_4816 - 8.Project Sum Z.crop.txt
- __MACOSX/Figure 6/Fig 6D/RawData_MiddlePanel/._C3-220615_SUM - 220614_4816 - 8.Project Sum Z.crop.txt
- Figure 6/Fig 6D/RawData_MiddlePanel/C1-220614_SUM - 220614_4816 - 9.Project Sum Z.crop.txt
- __MACOSX/Figure 6/Fig 6D/RawData_MiddlePanel/._C1-220614_SUM - 220614_4816 - 9.Project Sum Z.crop.txt
- Figure 6/Fig 6D/RawData_MiddlePanel/C3-220615_SUM - 220614_4816 - 27.Project Sum Z.crop.txt
- __MACOSX/Figure 6/Fig 6D/RawData_MiddlePanel/._C3-220615_SUM - 220614_4816 - 27.Project Sum Z.crop.txt
- Figure 6/Fig 6D/RawData_MiddlePanel/C2-220615_SUM - 220614_4816 - 5.Project Sum Z.crop.txt
- __MACOSX/Figure 6/Fig 6D/RawData_MiddlePanel/._C2-220615_SUM - 220614_4816 - 5.Project Sum Z.crop.txt
- Figure 6/Fig 6D/RawData_MiddlePanel/C3-220615_SUM - 220614_4816 - 2.Project Sum Z.crop.txt
- __MACOSX/Figure 6/Fig 6D/RawData_MiddlePanel/._C3-220615_SUM - 220614_4816 - 2.Project Sum Z.crop.txt
- Figure 6/Fig 6D/RawData_MiddlePanel/C1-220717_SUM - 220617_4816 - 3.Project Sum Z.crop.txt
- __MACOSX/Figure 6/Fig 6D/RawData_MiddlePanel/._C1-220717_SUM - 220617_4816 - 3.Project Sum Z.crop.txt
- Figure 6/Fig 6D/RawData_MiddlePanel/C3-220614_SUM - 220614_4816 - 23.Project Sum Z.crop.txt
- __MACOSX/Figure 6/Fig 6D/RawData_MiddlePanel/._C3-220614_SUM - 220614_4816 - 23.Project Sum Z.crop.txt
- Figure 6/Fig 6D/RawData_MiddlePanel/C3-220613_SUM - 220613_4816 - 2.Project Sum Z.crop.txt
- __MACOSX/Figure 6/Fig 6D/RawData_MiddlePanel/._C3-220613_SUM - 220613_4816 - 2.Project Sum Z.crop.txt
- Figure 6/Fig 6D/RawData_MiddlePanel/C3-220614_SUM - 220614_4816 - 12.Project Sum Z.crop.txt
- __MACOSX/Figure 6/Fig 6D/RawData_MiddlePanel/._C3-220614_SUM - 220614_4816 - 12.Project Sum Z.crop.txt
- Figure 6/Fig 6D/RawData_MiddlePanel/C1-220613_SUM - 220613_4816 - Position 1.Project Sum Z.crop.txt
- __MACOSX/Figure 6/Fig 6D/RawData_MiddlePanel/._C1-220613_SUM - 220613_4816 - Position 1.Project Sum Z.crop.txt
- Figure 6/Fig 6D/RawData_MiddlePanel/C3-220717_SUM - 220617_4816 - 16.Project Sum Z.crop.txt
- __MACOSX/Figure 6/Fig 6D/RawData_MiddlePanel/._C3-220717_SUM - 220617_4816 - 16.Project Sum Z.crop.txt
- Figure 6/Fig 6D/RawData_MiddlePanel/C3-220615_SUM - 220614_4816 - 16.Project Sum Z.crop.txt
- __MACOSX/Figure 6/Fig 6D/RawData_MiddlePanel/._C3-220615_SUM - 220614_4816 - 16.Project Sum Z.crop.txt
- Figure 6/Fig 6D/RawData_MiddlePanel/C1-220614_SUM - 220614_4816 - 15.Project Sum Z.crop.txt
- __MACOSX/Figure 6/Fig 6D/RawData_MiddlePanel/._C1-220614_SUM - 220614_4816 - 15.Project Sum Z.crop.txt
- Figure 6/Fig 6D/RawData_MiddlePanel/C3-220614_SUM - 220614_4816 - 18.Project Sum Z.crop.txt
- __MACOSX/Figure 6/Fig 6D/RawData_MiddlePanel/._C3-220614_SUM - 220614_4816 - 18.Project Sum Z.crop.txt
- Figure 6/Fig 6D/RawData_MiddlePanel/C1-220615_SUM - 220614_4816 - 11.Project Sum Z.crop.txt
- __MACOSX/Figure 6/Fig 6D/RawData_MiddlePanel/._C1-220615_SUM - 220614_4816 - 11.Project Sum Z.crop.txt
- Figure 6/Fig 6D/RawData_MiddlePanel/C2-220613_SUM - 220613_4816 - Position 2.Project Sum Z.crop.txt
- __MACOSX/Figure 6/Fig 6D/RawData_MiddlePanel/._C2-220613_SUM - 220613_4816 - Position 2.Project Sum Z.crop.txt
- Figure 6/Fig 6D/RawData_MiddlePanel/C1-220717_SUM - 220617_4816 - 11.Project Sum Z.crop.txt
- __MACOSX/Figure 6/Fig 6D/RawData_MiddlePanel/._C1-220717_SUM - 220617_4816 - 11.Project Sum Z.crop.txt
- Figure 6/Fig 6D/RawData_MiddlePanel/C3-220614_SUM - 220614_4816 - 20.Project Sum Z.crop.txt
- __MACOSX/Figure 6/Fig 6D/RawData_MiddlePanel/._C3-220614_SUM - 220614_4816 - 20.Project Sum Z.crop.txt
- Figure 6/Fig 6D/RawData_MiddlePanel/C3-220613_SUM - 220613_4816 - 1.Project Sum Z.crop.txt
- __MACOSX/Figure 6/Fig 6D/RawData_MiddlePanel/._C3-220613_SUM - 220613_4816 - 1.Project Sum Z.crop.txt
- Figure 6/Fig 6D/RawData_MiddlePanel/C1-220615_SUM - 220614_4816 - 29.Project Sum Z.crop.txt
- __MACOSX/Figure 6/Fig 6D/RawData_MiddlePanel/._C1-220615_SUM - 220614_4816 - 29.Project Sum Z.crop.txt
- Figure 6/Fig 6D/RawData_MiddlePanel/C3-220615_SUM - 220614_4816 - 24.Project Sum Z.crop.txt
- __MACOSX/Figure 6/Fig 6D/RawData_MiddlePanel/._C3-220615_SUM - 220614_4816 - 24.Project Sum Z.crop.txt
- Figure 6/Fig 6D/RawData_MiddlePanel/C2-220615_SUM - 220614_4816 - 6.Project Sum Z.crop.txt
- __MACOSX/Figure 6/Fig 6D/RawData_MiddlePanel/._C2-220615_SUM - 220614_4816 - 6.Project Sum Z.crop.txt
- Figure 6/Fig 6D/RawData_MiddlePanel/C1-220614_SUM - 220614_4816 - 27.Project Sum Z.crop.txt
- __MACOSX/Figure 6/Fig 6D/RawData_MiddlePanel/._C1-220614_SUM - 220614_4816 - 27.Project Sum Z.crop.txt
- Figure 6/Fig 6D/RawData_MiddlePanel/C1-220615_SUM - 220614_4816 - 23.Project Sum Z.crop.txt
- __MACOSX/Figure 6/Fig 6D/RawData_MiddlePanel/._C1-220615_SUM - 220614_4816 - 23.Project Sum Z.crop.txt
- Figure 6/Fig 6D/RawData_MiddlePanel/C2-220613_SUM - 220613_4816 - Position 1.Project Sum Z.crop.txt
- __MACOSX/Figure 6/Fig 6D/RawData_MiddlePanel/._C2-220613_SUM - 220613_4816 - Position 1.Project Sum Z.crop.txt
- Figure 6/Fig 6D/RawData_MiddlePanel/C2-220616_SUM - 220616_4816 - 13.Project Sum Z.crop.txt
- __MACOSX/Figure 6/Fig 6D/RawData_MiddlePanel/._C2-220616_SUM - 220616_4816 - 13.Project Sum Z.crop.txt
- Figure 6/Fig 6D/RawData_MiddlePanel/C1-220614_SUM - 220614_4816 - 16.Project Sum Z.crop.txt
- __MACOSX/Figure 6/Fig 6D/RawData_MiddlePanel/._C1-220614_SUM - 220614_4816 - 16.Project Sum Z.crop.txt
- Figure 6/Fig 6D/RawData_MiddlePanel/C3-220717_SUM - 220617_4816 - 15.Project Sum Z.crop.txt
- __MACOSX/Figure 6/Fig 6D/RawData_MiddlePanel/._C3-220717_SUM - 220617_4816 - 15.Project Sum Z.crop.txt
- Figure 6/Fig 6D/RawData_MiddlePanel/C3-220615_SUM - 220614_4816 - 15.Project Sum Z.crop.txt
- __MACOSX/Figure 6/Fig 6D/RawData_MiddlePanel/._C3-220615_SUM - 220614_4816 - 15.Project Sum Z.crop.txt
- Figure 6/Fig 6D/RawData_MiddlePanel/C3-220614_SUM - 220614_4816 - 11.Project Sum Z.crop.txt
- __MACOSX/Figure 6/Fig 6D/RawData_MiddlePanel/._C3-220614_SUM - 220614_4816 - 11.Project Sum Z.crop.txt
- Figure 6/Fig 6D/RawData_MiddlePanel/C1-220615_SUM - 220614_4816 - 18.Project Sum Z.crop.txt
- __MACOSX/Figure 6/Fig 6D/RawData_MiddlePanel/._C1-220615_SUM - 220614_4816 - 18.Project Sum Z.crop.txt
- Figure 6/Fig 6D/RawData_MiddlePanel/C1-220613_SUM - 220613_4816 - Position 2.Project Sum Z.crop.txt
- __MACOSX/Figure 6/Fig 6D/RawData_MiddlePanel/._C1-220613_SUM - 220613_4816 - Position 2.Project Sum Z.crop.txt
- Figure 6/Fig 6D/RawData_MiddlePanel/C3-220614_SUM - 220614_4816 - 27.Project Sum Z.crop.txt
- __MACOSX/Figure 6/Fig 6D/RawData_MiddlePanel/._C3-220614_SUM - 220614_4816 - 27.Project Sum Z.crop.txt
- Figure 6/Fig 6D/RawData_MiddlePanel/C2-220613_SUM - 220613_4816 - 1.Project Sum Z.crop.txt
- __MACOSX/Figure 6/Fig 6D/RawData_MiddlePanel/._C2-220613_SUM - 220613_4816 - 1.Project Sum Z.crop.txt
- Figure 6/Fig 6D/RawData_MiddlePanel/C1-220717_SUM - 220617_4816 - 7.Project Sum Z.crop.txt
- __MACOSX/Figure 6/Fig 6D/RawData_MiddlePanel/._C1-220717_SUM - 220617_4816 - 7.Project Sum Z.crop.txt
- Figure 6/Fig 6D/RawData_MiddlePanel/C3-220615_SUM - 220614_4816 - 23.Project Sum Z.crop.txt
- __MACOSX/Figure 6/Fig 6D/RawData_MiddlePanel/._C3-220615_SUM - 220614_4816 - 23.Project Sum Z.crop.txt
- Figure 6/Fig 6D/RawData_MiddlePanel/C3-220615_SUM - 220614_4816 - 6.Project Sum Z.crop.txt
- __MACOSX/Figure 6/Fig 6D/RawData_MiddlePanel/._C3-220615_SUM - 220614_4816 - 6.Project Sum Z.crop.txt
- Figure 6/Fig 6D/RawData_MiddlePanel/C1-220614_SUM - 220614_4816 - 7.Project Sum Z.crop.txt
- __MACOSX/Figure 6/Fig 6D/RawData_MiddlePanel/._C1-220614_SUM - 220614_4816 - 7.Project Sum Z.crop.txt
- Figure 6/Fig 6D/RawData_MiddlePanel/C3-220615_SUM - 220614_4816 - 29.Project Sum Z.crop.txt
- __MACOSX/Figure 6/Fig 6D/RawData_MiddlePanel/._C3-220615_SUM - 220614_4816 - 29.Project Sum Z.crop.txt
- Figure 6/Fig 6D/RawData_MiddlePanel/C1-220614_SUM - 220614_4816 - 20.Project Sum Z.crop.txt
- __MACOSX/Figure 6/Fig 6D/RawData_MiddlePanel/._C1-220614_SUM - 220614_4816 - 20.Project Sum Z.crop.txt
- Figure 6/Fig 6D/RawData_MiddlePanel/C1-220615_SUM - 220614_4816 - 24.Project Sum Z.crop.txt
- __MACOSX/Figure 6/Fig 6D/RawData_MiddlePanel/._C1-220615_SUM - 220614_4816 - 24.Project Sum Z.crop.txt
- Figure 6/Fig 6D/RawData_MiddlePanel/C1-220615_SUM - 220614_4816 - 15.Project Sum Z.crop.txt
- __MACOSX/Figure 6/Fig 6D/RawData_MiddlePanel/._C1-220615_SUM - 220614_4816 - 15.Project Sum Z.crop.txt
- Figure 6/Fig 6D/RawData_MiddlePanel/C1-220717_SUM - 220617_4816 - 15.Project Sum Z.crop.txt
- __MACOSX/Figure 6/Fig 6D/RawData_MiddlePanel/._C1-220717_SUM - 220617_4816 - 15.Project Sum Z.crop.txt
- Figure 6/Fig 6D/RawData_MiddlePanel/C3-220615_SUM - 220614_4816 - 18.Project Sum Z.crop.txt
- __MACOSX/Figure 6/Fig 6D/RawData_MiddlePanel/._C3-220615_SUM - 220614_4816 - 18.Project Sum Z.crop.txt
- Figure 6/Fig 6D/RawData_MiddlePanel/C2-220616_SUM - 220616_4816 - 14.Project Sum Z.crop.txt
- __MACOSX/Figure 6/Fig 6D/RawData_MiddlePanel/._C2-220616_SUM - 220616_4816 - 14.Project Sum Z.crop.txt
- Figure 6/Fig 6D/RawData_MiddlePanel/C1-220614_SUM - 220614_4816 - 11.Project Sum Z.crop.txt
- __MACOSX/Figure 6/Fig 6D/RawData_MiddlePanel/._C1-220614_SUM - 220614_4816 - 11.Project Sum Z.crop.txt
- Figure 6/Fig 6D/RawData_MiddlePanel/C3-220614_SUM - 220614_4816 - 16.Project Sum Z.crop.txt
- __MACOSX/Figure 6/Fig 6D/RawData_MiddlePanel/._C3-220614_SUM - 220614_4816 - 16.Project Sum Z.crop.txt
- Figure 6/Fig 6D/RawData_MiddlePanel/C1-220613_SUM - 220613_4816 - Position 5.Project Sum Z.crop.txt
- __MACOSX/Figure 6/Fig 6D/RawData_MiddlePanel/._C1-220613_SUM - 220613_4816 - Position 5.Project Sum Z.crop.txt
- Figure 6/Fig 6D/RawData_MiddlePanel/C3-220717_SUM - 220617_4816 - 13.Project Sum Z.crop.txt
- __MACOSX/Figure 6/Fig 6D/RawData_MiddlePanel/._C3-220717_SUM - 220617_4816 - 13.Project Sum Z.crop.txt
- Figure 6/Fig 6D/RawData_MiddlePanel/C1-220613_SUM - 220613_4816 - Position 4.Project Sum Z.crop.txt
- __MACOSX/Figure 6/Fig 6D/RawData_MiddlePanel/._C1-220613_SUM - 220613_4816 - Position 4.Project Sum Z.crop.txt
- Figure 6/Fig 6D/RawData_MiddlePanel/C3-220614_SUM - 220614_4816 - 17.Project Sum Z.crop.txt
- __MACOSX/Figure 6/Fig 6D/RawData_MiddlePanel/._C3-220614_SUM - 220614_4816 - 17.Project Sum Z.crop.txt
- Figure 6/Fig 6D/RawData_MiddlePanel/C1-220717_SUM - 220617_4816 - 14.Project Sum Z.crop.txt
- __MACOSX/Figure 6/Fig 6D/RawData_MiddlePanel/._C1-220717_SUM - 220617_4816 - 14.Project Sum Z.crop.txt
- Figure 6/Fig 6D/RawData_MiddlePanel/C3-220615_SUM - 220614_4816 - 19.Project Sum Z.crop.txt
- __MACOSX/Figure 6/Fig 6D/RawData_MiddlePanel/._C3-220615_SUM - 220614_4816 - 19.Project Sum Z.crop.txt
- Figure 6/Fig 6D/RawData_MiddlePanel/C2-220616_SUM - 220616_4816 - 3.Project Sum Z.crop.txt
- __MACOSX/Figure 6/Fig 6D/RawData_MiddlePanel/._C2-220616_SUM - 220616_4816 - 3.Project Sum Z.crop.txt
- Figure 6/Fig 6D/RawData_MiddlePanel/C1-220614_SUM - 220614_4816 - 6.Project Sum Z.crop.txt
- __MACOSX/Figure 6/Fig 6D/RawData_MiddlePanel/._C1-220614_SUM - 220614_4816 - 6.Project Sum Z.crop.txt
- Figure 6/Fig 6D/RawData_MiddlePanel/C3-220614_SUM - 220614_4816 - 26.Project Sum Z.crop.txt
- __MACOSX/Figure 6/Fig 6D/RawData_MiddlePanel/._C3-220614_SUM - 220614_4816 - 26.Project Sum Z.crop.txt
- Figure 6/Fig 6D/RawData_MiddlePanel/C1-220717_SUM - 220617_4816 - 6.Project Sum Z.crop.txt
- __MACOSX/Figure 6/Fig 6D/RawData_MiddlePanel/._C1-220717_SUM - 220617_4816 - 6.Project Sum Z.crop.txt
- Figure 6/Fig 6D/RawData_MiddlePanel/C2-220616_SUM - 220616_4816 - 9.Project Sum Z.crop.txt
- __MACOSX/Figure 6/Fig 6D/RawData_MiddlePanel/._C2-220616_SUM - 220616_4816 - 9.Project Sum Z.crop.txt
- Figure 6/Fig 6D/RawData_MiddlePanel/C3-220615_SUM - 220614_4816 - 7.Project Sum Z.crop.txt
- __MACOSX/Figure 6/Fig 6D/RawData_MiddlePanel/._C3-220615_SUM - 220614_4816 - 7.Project Sum Z.crop.txt
- Figure 6/Fig 6D/RawData_MiddlePanel/C3-220717_SUM - 220617_4816 - 14.Project Sum Z.crop.txt
- __MACOSX/Figure 6/Fig 6D/RawData_MiddlePanel/._C3-220717_SUM - 220617_4816 - 14.Project Sum Z.crop.txt
- Figure 6/Fig 6D/RawData_MiddlePanel/C1-220613_SUM - 220613_4816 - Position 3.Project Sum Z.crop.txt
- __MACOSX/Figure 6/Fig 6D/RawData_MiddlePanel/._C1-220613_SUM - 220613_4816 - Position 3.Project Sum Z.crop.txt
- Figure 6/Fig 6D/RawData_MiddlePanel/C1-220615_SUM - 220614_4816 - 19.Project Sum Z.crop.txt
- __MACOSX/Figure 6/Fig 6D/RawData_MiddlePanel/._C1-220615_SUM - 220614_4816 - 19.Project Sum Z.crop.txt
- Figure 6/Fig 6D/RawData_MiddlePanel/C1-220717_SUM - 220617_4816 - 13.Project Sum Z.crop.txt
- __MACOSX/Figure 6/Fig 6D/RawData_MiddlePanel/._C1-220717_SUM - 220617_4816 - 13.Project Sum Z.crop.txt
- Figure 6/Fig 6D/RawData_MiddlePanel/C1-220614_SUM - 220614_4816 - 17.Project Sum Z.crop.txt
- __MACOSX/Figure 6/Fig 6D/RawData_MiddlePanel/._C1-220614_SUM - 220614_4816 - 17.Project Sum Z.crop.txt
- Figure 6/Fig 6D/RawData_MiddlePanel/C3-220616_SUM - 220616_4816 - 3.Project Sum Z.crop.txt
- __MACOSX/Figure 6/Fig 6D/RawData_MiddlePanel/._C3-220616_SUM - 220616_4816 - 3.Project Sum Z.crop.txt
- Figure 6/Fig 6D/RawData_MiddlePanel/C1-220614_SUM - 220614_4816 - 26.Project Sum Z.crop.txt
- __MACOSX/Figure 6/Fig 6D/RawData_MiddlePanel/._C1-220614_SUM - 220614_4816 - 26.Project Sum Z.crop.txt
- Figure 6/Fig 6D/RawData_MiddlePanel/C1-220614_SUM - 220614_4816 - 1.Project Sum Z.crop.txt
- __MACOSX/Figure 6/Fig 6D/RawData_MiddlePanel/._C1-220614_SUM - 220614_4816 - 1.Project Sum Z.crop.txt
[truncated: 684 more entries]
