# Supplementary material for: Spatial control of the APC/C ensures the rapid degradation of cyclin B1
Source: EMBO J. 2024 Aug 14;43(19):4324–55. doi: 10.1038/s44318-024-00194-2 (PMC11445581; doi:10.1038/s44318-024-00194-2)
Supplement: Supplementary file 10 — Source data Fig. 6 [file 44318_2024_194_MOESM10_ESM.zip › Figure 6/Fig 6AB/Fig6A_SEC.xlsx]

## Sheet: Sheet1
Volume (ml)	CycB1WT	CycB1d9	Standards
0	-0.399	-0.759	0.026
0.003	-0.401	-0.74	0.126
0.006	-0.401	-0.72	0.227
0.008	-0.402	-0.7	0.329
0.011	-0.41	-0.705	0.396
0.014	-0.432	-0.752	0.343
0.017	-0.454	-0.799	0.29
0.019	-0.475	-0.846	0.236
0.022	-0.477	-0.86	0.2
0.025	-0.472	-0.866	0.181
0.028	-0.468	-0.871	0.163
0.031	-0.466	-0.881	0.145
0.033	-0.477	-0.911	0.134
0.036	-0.488	-0.94	0.126
0.039	-0.499	-0.969	0.118
0.042	-0.509	-1.001	0.109
0.045	-0.519	-1.035	0.097
0.047	-0.529	-1.068	0.084
0.05	-0.539	-1.102	0.071
0.053	-0.564	-1.132	0.061
0.056	-0.59	-1.162	0.06
0.058	-0.615	-1.192	0.06
0.061	-0.634	-1.208	0.059
0.064	-0.644	-1.201	0.059
0.067	-0.653	-1.195	0.059
0.07	-0.663	-1.189	0.058
0.072	-0.678	-1.194	0.058
0.075	-0.695	-1.201	0.059
0.078	-0.712	-1.208	0.061
0.081	-0.726	-1.217	0.062
0.083	-0.731	-1.236	0.064
0.086	-0.737	-1.254	0.062
0.089	-0.742	-1.273	0.059
0.092	-0.75	-1.293	0.057
0.095	-0.759	-1.313	0.053
0.097	-0.769	-1.333	0.044
0.1	-0.778	-1.353	0.035
0.103	-0.794	-1.352	0.025
0.106	-0.809	-1.351	0.026
0.109	-0.824	-1.35	0.039
0.111	-0.832	-1.348	0.053
0.114	-0.828	-1.344	0.066
0.117	-0.825	-1.34	0.057
0.12	-0.822	-1.336	0.035
0.122	-0.819	-1.345	0.014
0.125	-0.817	-1.356	-0.008
0.128	-0.815	-1.368	0.009
0.131	-0.819	-1.38	0.031
0.134	-0.838	-1.393	0.052
0.136	-0.856	-1.405	0.071
0.139	-0.875	-1.418	0.078
0.142	-0.878	-1.424	0.085
0.145	-0.872	-1.427	0.093
0.147	-0.867	-1.43	0.092
0.15	-0.862	-1.433	0.079
0.153	-0.873	-1.434	0.066
0.156	-0.885	-1.436	0.053
0.159	-0.897	-1.437	0.05
0.161	-0.905	-1.433	0.054
0.164	-0.908	-1.423	0.057
0.167	-0.911	-1.413	0.061
0.17	-0.915	-1.403	0.059
0.173	-0.932	-1.411	0.056
0.175	-0.951	-1.422	0.054
0.178	-0.971	-1.433	0.052
0.181	-0.982	-1.439	0.052
0.184	-0.97	-1.433	0.053
0.186	-0.958	-1.426	0.053
0.189	-0.946	-1.419	0.054
0.192	-0.946	-1.43	0.057
0.195	-0.952	-1.448	0.059
0.198	-0.958	-1.467	0.062
0.2	-0.964	-1.486	0.061
0.203	-0.963	-1.508	0.057
0.206	-0.962	-1.53	0.054
0.209	-0.961	-1.553	0.05
0.211	-0.97	-1.565	0.058
0.214	-0.989	-1.566	0.067
0.217	-1.007	-1.568	0.077
0.22	-1.026	-1.57	0.085
0.223	-1.031	-1.582	0.083
0.225	-1.034	-1.596	0.082
0.228	-1.037	-1.609	0.08
0.231	-1.04	-1.62	0.076
0.234	-1.044	-1.622	0.066
0.236	-1.047	-1.623	0.056
0.239	-1.051	-1.625	0.047
0.242	-1.061	-1.622	0.043
0.245	-1.074	-1.616	0.043
0.248	-1.087	-1.61	0.042
0.25	-1.099	-1.606	0.042
0.253	-1.099	-1.61	0.049
0.256	-1.1	-1.614	0.057
0.259	-1.1	-1.619	0.065
0.262	-1.099	-1.626	0.073
0.264	-1.097	-1.635	0.069
0.267	-1.095	-1.645	0.065
0.27	-1.093	-1.654	0.062
0.273	-1.094	-1.649	0.059
0.275	-1.095	-1.642	0.059
0.278	-1.096	-1.635	0.059
0.281	-1.104	-1.64	0.059
0.284	-1.125	-1.668	0.067
0.287	-1.147	-1.696	0.082
0.289	-1.168	-1.724	0.097
0.292	-1.174	-1.73	0.111
0.295	-1.173	-1.73	0.11
0.298	-1.172	-1.729	0.105
0.3	-1.172	-1.729	0.101
0.303	-1.17	-1.739	0.096
0.306	-1.168	-1.749	0.102
0.309	-1.167	-1.759	0.108
0.312	-1.177	-1.765	0.114
0.314	-1.197	-1.768	0.116
0.317	-1.217	-1.772	0.111
0.32	-1.237	-1.775	0.106
0.323	-1.237	-1.774	0.1
0.326	-1.237	-1.774	0.096
0.328	-1.236	-1.773	0.093
0.331	-1.236	-1.774	0.09
0.334	-1.234	-1.775	0.087
0.337	-1.233	-1.777	0.086
0.339	-1.232	-1.779	0.085
0.342	-1.232	-1.783	0.085
0.345	-1.232	-1.787	0.084
0.348	-1.232	-1.792	0.079
0.351	-1.23	-1.797	0.074
0.353	-1.221	-1.804	0.069
0.356	-1.211	-1.81	0.07
0.359	-1.202	-1.817	0.083
0.362	-1.204	-1.817	0.096
0.364	-1.215	-1.812	0.11
0.367	-1.225	-1.807	0.111
0.37	-1.236	-1.802	0.102
0.373	-1.255	-1.829	0.093
0.376	-1.274	-1.857	0.084
0.378	-1.293	-1.884	0.095
0.381	-1.304	-1.894	0.112
0.384	-1.301	-1.877	0.129
0.387	-1.298	-1.859	0.146
0.39	-1.296	-1.842	0.141
0.392	-1.302	-1.849	0.136
0.395	-1.311	-1.864	0.131
0.398	-1.32	-1.878	0.128
0.401	-1.326	-1.889	0.132
0.403	-1.32	-1.886	0.136
0.406	-1.314	-1.883	0.14
0.409	-1.308	-1.879	0.133
0.412	-1.309	-1.893	0.115
0.415	-1.313	-1.918	0.097
0.417	-1.318	-1.943	0.08
0.42	-1.322	-1.968	0.077
0.423	-1.319	-1.975	0.08
0.426	-1.317	-1.981	0.083
0.428	-1.314	-1.988	0.086
0.431	-1.308	-1.998	0.097
0.434	-1.296	-2.012	0.108
0.437	-1.283	-2.026	0.119
0.44	-1.271	-2.04	0.128
0.442	-1.292	-2.041	0.125
0.445	-1.321	-2.039	0.123
0.448	-1.349	-2.038	0.121
0.451	-1.37	-2.04	0.118
0.454	-1.365	-2.059	0.115
0.456	-1.36	-2.078	0.111
0.459	-1.355	-2.096	0.108
0.462	-1.361	-2.114	0.107
0.465	-1.373	-2.13	0.108
0.467	-1.386	-2.147	0.108
0.47	-1.398	-2.163	0.109
0.473	-1.391	-2.151	0.111
0.476	-1.384	-2.139	0.113
0.479	-1.377	-2.127	0.115
0.481	-1.38	-2.128	0.118
0.484	-1.395	-2.145	0.127
0.487	-1.41	-2.162	0.135
0.49	-1.426	-2.179	0.144
0.492	-1.417	-2.177	0.14
0.495	-1.405	-2.17	0.12
0.498	-1.392	-2.164	0.099
0.501	-1.384	-2.161	0.079
0.504	-1.387	-2.171	0.07
0.506	-1.391	-2.18	0.065
0.509	-1.394	-2.189	0.061
0.512	-1.399	-2.199	0.056
0.515	-1.405	-2.21	0.042
0.518	-1.411	-2.221	0.027
0.52	-1.418	-2.231	0.012
0.523	-1.448	-2.229	-0.001
0.526	-1.478	-2.226	-0.006
0.529	-1.508	-2.224	-0.012
0.531	-1.517	-2.232	-0.017
0.534	-1.503	-2.252	-0.022
0.537	-1.488	-2.271	-0.027
0.54	-1.474	-2.291	-0.032
0.543	-1.468	-2.284	-0.036
0.545	-1.464	-2.273	-0.031
0.548	-1.459	-2.263	-0.021
0.551	-1.455	-2.258	-0.01
0.554	-1.453	-2.269	0
0.556	-1.45	-2.279	-0.012
0.559	-1.448	-2.29	-0.025
0.562	-1.447	-2.298	-0.039
0.565	-1.447	-2.304	-0.049
0.568	-1.448	-2.311	-0.039
0.57	-1.449	-2.316	-0.028
0.573	-1.456	-2.305	-0.017
0.576	-1.463	-2.294	-0.023
0.579	-1.47	-2.283	-0.052
0.581	-1.473	-2.28	-0.081
0.584	-1.473	-2.286	-0.11
0.587	-1.473	-2.292	-0.121
0.59	-1.473	-2.298	-0.122
0.593	-1.473	-2.314	-0.123
0.595	-1.473	-2.331	-0.124
0.598	-1.473	-2.348	-0.133
0.601	-1.476	-2.362	-0.142
0.604	-1.487	-2.372	-0.152
0.607	-1.497	-2.382	-0.159
0.609	-1.507	-2.391	-0.155
0.612	-1.505	-2.403	-0.151
0.615	-1.498	-2.415	-0.147
0.618	-1.491	-2.427	-0.144
0.62	-1.487	-2.437	-0.145
0.623	-1.499	-2.44	-0.146
0.626	-1.511	-2.442	-0.147
0.629	-1.523	-2.444	-0.153
0.632	-1.526	-2.442	-0.162
0.634	-1.521	-2.437	-0.171
0.637	-1.516	-2.432	-0.18
0.64	-1.51	-2.427	-0.165
0.643	-1.503	-2.435	-0.146
0.645	-1.495	-2.443	-0.127
0.648	-1.488	-2.451	-0.11
0.651	-1.483	-2.457	-0.115
0.654	-1.482	-2.462	-0.119
0.657	-1.48	-2.466	-0.123
0.659	-1.479	-2.47	-0.128
0.662	-1.485	-2.468	-0.132
0.665	-1.493	-2.465	-0.137
0.668	-1.5	-2.462	-0.141
0.671	-1.507	-2.46	-0.147
0.673	-1.505	-2.468	-0.154
0.676	-1.503	-2.475	-0.162
0.679	-1.502	-2.483	-0.169
0.682	-1.502	-2.492	-0.169
0.684	-1.503	-2.503	-0.169
0.687	-1.505	-2.514	-0.168
0.69	-1.506	-2.525	-0.167
0.693	-1.51	-2.511	-0.166
0.696	-1.515	-2.497	-0.165
0.698	-1.519	-2.482	-0.165
0.701	-1.519	-2.48	-0.168
0.704	-1.512	-2.5	-0.182
0.707	-1.505	-2.52	-0.196
0.709	-1.498	-2.54	-0.209
0.712	-1.498	-2.537	-0.22
0.715	-1.5	-2.529	-0.23
0.718	-1.502	-2.52	-0.239
0.721	-1.505	-2.515	-0.248
0.723	-1.509	-2.523	-0.245
0.726	-1.513	-2.532	-0.238
0.729	-1.516	-2.54	-0.232
0.732	-1.521	-2.533	-0.226
0.735	-1.527	-2.514	-0.233
0.737	-1.532	-2.496	-0.239
0.74	-1.538	-2.477	-0.246
0.743	-1.528	-2.495	-0.252
0.746	-1.518	-2.514	-0.258
0.748	-1.508	-2.532	-0.265
0.751	-1.505	-2.542	-0.271
0.754	-1.514	-2.54	-0.279
0.757	-1.523	-2.538	-0.287
0.76	-1.531	-2.536	-0.295
0.762	-1.544	-2.54	-0.303
0.765	-1.557	-2.545	-0.311
0.768	-1.571	-2.549	-0.319
0.771	-1.581	-2.552	-0.327
0.773	-1.581	-2.549	-0.334
0.776	-1.581	-2.546	-0.338
0.779	-1.581	-2.543	-0.342
0.782	-1.577	-2.554	-0.346
0.785	-1.571	-2.573	-0.348
0.787	-1.564	-2.592	-0.343
0.79	-1.558	-2.61	-0.338
0.793	-1.544	-2.596	-0.333
0.796	-1.53	-2.583	-0.336
0.799	-1.517	-2.57	-0.344
0.801	-1.503	-2.567	-0.353
0.804	-1.49	-2.577	-0.362
0.807	-1.477	-2.588	-0.356
0.81	-1.463	-2.598	-0.345
0.812	-1.437	-2.571	-0.334
0.815	-1.409	-2.536	-0.323
0.818	-1.38	-2.501	-0.329
0.821	-1.331	-2.461	-0.336
0.824	-1.218	-2.404	-0.342
0.826	-1.104	-2.348	-0.348
0.829	-0.991	-2.291	-0.354
0.832	-0.861	-2.21	-0.36
0.835	-0.723	-2.116	-0.366
0.837	-0.585	-2.023	-0.374
0.84	-0.445	-1.926	-0.384
0.843	-0.282	-1.783	-0.394
0.846	-0.119	-1.641	-0.403
0.849	0.044	-1.498	-0.41
0.851	0.197	-1.367	-0.415
0.854	0.338	-1.249	-0.42
0.857	0.479	-1.131	-0.425
0.86	0.62	-1.013	-0.425
0.863	0.71	-0.93	-0.426
0.865	0.792	-0.853	-0.426
0.868	0.874	-0.775	-0.426
0.871	0.943	-0.705	-0.426
0.874	0.975	-0.653	-0.426
0.876	1.008	-0.601	-0.426
0.879	1.041	-0.55	-0.42
0.882	1.065	-0.524	-0.406
0.885	1.085	-0.51	-0.393
0.888	1.105	-0.496	-0.38
0.89	1.133	-0.48	-0.376
0.893	1.239	-0.433	-0.375
0.896	1.344	-0.387	-0.375
0.899	1.45	-0.34	-0.374
0.901	1.581	-0.26	-0.369
0.904	1.738	-0.147	-0.365
0.907	1.894	-0.033	-0.36
0.91	2.051	0.08	-0.356
0.913	2.294	0.306	-0.359
0.915	2.547	0.544	-0.361
0.918	2.8	0.783	-0.363
0.921	3.031	1.012	-0.37
0.924	3.211	1.219	-0.383
0.926	3.391	1.426	-0.396
0.929	3.571	1.634	-0.409
0.932	3.642	1.768	-0.409
0.935	3.666	1.873	-0.404
0.938	3.691	1.978	-0.399
0.94	3.704	2.07	-0.393
0.943	3.63	2.061	-0.397
0.946	3.555	2.052	-0.401
0.949	3.48	2.042	-0.406
0.952	3.385	2.012	-0.408
0.954	3.273	1.962	-0.4
0.957	3.16	1.912	-0.392
0.96	3.047	1.862	-0.384
0.963	2.948	1.801	-0.38
0.965	2.85	1.739	-0.384
0.968	2.752	1.677	-0.387
0.971	2.673	1.621	-0.391
0.974	2.63	1.575	-0.389
0.977	2.588	1.529	-0.384
0.979	2.545	1.483	-0.379
0.982	2.517	1.471	-0.374
0.985	2.494	1.471	-0.37
0.988	2.472	1.472	-0.365
0.99	2.454	1.473	-0.36
0.993	2.47	1.479	-0.356
0.996	2.485	1.485	-0.355
0.999	2.501	1.49	-0.354
1.002	2.532	1.511	-0.353
1.004	2.577	1.545	-0.357
1.007	2.621	1.578	-0.368
1.01	2.665	1.611	-0.38
1.013	2.73	1.679	-0.391
1.016	2.795	1.749	-0.402
1.018	2.861	1.819	-0.414
1.021	2.935	1.889	-0.425
1.024	3.025	1.96	-0.437
1.027	3.114	2.032	-0.435
1.029	3.204	2.103	-0.432
1.032	3.294	2.177	-0.43
1.035	3.384	2.252	-0.426
1.038	3.474	2.327	-0.416
1.041	3.562	2.404	-0.407
1.043	3.64	2.494	-0.397
1.046	3.718	2.583	-0.387
1.049	3.795	2.672	-0.377
1.052	3.877	2.748	-0.366
1.054	3.961	2.814	-0.356
1.057	4.045	2.879	-0.355
1.06	4.129	2.945	-0.361
1.063	4.211	3.036	-0.366
1.066	4.293	3.127	-0.371
1.068	4.376	3.218	-0.366
1.071	4.46	3.308	-0.36
1.074	4.548	3.397	-0.353
1.077	4.635	3.485	-0.346
1.08	4.723	3.574	-0.337
1.082	4.876	3.694	-0.328
1.085	5.045	3.821	-0.32
1.088	5.215	3.949	-0.316
1.091	5.412	4.103	-0.322
1.093	5.718	4.362	-0.327
1.096	6.024	4.621	-0.333
1.099	6.33	4.88	-0.334
1.102	6.791	5.281	-0.332
1.105	7.352	5.774	-0.33
1.107	7.912	6.266	-0.328
1.11	8.479	6.764	-0.322
1.113	9.465	7.698	-0.315
1.116	10.451	8.632	-0.308
1.118	11.437	9.566	-0.3
1.121	12.64	10.741	-0.293
1.124	14.145	12.249	-0.286
1.127	15.65	13.757	-0.279
1.13	17.155	15.265	-0.271
1.132	19.054	17.245	-0.261
1.135	21.036	19.325	-0.25
1.138	23.018	21.405	-0.24
1.141	25.103	23.555	-0.229
1.144	27.534	25.936	-0.218
1.146	29.965	28.316	-0.206
1.149	32.396	30.697	-0.194
1.152	34.918	33.289	-0.168
1.155	37.491	36.001	-0.138
1.157	40.065	38.713	-0.108
1.16	42.639	41.421	-0.078
1.163	45.223	44.027	-0.051
1.166	47.808	46.632	-0.023
1.169	50.392	49.238	0.004
1.171	52.881	51.788	0.021
1.174	55.251	54.27	0.015
1.177	57.622	56.751	0.009
1.18	59.992	59.233	0.003
1.182	62.009	61.322	0.011
1.185	63.965	63.343	0.031
1.188	65.921	65.364	0.051
1.191	67.715	67.253	0.071
1.194	69.047	68.766	0.089
1.196	70.379	70.279	0.108
1.199	71.711	71.792	0.126
1.202	72.667	72.84	0.144
1.205	73.434	73.654	0.178
1.208	74.201	74.468	0.213
1.21	74.918	75.234	0.247
1.213	74.991	75.377	0.281
1.216	75.063	75.52	0.315
1.219	75.136	75.662	0.349
1.221	74.948	75.529	0.383
1.224	74.474	75.092	0.421
1.227	74	74.656	0.463
1.23	73.526	74.219	0.505
1.233	72.592	73.317	0.547
1.235	71.596	72.353	0.597
1.238	70.599	71.39	0.65
1.241	69.504	70.286	0.702
1.244	68.162	68.837	0.755
1.246	66.821	67.388	0.812
1.249	65.48	65.939	0.868
1.252	63.949	64.377	0.925
1.255	62.335	62.766	0.982
1.258	60.721	61.155	1.04
1.26	59.101	59.519	1.099
1.263	57.431	57.663	1.157
1.266	55.76	55.807	1.215
1.269	54.09	53.951	1.273
1.271	52.402	52.114	1.331
1.274	50.696	50.297	1.389
1.277	48.99	48.479	1.454
1.28	47.284	46.662	1.52
1.283	45.616	44.89	1.587
1.285	43.952	43.122	1.653
1.288	42.288	41.355	1.719
1.291	40.642	39.62	1.786
1.294	39.033	37.953	1.852
1.297	37.424	36.287	1.922
1.299	35.815	34.621	2.008
1.302	34.356	33.045	2.093
1.305	32.954	31.503	2.179
1.308	31.553	29.961	2.269
1.31	30.164	28.443	2.366
1.313	28.857	27.087	2.462
1.316	27.55	25.73	2.558
1.319	26.242	24.373	2.672
1.322	25.044	23.103	2.793
1.324	23.941	21.908	2.914
1.327	22.837	20.713	3.034
1.33	21.734	19.518	3.181
1.333	20.747	18.521	3.329
1.335	19.766	17.537	3.477
1.338	18.786	16.552	3.638
1.341	17.872	15.612	3.849
1.344	17.082	14.757	4.06
1.347	16.292	13.902	4.271
1.349	15.501	13.047	4.499
1.352	14.774	12.346	4.747
1.355	14.068	11.694	4.995
1.358	13.361	11.042	5.243
1.361	12.673	10.4	5.56
1.363	12.077	9.804	5.907
1.366	11.482	9.208	6.254
1.369	10.886	8.612	6.602
1.372	10.339	8.085	6.957
1.374	9.828	7.613	7.312
1.377	9.318	7.14	7.667
1.38	8.807	6.667	8.024
1.383	8.407	6.26	8.389
1.386	8.009	5.855	8.753
1.388	7.612	5.451	9.117
1.391	7.23	5.083	9.445
1.394	6.875	4.779	9.725
1.397	6.52	4.474	10.005
1.399	6.165	4.169	10.285
1.402	5.874	3.902	10.518
1.405	5.602	3.645	10.728
1.408	5.329	3.389	10.937
1.411	5.065	3.143	11.147
1.413	4.838	2.944	11.24
1.416	4.61	2.745	11.323
1.419	4.383	2.546	11.406
1.422	4.177	2.371	11.472
1.425	3.986	2.213	11.455
1.427	3.795	2.055	11.438
1.43	3.604	1.897	11.421
1.433	3.456	1.765	11.365
1.436	3.307	1.634	11.251
1.438	3.158	1.502	11.138
1.441	3.021	1.378	11.024
1.444	2.898	1.264	10.898
1.447	2.776	1.15	10.764
1.45	2.654	1.036	10.631
1.452	2.535	0.938	10.497
1.455	2.417	0.844	10.384
1.458	2.299	0.75	10.274
1.461	2.188	0.659	10.164
1.463	2.099	0.576	10.063
1.466	2.01	0.494	10.021
1.469	1.922	0.411	9.979
1.472	1.85	0.334	9.937
1.475	1.788	0.259	9.954
1.477	1.726	0.185	10.064
1.48	1.665	0.112	10.175
1.483	1.615	0.068	10.286
1.486	1.565	0.023	10.559
1.489	1.515	-0.021	10.929
1.491	1.474	-0.06	11.299
1.494	1.443	-0.093	11.669
1.497	1.413	-0.126	12.367
1.5	1.382	-0.159	13.114
1.502	1.346	-0.203	13.861
1.505	1.309	-0.249	14.675
1.508	1.272	-0.295	16.007
1.511	1.241	-0.335	17.339
1.514	1.228	-0.356	18.671
1.516	1.216	-0.377	20.252
1.519	1.203	-0.399	22.275
1.522	1.188	-0.42	24.299
1.525	1.171	-0.441	26.323
1.527	1.154	-0.462	28.863
1.53	1.136	-0.484	31.742
1.533	1.11	-0.524	34.621
1.536	1.084	-0.563	37.499
1.539	1.057	-0.603	40.768
1.541	1.045	-0.632	44.106
1.544	1.048	-0.648	47.444
1.547	1.051	-0.665	50.806
1.55	1.055	-0.682	54.401
1.553	1.053	-0.69	57.995
1.555	1.05	-0.698	61.59
1.558	1.048	-0.705	65.054
1.561	1.047	-0.712	68.257
1.564	1.05	-0.72	71.461
1.566	1.052	-0.727	74.665
1.569	1.055	-0.735	77.275
1.572	1.058	-0.733	79.455
1.575	1.061	-0.727	81.635
1.578	1.063	-0.721	83.814
1.58	1.069	-0.713	84.79
1.583	1.099	-0.691	85.508
1.586	1.129	-0.67	86.226
1.589	1.159	-0.648	86.841
1.591	1.206	-0.616	86.048
1.594	1.272	-0.574	85.254
1.597	1.338	-0.532	84.461
1.6	1.404	-0.49	83.335
1.603	1.5	-0.43	81.477
1.605	1.599	-0.367	79.618
1.608	1.698	-0.304	77.76
1.611	1.797	-0.234	75.555
1.614	1.897	-0.148	73.074
1.617	1.996	-0.061	70.592
1.619	2.096	0.025	68.11
1.622	2.217	0.124	65.585
1.625	2.347	0.228	63.048
1.628	2.476	0.333	60.512
1.63	2.604	0.44	57.975
1.633	2.721	0.566	55.427
1.636	2.838	0.692	52.879
1.639	2.954	0.819	50.33
1.642	3.058	0.931	47.896
1.644	3.151	1.03	45.743
1.647	3.244	1.129	43.59
1.65	3.337	1.229	41.437
1.653	3.388	1.299	39.435
1.655	3.435	1.366	37.567
1.658	3.482	1.434	35.699
1.661	3.524	1.492	33.831
1.664	3.552	1.529	32.334
1.667	3.581	1.567	30.943
1.669	3.61	1.604	29.552
1.672	3.617	1.608	28.169
1.675	3.617	1.601	27.165
1.678	3.617	1.593	26.161
1.68	3.615	1.584	25.157
1.683	3.604	1.561	24.27
1.686	3.593	1.539	23.709
1.689	3.581	1.516	23.147
1.692	3.56	1.483	22.586
1.694	3.531	1.44	22.257
1.697	3.501	1.398	22.152
1.7	3.472	1.356	22.047
1.703	3.451	1.314	21.942
1.706	3.429	1.272	22.132
1.708	3.408	1.231	22.419
1.711	3.375	1.189	22.706
1.714	3.324	1.146	22.993
1.717	3.272	1.104	23.623
1.719	3.221	1.062	24.255
1.722	3.188	1.034	24.886
1.725	3.161	1.01	25.548
1.728	3.134	0.986	26.304
1.731	3.108	0.96	27.06
1.733	3.083	0.928	27.817
1.736	3.059	0.895	28.563
1.739	3.034	0.863	29.299
1.742	3.018	0.841	30.035
1.744	3.006	0.828	30.771
1.747	2.995	0.815	31.317
1.75	2.984	0.801	31.792
1.753	2.961	0.789	32.267
1.756	2.938	0.777	32.743
1.758	2.915	0.765	32.985
1.761	2.894	0.753	33.22
1.764	2.876	0.741	33.455
1.767	2.858	0.728	33.659
1.77	2.84	0.716	33.746
1.772	2.82	0.704	33.833
1.775	2.799	0.693	33.92
1.778	2.778	0.681	34.067
1.781	2.762	0.675	34.283
1.783	2.761	0.692	34.499
1.786	2.761	0.709	34.716
1.789	2.76	0.726	35.107
1.792	2.761	0.761	35.573
1.795	2.763	0.806	36.038
1.797	2.764	0.851	36.503
1.8	2.766	0.897	37.204
1.803	2.794	0.956	37.918
1.806	2.821	1.015	38.632
1.808	2.848	1.075	39.349
1.811	2.849	1.138	40.075
1.814	2.813	1.205	40.802
1.817	2.777	1.273	41.529
1.82	2.741	1.341	42.103
1.822	2.812	1.429	42.48
1.825	2.905	1.52	42.857
1.828	2.998	1.612	43.233
1.831	3.076	1.701	43.236
1.834	3.104	1.783	43.062
1.836	3.131	1.865	42.888
1.839	3.159	1.946	42.714
1.842	3.193	2.015	42.04
1.845	3.231	2.076	41.325
1.847	3.269	2.137	40.609
1.85	3.305	2.197	39.826
1.853	3.311	2.232	38.71
1.856	3.316	2.268	37.594
1.859	3.321	2.304	36.477
1.861	3.32	2.331	35.29
1.864	3.311	2.346	34
1.867	3.302	2.361	32.71
1.87	3.293	2.377	31.42
1.872	3.27	2.383	30.16
1.875	3.245	2.387	28.916
1.878	3.22	2.391	27.672
1.881	3.193	2.389	26.427
1.884	3.164	2.369	25.279
1.886	3.135	2.349	24.141
1.889	3.106	2.329	23.003
1.892	3.072	2.299	21.885
1.895	3.037	2.264	20.888
1.898	3.002	2.23	19.89
1.9	2.966	2.195	18.893
1.903	2.922	2.152	17.957
1.906	2.878	2.109	17.12
1.909	2.835	2.065	16.283
1.911	2.791	2.022	15.446
1.914	2.748	1.979	14.692
1.917	2.705	1.935	13.987
1.92	2.662	1.892	13.281
1.923	2.624	1.85	12.575
1.925	2.587	1.807	11.968
1.928	2.549	1.765	11.375
1.931	2.515	1.724	10.782
1.934	2.486	1.685	10.204
1.936	2.457	1.646	9.735
1.939	2.429	1.607	9.267
1.942	2.407	1.573	8.799
1.945	2.388	1.541	8.362
1.948	2.37	1.509	7.98
1.95	2.349	1.477	7.597
1.953	2.314	1.441	7.215
1.956	2.279	1.404	6.898
1.959	2.243	1.367	6.623
1.962	2.216	1.339	6.348
1.964	2.197	1.32	6.074
1.967	2.179	1.301	5.84
1.97	2.16	1.282	5.613
1.973	2.137	1.243	5.387
1.975	2.114	1.202	5.164
1.978	2.092	1.161	4.973
1.981	2.054	1.106	4.782
1.984	1.983	1.021	4.592
1.987	1.913	0.936	4.41
1.989	1.842	0.851	4.244
1.992	1.754	0.686	4.079
1.995	1.659	0.489	3.914
1.998	1.564	0.293	3.745
2	1.461	0.078	3.574
2.003	1.3	-0.26	3.403
2.006	1.14	-0.597	3.232
2.009	0.979	-0.935	3.1
2.012	0.851	-1.246	2.976
2.014	0.751	-1.536	2.851
2.017	0.65	-1.825	2.727
2.02	0.55	-2.114	2.598
2.023	0.546	-2.202	2.469
2.025	0.549	-2.278	2.34
2.028	0.551	-2.354	2.216
2.031	0.597	-2.336	2.102
2.034	0.723	-2.142	1.989
2.037	0.849	-1.949	1.875
2.039	0.975	-1.756	1.779
2.042	1.143	-1.415	1.696
2.045	1.325	-1.027	1.613
2.048	1.506	-0.639	1.53
2.051	1.689	-0.255	1.458
2.053	1.878	0.104	1.388
2.056	2.066	0.463	1.318
2.059	2.255	0.823	1.25
2.062	2.401	1.114	1.209
2.064	2.513	1.353	1.168
2.067	2.625	1.592	1.127
2.07	2.738	1.831	1.085
2.073	2.718	1.925	1.042
2.076	2.695	2.015	0.999
2.078	2.672	2.105	0.956
2.081	2.568	2.107	0.915
2.084	2.334	1.962	0.875
2.087	2.099	1.818	0.836
2.089	1.864	1.674	0.797
2.092	1.264	1.185	0.762
2.095	0.564	0.601	0.729
2.098	-0.137	0.016	0.696
2.101	-0.937	-0.673	0.662
2.103	-2.165	-1.808	0.589
2.106	-3.393	-2.943	0.516
2.109	-4.622	-4.078	0.443
2.112	-5.786	-5.21	0.362
2.115	-6.907	-6.338	0.259
2.117	-8.028	-7.467	0.155
2.12	-9.148	-8.594	0.052
2.123	-8.522	-7.865	-0.02
2.126	-7.897	-7.135	-0.06
2.128	-7.272	-6.406	-0.1
2.131	-6.066	-5.118	-0.14
2.134	-4.012	-3.014	-0.149
2.137	-1.958	-0.911	-0.147
2.14	0.097	1.192	-0.146
2.142	1.445	2.66	-0.144
2.145	2.63	3.981	-0.078
2.148	3.815	5.301	-0.012
2.151	4.975	6.596	0.054
2.153	6.043	7.794	0.116
2.156	7.111	8.993	0.168
2.159	8.178	10.192	0.219
2.162	8.998	11.134	0.27
2.165	9.667	11.92	0.309
2.167	10.337	12.707	0.336
2.17	10.987	13.467	0.364
2.173	11.011	13.364	0.391
2.176	11.035	13.261	0.409
2.179	11.058	13.158	0.425
2.181	10.961	12.877	0.441
2.184	10.707	12.364	0.457
2.187	10.452	11.852	0.455
2.19	10.197	11.339	0.452
2.192	10.111	11.03	0.45
2.195	10.057	10.759	0.441
2.198	10.003	10.488	0.411
2.201	10.01	10.279	0.381
2.204	10.204	10.257	0.351
2.206	10.397	10.235	0.322
2.209	10.591	10.213	0.294
2.212	10.284	9.668	0.266
2.215	9.711	8.846	0.238
2.217	9.138	8.024	0.214
2.22	8.522	7.177	0.192
2.223	7.215	5.94	0.169
2.226	5.908	4.703	0.147
2.229	4.602	3.466	0.157
2.231	3.528	2.468	0.169
2.234	2.725	1.744	0.181
2.237	1.921	1.021	0.192
2.24	1.117	0.298	0.2
2.243	0.732	-0.047	0.208
2.245	0.409	-0.336	0.216
2.248	0.086	-0.624	0.225
2.251	-0.176	-0.862	0.235
2.254	-0.275	-0.966	0.245
2.256	-0.375	-1.071	0.255
2.259	-0.474	-1.175	0.265
2.262	-0.53	-1.225	0.275
2.265	-0.565	-1.249	0.284
2.268	-0.601	-1.273	0.294
2.27	-0.633	-1.296	0.284
2.273	-0.636	-1.307	0.272
2.276	-0.639	-1.317	0.26
2.279	-0.642	-1.328	0.25
2.281	-0.644	-1.344	0.249
2.284	-0.645	-1.366	0.248
2.287	-0.645	-1.388	0.247
2.29	-0.646	-1.41	0.236
2.293	-0.64	-1.42	0.212
2.295	-0.633	-1.428	0.187
2.298	-0.627	-1.436	0.163
2.301	-0.616	-1.443	0.135
2.304	-0.598	-1.446	0.106
2.307	-0.579	-1.449	0.076
2.309	-0.56	-1.452	0.047
2.312	-0.549	-1.459	0.017
2.315	-0.541	-1.467	-0.013
2.318	-0.533	-1.475	-0.043
2.32	-0.522	-1.479	-0.068
2.323	-0.488	-1.455	-0.064
2.326	-0.454	-1.431	-0.06
2.329	-0.419	-1.407	-0.056
2.332	-0.386	-1.385	-0.06
2.334	-0.352	-1.367	-0.076
2.337	-0.319	-1.348	-0.092
2.34	-0.285	-1.329	-0.107
2.343	-0.248	-1.307	-0.116
2.345	-0.209	-1.283	-0.12
2.348	-0.171	-1.26	-0.125
2.351	-0.15	-1.244	-0.129
2.354	-0.164	-1.241	-0.129
2.357	-0.177	-1.238	-0.128
2.359	-0.191	-1.235	-0.127
2.362	-0.212	-1.244	-0.125
2.365	-0.235	-1.257	-0.118
2.368	-0.259	-1.271	-0.111
2.37	-0.284	-1.285	-0.104
2.373	-0.315	-1.308	-0.105
2.376	-0.346	-1.331	-0.121
2.379	-0.378	-1.354	-0.137
2.382	-0.415	-1.387	-0.153
2.384	-0.457	-1.43	-0.162
2.387	-0.499	-1.472	-0.168
2.39	-0.54	-1.514	-0.174
2.393	-0.532	-1.519	-0.179
2.396	-0.532	-1.519	-0.188
2.398	-0.532	-1.519	-0.198
			-0.208
			-0.218
			-0.223
			-0.228
			-0.234
			-0.23
			-0.21
			-0.19
			-0.17
			-0.172
			-0.188
			-0.205
			-0.221
			-0.207
			-0.185
			-0.164
			-0.145
			-0.149
			-0.152
			-0.156
			-0.155
			-0.146
			-0.137
			-0.128
			-0.115
			-0.1
			-0.085
			-0.07
			-0.048
			-0.025
			-0.001
			0.021
			0.025
			0.029
			0.032
			0.04
			0.056
			0.072
			0.088
			0.1
			0.109
			0.119
			0.128
			0.124
			0.117
			0.11
			0.103
			0.093
			0.083
			0.073
			0.062
			0.048
			0.034
			0.02
			0.008
			-0.001
			-0.01
			-0.02
			-0.023
			-0.024
			-0.026
			-0.027
			-0.044
			-0.06
			-0.077
			-0.09
			-0.092
			-0.094
			-0.096
			-0.101
			-0.11
			-0.118
			-0.127
			-0.115
			-0.097
			-0.078
			-0.059
			-0.063
			-0.067
			-0.072
			-0.073
			-0.063
			-0.054
			-0.044
			-0.043
			-0.051
			-0.059
			-0.068
			-0.057
			-0.038
			-0.019
			-0.001
			-0.012
			-0.012
			-0.012
