# Supplementary material for: Spatial control of the APC/C ensures the rapid degradation of cyclin B1
Source: EMBO J. 2024 Aug 14;43(19):4324–55. doi: 10.1038/s44318-024-00194-2 (PMC11445581; doi:10.1038/s44318-024-00194-2)
Supplement: Supplementary file 10 — Source data Fig. 6 [file 44318_2024_194_MOESM10_ESM.zip › Figure 6/Fig 6D/RawData_LeftPanel/C2_Analyzed_-220613_MAx - 220613 - Position 6.Project Maximum Z.crop.txt]

Frame	Mean	RID	Norm_Mean	Norm_RID	Scal_Mean	Scal_RID
-48	10.2491	90397	0.91718645129536	0.917186659767246	0.8061421149656445	0.8061420801368073
-47	10.2319	90245	0.9156472325383685	0.9156444363274789	0.8025389643036701	0.8025318860888773
-46	10.4327	92016	0.9336167166316167	0.9336133686421332	0.8446036534271829	0.8445953970025889
-45	10.492	92539	0.9389234417647323	0.9389198348197526	0.8570261437908498	0.8570173146806641
-44	10.6015	93505	0.9487225379211598	0.9487210706277458	0.8799648064353945	0.879961047906325
-43	10.735	94683	0.9606693811803659	0.9606733022859404	0.9079311211664152	0.907940051777783
-42	10.7654	94951	0.9633898608438856	0.9633924857192139	0.914299480475951	0.9143053939149229
-41	10.7734	95021	0.9641057765448119	0.964102720198054	0.9159753645047763	0.9159679832791012
-40	10.9647	96709	0.9812251107432101	0.9812295173449406	0.9560499413440591	0.95606013823243
-39	10.945	96535	0.9794621683296793	0.979464077354681	0.951923076923077	0.9519274160986153
-38	11.0761	97691	0.9911942368786075	0.991193092462383	0.97938662644545	0.9793838918841887
-37	10.8955	96098	0.9750324399301983	0.9750301849653507	0.941553544494721	0.9415481082108164
-36	11.1365	98224	0.9965994004206005	0.9966010207084082	0.9920395508630803	0.9920433223285752
-35	11.1076	97969	0.9940131549510045	0.9940137379640621	0.9859854198089492	0.9859867467876399
-34	11.1353	98213	0.9964920130654616	0.9964894124331619	0.9917881682587567	0.9917820582856328
-33	10.9265	96372	0.9778066132712874	0.9778102456396676	0.9480475951064188	0.9480559580077429
-32	11.142999999999999	98281	0.9971810819276029	0.9971793544983208	0.9934012066365006	0.993397145096549
-31	11.0969	97875	0.9930556177010157	0.9930599945210483	0.9837439249203954	0.9837541267843146
-30	11.127	98140	0.9957492505257507	0.9957487393338	0.9900494385788504	0.9900482150915612
-29	11.2096	98869	1.0031410801378138	1.0031453241205774	1.0073529411764706	1.0073628957556469
-28	10.9063	96194	0.9759989261264486	0.9760042208220456	0.943815987933635	0.9438282307674037
-27	11.1435	98286	0.9972258266589109	0.9972300855325237	0.9935059493883022	0.9935159014797046
-26	11.085	97770	0.991990693095888	0.9919946428027882	0.9812510474275181	0.9812602427380471
-25	11.1745	98559	1.0	1.0	1.0	1.0
-24	11.2971	99640	1.0109714081166943	1.0109680495946591	1.0256829227417463	1.0256751300382396
-23	11.1584	98417	0.998559219651886	0.9985592386286387	0.9966272833919894	0.9966273187183811
-22	10.8646	95826	0.9722672155353707	0.9722704167047149	0.9350804424333835	0.935087760967152
-21	10.845999999999998	95662	0.9706027115307171	0.970606438782861	0.9311840120663646	0.9311925515996485
-20	10.9813	96855	0.9827106358226319	0.9827108635436642	0.9595274007038711	0.9595278246205734
-19	10.8661	95839	0.9724014497292943	0.9724023173936424	0.9353946706887882	0.9353965275633566
-18	10.6866	94256	0.9563380911897624	0.9563408719650158	0.8977920227920229	0.8977982566562953
-17	10.4669	92318	0.9366772562530763	0.9366775231079861	0.8517680576504107	0.8517682825451868
-16	10.404000000000002	91763	0.931048369054544	0.9310463783114683	0.8385914194737728	0.8385863240149158
-15	10.1447	89476	0.9078437513982729	0.9078420032670786	0.7842718283894755	0.7842671543595469
-14	10.0135	88319	0.8961027339030829	0.8961028419525361	0.7567873303167422	0.7567869272973422
-13	9.9804	88027	0.8931406326905006	0.8931401495550888	0.7498533601474777	0.7498515545210555
-12	9.7331	85846	0.871009888585619	0.8710112724357999	0.6980475951064187	0.6980500201885851
-11	9.369	82635	0.8384267752472147	0.8384318022707211	0.6217739232445114	0.6217846709260623
-10	9.2615	81686	0.8288066580160186	0.8288030519790176	0.5992542316071727	0.5992447094031305
-9	9.1171	80413	0.8158843796143005	0.8158869306709686	0.5690045248868779	0.5690093342517161
-8	8.9435	78882	0.8003490089042016	0.8003530879980519	0.5326378414613709	0.532646129729473
-7	8.9256	78724	0.798747147523379	0.7987499873172414	0.5288880509468743	0.5288934280217562
-6	8.6023	75872	0.7698152042596984	0.7698130054079283	0.4611613876319758	0.461154787069805
-5	8.482999999999999	74820	0.7591391113696361	0.7591391958116458	0.43616976705211974	0.4361684440538679
-4	8.2783	73015	0.7408206183721866	0.7408252924644122	0.393288084464555	0.39329738973469824
-3	8.1297	71704	0.7275224842274822	0.7275236152964214	0.3621585386291268	0.36215946607130134
-2	7.8855	69550	0.7056691574567096	0.705668685761828	0.31100217864923757	0.3109992162078712
-1	7.6933	67855	0.6884692827419571	0.6884708651670572	0.27073906485671184	0.2707408023181246
0	7.4785	65960	0.6692469461720882	0.6692438032041721	0.2257415786827552	0.22573213310215423
1	7.2745	64161	0.6509910957984697	0.6509907770979819	0.18300653594771235	0.1830035864427713
2	7.0127	61852	0.6275627544856592	0.6275631855030996	0.1281632311044075	0.1281618887015177
3	6.9112	60957	0.618479574030158	0.6184823303807871	0.10690045248868778	0.10690449611666628
4	6.6718	58845	0.5970557966799409	0.5970535415334977	0.05674962292609354	0.056741799871743104
5	6.4473	56865	0.576965412322699	0.5769640519891639	0.009720127367186237	0.009714272142127639
6	6.3861	56325	0.5714886572106135	0.5714851002952546	-0.0031003854533266603	-0.003111417238676579
7	6.3616	56109	0.5692961653765269	0.5692935196176909	-0.008232780291603799	-0.008241692990998266
8	6.4559	56941	0.5777350217011946	0.5777351637090474	0.011521702698173228	0.011519369166092678
9	6.437	56774	0.5760436708577565	0.5760407471666718	0.0075624266800737895	0.0075529059686958175
10	6.4009	56456	0.572813101257327	0.5728142533913696	0.0	0.0
11	6.4241	56661	0.574889256790013	0.574894225793687	0.004860063683593118	0.004869011709379379
12	6.3734	56213	0.5703521410353931	0.5703487251291105	-0.005760851349086614	-0.005771560221361898
13	6.1563	54299	0.5509239787015079	0.5509288852362544	-0.05124015418133068	-0.051231503693323514
14	6.1282	54051	0.5484093248020045	0.5484126259397925	-0.05712669683257927	-0.057121820297841006
15	6.2922	55497	0.563085596670992	0.5630840410312604	-0.022771074241662435	-0.022777474289243045
16	6.072	53555	0.5433800170029979	0.5433801073468684	-0.06889978213507625	-0.06890245350687599
17	6.1443	54193	0.5498501051501186	0.5498533873111537	-0.0537539802245684	-0.05374913901622212
18	6.2415	55050	0.5585484809163721	0.5585486865735245	-0.033391989274342164	-0.033394294943353206
19	6.122999999999999	54005	0.5479439795964025	0.547945900425126	-0.058216021451315714	-0.05821437902287248
20	6.1276	54045	0.5483556311244351	0.5483517486987489	-0.057252388134741046	-0.057264327957627724
21	6.1783	54493	0.552892746879055	0.5528972493633255	-0.04663147310206132	-0.04662375602688645
22	6.0976	53781	0.5456709472459618	0.5456731500928378	-0.06353695324283562	-0.06353466498824312
23	6.1446	54195	0.5498769519889033	0.5498736797248349	-0.0536911345734876	-0.05370163646295988
24	6.2308	54956	0.5575909436663833	0.5575949431305106	-0.03563348416289586	-0.035626914946678384
25	6.0348	53227	0.540051008993691	0.5400521515031605	-0.07669264286911352	-0.076692872241883
