# Supplementary material for: Spatial control of the APC/C ensures the rapid degradation of cyclin B1
Source: EMBO J. 2024 Aug 14;43(19):4324–55. doi: 10.1038/s44318-024-00194-2 (PMC11445581; doi:10.1038/s44318-024-00194-2)
Supplement: Supplementary file 10 — Source data Fig. 6 [file 44318_2024_194_MOESM10_ESM.zip › Figure 6/Fig 6D/RawData_LeftPanel/C1_Analyzed_-220614_Max - 220614 - Position 1.Project Maximum Z.crop.txt]

Frame	Mean	RID	Norm_Mean	Norm_RID	Scal_Mean	Scal_RID
-42	18.0342	159062	1.0430542863422363	1.0430568670653657	1.100678947226054	1.1006854461533744
-41	17.9	157878	1.0352924845862879	1.0352927289896128	1.082528605047472	1.0825295569901707
-40	17.9774	158561	1.0397691124246666	1.0397715349910817	1.0929968351862371	1.0930029288638767
-39	17.8524	157458	1.032539416303254	1.0325385583884168	1.0760907787605831	1.0760891233343046
-38	17.6939	156060	1.0233721616213027	1.023371104815864	1.054653899212854	1.0546516798797785
-37	17.6345	155536	1.0199366100244074	1.0199349491134193	1.0466201411993832	1.0466164721757931
-36	17.4666	154055	1.010225682194126	1.0102232189696778	1.0239119262084448	1.0239062763559412
-35	17.2577	152213	0.9981434140360212	0.9981442136187179	0.9956585247098921	0.9956603744652139
-34	17.1556	151312	0.9922381982440515	0.9922358619242472	0.981849657821418	0.9818441108367963
-33	17.1965	151673	0.9946037548149776	0.9946031371314658	0.987381319483892	0.9873798169076717
-32	17.1574	151328	0.9923423058681997	0.9923407827090547	0.9820931050339473	0.9820894606903532
-31	16.9505	149503	0.9803757128480377	0.9803732556919525	0.9541102004382053	0.95410424301903
-30	17.0271	150179	0.9848060706312393	0.9848061588500682	0.9644702318158459	0.964470274331805
-29	17.2417	152072	0.9972180129324806	0.9972195992026021	0.9934945494874087	0.9934982288807447
-28	17.230999999999998	151977	0.9965991509444874	0.9965966320428077	0.9920473910573722	0.9920414641252511
-27	17.1137	150943	0.989814804104154	0.9898161263246249	0.976182747707539	0.9761857298391425
-26	17.1579	151333	0.9923712246526855	0.992373570454307	0.9821607292596503	0.9821661325195896
-25	17.2898	152496	1.0	1.0	1.0	1.0
-24	17.4222	153664	1.0076576941318003	1.0076592172909453	1.0179068949660528	1.0179105393096468
-23	17.3283	152836	1.002226746405395	1.0022295666771588	1.0052070653791012	1.0052136843880821
-22	16.9518	149515	0.9804509016877002	0.9804519462805582	0.9542860234250317	0.9542882554091976
-21	16.871	148802	0.9757776261148191	0.9757764138075753	0.9433579485514889	0.9433548525600723
-20	17.0228	150141	0.9845573690846626	0.9845569719861504	0.9638886634748033	0.9638875684296075
-19	16.7841	148036	0.970751541371213	0.9707533312349176	0.9316048581243743	0.9316087283210402
-18	16.5955	146372	0.9598433758632258	0.9598415696149407	0.906097000189348	0.9060923435511324
-17	16.1132	142118	0.9319483163483672	0.9319457559542546	0.8408666720766046	0.8408599512367166
-16	15.7499	138914	0.9109359275410936	0.9109353687965586	0.7917309096810842	0.7917286430619662
-15	15.8261	139586	0.9153431502967068	0.9153420417584723	0.8020368416781628	0.802033336911352
-14	15.5189	136877	0.8975754491087231	0.8975776413807576	0.7604885174064757	0.7604925398310153
-13	15.3375	135277	0.8870837140973291	0.8870855629000105	0.7359544483215668	0.7359575544753346
-12	14.8745	131193	0.8603049196636167	0.8603045325779037	0.6733344153209445	0.6733320043549599
-11	14.4446	127401	0.8354405487628543	0.8354383065785332	0.6151911060618355	0.6151840890619968
-10	14.4075	127074	0.8332947749540192	0.8332939880390305	0.6101733885147016	0.6101697514299296
-9	13.8897	122507	0.8033464817406795	0.8033456615255482	0.5401417403770726	0.5401377026053088
-8	13.8246	121933	0.7995812560006478	0.7995816283705802	0.5313370661905922	0.5313357766089584
-7	13.1598	116069	0.7611308401485269	0.7611281607386423	0.44142389569639434	0.4414150552803889
-6	13.5001	119071	0.7808129648694606	0.780813922988144	0.48744894370959446	0.4874488215539846
-5	13.2891	117210	0.7686092378165161	0.768610324205225	0.4589115204630906	0.4589115667121586
-4	13.0905	115458	0.7571226966188158	0.757121498268807	0.43205117801401177	0.43204575774768833
-3	12.7628	112568	0.7381693252669205	0.7381701815129578	0.3877302604885174	0.3877294404489902
-2	12.4983	110235	0.7228712882740113	0.7228714195782184	0.3519570450918337	0.3519543649272384
-1	12.2406	107962	0.7079665467501071	0.7079661105865072	0.3171035191647056	0.31709935135632467
0	12.0736	106489	0.6983076727318998	0.6983068408351695	0.29451702778003197	0.2945118304632512
1	11.9472	105374	0.6909970040139274	0.6909951736438988	0.2774216235224107	0.2774140125435113
2	11.8706	104699	0.6865666462307256	0.6865688280348337	0.2670615921447698	0.26706331559658353
3	11.5353	101741	0.6671737093546484	0.6671715979435526	0.2217127863885957	0.22170426142026897
4	11.4156	100686	0.6602505523487837	0.6602533836953101	0.2055235467553895	0.20552650545136705
5	11.1288	98156	0.6436627375678146	0.6436627845976288	0.1667342908923692	0.16673055985769708
6	10.9938	96965	0.6358546657566889	0.6358527436785227	0.148475749952663	0.14846733013356234
7	10.7624	94924	0.6224710522967298	0.6224687860665198	0.11717925829749234	0.11716988943922224
8	10.2425	90339	0.5924013001885504	0.5924024236701291	0.04686358841191254	0.04686182202934998
9	10.093	89020	0.583754583627341	0.5837530164725632	0.02664394492683048	0.026635793476760768
10	9.896	87283	0.5723605825399948	0.5723625537719023	0.0	0.0
11	9.5302	84056	0.5512035998102929	0.5512013429860455	-0.049473883524033674	-0.04948399858923834
12	9.2776	81828	0.5365938298881421	0.5365911237016053	-0.08363764234899528	-0.0836489656970236
13	9.2025	81166	0.5322502284583975	0.5322500262301962	-0.09379480104952803	-0.09380031588793646
14	9.0014	79392	0.5206190933382688	0.5206169342146679	-0.12099326462712011	-0.12100348090104733
15	8.9408	78858	0.517114136658608	0.5171152030217187	-0.12918932078227724	-0.12919203226350573
16	8.8435	78000	0.5114865411977004	0.511488825936418	-0.14234899510400612	-0.14234891816048947
17	8.8026	77639	0.5091209846267741	0.5091215507291994	-0.14788065676648016	-0.14788462423136492
18	8.7587	77252	0.506581915348934	0.5065837792466688	-0.15381806378316992	-0.15381902381427015
