# Supplementary material for: Spatial control of the APC/C ensures the rapid degradation of cyclin B1
Source: EMBO J. 2024 Aug 14;43(19):4324–55. doi: 10.1038/s44318-024-00194-2 (PMC11445581; doi:10.1038/s44318-024-00194-2)
Supplement: Supplementary file 10 — Source data Fig. 6 [file 44318_2024_194_MOESM10_ESM.zip › Figure 6/Fig 6D/RawData_LeftPanel/C2_Analyzed_-220616_Max - 220616 - Position 2.Project Maximum Z.crop.txt]

Frame	Mean	RID	Norm_Mean	Norm_RID	Scal_Mean	Scal_RID
-56	12.1303	106989	1.0559564744287269	1.0559514409790762	1.1454167043706451	1.1454037139632707
-55	12.0378	106173	1.0479042437431991	1.0478977497039084	1.1244909962899285	1.1244741971888785
-54	11.9583	105472	1.0409836779107724	1.0409790761942361	1.106506198534069	1.1064943059402894
-53	11.9311	105232	1.0386158868335147	1.0386103434662455	1.1003529092389828	1.1003385657125269
-52	11.9455	105359	1.0398694232861805	1.0398637978681406	1.10361053298344	1.1035959782497178
-51	11.8424	104450	1.0308944504896627	1.0308922226608763	1.0802868518686088	1.080281112137068
-50	11.812000000000001	104182	1.0282480957562568	1.028247137781287	1.0734096461858655	1.0734072022160666
-48	11.7722	103831	1.0247834602829162	1.024782866166601	1.0644059361143785	1.064404432132964
-47	11.6747	102971	1.016295973884657	1.0162949072246348	1.0423491086779475	1.0423463629834822
-46	11.7325	103481	1.0213275299238302	1.0213284642716147	1.0554248484300062	1.0554273109674772
-45	11.8018	104092	1.027360174102285	1.0273588630082906	1.071102162700208	1.0710987996306556
-44	11.8939	104904	1.0353775843307944	1.0353730754046586	1.0919373812324675	1.091925720734585
-43	11.924000000000001	105170	1.0379978237214365	1.037998420844848	1.0987467197538685	1.098748332820355
-42	11.995	105796	1.0441784548422197	1.0441768653770234	1.1148086146050127	1.1148045552477686
-41	12.1415	107088	1.056931447225245	1.0569285432293722	1.1479504117274455	1.1479429568072228
-40	11.9763	105631	1.042550598476605	1.0425483616265299	1.110578228214641	1.110572483841182
-39	11.9103	105049	1.0368052230685527	1.0368041847611529	1.0956474527192106	1.0956448137888581
-38	11.9217	105149	1.0377976060935798	1.0377911567311489	1.0982264048502395	1.0982097055504259
-37	11.7317	103474	1.0212578890097932	1.021259376233715	1.0552438693330919	1.0552477685441675
-36	11.8433	104458	1.0309727965179543	1.030971180418476	1.0804904533526374	1.0804863034779932
-35	11.6633	102870	1.01530359085963	1.0152980655349388	1.0397701565469186	1.0397558223042989
-34	11.7816	103914	1.0256017410228508	1.0256020529016976	1.0665324405031216	1.0665332922950652
-33	11.9045	104998	1.0363003264417845	1.0363008290564548	1.0943353542665821	1.0943367189904587
-32	11.9909	105760	1.0438215451577801	1.0438215554678247	1.113881096733327	1.1138811942136042
-31	11.7315	103472	1.0212404787812839	1.021239636794315	1.0551986245588634	1.055196470708936
-30	11.8483	104502	1.0314080522306854	1.0314054480852743	1.081621572708352	1.081614855853083
-29	11.9523	105419	1.040461371055495	1.0404559810501381	1.1051488553072117	1.1051349133066584
-28	11.8534	104547	1.0318520130576714	1.0318495854717726	1.082775314451181	1.0827690571457884
-27	12.0698	106456	1.050689880304679	1.0506908803789972	1.1317301601665009	1.1317328408741152
-26	12.0116	105942	1.0456235038084873	1.0456178444532176	1.1185639308659847	1.1185492972196573
-25	11.4875	101320	1.0	1.0	1.0	1.0
-24	11.6587	102830	1.0149031556039172	1.0149032767469404	1.0387295267396612	1.0387298655996717
-23	11.5752	102093	1.0076343852013057	1.0076292933280695	1.019839833499231	1.019826613316918
-22	11.674000000000001	102965	1.0162350380848748	1.016235688906435	1.0421907519681477	1.042192469477788
-21	11.3762	100338	0.9903112078346028	0.9903079352546388	0.9748212831417972	0.9748127629014056
-20	11.5026	101453	1.0013144722524483	1.0013126727200947	1.0034159804542573	1.003411306042885
-19	11.6641	102877	1.015373231773667	1.0153671535728386	1.039951135643833	1.0399353647276084
-18	11.5224	101628	1.003038084874864	1.0030398736675878	1.0078952131028862	1.0078998666256285
-17	11.5641	101995	1.0066681175190424	1.0066620607974734	1.0173287485295446	1.0173130193905817
-16	11.5379	101764	1.0043873775843308	1.0043821555467825	1.0114016831056012	1.0113881194213603
-15	11.6587	102830	1.0149031556039172	1.0149032767469404	1.0387295267396612	1.0387298655996717
-14	11.6283	102562	1.0122568008705113	1.012258191867351	1.0318523210569177	1.0318559556786704
-13	11.6524	102774	1.014354733405876	1.0143505724437425	1.0373043163514613	1.0372935262131937
-12	11.5473	101847	1.0052056583242654	1.0052013422818793	1.0135281874943443	1.0135169795834615
-11	11.4834	101284	0.9996430903155603	0.9996446900908014	0.9990724821283139	0.9990766389658357
-10	11.4711	101175	0.9985723612622415	0.9985688906435057	0.9962899285132565	0.9962809069457269
-9	11.4535	101020	0.9970402611534276	0.9970390840900119	0.9923083883811418	0.992305324715297
-8	11.3253	99889	0.9858803046789989	0.9858764311093565	0.9633064881006244	0.9632963988919667
-7	11.3885	100447	0.9913819368879216	0.9913837347019344	0.9776038367568546	0.9776084949215144
-6	11.149000000000001	98334	0.9705331882480958	0.9705290169759179	0.9234232196181341	0.9234123319995896
-5	11.0397	97370	0.961018498367791	0.961014607185156	0.8986969505022168	0.8986867754180774
-4	10.454	92204	0.9100326441784549	0.9100276352151598	0.7661976291738305	0.7661844670154919
-3	10.1473	89499	0.8833340587595211	0.8833300434267667	0.696814767894308	0.6968041448650867
-2	9.9609	87855	0.8671077257889009	0.8671042242400315	0.6546466383132749	0.6546373243049143
-1	9.6533	85142	0.8403307943416757	0.8403276746940387	0.5850601755497239	0.5850518108135837
0	9.5133	83907	0.8281436343852012	0.8281385708645874	0.5533888335897201	0.5533753975582231
1	9.2169	81293	0.802341675734494	0.8023391235688906	0.48633607818297	0.48632912691084434
2	8.7831	77467	0.7645788900979325	0.7645775759968417	0.38820016288118697	0.38819636811326563
3	8.2926	73141	0.7218803046789989	0.7218811685748124	0.2772373540856031	0.2772391505078486
4	8.0678	71158	0.7023112078346028	0.7023095144097907	0.226382227852683	0.22637734687596184
5	7.8286	69048	0.6814885745375407	0.6814844058428741	0.17226947787530533	0.17225813070688417
6	7.6458	67436	0.665575625680087	0.6655744176865377	0.13091575423038646	0.13091207551041345
7	7.4373	65597	0.6474254624591947	0.6474240031583103	0.08374807709709518	0.08374371601518416
8	7.3883	65165	0.6431599564744287	0.6431602842479274	0.07266310741109404	0.07266338360521186
9	7.2172	63656	0.628265505984766	0.628266877220687	0.03395620305854676	0.03395916692315584
10	7.0671	62332	0.6151991294885745	0.6151993683379392	0.0	0.0
11	6.9092	60939	0.6014537540805223	0.6014508487958942	-0.03572074925346115	-0.035728942238637526
12	6.9857	61614	0.60811316648531	0.6081129095933675	-0.018414623111030756	-0.01841592284805581
13	7.0120000000000005	61846	0.6104026115342764	0.6104026845637583	-0.012464935299972734	-0.012465373961218837
14	6.9271	61097	0.6030119695321001	0.6030102645084879	-0.03167134196000354	-0.03167641325536062
15	7.0549	62224	0.6141371055495103	0.6141334386103434	-0.0027599312279431693	-0.002770083102493075
16	6.9786	61551	0.6074951033732318	0.60749111725227	-0.020020812596145098	-0.02003180465784344
17	6.8442	60366	0.5957954298150163	0.5957954994078168	-0.05042530087774863	-0.050425772032420234
