# Supplementary material for: Spatial control of the APC/C ensures the rapid degradation of cyclin B1
Source: EMBO J. 2024 Aug 14;43(19):4324–55. doi: 10.1038/s44318-024-00194-2 (PMC11445581; doi:10.1038/s44318-024-00194-2)
Supplement: Supplementary file 10 — Source data Fig. 6 [file 44318_2024_194_MOESM10_ESM.zip › Figure 6/Fig 6D/RawData_LeftPanel/C1_Analyzed_-220613_MAx - 220613 - Position 2.Project Maximum Z.crop.txt]

Frame	Mean	RID	Norm_Mean	Norm_RID	Scal_Mean	Scal_RID
-42	17.53	154615	0.9403295712998327	0.9403318210015448	0.8791736363043906	0.8791778527622472
-41	17.6422	155604	0.9463481096854482	0.9463466848308661	0.8913605456954794	0.8913573557301544
-40	17.9676	158474	0.9638029438269752	0.9638013452860253	0.9267047552842529	0.9267013127755473
-39	17.4449	153864	0.935764708406643	0.9357644168197243	0.8699302674168533	0.8699293120859092
-38	17.4408	153828	0.9355447796421063	0.9355454733436318	0.8694849347207438	0.8694859732518904
-37	17.4239	153679	0.9346382440029182	0.9346392906231374	0.8676492950709275	0.8676510430777568
-36	17.3379	152920	0.9300251040638545	0.9300232323355188	0.8583081702257079	0.8583039826605257
-35	17.5972	155207	0.9439342573917523	0.9439322248306229	0.886472747811353	0.8864683135883352
-34	17.9985	158747	0.9654604557353131	0.9654616666463941	0.9300610431646863	0.9300632989335238
-33	18.1288	159896	0.9724498991546152	0.9724496125916826	0.9442139334825016	0.9442131967192926
-32	18.0639	159324	0.9689685877354848	0.9689708440271003	0.9371646427562838	0.9371690352454373
-31	18.4116	162390	0.9876196197914432	0.9876175300743192	0.9749310277409686	0.9749267259427108
-30	18.2328	160813	0.9780285800111574	0.9780265894688188	0.9555101774813723	0.9555060220191621
-29	18.3076	161473	0.9820409389349012	0.982040553197183	0.9636347837420983	0.9636339006428413
-28	18.2731	161169	0.9801903188430675	0.9801916971768455	0.9598874720309344	0.9598901504889042
-27	18.7554	165423	1.0060614513152815	1.0060635179351198	1.012273803575696	1.0122780227088002
-26	18.53	163435	0.9939707333819682	0.993972972644229	0.9877913670627596	0.9877958670968695
-25	18.6424	164426	1.0	1.0	1.0	1.0
-24	18.6104	164144	0.9982834828133716	0.9982849427706081	0.9965242326157322	0.9965271791335188
-23	18.5378	163503	0.9943891344462088	0.9943865325435151	0.9886385853626748	0.9886332848944607
-22	18.4195	162460	0.988043384971892	0.9880432535000547	0.9757891078139597	0.9757887736755252
-21	18.1532	160111	0.9737587435094194	0.9737571916850133	0.9468642061130058	0.9468609147557941
-20	18.2541	161001	0.979171136763507	0.9791699609550801	0.9578237351465256	0.9578212359301495
-19	18.1781	160331	0.9750944084452646	0.975095179594468	0.9495687876088895	0.9495702076303539
-18	18.119	159810	0.9719242157662105	0.9719265809543502	0.9431494797210698	0.943154109504692
-17	17.9158	158017	0.9610243316311206	0.9610219794922944	0.9210783568309693	0.9210733725770301
-16	17.5751	155012	0.9427487877097369	0.942746281001788	0.8840722959615928	0.8840668949040664
-15	17.4873	154238	0.9380390936789256	0.9380389962657973	0.8745356592010083	0.8745351099726608
-14	17.4342	153770	0.9351907479723642	0.9351927310765937	0.8687680576977388	0.8687717051304155
-13	17.0857	150696	0.91649680298674	0.9164973909235765	0.830914778528447	0.830915494692249
-12	16.7155	147431	0.8966388447839334	0.8966404339946237	0.7907044946016988	0.7907071254402601
-11	16.5306	145800	0.8867205939149466	0.8867210781749845	0.7706210761844764	0.7706214132656831
-10	16.4006	144653	0.8797472428442691	0.8797452957561456	0.7565007711858885	0.7564961454151375
-9	16.0001	141121	0.8582639574303739	0.8582645080461727	0.7129993700171616	0.7129996798108421
-8	16.0667	141708	0.8618364588250441	0.8618345030591269	0.7202333108856692	0.720228565798872
-7	15.6502	138035	0.8394949148178347	0.839496186734458	0.6749940260248084	0.674995689761336
-6	15.2183	134225	0.8163272969145604	0.8163246688479924	0.6280820281102687	0.6280756631610059
-5	14.9087	131495	0.7997199931339313	0.7997214552443044	0.5944539786674777	0.5944558015812419
-4	14.2426	125620	0.7639896150710209	0.7639910962986389	0.522103708209328	0.5221053668628851
-3	13.7263	121066	0.7362946830880145	0.7362947465729264	0.46602437381878226	0.46602300435949856
-2	13.2359	116741	0.7099890572029354	0.7099911206256918	0.41275823865487815	0.4127607694391764
-1	12.9094	113861	0.692475217783118	0.6924756425382848	0.37729454956227054	0.37729366271766707
0	12.3921	109298	0.6647266446380294	0.664724556943549	0.3211065974409662	0.3211004655057757
1	11.6052	102358	0.6225164141955972	0.6225171201634778	0.2356353051072057	0.23563459028102757
2	11.1053	97949	0.5957011972707377	0.5957026261053605	0.181337301501097	0.18133789808132805
3	10.9808	96851	0.5890228725915119	0.5890248500845365	0.16781439402168014	0.16781606364375262
4	10.6747	94151	0.5726033128781702	0.5726040893775923	0.1345665066365433	0.13456565109233762
5	10.3577	91355	0.5555990644981333	0.5555994794010679	0.1001346859861403	0.10013300165020567
6	9.9066	87376	0.531401536282882	0.5314001435296121	0.05113722764104	0.05113174552350927
7	9.7317	85834	0.5220196970347166	0.5220220646369795	0.03213998653140135	0.032142065466367824
8	9.8813	87153	0.530044414882204	0.530043910330483	0.0483891990528533	0.04838550774611463
9	9.7543	86033	0.5232319872977729	0.5232323355187136	0.034594747246540554	0.03459274402108323
10	9.4358	83224	0.5061472771746127	0.5061486626202669	0.0	0.0
11	8.9545	78979	0.480329785864481	0.48033157773101576	-0.05227771381400311	-0.052277037511391344
12	8.883	78348	0.47649444277560826	0.4764939851361707	-0.060043881563226535	-0.060047782074333145
13	8.6215	76042	0.4624672788911299	0.46246943913979544	-0.08844741815654002	-0.08844609738676387
14	8.5308	75242	0.45760202549028023	0.45760402855996013	-0.09829904633632408	-0.09829807147607202
15	8.2812	73040	0.44421319143457927	0.44421198593896344	-0.1254100319336129	-0.1254156301568927
16	8.0277	70804	0.43061515684675794	0.4306131633683237	-0.15294462668085954	-0.15295189773650894
17	7.9628	70232	0.42713384542762733	0.4271343948037415	-0.15999391740707763	-0.15999605921036428
18	7.723	68117	0.4142706947603313	0.4142714655833019	-0.1860404492429345	-0.1860422157089727
19	7.8426	69172	0.4206861777453547	0.4206877257854597	-0.17304976864423358	-0.17304992487869758
