# Supplementary material for: Spatial control of the APC/C ensures the rapid degradation of cyclin B1
Source: EMBO J. 2024 Aug 14;43(19):4324–55. doi: 10.1038/s44318-024-00194-2 (PMC11445581; doi:10.1038/s44318-024-00194-2)
Supplement: Supplementary file 10 — Source data Fig. 6 [file 44318_2024_194_MOESM10_ESM.zip › Figure 6/Fig 6D/RawData_LeftPanel/C1_Analyzed_-220616_Max - 220616 - Position 6.Project Maximum Z.crop.txt]

Frame	Mean	RID	Norm_Mean	Norm_RID	Scal_Mean	Scal_RID
-35	27.1279	239268	0.9649112198730899	0.9649109364477011	0.9243991784685183	0.9243982969849683
-34	27.4833	242403	0.977552428648664	0.9775536458186306	0.9516353994237018	0.9516378486401946
-33	27.4968	242522	0.9780326096235381	0.9780335445156451	0.9526699773159218	0.9526718220523069
-32	27.1173	239175	0.9645341888854111	0.964535889566841	0.9235868432346269	0.9235902337301243
-31	27.089000000000002	238925	0.9635275872862307	0.9635276990268945	0.9214180614309364	0.9214180206794682
-30	27.2074	239969	0.9677389522806817	0.9677379027217112	0.9304916927227025	0.9304891823790077
-29	27.5683	243152	0.9805757903423157	0.9805741846763103	0.9581494083747165	0.95814579893996
-28	27.6317	243712	0.9828308624761688	0.9828325314857905	0.963008092698179	0.9630115561734295
-27	27.6177	243588	0.9823328970207438	0.9823324689779771	0.9619351971062473	0.9619341385003041
-26	27.8583	245710	0.990890789061833	0.9908899902810432	0.9803736742075899	0.9803718828742723
-25	28.1144	247969	1.0	1.0	1.0	1.0
-24	28.081999999999997	247683	0.9988475656603021	0.9988466300223012	0.9975170130586719	0.9975149882700495
-23	28.0891	247746	0.9991001052841249	0.9991006940383677	0.9980611243945803	0.9980623859588148
-22	28.191	248645	1.0027245824203965	1.0027261472200153	1.0058702715958554	1.0058736640889738
-21	28.1706	248465	1.0019989756139203	1.002000250031254	1.004306909447612	1.0043096706925014
-20	28.0827	247689	0.9988724639330734	0.9988708265952599	0.9975706578382686	0.9975671213832653
-19	27.7802	245021	0.9881128531997838	0.9881114171529506	0.974388449512599	0.9743852637066643
-18	27.851999999999997	245655	0.9906667046068918	0.990668188362255	0.9798908711912204	0.979893996003128
-17	27.7839	245054	0.9882444583558603	0.9882444983042236	0.9746720004904665	0.9746719958293509
-16	27.6935	244257	0.985029024272259	0.985030386862874	0.967744160382564	0.9677469806238596
-15	27.5764	243224	0.9808638989272401	0.980864543551815	0.9587701551100484	0.958771396298549
-14	27.4991	242542	0.9781144182340722	0.9781141997588408	0.9528462387345962	0.9528455990963594
-13	27.4247	241886	0.9754680875280995	0.9754687077820211	0.947144565017473	0.947145712051438
-12	26.8892	237163	0.956420908858094	0.9564219721013514	0.9061063086260804	0.9061082630984447
-11	26.8061	236430	0.9534651281905359	0.9534659574382282	0.899737906933971	0.8997393344339213
-10	26.6287	234865	0.9471551944910792	0.9471546846581629	0.8861427870762061	0.8861412807368146
-9	26.0236	229528	0.9256324161283896	0.9256318330113845	0.8397707068849242	0.8397688765314102
-8	25.2761	222935	0.899044617704806	0.8990438320919147	0.7824857458157072	0.7824832739595099
-7	24.5374	216420	0.8727698261389182	0.8727703866209082	0.7258751762614188	0.7258754018594143
-6	23.8558	210408	0.8485260222519421	0.8485254205162742	0.6736404880142234	0.6736380224172387
-5	23.0415	203226	0.8195622172267593	0.8195621226846904	0.6112362822635031	0.6112346858979929
-4	22.1333	195216	0.7872584867541188	0.7872596977848038	0.5416360125068971	0.5416369797549744
-3	21.7673	191988	0.7742402469908658	0.7742419415330142	0.5135874563178222	0.513589364844904
-2	21.1402	186457	0.7519349514839371	0.7519367340272373	0.46552939733921894	0.46553132331219044
-1	20.5302	181076	0.7302378852118487	0.7302364408454283	0.4187818036907609	0.4187766096098705
0	20.3577	179555	0.724102239421791	0.7241026096003936	0.4055621972901724	0.4055608654096794
1	19.7302	174020	0.7017827163304214	0.7017812710459775	0.3574734841517994	0.3574680684681554
2	19.1173	168615	0.6799825000711379	0.6799841915723336	0.3105036478450126	0.31050482231297244
3	18.5873	163940	0.6611309506871923	0.6611310284753336	0.26988688615045053	0.2698844382657051
4	18.1926	160459	0.6470918817403181	0.6470929833971182	0.23963889399791544	0.23963854374837085
5	17.8709	157621	0.6356493469538741	0.6356480043876452	0.21498528600331057	0.21497958119732383
6	16.9938	149885	0.6044518111714993	0.6044505563195399	0.14776837716878183	0.1477626205578243
7	16.6408	146772	0.5918959679025695	0.5918965677161258	0.12071608117221498	0.12071422365105569
8	16.087	141887	0.5721978772444014	0.5721965245655707	0.07827539697136901	0.0782691806412373
9	15.3601	135476	0.5463427994195146	0.546342486359182	0.022569125130280126	0.022564949170214614
10	15.0656	132879	0.5358677403750391	0.5358694030302175	0.0	0.0
11	14.1351	124672	0.5027708220698289	0.502772523984853	-0.07130923916375455	-0.07130941002693544
12	13.3789	118002	0.4758735736846598	0.4758740003790796	-0.12926092820795781	-0.12926405421843776
13	13.2695	117037	0.4719823293401247	0.47198238489488603	-0.13764484090491072	-0.13764879659396995
14	13.1042	115579	0.4661027800699997	0.46610261766591793	-0.15031267242964866	-0.1503171431053958
15	12.7344	112317	0.45294937825456	0.45294774750069566	-0.17865244313653356	-0.17866017899035538
16	12.5032	110278	0.44472583444782743	0.4447249454568918	-0.1963705474832935	-0.19637674863150578
17	12.0452	106239	0.4284352502632103	0.4284366190935157	-0.23146956041934894	-0.23147102267790426
18	11.8324	104362	0.42086617534075066	0.42086712451959724	-0.24777757341671267	-0.24777999826222957
