# Supplementary material for: Spatial control of the APC/C ensures the rapid degradation of cyclin B1
Source: EMBO J. 2024 Aug 14;43(19):4324–55. doi: 10.1038/s44318-024-00194-2 (PMC11445581; doi:10.1038/s44318-024-00194-2)
Supplement: Supplementary file 10 — Source data Fig. 6 [file 44318_2024_194_MOESM10_ESM.zip › Figure 6/Fig 6D/RawData_LeftPanel/C1_Analyzed_-220616_Max - 220616 - Position 1.Project Maximum Z.crop.txt]

Frame	Mean	RID	Norm_Mean	Norm_RID	Scal_Mean	Scal_RID
-42	22.8637	201658	1.0917786044112943	1.0917782854915379	1.1790989144108466	1.1790981701390357
-41	22.8562	201592	1.0914204672973062	1.091420960878369	1.1784000372734473	1.178400879009424
-40	23.2687	205230	1.1111180085666397	1.1111171266769895	1.2168382798304056	1.2168364112749863
-39	23.2198	204799	1.1087829545834387	1.1087836886728097	1.2122816008945625	1.21228288889828
-38	22.8914	201902	1.0931013241522896	1.0930993037584051	1.1816801006383078	1.1816760343151755
-37	22.6319	199613	1.0807097800083088	1.0807066364925881	1.157498951684294	1.1574927101381904
-36	22.4061	197622	1.0699274652965136	1.0699273439953223	1.1364580906676605	1.136457761061573
-35	22.6111	199430	1.0797165464121823	1.0797158727924376	1.15556073242324	1.1555593120060854
-34	22.4986	198438	1.0743444897023642	1.0743451755763214	1.1450775753622513	1.1450788150276803
-33	22.5109	198546	1.0749318345693042	1.0749298885796887	1.146223733867586	1.1462198368761358
-32	22.5093	198532	1.0748554319849868	1.0748540924496226	1.1460746400782742	1.1460719266365211
-31	22.3376	197018	1.0666564796554243	1.0666572823838967	1.1300750128127472	1.130076490723915
-30	21.8459	192681	1.0431770104623788	1.0431767240912586	1.0842566276848529	1.0842560114947386
-29	21.8785	192968	1.044733713117846	1.0447305447576147	1.0872944136420815	1.0872881714068376
-28	21.4961	189596	1.026473495465984	1.0264745054302513	1.0516609979965519	1.0516629336939527
-27	21.1299	186366	1.0089868539803357	1.0089872554221304	1.017537156967805	1.017537928411444
-26	20.8582	183969	0.9960127401309349	0.9960098751529458	0.9922191678702883	0.9922135823860034
-25	20.9417	184706	1.0	1.0	1.0	1.0
-24	20.5912	181614	0.9832630588729664	0.9832598832739597	0.9673391417788753	0.9673329670794066
-23	20.5128	180923	0.979519332241413	0.9795188028542657	0.960033546102595	0.9600325402527152
-22	20.1128	177395	0.9604186861620594	0.9604181780775936	0.9227600987746354	0.922759159869839
-21	19.8612	175176	0.948404379778146	0.9484044914621074	0.8993151004053487	0.8993153868909267
-20	19.4501	171550	0.9287736907700902	0.9287732937749721	0.8610073149140379	0.8610066348307485
-19	18.95	167139	0.9048931080093784	0.9048920987948416	0.8144061873922563	0.8144043443350378
-18	18.4079	162358	0.8790069574103344	0.8790077203772482	0.7638913479010391	0.763892997506656
-17	17.9714	158508	0.8581633773762397	0.8581637846090544	0.7232166985044027	0.7232176816126442
-16	17.5076	154417	0.8360161782472292	0.8360150726018646	0.6799981363276335	0.6799961965938385
-15	17.2628	152258	0.8243265828466647	0.8243262265438047	0.6571867865629221	0.6571863246418459
-14	16.8592	148698	0.805054030952597	0.8050523534698385	0.6195778782090109	0.6195748637112792
-13	16.7017	147309	0.7975331515588514	0.7975322945654175	0.6049014583236265	0.604900054938089
-12	15.8433	139738	0.7565431650725585	0.7565428302274967	0.5249126403578249	0.5249123103579428
-11	15.7364	138795	0.7514385174078513	0.7514374194666118	0.5149513115594277	0.5149494992181888
-9	15.2905	134862	0.7301460721908918	0.7301441209273115	0.47340073615058464	0.4733972869036048
-8	14.8104	130628	0.7072205217341476	0.7072212055915887	0.42866328099520096	0.4286650044373072
-7	14.468	127608	0.6908703686902209	0.6908708975344602	0.39675721008246745	0.39675865274901745
-6	14.1638	124925	0.6763443273468724	0.6763451106082098	0.3684107533895541	0.36841271182859314
-5	13.8358	122032	0.6606817975618026	0.660682381730967	0.33784652658062714	0.33784811731395004
-4	13.4752	118851	0.6434625651212652	0.6434604181780776	0.30424451381447126	0.30424079787009256
-3	13.1094	115625	0.6259950242816963	0.6259948242071184	0.2701579462330523	0.2701580526560453
-2	13.0011	114670	0.6208235243557113	0.6208244453347482	0.260066160369007	0.26006846131090733
-1	12.762	112561	0.6094061131617777	0.6094062997412104	0.23778595722871917	0.23778684021468116
0	12.4821	110092	0.59604043606775	0.5960391108031141	0.2117038624609794	0.211701812956937
1	11.9493	105393	0.5705983754900509	0.5705986811473368	0.16205563062013686	0.162056797532012
2	12.1291	106979	0.5791841159027203	0.5791852998819746	0.17881004519405477	0.17881291467692179
3	11.744000000000002	103582	0.5607949688898227	0.5607939103223502	0.14292503377906174	0.1429235515361535
4	11.3724	100305	0.5430504686821032	0.5430522018775784	0.10829800121138707	0.10830199044922453
5	11.2239	98995	0.5359593538251431	0.5359598497071021	0.09446023389088198	0.09446181802814521
6	11.0475	97439	0.5275359689041481	0.5275356512511775	0.07802264361925164	0.07802265139669526
7	10.6942	94323	0.510665323254559	0.5106655983021667	0.04510087126683129	0.045102058065334065
8	10.4807	92440	0.5004703534097041	0.5004710188082683	0.025206168755532794	0.025208130837171955
9	10.4246	91945	0.4977914877970747	0.4977910842095005	0.019978567767786375	0.019978447365084733
10	10.2102	90054	0.4875535414985412	0.48755319264127855	0.0	0.0
11	9.8608	86972	0.47086912714822576	0.4708672160081427	-0.03255835624097293	-0.03256138274944005
12	9.5251	84011	0.45483890992612824	0.45483633449915	-0.06384009691096307	-0.06384439842792546
13	9.4416	83275	0.4508516500570631	0.4508516236613862	-0.07162092904067474	-0.07162025102480667
14	9.1927	81080	0.4389662730341854	0.43896787326887055	-0.0948143316404976	-0.09481046359295102
15	8.8922	78429	0.42461691266707097	0.42461533463991424	-0.12281600894562732	-0.12281832396568483
16	8.7051	76779	0.41568258546345327	0.41568221931068833	-0.14025066393328056	-0.14025060220597557
17	8.5811	75685	0.40976138517885363	0.40975929314694703	-0.15180543260494814	-0.1518087309301441
18	8.4617	74632	0.40405984232416664	0.4040583413641138	-0.16293155663234402	-0.1629336939525842
