# Supplementary material for: Spatial control of the APC/C ensures the rapid degradation of cyclin B1
Source: EMBO J. 2024 Aug 14;43(19):4324–55. doi: 10.1038/s44318-024-00194-2 (PMC11445581; doi:10.1038/s44318-024-00194-2)
Supplement: Supplementary file 10 — Source data Fig. 6 [file 44318_2024_194_MOESM10_ESM.zip › Figure 6/Fig 6D/RawData_LeftPanel/C1_Analyzed_-220617_Max - 220617 - Position 3.Project Maximum Z.crop.txt]

Frame	Mean	RID	Norm_Mean	Norm_RID	Scal_Mean	Scal_RID
-36	18.152	160101	1.0487514588460962	1.0487560429194671	1.0991539365452412	1.0991633137040688
-35	17.8757	157664	1.0327879271096936	1.0327922545821377	1.06668625146886	1.066695089131072
-34	17.7358	156430	1.0247050530962203	1.0247088262652464	1.0502467685076382	1.0502544698766287
-33	17.584	155091	1.0159346436948962	1.0159375859764965	1.0324089306698003	1.032414932452237
-32	17.2715	152335	0.9978796177534348	0.9978841593627585	0.9956874265569918	0.9956966612486344
-30	17.7565	156612	1.0259010180145827	1.025901033683135	1.0526792009400705	1.0526792613712064
-29	17.4598	153995	1.0087588541847219	1.0087581391083336	1.0178143360752059	1.0178128913640119
-28	17.5061	154404	1.0114338868282087	1.0114373305034783	1.0232549941245594	1.0232620107117163
-27	17.43	153733	1.007037126910944	1.0070418844737912	1.0143125734430083	1.0143222574542354
-26	17.4039	153502	1.005529171144313	1.0055286981357021	1.0112455934195066	1.0112446374803485
-25	17.3082	152658	1.0	1.0	1.0	1.0
-24	17.1846	151568	0.9928588761396333	0.9928598566730863	0.985475910693302	0.9854778970929148
-23	17.3322	152870	1.0013866259923043	1.0013887251241338	1.0028202115158638	1.0028244824002772
-22	17.2961	152552	0.9993009093955466	0.9993056374379331	0.998578143360752	0.9985877587998614
-21	17.3307	152857	1.0012999618677854	1.0013035674514275	1.0026439482961222	1.0026512830078074
-20	17.249000000000002	152136	0.9965796558856498	0.9965805919113312	0.9930434782608699	0.9930453782408271
-19	17.1358	151138	0.9900394032886146	0.9900431028835698	0.9797414806110458	0.9797489941112206
-18	17.0878	150714	0.9872661513040063	0.9872656526353024	0.9741010575793186	0.9741000293106664
-17	17.0337	150237	0.9841404652130205	0.9841410211060017	0.9677438307873091	0.967744943910043
-16	16.7819	148016	0.9695924475104286	0.9695921602536388	0.9381551116333726	0.938154493858083
-15	16.6393	146759	0.961353578072821	0.9613580683619594	0.9213983548766157	0.9214074449092702
-14	16.3813	144483	0.9464473486555506	0.9464489250481468	0.8910810810810811	0.8910842281968611
-13	16.0566	141619	0.9276874545013346	0.9276880346919257	0.8529259694477086	0.85292706973274
-12	15.4385	136168	0.8919760575911996	0.8919807674671488	0.7802937720329025	0.780303232167124
-11	14.9212	131605	0.8620884898487423	0.8620904243472337	0.719506462984724	0.7195102454102161
-10	14.5264	128123	0.8392784922753378	0.8392812692423587	0.6731139835487663	0.6731194542886835
-9	14.1607	124897	0.8181497787176021	0.8181490652307772	0.6301410105757933	0.6301393588957872
-8	13.7443	121225	0.7940918177511238	0.7940952979863486	0.5812103407755583	0.5812171920381571
-7	13.3283	117556	0.7700569672178506	0.7700611825125444	0.5323266745005877	0.532334994271097
-6	13.1414	115907	0.7592586173027814	0.7592592592592593	0.5103642773207993	0.5103653174878094
-5	12.7793	112713	0.7383378976438913	0.7383366741343395	0.4678143360752056	0.4678115590609928
-4	12.304	108521	0.7108769253879664	0.7108765999816583	0.41196239717978855	0.4119614165045698
-3	12.0615	106382	0.6968662252573925	0.6968648875263661	0.3834665099882492	0.38346345492818884
-2	11.7828	103924	0.6807640309217596	0.6807635367946652	0.3507168037602821	0.35071544672120225
-1	11.4065	100605	0.6590228908840896	0.6590221278937233	0.3064982373678026	0.3064963095206374
0	11.1502	98345	0.6442148808079408	0.6442177940232415	0.27638072855464163	0.2763862612912681
1	11.0633	97578	0.6391941391941393	0.6391934913335692	0.2661692126909519	0.2661674971355485
2	10.9885	96919	0.634872488184791	0.63487665238638	0.25737955346651004	0.25738762024034745
3	10.597999999999999	93474	0.612310927768341	0.6123098691192076	0.21149236192714446	0.21148978123584428
4	10.277000000000001	90643	0.593764805121272	0.5937651482398564	0.17377203290246787	0.17377228276799275
5	10.0319	88481	0.5796038871748651	0.5796027722097761	0.14497062279670983	0.14496789149724212
6	9.6859	85430	0.5596133624524792	0.5596169214846257	0.1043125734430083	0.1043193263875936
7	9.5796	84492	0.5534717648282317	0.553472467869355	0.09182138660399526	0.09182232406938634
8	9.2423	81517	0.5339838920280561	0.5339844620000262	0.05218566392479443	0.05218630925417677
9	9.026	79609	0.5214869252724142	0.521485935882823	0.026768507638072883	0.0267659676516827
10	8.7982	77600	0.5083255335621266	0.5083258001545939	0.0	0.0
11	8.6778	76538	0.5013692931674004	0.5013690733535091	-0.014148061104582851	-0.014149058061765567
12	8.4164	74233	0.48626662506788687	0.4862699629236594	-0.044864864864864885	-0.04485864264968424
13	8.3322	73490	0.4814018788782196	0.4814028743989833	-0.0547591069330199	-0.05475765408084415
14	8.2039	72358	0.4739892074276933	0.47398760628332615	-0.06983548766157446	-0.06983932425590876
15	7.9583	70192	0.45979940143978004	0.4597990278924131	-0.09869565217391295	-0.09869700764741933
16	7.7231	68118	0.4462104667151986	0.44621310380065243	-0.1263337250293772	-0.12632897226145115
17	7.7661	68497	0.44869483828474366	0.4486957774895518	-0.12128084606345474	-0.12127954381944629
18	7.5025	66172	0.4334650628026023	0.43346565525553854	-0.15225616921269086	-0.1522555890111647
