# Supplementary material for: Spatial control of the APC/C ensures the rapid degradation of cyclin B1
Source: EMBO J. 2024 Aug 14;43(19):4324–55. doi: 10.1038/s44318-024-00194-2 (PMC11445581; doi:10.1038/s44318-024-00194-2)
Supplement: Supplementary file 10 — Source data Fig. 6 [file 44318_2024_194_MOESM10_ESM.zip › Figure 6/Fig 6D/RawData_LeftPanel/C2_Analyzed_-220614_Max - 220614 - Position 2.Project Maximum Z.crop.txt]

Frame	Mean	RID	Norm_Mean	Norm_RID	Scal_Mean	Scal_RID
-38	16.1527	142467	0.9772930784123911	0.9772940861727158	0.9542490034255343	0.9542508051029012
-37	16.2401	143238	0.9825810745401744	0.9825829863421527	0.9649035120868944	0.9649071885668478
-36	16.4291	144905	0.9940162149080348	0.9940182607681596	0.9879435823042508	0.9879476441237854
-35	16.3908	144567	0.9916989351403679	0.9916996508365518	0.9832746156940668	0.9832759740708491
-34	16.4448	145043	0.9949661181026138	0.9949649121603545	0.9898574928990262	0.9898550123702505
-33	16.5362	145849	1.0004961277831559	1.0004939050741886	1.0009996220940867	1.0009951486503297
-32	16.5679	146129	1.0024140851887708	1.0024146470293667	1.0048640148236645	1.0048651711793894
-31	16.5617	146074	1.0020389641819942	1.0020373584310283	1.0041082029964281	1.0041049881826098
-30	16.5576	146038	1.0017909002904164	1.001790405893934	1.0036083919493852	1.003607413857445
-29	16.7817	148015	1.0153497095837367	1.0153522160560309	1.0309273323499655	1.0309325372144131
-28	16.5807	146242	1.0031885285575992	1.0031898036041351	1.0064244005315066	1.0064270017000456
-27	16.6115	146513	1.0050520329138433	1.0050488074250397	1.0101790786410016	1.010172630647814
-26	16.3582	144279	0.9897265246853825	0.9897240305397971	0.9793005083444065	0.9792953794695305
-25	16.528	145777	1.0	1.0	1.0	1.0
-24	16.7618	147839	1.014145692158761	1.0141448925413474	1.0285014201948046	1.0284999516247184
-23	16.7653	147870	1.014357454017425	1.0143575461149563	1.0289280881617926	1.0289284184047214
-22	16.723	147497	1.011798160696999	1.0117988434389513	1.0237715010179078	1.0237729955356525
-21	16.7616	147837	1.0141335914811231	1.0141311729559532	1.0284770391681197	1.0284723086066536
-20	16.796	148141	1.01621490803485	1.0162165499358609	1.0326705757579453	1.03267404735249
-19	16.7789	147990	1.0151803000968056	1.0151807212386041	1.030585997976375	1.030586999488604
-18	16.9008	149065	1.0225556631171346	1.0225549983879487	1.045446233740903	1.045445121698387
-17	17.04	150293	1.0309777347531461	1.0309788238199442	1.0624154283136864	1.0624179347901204
-16	16.9741	149712	1.0269905614714425	1.0269932842629497	1.0543818800209679	1.0543876380423214
-15	16.8161	148318	1.0174310261374637	1.0174307332432413	1.035120868939791	1.035120454451217
-14	16.6183	146573	1.0054634559535336	1.0054603949868635	1.0110080335482932	1.0110019211897554
-13	16.8221	148371	1.0177940464666022	1.0177943022561857	1.035852299740342	1.035852994429932
-12	16.3802	144473	0.9910575992255566	0.9910548303230277	0.9819824212797601	0.9819767522218076
-11	16.2036	142916	0.980372700871249	0.9803741330936979	0.9604539747168757	0.960456662658429
-10	15.6958	138437	0.9496490803484996	0.9496491216035451	0.8985505479635749	0.8985501237025059
-9	15.4845	136573	0.9368647144240079	0.9368624680162165	0.8727919932708369	0.872786830866194
-8	15.2171	134215	0.9206861084220718	0.920687076836538	0.8401945605929467	0.8401957125678982
-7	14.7253	129877	0.8909305421103583	0.8909292961166714	0.7802416159744489	0.7802380063855372
-6	14.3571	126630	0.8686531945788966	0.8686555492293023	0.7353561458473019	0.7353595665574767
-5	13.884	122457	0.8400290416263312	0.8400296343044513	0.6776828272238545	0.6776824093654545
-4	13.507	119132	0.8172192642787997	0.8172208235867112	0.6317245919225659	0.6317258918328703
-3	13.0252	114882	0.7880687318489836	0.7880667046241863	0.5729906986383198	0.5729844784453567
-2	12.5489	110681	0.7592509680542111	0.7592487155038175	0.514927283587912	0.5149203190004285
-1	12.1333	107016	0.7341057599225558	0.7341075752690753	0.464263510136412	0.46426448839684314
0	11.5828	102160	0.7007986447241047	0.7007964219321292	0.39715473418585673	0.3971472405357217
1	11.0439	97407	0.6681933688286545	0.6681918272429808	0.33146005778303345	0.3314536081049329
2	10.6774	94175	0.6460188770571152	0.6460209772460677	0.2867818263827091	0.2867824909123578
3	10.3823	91572	0.6281643272023234	0.6281649368556083	0.2508076215089419	0.2508051029011347
4	9.891	87239	0.5984390125847048	0.5984414550992269	0.1909156294571565	0.19091650426393553
5	9.5875	84562	0.5800762342691191	0.5800777900491847	0.15391742146261791	0.15391632458431811
6	9.1112	80361	0.5512584704743466	0.5512598009288159	0.0958540064122101	0.09585216513938992
7	8.9234	78704	0.5398959341723137	0.5398931244297798	0.07296022235496354	0.07294992467277578
8	8.5363	75290	0.5164750726040659	0.5164737921620008	0.02577074520608077	0.025763292836311867
9	8.3821	73930	0.5071454501452082	0.5071444740939929	0.006972973631919631	0.006966040552307501
10	8.3249	73426	0.5036846563407551	0.5036871385746723	0.0	0.0
11	8.1437	71827	0.49272144240077453	0.49271833005206583	-0.02208921017664038	-0.022100592942737488
12	7.9993	70554	0.4839847531461762	0.4839858139487025	-0.03969231144323484	-0.03969537394092687
13	7.8401	69150	0.47435261374636983	0.4743546650020236	-0.0590996086845217	-0.059100772622354907
14	7.7695	68527	0.4700810745401743	0.47008101415175235	-0.06770611110433856	-0.0677115727495128
15	7.6701	67650	0.46406703775411423	0.4640649759564266	-0.07982348136680034	-0.07983303617088913
16	7.6756	67699	0.46439980638915784	0.4644011057985828	-0.07915300313296185	-0.07915578222830369
17	7.6314	67309	0.4617255566311714	0.46172578664672753	-0.08454121003035431	-0.08454617075092259
18	7.5935	66975	0.45943247821878025	0.45943461588590795	-0.08916141458716825	-0.08916255476772954
19	7.5731	66795	0.45819820909970965	0.45819985320043627	-0.09164827930904164	-0.09165042639355366
20	7.7579	68425	0.46937923523717334	0.4693813152966517	-0.06912021065207048	-0.06912136667081312
21	7.7235	68121	0.4672979186834463	0.46729593831674404	-0.07331374724189636	-0.0733231054166494
