# Supplementary material for: Spatial control of the APC/C ensures the rapid degradation of cyclin B1
Source: EMBO J. 2024 Aug 14;43(19):4324–55. doi: 10.1038/s44318-024-00194-2 (PMC11445581; doi:10.1038/s44318-024-00194-2)
Supplement: Supplementary file 10 — Source data Fig. 6 [file 44318_2024_194_MOESM10_ESM.zip › Figure 6/Fig 6D/RawData_LeftPanel/C1_Analyzed_-220613_MAx - 220613 - Position 5.Project Maximum Z.crop.txt]

Frame	Mean	RID	Norm_Mean	Norm_RID	Scal_Mean	Scal_RID
-66	20.0364	176721	0.8742342531022567	0.8742332198828557	0.7791010460972525	0.7790994717086056
-65	21.1405	186459	0.922408677592195	0.9224067991135032	0.8637161359543242	0.8637129848463784
-64	22.4385	197908	0.979043405413896	0.9790446414437233	0.9631911713990114	0.9631933824551647
-63	22.944000000000003	202366	1.0010995340070161	1.0010982270064903	1.0019312564662606	1.0019289587098568
-62	23.5507	207717	1.0275712515489466	1.0275694554377077	1.0484270222630951	1.0484238148199638
-61	24.2143	213570	1.0565256470670368	1.056524062054773	1.0992834425412883	1.0992805505352425
-60	24.8108	218831	1.082552315129937	1.0825500633211969	1.1449975092922557	1.1449933963575698
-59	25.9515	228892	1.1323236818681606	1.132321513376603	1.2324175192550866	1.2324134575281525
-58	26.1959	231048	1.142987416444142	1.1429871774576539	1.2511476414913592	1.251146948422077
-57	26.4508	233296	1.1541092901897132	1.154107962640494	1.2706824539219068	1.2706798276101765
-56	26.5061	233784	1.1565221564828874	1.1565220832673737	1.2749204889450894	1.2749200611705824
-55	26.5058	233781	1.1565090667923277	1.1565072423618807	1.2748974977966816	1.2748939941609898
-54	26.1897	230993	1.1427168961725744	1.1427150941902802	1.2506724910909297	1.2506690532462117
-53	26.455	233333	1.154292545857549	1.154291000474909	1.2710043299996165	1.271001320728486
-52	25.9661	229021	1.1329607134754	1.1329596723128068	1.2335364218109361	1.2335343389406368
-51	25.3316	223425	1.1052760179416026	1.1052764365996517	1.184910142928306	1.1849106770471292
-50	24.6949	217809	1.0774953313437003	1.0774942615165426	1.1361152622906847	1.1361132350896705
-49	24.5944	216923	1.0731102850061958	1.0731112474275764	1.1284132275740506	1.1284147782566385
-48	24.9087	219695	1.0868239174825907	1.0868242441032137	1.152500287389355	1.1525006951202559
-47	24.8337	219033	1.0835514948426619	1.0835493509577332	1.1467525002873893	1.1467485750034756
-46	24.9124	219727	1.0869853569994938	1.0869825470951402	1.1527838448863854	1.1527787432225776
-45	24.9108	219713	1.0869155453165087	1.0869132895361722	1.15266122542821	1.1526570971778118
-44	24.8446	219129	1.0840270869329982	1.0840242599335128	1.1475878453462083	1.1475827193104406
-43	24.884	219477	1.0857461996265074	1.085745804970714	1.1506073495037743	1.1506064924231891
-42	24.906999999999996	219680	1.0867497425694188	1.086750039575748	1.1523700042150435	1.1523703600722925
-41	24.8975	219596	1.0863352357016947	1.0863344942219408	1.1516419511821283	1.151640483803698
-40	24.6293	217230	1.0746330523413092	1.0746299667563717	1.1310878645054987	1.1310823022382872
-39	24.4967	216061	1.0688474091139153	1.068846960582555	1.1209257769092233	1.1209248575003476
-38	24.3574	214832	1.0627694294640206	1.062767136298876	1.1102502203318387	1.1102460725705547
-37	24.1509	213011	1.0537593591287502	1.053758706664556	1.0944246465110932	1.0944233977478104
-36	24.2041	213480	1.0560805975880063	1.0560788348899794	1.098501743495421	1.0984985402474627
-35	23.6755	208818	1.0330165628217882	1.0330160677536806	1.0579913400007663	1.05799040734047
-34	23.4183	206549	1.0217943347819256	1.0217913962323888	1.0382802620990916	1.0382750590852217
-33	24.0498	212119	1.0493481334101262	1.0493460107646035	1.0866766294976433	1.0866728068955929
-32	23.8507	210363	1.040660942108662	1.040659134082634	1.0714181706709582	1.0714149172806895
-31	23.7825	209762	1.0376852191214199	1.0376860060155138	1.0661915162662374	1.0661928263589602
-30	23.7325	209321	1.0355036040281342	1.0355043929080259	1.0623596581982604	1.062360975948839
-29	23.7117	209137	1.0345960521493272	1.0345941507044483	1.0607656052419818	1.0607621993604894
-28	23.6408	208512	1.0315025219470477	1.031502295393383	1.05533203050159	1.0553315723620187
-27	23.6161	208294	1.0304248040909645	1.0304238562608834	1.0534390926160093	1.053437369664952
-26	23.1107	203836	1.0083730387280312	1.0083702706981161	1.0147066712648964	1.01470179341026
-25	22.9188	202144	1.0	1.0	1.0	1.0
-24	22.5761	199121	0.9850472101506187	0.9850453142314389	0.9737364448020844	0.9737331433337968
-23	22.1194	195093	0.9651203378885456	0.9651189251226848	0.938736253209181	0.9387338384540526
-22	21.6342	190814	0.9439499450232997	0.9439508469210068	0.9015519025175307	0.9015535937717225
-21	21.6361	190830	0.9440328463968445	0.9440299984169701	0.9016975131241137	0.9016926178228833
-20	21.3086	187942	0.929743267535822	0.9297431533955992	0.8765988427788632	0.8765987765883498
-19	20.8777	184141	0.9109421086618845	0.910939726135824	0.8435758899490363	0.8435718754344501
-18	20.8405	183813	0.9093189870324798	0.9093171204685768	0.8407249875464611	0.8407218823856527
-17	20.5159	180950	0.895155941846868	0.8951539496596486	0.8158485649691534	0.815845266231058
-16	20.0875	177172	0.8764638637275947	0.8764643026753206	0.7830172050427251	0.7830182121507021
-15	19.6433	173254	0.8570823952388432	0.8570820801013139	0.748974977966816	0.7489746976226888
-14	18.8247	166034	0.8213649929315671	0.8213649675478867	0.686239797677894	0.6862400945363548
-13	18.7194	165105	0.816770511545107	0.8167692338135191	0.6781699045867341	0.6781680105658279
-12	18.2499	160964	0.7962851458191528	0.7962838372645243	0.6421887573284285	0.6421868483247601
-11	17.8973	157854	0.7809003961813009	0.780898765236663	0.6151664942330537	0.6151640483803698
-10	17.2257	151931	0.7515969422482852	0.7515978708247586	0.5636969766639843	0.5636990824412623
-9	16.9713	149687	0.7404968846536467	0.7404968735159094	0.5442004828141165	0.544200959265953
-8	16.2773	143566	0.710216067158839	0.7102164793414596	0.49101429283059356	0.49101557069373003
-7	16.0685	141724	0.7011056425292772	0.7011041633686876	0.4750124535387209	0.47501042680383704
-6	15.5256	136936	0.6774176658463794	0.677418078201678	0.4334061386366249	0.4334074794939525
-5	14.9276	131661	0.6513255493306804	0.6513228193762862	0.387577116143618	0.38757298762685943
-4	14.3639	126690	0.6267300207689757	0.6267314389741966	0.3443767482852434	0.3443799527318226
-3	13.7833	121569	0.6013971063057403	0.6013980132974514	0.29988121239989274	0.29988356735715277
-2	13.3443	117697	0.5822425257866904	0.5822433512743391	0.26623749856305323	0.2662397469762269
-1	12.9446	114171	0.5648026947309632	0.5648003403514327	0.23560562516764372	0.23560232170165438
0	12.5954	111091	0.5495662949194547	0.5495636773785024	0.20884392842089122	0.2088401918531906
1	12.3117	108589	0.5371878108801508	0.5371863621972456	0.18710196574318885	0.18710030585291254
2	12.0164	105985	0.5243031921392045	0.5243044562292227	0.16447101199371578	0.16447414152648407
3	11.5027	101454	0.5018892786707856	0.5018897419661231	0.12510250220331842	0.12510426803837063
4	11.3101	99755	0.4934856973314484	0.49348484248852303	0.11034218492547035	0.11034165160572779
5	10.8664	95842	0.4741260449936297	0.4741273547570049	0.07633827643024103	0.0763415820937022
6	10.7754	95039	0.4701555055238494	0.4701549390533481	0.06936429474652252	0.069364312526067
7	10.561	93148	0.46080074000383964	0.4608002216241887	0.05293328735103649	0.05293340747949395
8	10.5006	92615	0.4581653489711503	0.45816348741491214	0.04830440280492011	0.04830216877519811
9	10.101	89091	0.44072988114560974	0.4407303704290011	0.01768019312564667	0.017682121507020716
10	9.8703	87056	0.43066390910518876	0.4306632895361722	0.0	0.0
11	9.6949	85509	0.42301080335794194	0.4230103292702232	-0.013442158102463866	-0.013441887946614764
12	9.4085	82983	0.4105145121036005	0.4105142868450214	-0.03539104111583708	-0.03539031002363409
13	8.9994	79375	0.3926645374103356	0.3926656245053031	-0.06674330382802626	-0.06674023356040595
14	8.933	78789	0.38976735256645195	0.38976670096564825	-0.07183201134229991	-0.07183198943417211
15	8.7061	76788	0.3798671832731207	0.3798678170017413	-0.08922098325478031	-0.08921868483247603
16	8.6427	76229	0.37710089533483426	0.37710246161152444	-0.09407977928497534	-0.09407583761990825
17	8.5196	75143	0.3717297589751645	0.37173005382301727	-0.10351381384833504	-0.10351209509245099
18	8.3599	73734	0.3647616803672094	0.36475977520975145	-0.11575276851745415	-0.11575490059780343
19	8.3137	73327	0.36274586802101333	0.3627463590311857	-0.11929340537226497	-0.11929132489920756
20	8.2889	73108	0.3616637869347435	0.3616629729301884	-0.12119400697398171	-0.1211942165994717
