# Supplementary material for: Spatial control of the APC/C ensures the rapid degradation of cyclin B1
Source: EMBO J. 2024 Aug 14;43(19):4324–55. doi: 10.1038/s44318-024-00194-2 (PMC11445581; doi:10.1038/s44318-024-00194-2)
Supplement: Supplementary file 10 — Source data Fig. 6 [file 44318_2024_194_MOESM10_ESM.zip › Figure 6/Fig 6D/RawData_LeftPanel/C2_Analyzed_-220616_Max - 220616 - Position 5.Project Maximum Z.crop.txt]

Frame	Mean	RID	Norm_Mean	Norm_RID	Scal_Mean	Scal_RID
-51	11.9202	105136	1.0567834250910928	1.0567812880074783	1.1509189443920829	1.150913656764266
-50	11.831	104349	1.048875413353192	1.0488707067255019	1.1299010367577755	1.1298888651421244
-49	11.6632	102869	1.033999131182567	1.0339943912269944	1.0903628652214892	1.0903505022440692
-48	11.7185	103357	1.038901743840705	1.0388995547156914	1.103393025447691	1.1033874759564009
-47	11.615	102444	1.029725967889217	1.0297224763034367	1.0790056550424127	1.0789965804659116
-46	11.5825	102158	1.0268446855856095	1.0268477288489954	1.0713477851083881	1.071356058986963
-45	11.8366	104399	1.0493718804578136	1.0493732849518027	1.1312205466541	1.131224620645437
-44	11.6205	102493	1.0302135695098273	1.0302150029652115	1.0803016022620169	1.080305620859158
-43	11.6248	102531	1.0305947853223048	1.0305969624172002	1.0813147973609802	1.0813207950416757
-42	11.6376	102644	1.0317295672757254	1.0317327892086403	1.08433081998115	1.0843396024791623
-41	11.6153	102447	1.0297525643412502	1.0297526309970146	1.079076343072573	1.0790767257961102
-40	11.53	101695	1.0221903064797822	1.0221938544734488	1.0589773798303486	1.0589869630262876
-39	11.681	103026	1.0355771873365425	1.0355724868575793	1.0945570216776623	1.094544774524471
-38	11.7934	104018	1.0455419913650186	1.0455436388673898	1.1210414703110274	1.1210461637101945
-37	11.5317	101710	1.022341019707971	1.022344627941339	1.0593779453345902	1.0593876896772814
-36	11.5744	102086	1.0261265813807106	1.026124016203122	1.0694392082940622	1.0694325710621928
-35	11.5398	101781	1.02305912391287	1.0230582890226865	1.061286522148916	1.0612844624919855
-34	11.3816	100386	1.0090339282073104	1.0090363565088907	1.024010367577757	1.0240168839495618
-33	11.5136	101550	1.020736367101962	1.020736377617176	1.0551131008482564	1.055113272066681
-32	11.5946	102264	1.0279174091509526	1.0279131946887532	1.0741988689915174	1.0741878606539859
-31	11.5689	102038	1.0256389797601	1.025641541105873	1.068143261074458	1.0681502457790126
-30	11.5253	101653	1.0217736287312607	1.0217716887633561	1.057869934024505	1.057864928403505
-29	11.4556	101038	1.0155943863755241	1.0155899765798546	1.0414467483506127	1.0414351357127591
-28	11.4628	101102	1.0162327012243233	1.01623327670952	1.043143261074458	1.0431449027569994
-27	11.2697	99399	0.9991134515988901	0.9991154623217103	0.9976437323279925	0.9976490703141697
-26	11.3787	100360	1.0087768291709887	1.008775015831214	1.0233270499528746	1.0233222910878392
-25	11.2797	99487	1.0	1.0	1.0	1.0
-24	11.2935	99609	1.0012234367935318	1.0012262908721743	1.0032516493873704	1.003259243428083
-23	11.315999999999999	99807	1.003218170696029	1.003216500648326	1.0085532516493871	1.008548835221201
-22	11.2974	99643	1.0015691906699646	1.0015680440660588	1.0041705937794532	1.0041675571703355
-21	11.2308	99056	0.9956647783185724	0.995667775689286	0.9884778510838832	0.9884857875614448
-20	11.0764	97694	0.9819764710054345	0.9819775448048489	0.9520970782280866	0.9520998076512075
-19	11.015999999999998	97161	0.9766217186627302	0.976620060912481	0.9378652214891607	0.9378606539858945
-18	11.1574	98408	0.9891575130544252	0.989154361876426	0.971182846371348	0.9711743962385125
-17	11.3531	100134	1.0065072652641471	1.006503362248334	1.0172950047125353	1.017284676212866
-16	11.1154	98038	0.9854340097697634	0.9854352830017993	0.961286522148916	0.9612898055139987
-15	11.037	97346	0.9784834703050613	0.9784796003497944	0.9428133836003771	0.9428029493481513
-14	10.918	96297	0.9679335443318527	0.9679355091620011	0.914773798303487	0.9147787988886514
-13	11.0348	97327	0.9782884296568172	0.9782886206238001	0.9422950047125355	0.9422953622568925
-12	11.0585	97536	0.9803895493674477	0.980389397609738	0.9478793590951933	0.9478788202607394
-11	10.9483	96564	0.970619785987216	0.970619276890448	0.92191328934967	0.9219117332763411
-10	10.8019	95273	0.9576407173949661	0.9576427070873581	0.8874175306314797	0.8874225261808079
-9	10.7465	94784	0.9527292392528169	0.9527274920341351	0.8743638077285578	0.8743588373584099
-8	10.8158	95395	0.9588730196725089	0.9588689979595324	0.8906927426955701	0.8906817696088908
-7	10.6235	93699	0.9418246939191645	0.941821544523405	0.8453817153628652	0.8453729429365249
-6	10.3678	91444	0.919155651302783	0.9191552665172334	0.7851319509896326	0.7851303697371234
-5	10.3913	91651	0.9212390400453913	0.9212359403741193	0.79066918001885	0.7906603975208378
-4	10.1146	89211	0.8967082457866786	0.8967101229306341	0.7254712535344013	0.7254755289591793
-3	9.8942	87267	0.8771687190262152	0.8771698814920542	0.6735391140433552	0.6735413549903826
-2	9.6473	85089	0.8552798390028103	0.855277573954386	0.615362865221489	0.6153558452660824
-1	9.4291	83165	0.8359353528905911	0.8359383638063265	0.5639491046182846	0.5639559734986108
0	9.0994	80257	0.8067058521059957	0.8067084141646648	0.48626295947219583	0.4862684334259457
1	8.7884	77514	0.779134196831476	0.7791369726697961	0.41298303487276133	0.41298888651421245
2	8.5194	75141	0.7552860448416181	0.7552846100495542	0.3495994344957585	0.34959393032699293
3	8.3101	73295	0.7367305868063867	0.7367294219345241	0.30028275212064093	0.30027783714468903
4	8.101	71451	0.7181928597391776	0.7181943369485461	0.2510131950989634	0.2510151741825176
5	7.8861	69555	0.6991409345993245	0.699136570607215	0.20037700282752113	0.20036332549690106
6	7.6355	67345	0.6769240316675089	0.6769226130047142	0.1413289349670123	0.14132293225048087
7	7.3804	65095	0.6543081819551938	0.6543065928211727	0.0812205466540998	0.08121393460141056
8	7.2656	64083	0.6441306063104515	0.6441344095208419	0.0541705937794533	0.05417824321436204
9	7.2587	64022	0.6435188879136856	0.6435212640847547	0.05254476908576811	0.05254862150032058
10	7.0357	62055	0.6237488585689336	0.6237498366620765	0.0	0.0
11	7.0137	61861	0.6217984520864916	0.6217998331440289	-0.005183788878416645	-0.005182731352853174
12	6.8463	60384	0.606957631851911	0.6069536723390996	-0.044627709707822816	-0.04464094892070955
13	6.8932	60798	0.6111155438531167	0.6111150200528712	-0.033576814326107464	-0.033580893353280614
14	6.885	60726	0.6103885741642064	0.6103913074069979	-0.03550895381715375	-0.03550438127805087
15	6.8415	60342	0.6065320886193781	0.6065315066290068	-0.045758718190386516	-0.045762983543492196
16	6.9015	60871	0.6118513790260379	0.6118487842632706	-0.03162111215834116	-0.031630690318444114
17	6.6434	58595	0.5889695647933899	0.5889714234020526	-0.09243638077285593	-0.09243428082923702
18	6.8357	60291	0.6060178905467344	0.6060188768381799	-0.04712535344015085	-0.047125454156871124
19	6.7574	59600	0.5990762165660434	0.5990732457507011	-0.06557492931197	-0.06558559521265228
20	6.7765	59769	0.6007695240121634	0.6007719601555982	-0.061074458058435414	-0.06107074161145544
21	6.7111	59192	0.5949714974689043	0.5949722074240855	-0.0764844486333648	-0.0764853601196837
22	6.6885	58993	0.5929678980823958	0.5929719460834079	-0.08180961357210179	-0.08180166702286813
23	6.7624	59644	0.5995194907665984	0.5995155145898459	-0.06439679547596604	-0.06441013036973713
