# Supplementary material for: Spatial control of the APC/C ensures the rapid degradation of cyclin B1
Source: EMBO J. 2024 Aug 14;43(19):4324–55. doi: 10.1038/s44318-024-00194-2 (PMC11445581; doi:10.1038/s44318-024-00194-2)
Supplement: Supplementary file 10 — Source data Fig. 6 [file 44318_2024_194_MOESM10_ESM.zip › Figure 6/Fig 6D/RawData_LeftPanel/C1_Analyzed_-220614_Max - 220614 - Position 6.Project Maximum Z.crop.txt]

Frame	Mean	RID	Norm_Mean	Norm_RID	Scal_Mean	Scal_RID
-34	13.3726	117946	1.0458292274725103	1.0458245402472113	1.1357738646895275	1.1357606325688916
-33	13.0727	115301	1.0223749863137972	1.0223713844898827	1.0662882298424465	1.0662778784774214
-32	13.1045	115582	1.0248619648694728	1.0248630051960488	1.0736561631139945	1.0736596001786325
-31	13.3441	117695	1.0436003315971407	1.0435989288691057	1.1291705282669136	1.1291669950350698
-30	13.0523	115121	1.0207795661082697	1.0207753285215202	1.0615616311399445	1.061549373473087
-29	13.0502	115103	1.0206153316753477	1.020615722924684	1.0610750695088045	1.0610765229726535
-28	13.0647	115231	1.0217493313312374	1.0217506960577418	1.0644346617238183	1.0644390154201802
-27	13.0442	115050	1.0201460904384276	1.0201457731117771	1.059684893419833	1.0596842409435994
-26	13.1491	115975	1.028349991397244	1.0283477273936406	1.0839898053753476	1.0839835027714293
-25	12.7866	112778	1.0	1.0	1.0	1.0
-24	12.6782	111822	0.9915223749863138	0.9915231694124741	0.9748841519925858	0.9748863845325347
-23	12.7836	112751	0.9997653793815401	0.9997605916047456	0.9993049119555143	0.9992907242493498
-22	12.6706	111755	0.990928002752882	0.9909290819131391	0.9731232622798889	0.9731263298920325
-21	13.2036	116456	1.0326122659659331	1.0326127436202097	1.096617238183503	1.0966191189219008
-20	12.915	113910	1.0100417624700857	1.0100374186454806	1.029749768303985	1.0297370425828145
-19	12.9579	114289	1.0133968373140632	1.013398003156644	1.0396895273401299	1.0396931725641632
-18	12.8997	113775	1.00884519731594	1.0088403766692084	1.0262048192771083	1.0261906638295637
-17	13.0193	114830	1.01819873930521	1.0181950380393339	1.0539156626506023	1.0539049570494128
-16	12.6759	111801	0.9913424991788279	0.9913369628828318	0.9743512511584802	0.9743347256153624
-15	12.7298	112277	0.9955578496238249	0.9955576442213907	0.9868396663577385	0.9868389944046024
-14	12.4493	109803	0.9736208217978195	0.9736207416340066	0.9218489341983316	0.9218483200672498
-13	12.2366	107927	0.956986219949009	0.9569862916526273	0.8725671918443001	0.8725667901331863
-12	12.2005	107608	0.9541629518402077	0.9541577257975846	0.8642029657089898	0.8641868284866157
-11	12.1591	107243	0.9509251873054605	0.9509212789728493	0.8546107506950882	0.8545984711167153
-10	11.6147	102442	0.9083493657422613	0.9083509195055773	0.728475440222428	0.7284787348622166
-9	11.5471	101845	0.9030625811396306	0.9030573338771746	0.7128127896200187	0.712795859931174
-8	11.1246	98119	0.8700201773731875	0.8700189753320683	0.6149212233549581	0.6149158063414506
-7	11.0139	97143	0.8613626765520154	0.8613648051925021	0.5892724745134383	0.5892768014290592
-6	10.76	94903	0.8415059515430215	0.8415027753639894	0.5304448563484708	0.5304331835973415
-5	10.6439	93879	0.8324261336086216	0.8324229902995265	0.503544949026877	0.5035332440171277
-4	10.3724	91485	0.8111929676379961	0.8111954459203036	0.44063948100092704	0.44064412745947934
-3	10.3772	91527	0.811568360627532	0.8115678589795882	0.44175162187210393	0.44174744529382404
-2	9.937999999999999	87653	0.7772199020849951	0.7772171877493838	0.33999073215940673	0.3399795098116479
-1	10.1432	89463	0.7932679523876558	0.7932664172090301	0.38753475440222446	0.3875272545774555
0	9.7727	86195	0.764292306007852	0.7642891344056465	0.3016913809082486	0.3016786192765387
1	9.5353	84101	0.7457259944003879	0.7457216833070279	0.24668674698795182	0.24667034439278115
2	9.5406	84148	0.7461404908263338	0.7461384312543227	0.2479147358665431	0.24790500958835737
3	9.3162	82169	0.7285908685655296	0.7285906825799358	0.19592215013901781	0.1959177240129246
4	9.2482	81569	0.7232728012137707	0.7232704960187271	0.18016682113067684	0.18015604066514304
5	9.3084	82100	0.7279808549575337	0.7279788611253968	0.19411492122335525	0.1941051304279297
6	9.182	80985	0.7180955062330878	0.7180921810991505	0.1648285449490271	0.16481466887330234
7	8.9618	79043	0.7008743528381274	0.7008725105960383	0.11380908248378148	0.11379935377098274
8	8.8357	77931	0.6910124661755275	0.6910124315025981	0.08459221501390174	0.08458770063309429
9	8.74	77087	0.6835280684466551	0.6835287024064978	0.06241890639481022	0.06241626605721491
10	8.4706	74711	0.6624591369089515	0.6624607636241111	0.0	0.0
11	8.2406	72682	0.6444715561603555	0.6444696660696235	-0.053290083410565015	-0.05330075918774792
12	8.0683	71162	0.6309965119734723	0.6309918601145613	-0.09321130676552328	-0.09323035700212783
13	7.9879999999999995	70454	0.6247165000860275	0.624714039972335	-0.1118164967562557	-0.11182914335251005
14	7.9138	69800	0.6189135501227848	0.6189150366206175	-0.12900834105653358	-0.12900937820159192
15	7.7653	68490	0.6072998295090173	0.6072992959619784	-0.1634151992585726	-0.16342238684424829
16	7.6098	67118	0.5951386607855098	0.5951338026920144	-0.19944392956441132	-0.19946410276617543
17	7.6486	67461	0.5981730874509252	0.5981751760095054	-0.1904541241890637	-0.19045367378569364
18	7.822	68990	0.6117341591979103	0.6117327847629856	-0.15027803521779404	-0.150287650721097
19	7.595	66988	0.593981199067774	0.5939810956037525	-0.2028730305838738	-0.20287913415819475
20	7.4079	65338	0.5793486931631552	0.5793505825604285	-0.24622335495829456	-0.246223763364594
21	7.3341	64687	0.5735770259490405	0.573578180141517	-0.2633225208526411	-0.263325189796937
22	7.405	65312	0.5791218932319773	0.579120041142776	-0.24689527340129722	-0.24690676964299788
23	7.2243	63718	0.5649899113134063	0.5649860788451648	-0.28876274328081525	-0.2887803084036042
24	7.2737	64154	0.5688533308307134	0.5688520810796432	-0.2773169601482853	-0.27732681850421625
25	7.2889	64288	0.5700420752975771	0.5700402560783131	-0.2737951807228914	-0.2738067092232117
