# Supplementary material for: Spatial control of the APC/C ensures the rapid degradation of cyclin B1
Source: EMBO J. 2024 Aug 14;43(19):4324–55. doi: 10.1038/s44318-024-00194-2 (PMC11445581; doi:10.1038/s44318-024-00194-2)
Supplement: Supplementary file 10 — Source data Fig. 6 [file 44318_2024_194_MOESM10_ESM.zip › Figure 6/Fig 6D/RawData_LeftPanel/C2_Analyzed_-220617_Max - 220617 - Position 7.Project Maximum Z.crop.txt]

Frame	Mean	RID	Norm_Mean	Norm_RID	Scal_Mean	Scal_RID
-35	11.2133	98901	0.9188894625136237	0.9188895392591354	0.8189864852508185	0.8189848220950485
-34	11.3915	100473	0.9334923093312356	0.9334949967946038	0.8515755015453268	0.8515799950236377
-33	11.6619	102858	0.9556506133687341	0.9556540401928812	0.9010259505129753	0.9010325951729286
-32	11.7676	103790	0.9643123468626825	0.9643132554747238	0.920356248056912	0.9203574686903874
-31	11.8957	104920	0.9748096795076662	0.974812089453782	0.9437830324975769	0.9437878410881646
-30	11.8915	104883	0.9744655046668471	0.9744683223234941	0.9430149412044405	0.9430206519034585
-29	12.1997	107601	0.9997213822717179	0.9997212698943613	0.9993782118103182	0.9993779547151033
-28	12.1219	106915	0.9933459530774967	0.9933476414787561	0.98515023499936	0.9851538525337978
-27	12.2336	107900	1.0024993649154723	1.0024992799472272	1.005577805819206	1.0055776727212409
-26	12.2379	107938	1.0028517343953587	1.0028523380810361	1.0063641850002745	1.0063655967487766
-25	12.2031	107631	1.0	1.0	1.0	1.0
-24	12.3499	108926	1.0120297301505357	1.012031849560071	1.0268466194839159	1.0268516214647092
-23	12.2033	107633	1.0000163892781344	1.0000185820070426	1.0000365757758638	1.0000414696856599
-22	12.3889	109270	1.0152256393867132	1.015227954771395	1.0339788957773268	1.0339844073981919
-21	12.4255	109593	1.01822487728528	1.0182289489087717	1.040672262760374	1.0406817616322468
-20	12.43	109633	1.0185936360433006	1.0186005890496233	1.041495217717306	1.0415111553454426
-19	12.2344	107907	1.0025649220280095	1.002564316971876	1.0057241089226607	1.0057228166210501
-18	12.5821	110974	1.0310576820643935	1.0310598247716736	1.0693110952616085	1.0693165795803268
-17	12.4459	109773	1.019896583654973	1.0199013295426038	1.0444029918984659	1.0444140333416272
-16	12.5473	110667	1.028205947669035	1.0282074866906374	1.062946910261334	1.0629509828315502
-15	12.5937	111076	1.0320082601961797	1.0320075071308452	1.0714324902616998	1.0714315335489757
-14	12.5381	110586	1.0274520408748598	1.027454915405413	1.0612644245716063	1.061271460562329
-13	12.4371	109695	1.0191754554170662	1.0191766312679433	1.0427936577604653	1.0427967156008957
-12	12.4219	109561	1.0179298702788637	1.0179316367960904	1.0400138987948284	1.0400182466616903
-11	12.3798	109190	1.0144799272316052	1.0144846744896916	1.0323146979755309	1.0323256199718007
-10	12.222999999999999	107807	1.0016307331743572	1.001635216619747	1.0036392896984327	1.0036493323380609
-9	12.1134	106840	0.9926494087567914	0.9926508162146593	0.9835957645251552	0.983598739321556
-8	12.0265	106074	0.9855282674074621	0.9855339075173509	0.9677035899124012	0.9677158497138592
-7	11.8933	104899	0.9746130081700553	0.9746169783798349	0.9433441231872133	0.9433524093887369
-6	11.5393	101777	0.9456039858724424	0.9456104653863664	0.8786049999085608	0.878618230073816
-5	11.241	99146	0.9211593775352165	0.9211658351218515	0.8240522302079334	0.8240648585883719
-4	10.9918	96948	0.9007383369799478	0.9007442093820553	0.778478813481831	0.7784896740482707
-3	10.548	93033	0.864370528800059	0.8643699305962037	0.6973171668404017	0.697312764369246
-2	10.2202	90142	0.8375085019380322	0.8375096394161533	0.6373694701998868	0.6373683337480301
-1	9.8663	87021	0.8085076742794864	0.8085124174262062	0.5726486348091661	0.5726548892759393
0	9.4049	82951	0.7706976096237841	0.7706980330945545	0.4882683198917357	0.4882640789582815
1	8.8999	78497	0.7293146823348167	0.7293159034107274	0.39591448583603095	0.39591108899394545
2	8.4442	74478	0.6919717121059403	0.6919753602586616	0.3125765805307146	0.3125777556606121
3	8.1609	71979	0.6687562996287829	0.668757142458957	0.2607669940198606	0.26076138342871363
4	7.7599	68442	0.6358957969696225	0.6358948630041531	0.1874325634132514	0.1874222443393879
5	7.4796	65970	0.6129262236644787	0.6129275022995234	0.13617161354035212	0.1361657128638965
6	7.1976	63483	0.5898173414951939	0.5898207765420743	0.0845997695726121	0.0845981587459567
7	7.1171	62773	0.5832206570461604	0.5832241640419582	0.06987801978749465	0.06987642033673384
8	6.9289	61113	0.5677983463218362	0.5678010981966162	0.0354602146998042	0.03545658123911421
9	6.7965	59945	0.5569486441969664	0.5569492060837491	0.011247051078070934	0.011238284813801111
10	6.735	59403	0.5519089411706862	0.5519134821752097	0.0	0.0
11	6.6033	58241	0.5411166015192861	0.5411173360834703	-0.02408514840621064	-0.024093887368333747
12	6.6964	59062	0.548745810490777	0.5487452499744497	-0.0070591247416837005	-0.00707058140499295
13	6.6718	58845	0.5467299292802649	0.5467291022103298	-0.01155794517291201	-0.011570042299079373
14	6.6153	58347	0.5420999582073408	0.5421021824567271	-0.021890601854391827	-0.021895994028365263
15	6.5946	58164	0.5404036679204465	0.5404019288123311	-0.02567619465627925	-0.02569047026623538
16	6.5914	58136	0.5401414394702986	0.5401417807137349	-0.02626140707009751	-0.02627104586547234
17	6.5698	57946	0.5383713974318002	0.5383764900446897	-0.03021159086337128	-0.030210666003151695
18	6.4783	57139	0.5308733026853832	0.5308786502030084	-0.046945008320989086	-0.046943684166874014
