# Supplementary material for: Spatial control of the APC/C ensures the rapid degradation of cyclin B1
Source: EMBO J. 2024 Aug 14;43(19):4324–55. doi: 10.1038/s44318-024-00194-2 (PMC11445581; doi:10.1038/s44318-024-00194-2)
Supplement: Supplementary file 10 — Source data Fig. 6 [file 44318_2024_194_MOESM10_ESM.zip › Figure 6/Fig 6D/RawData_LeftPanel/C1_Analyzed_-220617_Max - 220617 - Position 2.Project Maximum Z.crop.txt]

Frame	Mean	RID	Norm_Mean	Norm_RID	Scal_Mean	Scal_RID
-37	15.1891	133968	1.0037999947130507	1.003798862589071	1.0086602906845394	1.008657639043049
-36	15.1574	133688	1.0017050411060298	1.0017008714156195	1.0038858347767152	1.0038762999265722
-35	15.0567	132800	0.9950500938433476	0.9950472422655308	0.9887190300474431	0.9887126244428887
-34	15.2286	134316	1.0064104258637554	1.0064063659046463	1.0146095338504404	1.0146001605163846
-33	15.1851	133933	1.0035356472547516	1.0035366136923896	1.0080578356803975	1.0080599716534895
-32	14.9649	131990	0.9889833196753813	0.9889780535137606	0.9748926877023871	0.9748808934273664
-31	15.0372	132628	0.9937613999841391	0.9937584762589821	0.9857820619022516	0.9857755161284815
-30	14.9761	132089	0.989723492558619	0.989719843250088	0.9765795617139845	0.9765714383292635
-29	15.1722	133819	1.0026831267017366	1.00268243157177	1.00611491829204	1.0061132835846383
-28	15.1147	133312	0.9988831319886858	0.998883568982699	0.9974546276075004	0.9974556445415891
-27	15.0546	132782	0.9949113114277406	0.9949123714043803	0.9884027411702688	0.9884052526425436
-26	15.0913	133105	0.9973366993576357	0.9973325540794689	0.9939302658332706	0.9939208688376223
-25	15.1316	133461	1.0	1.0	1.0	1.0
-24	15.2842	134807	1.010084855534114	1.0100853432838057	1.0229836584080125	1.0229845801813493
-23	15.2187	134229	1.0057561659044647	1.0057544900757525	1.0131184577151893	1.0131145301480506
-22	14.8739	131188	0.9829694149990748	0.9829688073669461	0.9611868363581595	0.9611857721008863
-21	14.5585	128406	0.9621256179121838	0.9621237664935824	0.9136832592815723	0.9136797527364628
-20	14.7251	129875	0.9731356895503449	0.9731307273285829	0.9387755102040815	0.938764706886836
-19	14.5993	128766	0.9648219619868355	0.9648211837165913	0.9198283003238193	0.9198271887433617
-18	14.6837	129510	0.9703996933569483	0.9703958459774765	0.9325401009112131	0.9325318898242858
-17	14.6719	129406	0.9696198683549658	0.9696165921130517	0.9307628586489947	0.9307559638667372
-16	15.0095	132384	0.9919307938354172	0.9919302268078315	0.981610060998569	0.9816089206126944
-15	14.9484	131845	0.9878928864098971	0.9878915937989375	0.9724075608103018	0.9724048428134765
-14	14.6935	129597	0.9710473446297814	0.9710477218063704	0.9340161156713608	0.9340175201926196
-13	14.6281	129020	0.9667252636865896	0.9667243614239366	0.924165976353641	0.9241645463704513
-12	14.2374	125574	0.9409051256972163	0.9409040843392452	0.865321183824083	0.8653199228155257
-11	13.9175	122752	0.9197639377197389	0.9197593304411027	0.8171398448678364	0.8171308550058913
-10	13.6727	120593	0.9035858732718285	0.9035823199286683	0.7802695986143535	0.7802633151756289
-9	13.1126	115653	0.8665706204234846	0.8665677613684897	0.695910836659387	0.6959068321920733
-8	12.838	113231	0.8484231674112452	0.8484201377181348	0.6545523006250469	0.6545482488345485
-7	12.5989	111122	0.8326217980914113	0.832617768486674	0.6185405527524662	0.6185345195607999
-6	12.3207	108669	0.8142364323667028	0.8142378672421157	0.5766398072143987	0.5766465736582367
-5	11.9312	105233	0.7884955986148193	0.788492518413619	0.5179757511860833	0.5179727122146138
-4	11.6763	102985	0.7716500568347034	0.7716486464210518	0.4795843060471419	0.47958538959375696
-3	11.3569	100168	0.7505419122895133	0.7505413566510066	0.431478273966413	0.4314817028397739
-2	11.1125	98012	0.7343902825874329	0.7343868246154307	0.3946682732133444	0.39466539164290226
-1	10.8363	95576	0.7161370905918739	0.7161343014064033	0.35306875517734754	0.3530677413295538
0	10.507	92672	0.6943746860873932	0.6943751358074643	0.3034716469613674	0.3034784242072369
1	10.3711	91473	0.6853934811916783	0.6853912378897206	0.2830032381956472	0.28300404706203786
2	10.2189	90131	0.6753350604033942	0.6753358659083927	0.2600798252880486	0.26008777172520964
3	9.8537	86910	0.6512001374606783	0.6512014745880819	0.2050756834098952	0.2050852956745957
4	9.7217	85745	0.6424766713368051	0.6424723327414001	0.1851946682732133	0.18519150970782602
5	9.5612	84330	0.63186972957255	0.631869984489851	0.16102116123202032	0.16102867095848772
6	9.3069	82087	0.6150638399111793	0.6150635766253812	0.12272008434370058	0.12272672939328222
7	9.2371	81471	0.6104509767638584	0.6104479960437881	0.11220724452142469	0.11220778333703318
8	8.9393	78845	0.5907703084934838	0.5907718359670615	0.06735446946306178	0.06736565290893257
9	8.5776	75654	0.5668666895767798	0.5668622294153348	0.012877475713532599	0.012875463192226908
10	8.4921	74900	0.5612162626556346	0.5612126388982549	0.0	0.0
11	8.3308	73478	0.5505564513997198	0.5505578408673695	-0.02429399804202134	-0.02428237222725022
12	8.1891	72228	0.541191942689471	0.5411918088430328	-0.045635966563747396	-0.045627636140093235
13	7.9874	70449	0.5278622221047344	0.5278620720659968	-0.07601476014760157	-0.07600621574085142
14	7.7973	68772	0.5152991091490655	0.5152966035021467	-0.10464643421944435	-0.10464302180632161
15	7.7694	68526	0.5134552856274287	0.5134533683997572	-0.10884855787333392	-0.10884376974436911
16	7.7617	68458	0.5129464167702028	0.5129438562576333	-0.11000828375630702	-0.11000495210122778
17	7.6069	67093	0.5027161701340241	0.5027161492870577	-0.13332329241659766	-0.13331398029405236
18	7.3093	64468	0.48304871923656456	0.4830474820359506	-0.17814594472475342	-0.1781390345110227
19	7.4723	65906	0.49382087816225645	0.4938221652767475	-0.15359590330597198	-0.1535834429056881
20	7.3525	64849	0.48590367178619576	0.4859022485969684	-0.1716394306800212	-0.17163299807038815
21	7.1781	63311	0.47437812260435114	0.4743782827942245	-0.19790646886060712	-0.1978962107887502
22	7.3016	64400	0.48253985037933855	0.48253796989382663	-0.17930567060772665	-0.17930021686788136
23	7.2151	63637	0.4768233365936186	0.4768209439461715	-0.19233376007229475	-0.19232936596028075
24	7.1635	63182	0.4734132543815591	0.473411708289313	-0.20010542962572492	-0.20009904202455558
25	7.0503	62184	0.4659322213116921	0.4659338683210826	-0.21715490624294007	-0.21714110073256945
26	7.1158	62761	0.4702609109413413	0.4702572287035164	-0.2072897055501168	-0.20728812691040113
27	7.074	62393	0.46749848000211475	0.46749986887555167	-0.21358536034339948	-0.2135721726063421
28	7.1056	62671	0.46958682492267834	0.46958287439776414	-0.20882596581067864	-0.2088249859121258
29	7.1094	62705	0.4698379550080626	0.4698376304688261	-0.20825363355674384	-0.2082443947336965
30	7.0484	62167	0.465806656269	0.4658064902855516	-0.21744107236990748	-0.21743139632178413
