# Supplementary material for: Spatial control of the APC/C ensures the rapid degradation of cyclin B1
Source: EMBO J. 2024 Aug 14;43(19):4324–55. doi: 10.1038/s44318-024-00194-2 (PMC11445581; doi:10.1038/s44318-024-00194-2)
Supplement: Supplementary file 10 — Source data Fig. 6 [file 44318_2024_194_MOESM10_ESM.zip › Figure 6/Fig 6D/RawData_LeftPanel/C2_Analyzed_-220614_Max - 220614 - Position 3.Project Maximum Z.crop.txt]

Frame	Mean	RID	Norm_Mean	Norm_RID	Scal_Mean	Scal_RID
-28	24.4898	216000	1.044439137147195	1.0444369227793626	1.067219301357933	1.0672157046312278
-27	24.2416	213811	1.0338539223296002	1.0338523282239738	1.0512079476179723	1.0512053480003511
-26	24.0896	212470	1.0273714378321208	1.0273681156617185	1.0414024449246848	1.0413972674877856
-25	23.4478	206810	1.0	1.0	1.0	1.0
-24	23.2331	204916	0.9908434906473101	0.9908418355011847	0.986149727445731	0.9861472748017904
-23	23.3985	206375	0.9978974573307516	0.9978966200860694	0.9968196626132954	0.9968184078874228
-22	23.5511	207721	1.0044055305828266	1.0044050094289445	1.0066638712382674	1.0066630584242708
-21	23.1003	203745	0.9851798462968807	0.9851796334800058	0.9775828145663323	0.9775825751148298
-20	22.505	198494	0.9597915369458968	0.9597891784729945	0.9391800793471599	0.9391767356133525
-19	22.7228	200415	0.9690802548639957	0.9690778975871573	0.953230332548463	0.9532269389426875
-18	22.6655	199910	0.9666365288001433	0.9666360427445482	0.9495339160726382	0.9495333664901553
-17	22.5709	199075	0.9626020351589488	0.9625985203810261	0.9434312808437894	0.9434261724349785
-16	22.4294	197827	0.9565673538668873	0.9565639959383009	0.9343031319549722	0.9342982943740674
-15	22.104	194957	0.942689719291362	0.9426865238624824	0.9133116150049994	0.9133071004359147
-14	21.5769	190308	0.9202099983793788	0.9202069532421063	0.8793084540205784	0.8793042918580498
-13	20.9134	184456	0.8919131005893942	0.891910449204584	0.8365061445666547	0.8365027354378163
-12	20.3175	179200	0.8664992024838151	0.8664958174169528	0.7980647034157984	0.7980603259120564
-11	19.9029	175544	0.8488173730584532	0.8488177554276872	0.7713189046221333	0.7713203241566953
-10	19.1185	168625	0.815364341217513	0.8153619264058798	0.7207173499338774	0.7207147245545771
-9	18.1282	159891	0.7731301017579474	0.7731299260190513	0.6568332096893849	0.6568342061379129
-8	17.5323	154635	0.7477162036523681	0.7477152942314201	0.6183917685385284	0.6183917966121529
-7	16.859	148696	0.7190013562039936	0.7189981142111116	0.5749572622004323	0.5749539217694041
-6	15.9105	140331	0.6785497999812349	0.6785503602340313	0.5137696351965939	0.5137722711447881
-5	14.9812	132134	0.6389170839055263	0.6389149460857793	0.4538205980066445	0.45381937333606387
-4	14.2779	125931	0.608922798727386	0.6089212320487404	0.40845079508434673	0.4084506012111992
-3	13.4265	118422	0.5726123559566356	0.5726125429137856	0.35352707802470734	0.35352973874374655
-2	12.890999999999998	113699	0.5497743924803179	0.549775155940235	0.3189820339967099	0.3189856938065007
-1	12.1456	107124	0.517984629688073	0.5179826894250762	0.270896364867916	0.2708961118750183
0	11.324000000000002	99878	0.4829450950622234	0.4829456989507277	0.21789504241525023	0.2178988326848249
1	10.7673	94968	0.4592029955902046	0.4592041003819931	0.1819823888010838	0.1819870688394137
2	9.8867	87201	0.42164723342914895	0.4216478893670519	0.12517498306615485	0.12517919311898423
3	9.4378	83241	0.40250258019942164	0.4024998791160969	0.09621649517788597	0.0962157338872473
4	9.1058	80313	0.388343469323348	0.3883419563850878	0.07479921297938912	0.07480032766741757
5	8.6065	75909	0.36704936070761435	0.3670470480150863	0.04258942682966168	0.04258945027939499
6	8.6692	76462	0.36972338556282464	0.3697209999516464	0.046634196690642844	0.04663409496503906
7	8.4553	74576	0.3606009945495952	0.3606015183018229	0.03283553204528591	0.032839881805681516
8	8.3095	73290	0.354382927182934	0.3543832503263865	0.023429990646066507	0.023434071560223518
9	8.2971	73180	0.35385409292129755	0.3538513611527489	0.022630068057929907	0.022629531026008603
10	7.9463	70086	0.338893201067904	0.3388907693051593	0.0	0.0
11	7.9985	70547	0.3411194227176963	0.34111986847831344	0.003367416056510662	0.0033717562388461426
12	7.898	69660	0.33683330632298125	0.3368309075963445	-0.0031158275005644764	-0.0031157660688686697
13	8.0347	70866	0.3426632775782803	0.3426623470818626	0.005702673934780565	0.005704923788069395
14	7.7649	68486	0.33115686759525415	0.3311541995067937	-0.011702093345805246	-0.01170240777039876
15	7.9976	70539	0.3410810395858034	0.3410811856293216	0.003309357158984637	0.0033132441999941488
16	8.0239	70771	0.3422026799955646	0.3422029882500846	0.005005967164467919	0.005010093326701969
