# Supplementary material for: Spatial control of the APC/C ensures the rapid degradation of cyclin B1
Source: EMBO J. 2024 Aug 14;43(19):4324–55. doi: 10.1038/s44318-024-00194-2 (PMC11445581; doi:10.1038/s44318-024-00194-2)
Supplement: Supplementary file 10 — Source data Fig. 6 [file 44318_2024_194_MOESM10_ESM.zip › Figure 6/Fig 6D/RawData_LeftPanel/C1_Analyzed_-220613_MAx - 220613 - Position 4.Project Maximum Z.crop.txt]

Frame	Mean	RID	Norm_Mean	Norm_RID	Scal_Mean	Scal_RID
-32	19.3783	170917	0.9799492283107794	0.9799500040134392	0.9619094280169846	0.9619108821383059
-31	19.3628	170780	0.9791654024313774	0.9791645166099052	0.9604203892635503	0.9604186862140702
-30	19.3222	170422	0.9771122843214596	0.9771119290882613	0.9565200683997156	0.9565193713171625
-29	19.1144	168589	0.9666039605963146	0.9666024516380566	0.9365573424020598	0.9365544433673525
-28	20.1683	177884	1.0198990634544975	1.0198951918997328	1.0378023709339634	1.0377950354532681
-27	19.999000000000002	176391	1.0113376620749643	1.0113350992466201	1.0215382250658063	1.0215333674614153
-26	20.1891	178068	1.0209509072152436	1.0209501530840415	1.0398005648740563	1.039799152606986
-25	19.7748	174414	1.0	1.0	1.0	1.0
-24	19.7844	174498	1.0004854663511136	1.0004816127145757	1.000922243356966	1.0009149230484364
-23	19.8058	174687	1.0015676517588044	1.001565241322371	1.002978077506869	1.0029734999074185
-22	19.5989	172862	0.991104840504076	0.9911016317497449	0.9831018118239285	0.983095707486031
-21	19.5977	172852	0.9910441572101867	0.9910442969027715	0.9829865314043077	0.9829867880755029
-20	19.7239	173965	0.9974260169508669	0.9974256653708992	0.9951101888677543	0.995109518467286
-19	19.6902	173668	0.9957218277808121	0.9957228204157923	0.9918727304167388	0.9918746119746
-18	19.7176	173909	0.9971074296579486	0.9971045902278487	0.9945049666647455	0.9944995697683284
-17	19.5897	172781	0.9906396019175921	0.9906372194892612	0.982217995273503	0.9822134602607531
-16	19.2676	169940	0.9743511944495015	0.9743483894641485	0.9512748093069728	0.9512694557297056
-15	19.0407	167939	0.9628769949632867	0.9628756865847925	0.9294772032970202	0.9294746816830227
-14	18.8132	165932	0.9513724538301273	0.9513685827972526	0.907621957077257	0.9076145559900229
-13	18.3624	161956	0.9285757630924207	0.928572247640671	0.864314946106404	0.8643081983640305
-12	17.8478	157418	0.902552743896272	0.9025536940841905	0.8148788594923819	0.8148805698663559
-11	17.1255	151047	0.8660264579161356	0.8660256630775053	0.745489653582339	0.7454880134188714
-10	16.5963	146379	0.8392651253110018	0.8392617565103718	0.6946509885295983	0.6946444325843308
-9	15.9497	140676	0.8065669437870421	0.8065636932815027	0.6325340557572964	0.6325276927601268
-8	15.7033	138503	0.794106640775128	0.7941048310342059	0.6088631429285071	0.6088595048523597
-7	15.0211	132486	0.7596081881991221	0.7596064536103753	0.5433262243741235	0.5433226955375717
-6	14.429	127264	0.7296660396059632	0.7296661965209215	0.4864449439929296	0.4864449793597717
-5	14.3943	126958	0.727911281024334	0.7279117502035387	0.48311141852556344	0.4831120453976103
-4	13.7583	121348	0.6957491352630621	0.695746901051521	0.422012796126578	0.42200825609131803
-3	13.6052	119998	0.6880069583510326	0.6880066967101265	0.4073049359233002	0.4073041356700178
-2	13.1591	116063	0.6654479438477254	0.6654454344261355	0.3644494399292948	0.36444434762719063
-1	12.6741	111786	0.6409217792341768	0.6409233203756579	0.31785693699925066	0.31785951574430077
0	12.3155	108623	0.6227875882436232	0.6227883082780052	0.28340730493592337	0.2834083061942469
1	12.1162	106865	0.6127091045168598	0.6127088421801002	0.2642611485772475	0.26426027382339806
2	11.6393	102659	0.5885925521370634	0.588593805543133	0.21844678847964352	0.2184487697552581
3	11.4305	100817	0.5780336590003439	0.5780327267306523	0.19838799546563693	0.19838581433597283
4	10.8846	96002	0.5504278172219189	0.5504259979130116	0.14594501123984105	0.1459411181666685
5	10.8603	95788	0.5491989805206627	0.5491990321877831	0.1436105827425213	0.14361024278136605
6	10.3529	91313	0.5235400610878492	0.5235416881672342	0.09486617864622368	0.09486880657001884
7	10.0895	88989	0.5102200780791715	0.5102170697306408	0.06956212653947394	0.06955593556327673
8	9.8399	86788	0.4975979529502195	0.49759766991181903	0.045583799258362714	0.04558277330603087
9	9.5423	84163	0.4825484960656998	0.48254727258132946	0.016994255192422217	0.016991428042391434
10	9.3654	82603	0.4736027671582013	0.4736030364534957	0.0	0.0
11	9.0786	80073	0.4590994599186844	0.4590973201692525	-0.027552020289353805	-0.027556610863622006
12	8.9168	78646	0.45091732912595833	0.4509156375061635	-0.04309566353488184	-0.043099410745989046
13	8.7042	76771	0.4401662722252564	0.440165353698671	-0.06351951121102073	-0.06352180022001722
14	8.4973	74946	0.42970346097052814	0.42970174412604495	-0.08339577689396124	-0.08339959264140462
15	8.477	74767	0.42867690191556934	0.428675450365223	-0.08534593732587843	-0.08534925008985851
16	8.273	72968	0.41836074195440665	0.4183609113947275	-0.10494360866140216	-0.10494385204387274
17	8.4481	74512	0.4272154459210713	0.427213411767404	-0.08812227409841097	-0.08812669505832635
18	8.2476	72744	0.41707627890041876	0.41707661082252573	-0.1073837108767075	-0.1073836468397033
19	8.1444	71834	0.41185751562594813	0.411859139747956	-0.11729782696409016	-0.11729531319776497
20	7.977	70357	0.4033921961284059	0.4033907828500006	-0.13337944550118153	-0.13338271013277275
21	7.9091	69758	0.39995853308250906	0.3999564255163003	-0.13990239591138776	-0.13990698282340897
22	8.0139	70683	0.4052582074154985	0.40525989886132996	-0.12983457259784423	-0.12983193734955506
23	7.8739	69448	0.39817848979509274	0.3981790452601282	-0.14328395488692908	-0.14328348454978163
