# Supplementary material for: Spatial control of the APC/C ensures the rapid degradation of cyclin B1
Source: EMBO J. 2024 Aug 14;43(19):4324–55. doi: 10.1038/s44318-024-00194-2 (PMC11445581; doi:10.1038/s44318-024-00194-2)
Supplement: Supplementary file 10 — Source data Fig. 6 [file 44318_2024_194_MOESM10_ESM.zip › Figure 6/Fig 6D/RawData_LeftPanel/C2_Analyzed_-220617_Max - 220617 - Position 1.Project Maximum Z.crop - 1.txt]

Frame	Mean	RID	Norm_Mean	Norm_RID	Scal_Mean	Scal_RID
-39	14.3696	126740	0.9417871514897299	0.9417866749892253	0.8966199543740399	0.8966190714983241
-38	14.511	127987	0.9510545425946073	0.9510529522790435	0.9130778900321244	0.913075034970572
-37	14.2396	125593	0.93326691921509	0.9332634832880051	0.8814888961311048	0.8814827522499934
-36	14.1498	124801	0.9273814049207619	0.9273782454263082	0.8710368266679084	0.8710311699965689
-35	14.2978	126107	0.9370813616641981	0.9370829432133994	0.8882629545137112	0.8882657235609279
-34	14.6613	129313	0.9609052419090565	0.9609062671838542	0.9305717212160717	0.9305735173797144
-33	14.4094	127091	0.9443956533707349	0.9443949054052045	0.9012523860514922	0.9012510227242735
-32	14.6515	129226	0.9602629474760451	0.9602597827217739	0.9294310722100657	0.9294254269049065
-31	14.5509	128339	0.9536695985004392	0.9536686135509088	0.9177219609851484	0.9177201826387605
-30	14.7539	130129	0.9669742688985306	0.9669698455868146	0.9413496903952698	0.941341814246879
-29	14.7629	130209	0.9675641311329287	0.9675643140576932	0.9423972251967038	0.9423975296260129
-28	14.9927	132236	0.9826252801845613	0.9826266589385766	0.9691442804599841	0.9691467180448151
-27	15.0063	132356	0.9835166275609852	0.9835183616448943	0.9707272219377066	0.9707302911135158
-26	15.1511	133633	0.9930068555099687	0.9930075646112919	0.9875808929652219	0.9875821478529389
-25	15.2578	134574	1.0	1.0	1.0	1.0
-24	15.3842	135689	1.0082842873808806	1.0082854043128688	1.0147120443223614	1.014714033096677
-23	15.478	136516	1.0144319626682745	1.014430722130575	1.0256296848084177	1.0256274908284726
-22	15.2764	134738	1.0012190486177561	1.0012186603653008	1.0021649052562969	1.0021642165272242
-21	16.0152	141254	1.049640184037017	1.0496381173183527	1.0881558731784535	1.088152234157671
-20	16.0205	141301	1.0499875473528293	1.0499873675449938	1.088772754783742	1.0887724669429122
-19	15.9756	140905	1.0470447902056654	1.0470447486141454	1.083546720052144	1.0835466758162
-18	16.0794	141820	1.053847867975724	1.053843981749818	1.095628288095349	1.0956214204650425
-17	15.9424	140612	1.0448688539632187	1.044867507839553	1.0796824805624097	1.0796801182401226
-16	15.738	138809	1.0314724272175544	1.0314696746771292	1.0558918012942875	1.0558869328828948
-15	15.8502	139799	1.0388260430730512	1.0388262220042503	1.0689510684854975	1.0689514106996754
-14	15.7884	139254	1.034775655730184	1.0347764055463908	1.0617579961823176	1.0617593496793265
-13	16.0587	141638	1.0524911848366083	1.0524915659785694	1.093218958052051	1.0932196679775132
-12	15.5285	136961	1.017741745205731	1.0177374529998364	1.031507518972019	1.0314999076249043
-11	15.177	133861	0.99470434794007	0.9947017997532955	0.9905954653382374	0.9905909366834701
-10	14.9982	132284	0.982985751550027	0.9829833400211037	0.9697844406164161	0.9697801472722953
-9	14.4253	127231	0.9454377433181718	0.945435225229242	0.9031030308673589	0.9030985246377576
-8	13.9469	123012	0.914083288547497	0.9140844442462883	0.8474207365333581	0.8474227348306896
-7	13.395999999999999	118153	0.877977165777504	0.8779779154963069	0.7832999674100283	0.7833012219905513
-6	12.7676	112610	0.8367916737668603	0.8367886813203145	0.7101587597187952	0.7101533426588191
-5	12.3837	109224	0.811630772457366	0.811627803290383	0.6654755807998509	0.6654701892369818
-4	11.5475	101849	0.7568260168569518	0.7568252411312735	0.5681479584710647	0.5681464277230859
-3	11.1135	98021	0.7283815491093081	0.7283799247997385	0.517633502490805	0.5176304468315343
-2	10.5885	93391	0.6939729187694164	0.6939750620476467	0.4565273057404907	0.4565309192641664
-1	9.9908	88119	0.6547995123805529	0.6547995898167551	0.3869593556497044	0.38695927577924993
0	9.3558	82518	0.6131814547313506	0.6131793659993758	0.3130499557707529	0.3130460027976458
1	8.8427	77993	0.5795527533458298	0.5795547431153121	0.2533288328134458	0.253332101665391
2	8.3537	73680	0.5475035719435305	0.5475054616790762	0.19641277526886727	0.1964158462878408
3	8.0459	70965	0.527330283527114	0.5273306879486379	0.16058708505982586	0.16058750560848795
4	7.5842	66893	0.49707035090248924	0.4970722427809235	0.10684854974626382	0.10685159281057827
5	7.2041	63540	0.4721585025364076	0.4721565829952294	0.06260766329903633	0.06260392198263348
6	7.1273	62863	0.46712501146954344	0.4671258935604203	0.053668699660133164	0.05366993058671382
7	7.0026	61763	0.45895214251071587	0.4589519520858413	0.03915452302248711	0.03915384412362427
8	6.9641	61423	0.4564288429524571	0.45642546108460774	0.03467340192746407	0.03466705376230568
9	6.6871	58980	0.43827419418264757	0.4382718801551563	0.0024326085944410985	0.002428145372007707
10	6.6662	58796	0.43690440299387856	0.43690460267213577	0.0	0.0
11	6.4494	56884	0.4226952771697099	0.4226968062181402	-0.025233949438986932	-0.025231597561297475
12	6.4756	57115	0.4244124316742912	0.4244133339278018	-0.022184459239256937	-0.02218321940404867
13	6.3999	56447	0.4194510348805201	0.41944952219596654	-0.030995390846873715	-0.03099844281981578
14	6.289	55469	0.4121826213477697	0.41218214513947715	-0.043903347455654385	-0.0439045633297263
15	6.2749	55345	0.4112585038472126	0.4112607190096155	-0.045544485311234256	-0.045540922167383674
16	6.1686	54407	0.4042915754564878	0.4042905761885654	-0.05791703524372646	-0.05791918498772731
17	6.2382	55021	0.4088531767358335	0.4088531217025577	-0.04981609944597048	-0.049816569452875506
