# Supplementary material for: Spatial control of the APC/C ensures the rapid degradation of cyclin B1
Source: EMBO J. 2024 Aug 14;43(19):4324–55. doi: 10.1038/s44318-024-00194-2 (PMC11445581; doi:10.1038/s44318-024-00194-2)
Supplement: Supplementary file 10 — Source data Fig. 6 [file 44318_2024_194_MOESM10_ESM.zip › Figure 6/Fig 6D/RawData_LeftPanel/C1_Analyzed_-220614_Max - 220614 - Position 7.Project Maximum Z.crop.txt]

Frame	Mean	RID	Norm_Mean	Norm_RID	Scal_Mean	Scal_RID
-32	20.183	178014	1.0240759063348301	1.0240753844295256	1.045607020309301	1.0456061200470772
-31	19.9771	176198	1.0136286373899586	1.0136283358933205	1.0258167453215559	1.0258162242273658
-30	19.9787	176212	1.0137098206357662	1.0137088748137537	1.0259705308484155	1.025968789503509
-29	19.8729	175279	1.0083415785067358	1.0083415310448773	1.0158014628848242	1.0158014036005405
-28	20.0765	177075	1.0186721465357587	1.0186735239804636	1.0353706711777086	1.0353733490257617
-27	19.8986	175506	1.009645584392521	1.009647412111903	1.0182716429100065	1.0182751405780044
-26	19.792	174565	1.0042367506405865	1.0042340461027792	1.0080256821829856	1.00802057451724
-25	19.7085	173829	1.0	1.0	1.0	1.0
-24	19.6025	172894	0.9946216099652433	0.9946211506710618	0.9898117088455511	0.9898108190575825
-23	19.7344	174057	1.0013141537915113	1.0013116338470567	1.0024894032160399	1.0024846344971885
-22	19.505	172034	0.9896745059238399	0.9896737598444448	0.980440403302544	0.9804389520945033
-21	18.9731	167343	0.9626861506456604	0.9626874687192586	0.9293163272171546	0.9293186870668236
-20	18.912	166804	0.9595859654463809	0.9595867202825765	0.9234436424102035	0.9234449239353123
-19	18.8638	166379	0.9571403201664257	0.9571417887694228	0.9188108534135582	0.9188134780523953
-18	18.9652	167273	0.9622853083694852	0.9622847741170921	0.9285570111782854	0.9285558606861078
-17	18.6931	164873	0.9484790826293223	0.9484781020428122	0.9024038600167242	0.9024018133472822
-16	18.6347	164358	0.9455158941573432	0.945515420326873	0.8967906882863484	0.8967895906891592
-15	18.2676	161120	0.9268894131973514	0.926887918586657	0.8615065214674985	0.8615034218211935
-14	17.5895	155139	0.8924829388334983	0.8924805412215453	0.7963302928653128	0.796325356348895
-13	16.9477	149479	0.8599183093589061	0.8599198062463685	0.7346430734037543	0.7346453947081644
-12	16.6175	146566	0.843164117005353	0.8431619580162113	0.7029055852981035	0.7029009197506647
-11	16.11	142090	0.8174138062257401	0.8174125145976793	0.6541267384973231	0.6541236214637548
-10	15.5518	137167	0.7890910013445975	0.7890915785053126	0.600474812814179	0.6004751318599887
-9	15.0079	132370	0.7614937717228606	0.7614954926968458	0.5481973452773425	0.5481997297415109
-8	14.6426	129148	0.7429586219144024	0.742960035437125	0.5130861871762094	0.5130879211891374
-7	14.537	128216	0.7376005276910977	0.7375984444482796	0.5029363424034756	0.5029314328058934
-6	14.0076	123547	0.7107390212344927	0.7107387144837742	0.4520525562038043	0.4520509132121529
-5	13.5626	119622	0.688159930994241	0.6881590528622957	0.40928095654597707	0.4092781482934484
-4	13.1304	115810	0.6662303067204506	0.6662294553843144	0.3677396411030267	0.3677368031036136
-3	12.609000000000002	111211	0.6397747164928839	0.6397724200219757	0.31762478253765364	0.3176191098905889
-2	12.4627	109921	0.6323515234543471	0.6323513337820502	0.30356301842542843	0.3035613094459701
-1	12.0771	106520	0.6127863612147043	0.6127861288967894	0.26650070645226404	0.2664988448629092
0	11.8441	104465	0.6009640510439658	0.6009641659331872	0.24410568910333422	0.2441044418290397
1	11.5626	101982	0.5866808737346829	0.5866800131163384	0.21704904797147279	0.21704590035307963
2	11.2305	99053	0.5698302762767333	0.569830120405686	0.1851289395526763	0.1851270650799878
3	10.8387	95597	0.549950528959586	0.549948512618723	0.14747070866293094	0.1474652369120788
4	10.6099	93579	0.5383413248090925	0.538339402516266	0.12547937832200767	0.12547404210801621
5	10.4947	92563	0.532496131110942	0.5324945780048208	0.11440682038811627	0.11440216206791334
6	10.1347	89388	0.5142299008042215	0.5142295014065548	0.07980507684470556	0.07980253694259187
7	9.9999	88199	0.5073902123449273	0.5073894459497552	0.06684864620678393	0.06684538599014864
8	9.737	85880	0.4940507902681584	0.4940487490579823	0.04157976182466534	0.04157403774900833
9	9.612	84778	0.487708349189436	0.4877091854638754	0.02956526753875883	0.029564971012597533
10	9.3044	82065	0.47210087018291597	0.4721018932399082	0.0	0.0
11	9.091000000000001	80183	0.4612730547733212	0.46127516122166035	-0.020511144644899438	-0.02050913212152914
12	8.8026	77639	0.44663977471649285	0.44664008882292366	-0.048230985861343056	-0.04823242230068436
13	8.4815	74807	0.4303473120734708	0.4303482157752734	-0.07909381878297966	-0.07909419816049867
14	8.2091	72404	0.416525864474719	0.41652428536090064	-0.10527580473082725	-0.10528093805849789
15	8.8452	78015	0.44880127863612146	0.44880313411456085	-0.0441364462087061	-0.04413495488426834
16	8.7176	76889	0.4423269147829616	0.4423255037997112	-0.05640084197575957	-0.05640556209406739
17	8.6689	76460	0.43985589973869144	0.43985756116643365	-0.061081688949548595	-0.06108059805588248
18	8.329	73462	0.42260953395742956	0.4226107266336457	-0.0937515018117856	-0.09375136218996556
19	8.3196	73379	0.4221325823883096	0.42213324589107687	-0.09465499178208589	-0.09465585632709995
20	8.2431	72704	0.4182510084481315	0.41825011937018564	-0.1020078622850606	-0.10201168214114467
21	8.0262	70791	0.4072456046883324	0.40724505117097837	-0.12285541276996567	-0.12285863737413365
22	7.8443	69187	0.3980160844305756	0.39801759200133463	-0.14033890485481681	-0.1403382590122488
23	7.7824	68641	0.3948753076083923	0.394876574104436	-0.14628848242519768	-0.14628830478183166
