# Supplementary material for: Spatial control of the APC/C ensures the rapid degradation of cyclin B1
Source: EMBO J. 2024 Aug 14;43(19):4324–55. doi: 10.1038/s44318-024-00194-2 (PMC11445581; doi:10.1038/s44318-024-00194-2)
Supplement: Supplementary file 10 — Source data Fig. 6 [file 44318_2024_194_MOESM10_ESM.zip › Figure 6/Fig 6D/RawData_LeftPanel/C2_Analyzed_-220616_Max - 220616 - Position 3.Project Maximum Z.crop.txt]

Frame	Mean	RID	Norm_Mean	Norm_RID	Scal_Mean	Scal_RID
-35	12.037	106166	1.0084702452265855	1.0084635478508668	1.0182817670566537	1.0182671805806134
-34	12.0921	106652	1.0130865707655057	1.013080028496794	1.0282454205168081	1.028231097260948
-33	12.1707	107346	1.0196717465796463	1.0196722868677275	1.0424585450534347	1.0424594062653765
-32	12.0649	106412	1.0108077312980168	1.0108002849679412	1.0233268837814866	1.0233106445793012
-31	11.9827	105687	1.0039209443778851	1.003913559724531	1.0084627764416556	1.0084467771034935
-30	11.7813	103911	0.9870474786149348	0.9870434576110187	0.9720439051735049	0.9720354272593078
-29	11.7678	103792	0.9859164369674678	0.9859130847779625	0.9696027196614888	0.969595702804658
-28	11.657	102815	0.9766335173719619	0.9766326288292567	0.9495669156073127	0.9495653600131212
-27	11.9502	105401	1.0011980663376872	1.0011968653526477	1.0025858483571726	1.0025832376578645
-26	11.9794	105658	1.0036444675307266	1.0036380907147946	1.0078660422053851	1.0078522224044613
-25	11.9359	105275	1.0	1.0	1.0	1.0
-24	11.8254	104300	0.9907422146633266	0.9907385419140347	0.9800184445127574	0.9800106609808102
-23	11.8689	104684	0.9943866821940532	0.9943861315601995	0.9878844867181426	0.9878833852714449
-22	11.8816	104796	0.9954506991512999	0.9954500118736642	0.9901810093850022	0.9901795965228801
-21	12.0193	106010	1.006987323955462	1.0069817145571123	1.0150811016075658	1.015068886337543
-20	12.0409	106201	1.0087969905914091	1.0087960104488245	1.0189869984267916	1.0189847465966868
-19	11.919	105126	0.9985841034190971	0.9985846592258371	0.9969439973960689	0.9969452189601443
-18	12.1399	107074	1.0170912960061664	1.0170885775350273	1.0368890255149095	1.0368828932261769
-17	11.8658	104656	0.9941269615194497	0.9941201614818332	0.987323918193161	0.9873093324585862
-16	11.8541	104553	0.9931467254249785	0.9931417715507005	0.9852082240827472	0.9851976381827128
-15	11.7711	103821	0.9861929138146265	0.9861885537876989	0.9701994538977596	0.9701902575036904
-14	11.8159	104216	0.989946296466961	0.9899406316789361	0.9783005732265238	0.9782885025422339
-13	11.9728	105600	1.0030915138364094	1.0030871526953218	1.0066725737328437	1.0066631130063965
-12	11.8451	104474	0.9923926976600005	0.9923913559724531	0.9835807670747365	0.983577989175004
-11	11.4866	101312	0.9623572583550465	0.9623557349798147	0.9187537295889765	0.9187510250943087
-10	11.5355	101743	0.9664541425447599	0.9664497744003799	0.9275962459991683	0.9275873380350992
-9	11.2653	99360	0.9438165534228671	0.9438138209451437	0.8787363700475579	0.878731343283582
-8	11.0264	97253	0.923801305305842	0.9237995725480883	0.8355364279126961	0.8355338691159586
-7	10.737	94700	0.899555123618663	0.8995488007599145	0.7832046436773296	0.7831925537149418
-6	10.6696	94106	0.8939082934676061	0.8939064355260034	0.7710167989728939	0.7710144333278661
-5	10.3247	91064	0.8650122738963966	0.8650106862977915	0.7086490298547946	0.7086476955879941
-4	10.1786	89775	0.8527718898449216	0.8527665637615768	0.6822299777580875	0.6822207643103165
-3	9.83	86701	0.8235658810814434	0.8235668487295179	0.6191931429811396	0.6191979662128916
-2	9.4582	83421	0.7924161563015776	0.7924103538351935	0.5519610856946529	0.5519517795637199
-1	9.3237	82235	0.7811476302582965	0.7811446212301116	0.5276396448527152	0.5276365425619157
0	8.9454	78898	0.7494533298703909	0.7494466872476846	0.4592322019493317	0.4592217484008529
1	8.6663	76437	0.7260700910697978	0.7260698171455712	0.4087629518453553	0.40876660652780056
2	8.2933	73147	0.6948198292546017	0.6948183329375446	0.341313900291134	0.34131540101689356
3	8.1201	71619	0.6803089838219154	0.6803039658038471	0.3099943943147503	0.3099885189437428
4	7.7027	67938	0.6453388516994948	0.6453383994300641	0.23451655485434258	0.23452107593898638
5	7.3187	64551	0.61316700039377	0.6131655188791261	0.1650783891792191	0.16508118746924716
6	7.1424	62996	0.5983964342864803	0.5983946805984327	0.13319831467785395	0.13320075446941118
7	7.0246	61957	0.588527048651547	0.5885252909047732	0.1118967107285583	0.11189929473511563
8	6.9718	61491	0.5841034190970098	0.5840987888862503	0.10234896294822876	0.1023454157782516
9	6.6686	58817	0.5587010615035313	0.5586986464022797	0.04752174463391249	0.04752337215023782
10	6.4058	56499	0.536683450766176	0.5366801234861078	0.0	0.0
11	6.4543	56927	0.5407468226107792	0.5407456661125624	0.008770184987613202	0.008774807282269969
12	6.2451	55082	0.5232198661181813	0.5232201377345048	-0.02905914902081342	-0.029051172707889126
13	6.1974	54661	0.5192235189637983	0.5192210876276419	-0.03768467116327013	-0.037682466786944396
14	6.2492	55118	0.5235633676555601	0.5235620992638328	-0.02831775193938628	-0.028313104805642118
15	6.45	56889	0.5403865649008454	0.540384706720494	0.007992622194897022	0.007995735607675906
16	6.1972	54659	0.5192067627912432	0.5192020897649015	-0.037720836874559335	-0.037723470559291455
17	6.1731	54447	0.5171876439983579	0.5171883163144146	-0.04207880508489907	-0.04206987042807939
18	6.1681	54403	0.5167687396844812	0.516770363334125	-0.04298294786712722	-0.04297195341971461
19	6.1206	53984	0.5127891487026534	0.5127903110900024	-0.05157230429829489	-0.05156224372642283
20	6.1202	53980	0.5127556363575432	0.5127523153645215	-0.05164463572087313	-0.051644251271116944
21	6.1639	54366	0.5164168600608249	0.5164189028734267	-0.04374242780419888	-0.04373052320813515
