# Supplementary material for: Spatial control of the APC/C ensures the rapid degradation of cyclin B1
Source: EMBO J. 2024 Aug 14;43(19):4324–55. doi: 10.1038/s44318-024-00194-2 (PMC11445581; doi:10.1038/s44318-024-00194-2)
Supplement: Supplementary file 10 — Source data Fig. 6 [file 44318_2024_194_MOESM10_ESM.zip › Figure 6/Fig 6D/RawData_LeftPanel/C2_Analyzed_-220617_Max - 220617 - Position 1.Project Maximum Z.crop.txt]

Frame	Mean	RID	Norm_Mean	Norm_RID	Scal_Mean	Scal_RID
-39	17.1579	151333	0.9228894925100181	0.9228916250449758	0.8765999569614806	0.8766029707415143
-38	17.2067	151763	0.9255143479547105	0.9255139440287358	0.8808005164622338	0.8807994847071223
-37	17.4091	153548	0.9364010434876152	0.9363996170194601	0.8982225091456852	0.8982198973317979
-36	17.3605	153120	0.9337869456472043	0.9337894948681827	0.8940391650527221	0.8940429020357973
-35	17.4156	153606	0.936750665626765	0.9367533251614556	0.8987820098988596	0.8987859387504148
-34	17.6361	155550	0.9486109243471479	0.9486086463345469	0.9177619969873035	0.9177580856088849
-33	17.7392	156460	0.9541564693542748	0.9541582051141319	0.9266365397030343	0.9266390802802881
-32	18.0146	158889	0.9689696904499369	0.9689712581642548	0.9503421562298259	0.950344504518572
-31	17.6645	155801	0.9501385041551247	0.9501393488111137	0.9202065848934797	0.9202076786446236
-30	17.743	156493	0.9543608638356237	0.9543594528500948	0.9269636324510435	0.9269611383288116
-29	18.2421	160895	0.9812064653201732	0.9812046811443068	0.9699246825909189	0.969921730134874
-28	18.2364	160845	0.9808998735981497	0.9808997603322417	0.9694340434689046	0.969433763394687
-27	18.1011	159652	0.973622354301697	0.9736243497563682	0.9577878200989886	0.9577908769738255
-26	18.7875	165706	1.0105424521958961	1.0105441616812114	1.0168710996341728	1.0168738898756662
-25	18.5915	163977	1.0	1.0	1.0	1.0
-24	18.5995	164048	1.000430304171261	1.0004329875531324	1.0006886163115989	1.0006929127710655
-23	18.5854	163923	0.9996718930694134	0.9996706855229697	0.9994749300624058	0.999472995920598
-22	18.602	164070	1.00056477422478	1.0005671527104412	1.0009038089089735	1.0009076181367478
-21	18.7358	165250	1.0077616114891215	1.0077632838751776	1.012420916720465	1.0124236332051608
-20	18.612000000000002	164158	1.0011026544388566	1.0011038133396757	1.0017645792984724	1.001766439599477
-19	18.368	162006	0.987978377215394	0.9879800215883935	0.9807617817947062	0.9807643511018289
-18	18.1849	160391	0.9781297904956565	0.9781310793586906	0.9650010759629868	0.9650030253937891
-17	18.4153	162423	0.9905225506279751	0.9905230611610165	0.9848332257370345	0.9848339937149884
-16	18.0338	159058	0.9700024204609633	0.9700018905090348	0.9519948353776629	0.951993832100404
-15	17.7889	156898	0.9568297340182342	0.9568293114278222	0.9309145685388425	0.9309136689243261
-14	17.483	154200	0.9403759782696394	0.940375784408789	0.9045836023240801	0.9045829836238362
-13	17.0091	150020	0.9148858349245623	0.9148844045201461	0.8637916935657414	0.8637889641442039
-12	16.5285	145781	0.8890353118360542	0.8890332180732664	0.8224230686464387	0.822419143911151
-11	15.8772	140037	0.854003173493263	0.8540039151832269	0.7663610931783947	0.7663615247984698
-10	15.3794	135646	0.8272274964365436	0.8272257694676692	0.7235119431891543	0.7235082856752484
-9	14.9143	131544	0.8022106876798537	0.8022100660458479	0.6834775123735745	0.6834754943103079
-8	14.4433	127390	0.7768765295968588	0.7768772449794789	0.6429352270281903	0.6429352175355728
-7	13.655999999999999	120446	0.7345292203426297	0.7345298425998769	0.5751667742629653	0.5751663966584037
-6	12.9355	114091	0.6957749509184304	0.6957744073864017	0.5131482676995911	0.5131458239806375
-5	12.4518	109825	0.6697576849635586	0.6697585637010068	0.4715128039595438	0.4715125017078836
-4	11.8056	104125	0.6349998655299465	0.6349975911255847	0.4158898213901442	0.41588429332656685
-3	11.3354	99978	0.6097087378640776	0.6097074589729047	0.37541639767591994	0.37541233189545803
-2	10.7391	94719	0.5776349406987065	0.5776358879598968	0.3240886593501184	0.32408799016259054
-1	10.1355	89395	0.5451684909770594	0.5451679198912043	0.2721325586399828	0.27212929166747996
0	9.6533	85142	0.519231907054299	0.5192313556169463	0.2306262104583602	0.23062284074717468
1	8.9076	78565	0.47912217949062746	0.47912207199790213	0.16643856251344957	0.16643569574297815
2	8.5643	75537	0.46065675174138715	0.4606560676192393	0.1368883150419625	0.1368844299572541
3	8.3286	73458	0.4479789150956082	0.44797746025357216	0.1165999569614805	0.11659477290027911
4	7.7991	68788	0.4194981577602668	0.4194978564066912	0.07102216483752959	0.07101867936681436
5	7.5619	66696	0.4067396390823763	0.4067399696298871	0.050604691198622716	0.05060215095739074
6	7.3751	65048	0.3966920366834306	0.3966897796642212	0.03452550032278886	0.03451876720082759
7	7.4109	65364	0.39861764784982384	0.39861687919647265	0.03760705831719386	0.03760271699880936
8	7.3045	64426	0.39289460237205176	0.39289656476213125	0.028448461372928755	0.02844846095290145
9	7.2063	63560	0.3876126186698222	0.3876153362971636	0.019995696148052466	0.019996877012862804
10	6.974	61511	0.3751176612968292	0.37511968141873553	0.0	0.0
11	6.9961	61706	0.3763063765699379	0.3763088725857895	0.0019023025607919095	0.0019030702867292566
12	7.0085	61815	0.3769733480353925	0.3769735999560914	0.002969657843770134	0.0029668377803368923
13	7.0412	62103	0.3787322163354221	0.37872994383358644	0.0057843770174305755	0.005777526203813948
14	6.8184	60138	0.36674824516580157	0.36674655591942773	-0.01339358726059829	-0.013399566685534714
15	6.9832	61592	0.3756125110937794	0.375613653134281	0.0007919087583387024	0.0007905061191029219
16	6.8735	60624	0.36971196514536214	0.3697103862127006	-0.008650742414460965	-0.008656529970917183
17	6.8744	60632	0.369760374364629	0.369759173542631	-0.008573273079406118	-0.008578455292487264
18	6.8872	60745	0.3704488610386467	0.37044829457789813	-0.007471486980847877	-0.0074756504596646695
