# Supplementary material for: Spatial control of the APC/C ensures the rapid degradation of cyclin B1
Source: EMBO J. 2024 Aug 14;43(19):4324–55. doi: 10.1038/s44318-024-00194-2 (PMC11445581; doi:10.1038/s44318-024-00194-2)
Supplement: Supplementary file 10 — Source data Fig. 6 [file 44318_2024_194_MOESM10_ESM.zip › Figure 6/Fig 6D/RawData_LeftPanel/C1_Analyzed_-220613_MAx - 220613 - Position 3.Project Maximum Z.crop.txt]

Frame	Mean	RID	Norm_Mean	Norm_RID	Scal_Mean	Scal_RID
-44	19.6887	173654	1.1193375631054714	1.1193373726956297	1.227569384215091	1.2275705242455903
-43	19.6011	172882	1.1143573475235364	1.1143612221219543	1.218072419774501	1.2180812488476431
-42	19.5527	172455	1.1116057215627417	1.1116088694082764	1.2128252385082394	1.2128326470407473
-41	19.1774	169145	1.0902692500113702	1.0902733015340982	1.1721379011274933	1.172146764181673
-40	19.266	169926	1.0953063173693545	1.0953074642258604	1.1817432784041628	1.1817466658472129
-39	19.2588	169863	1.0948969845817984	1.0949013793992524	1.1809627059843886	1.1809722819740642
-38	19.2714	169974	1.0956133169600217	1.0956168621889906	1.182328707718994	1.182336672607707
-37	19.1056	168511	1.0861872924910174	1.0861866701044218	1.1643538594969642	1.1643537582201462
-36	19.1329	168752	1.0877393459771683	1.0877401057109708	1.1673135299219426	1.1673160838301273
-35	18.8627	166369	1.0723779960885977	1.0723797859997422	1.1380203816131829	1.1380247065330957
-34	18.702	164952	1.0632419156774457	1.0632461002965063	1.1205984388551606	1.1206072152910085
-33	18.5321	163453	1.0535827989266384	1.0535838597395901	1.1021790980052038	1.1021817958330773
-32	18.5293	163428	1.0534236139536999	1.0534227149671265	1.1018755420641801	1.1018745006453199
-31	18.237000000000002	160850	1.036805839814436	1.036805466030682	1.0701864700780575	1.070186220883781
-30	18.4007	162294	1.0461124755537363	1.0461131880881784	1.0879336513443192	1.0879355909286461
-29	18.2961	161372	1.0401657797789603	1.0401701688797216	1.0765936686903728	1.0766025444041547
-28	17.9726	158518	1.0217742302269521	1.021773881655279	1.0415221162185602	1.0415217257697744
-27	17.7022	156133	1.0064015099831718	1.0064006703622534	1.0122072853425845	1.0122057648577223
-26	17.4096	153553	0.9897666803110929	0.9897705298440118	0.9804856895056375	0.9804929014811629
-25	17.5896	155140	1.0	1.0	1.0	1.0
-24	17.1475	151241	0.9748658298085232	0.9748678612865799	0.9520706851691241	0.9520742425173622
-23	17.187	151589	0.9771114749624779	0.9771109965192729	0.9563529921942758	0.9563517915309446
-22	16.8281	148424	0.9567073725383181	0.9567100683253835	0.9174436253252384	0.9174482207608629
-21	16.5918	146340	0.943273297857825	0.9432770400928194	0.8918256721595835	0.8918320939094094
-20	16.7851	148045	0.9542627461681903	0.9542671135748356	0.9127818733738073	0.9127896257144613
-19	16.6169	146561	0.9447002774366672	0.9447015598813975	0.8945468343451866	0.8945485833691844
-18	16.4139	144771	0.933159366898622	0.933163594173005	0.8725390286209889	0.8725462479257575
-17	16.2334	143179	0.9228976213216901	0.9229018950625242	0.8529705117085862	0.8529776903693688
-16	15.7741	139128	0.8967856005821622	0.8967899961325254	0.8031764960971379	0.8031835781451663
-15	15.774000000000001	139127	0.8967799154045573	0.8967835503416269	0.80316565481353	0.803171286337656
-14	15.7828	139204	0.8972802110337926	0.8972798762408147	0.804119687771032	0.8041177555159487
-13	15.6878	138366	0.8918792923090917	0.8918783034678355	0.7938204683434517	0.7938172208223219
-12	15.4828	136558	0.8802246782189475	0.8802243135232694	0.7715958369470943	0.7715936328437096
-11	15.0998	133180	0.8584504479919952	0.8584504318679902	0.7300737207285342	0.7300719070739352
-10	15.062999999999999	132856	0.8563583026333742	0.8563619956168622	0.7260841283607977	0.7260893614405999
-9	15.0849	133049	0.8576033565288579	0.8576060332602811	0.7284583694709452	0.7284616802900866
-8	14.84	130889	0.8436803565743394	0.8436831249194277	0.7019080659150042	0.7019113760678508
-7	14.615	128904	0.8308887069632055	0.8308882299858192	0.6775151777970511	0.6775121381599164
-6	14.2197	125418	0.8084151998908445	0.8084182029134975	0.6346595836947093	0.6346628971790301
-5	13.5917	119879	0.7727122845317687	0.7727149671264664	0.5665763226366001	0.5665785753795095
-4	13.1235	115749	0.7460942829854005	0.7460938507154828	0.5158174327840416	0.5158134103619937
-3	12.6994	112009	0.7219834447628144	0.721986592754931	0.4698395490026019	0.46984205027349274
-2	12.2933	108427	0.698895938509119	0.6988977697563491	0.4258130962705984	0.42581279577161824
-1	11.8458	104480	0.6734547687269751	0.6734562330797988	0.3772983521248916	0.37729703152848626
0	11.6103	102403	0.6600661754673216	0.6600683253835246	0.3517671292281006	0.35176694732960484
1	11.1503	98346	0.633914358484559	0.6339177517081346	0.30189722463139623	0.30189908426034046
2	10.9957	96982	0.6251250739073088	0.6251256929225216	0.2851366001734604	0.2851330588162989
3	10.7291	94631	0.6099683904125165	0.6099716385200464	0.25623373807458805	0.2562350193595968
4	10.367	91437	0.5893823623049984	0.5893837823900993	0.21697745013009542	0.21697498617171654
5	9.9696	87932	0.5667894665029335	0.5667912852907052	0.17389418907198603	0.17389220084813473
6	9.5173	83943	0.5410754081957521	0.5410790253964162	0.12485906331309626	0.1248601806895704
7	9.0402	79735	0.5139514258425433	0.5139551372953461	0.07313529921942756	0.07313625468625161
8	8.8499	78056	0.5031325328603266	0.503132654376692	0.05250433651344311	0.052498309876467336
9	8.4916	74896	0.4827625415017965	0.48276395513729536	0.013660017346053712	0.013656198143937067
10	8.3656	73785	0.4755992177195616	0.4756026814490138	0.0	0.0
11	8.0915	71367	0.46001614590439804	0.4600167590563362	-0.029715958369471017	-0.029721590559891833
12	8.0212	70747	0.4560194660481193	0.4560203686992394	-0.03733738074588034	-0.037342511216274354
13	7.9054	69726	0.44943603038158914	0.44943921619182675	-0.04989158716392025	-0.04989244668428493
14	7.8918	69606	0.4486628462273161	0.44866572128400156	-0.05136600173460545	-0.05136746358552025
