# Supplementary material for: Spatial control of the APC/C ensures the rapid degradation of cyclin B1
Source: EMBO J. 2024 Aug 14;43(19):4324–55. doi: 10.1038/s44318-024-00194-2 (PMC11445581; doi:10.1038/s44318-024-00194-2)
Supplement: Supplementary file 10 — Source data Fig. 6 [file 44318_2024_194_MOESM10_ESM.zip › Figure 6/Fig 6D/RawData_LeftPanel/C1_Analyzed_-220616_Max - 220616 - Position 7.Project Maximum Z.crop.txt]

Frame	Mean	RID	Norm_Mean	Norm_RID	Scal_Mean	Scal_RID
-39	22.3782	197376	1.049324074030657	1.0493253516783805	1.0954017776165428	1.095404579995681
-38	22.3101	196775	1.046130833759255	1.0461302087209858	1.0892254670778159	1.0892245678618804
-37	21.9414	193523	1.0288423214528541	1.0288413486586778	1.0557863232359879	1.0557846353175868
-36	21.8789	192972	1.0259116677529625	1.02591202458293	1.0501179031380374	1.0501187672880956
-35	21.8976	193137	1.02678851933997	1.0267892268923646	1.0518138944313442	1.051815442832317
-34	21.8667	192864	1.0253396041507434	1.025337855798573	1.0490114275349176	1.049008216022787
-33	21.7118	191498	1.018076272020932	1.0180756839519824	1.0349628151641574	1.0349617990930498
-32	21.5595	190155	1.0109348550850359	1.0109357887909494	1.021150009069472	1.0211518884512951
-31	21.5646	190200	1.011173996426947	1.0111750257844314	1.0216125521494648	1.0216146181451737
-30	21.3432	188247	1.0007924487604507	1.0007921402673075	1.0015327407944858	1.0015321494308425
-29	21.6269	190749	1.014095272034999	1.0140937171049134	1.0272628333031018	1.0272599204104926
-28	21.4271	188987	1.0047265582871854	1.00472625971568	1.0091420279339742	1.0091414821746238
-27	21.1821	186826	0.9932383957836098	0.9932375676509054	0.9869218211500089	0.9869201739863649
-26	21.3228	188067	0.9998358833928062	0.999835192293379	0.9996825684745149	0.9996812306553281
-25	21.3263	188098	1.0	1.0	1.0	1.0
-24	21.1529	186569	0.9918691943750205	0.9918712585992409	0.9842735352802466	0.9842774732902138
-23	20.7495	183011	0.9729535831344397	0.9729555869812545	0.9476872846000364	0.9476909788275458
-22	20.5904	181607	0.9654933110759953	0.9654913927846123	0.933257754398694	0.9332538123785334
-21	19.8465	175046	0.9306114984784045	0.930610639134919	0.8657899510248502	0.8657878230110335
-20	19.9722	176155	0.9365056291996268	0.9365065019298451	0.8771902775258481	0.8771915392446195
-19	19.639	173216	0.9208817281947642	0.9208816680666461	0.8469707962996553	0.8469701487933038
-18	19.2859	170102	0.9043247070518562	0.9043264681176834	0.8149464901142756	0.8149492539769047
-17	18.9769	167376	0.8898355551595917	0.8898340226902998	0.7869218211500091	0.7869181174099477
-16	18.5348	163477	0.8691052831480379	0.8691054662994822	0.7468256847451479	0.7468251601558885
-15	18.2824	161251	0.8572701312463953	0.8572712096885666	0.7239343370215853	0.7239354646320271
-14	17.8109	157092	0.8351612797344125	0.8351603951131856	0.6811717758026483	0.6811689580355582
-13	17.480999999999998	154182	0.8196921172449041	0.8196897362013419	0.6512515871576272	0.651245771164742
-12	17.2724	152343	0.8099107674561458	0.8099129177343725	0.6323326682387086	0.6323355510082366
-11	16.9822	149783	0.7963031561968086	0.7963029909940563	0.6060130600399056	0.6060113728675873
-10	16.3558	144258	0.7669309725550142	0.7669300045720847	0.5492018864502085	0.5491984493413814
-9	16.1924	142817	0.7592690715220174	0.759269104403024	0.5343823689461272	0.53438081625518
-8	15.995	141076	0.7500128948762795	0.7500132909440823	0.516479230908761	0.5164783185431213
-7	15.5999	137591	0.7314864744470443	0.7314857148933003	0.4806457464175585	0.4806424744727452
-6	15.2473	134481	0.7149528985337353	0.7149517804548693	0.448666787592962	0.44866271118469087
-5	14.975999999999999	132088	0.7022315169532455	0.7022296887792534	0.42406130963177935	0.4240557743524355
-4	14.5875	128662	0.6840145735547188	0.6840157790088146	0.3888264103029204	0.38882662032514476
-3	14.3134	126244	0.6711618986884739	0.6711607778923753	0.3639669871213495	0.3639626114407346
-2	14.1473	124779	0.6633733934156417	0.663372284660124	0.34890259386903677	0.34889818918446464
-1	13.8991	122590	0.6517351814426319	0.6517347340216271	0.32639216397605664	0.32638896029779224
0	13.3613	117847	0.6265174924858039	0.6265191549086114	0.27761654271721387	0.2776172505629878
1	13.1557	116033	0.6168768140746402	0.6168752458824656	0.2589697079629965	0.2589641024586371
2	13.0346	114965	0.6111983794657301	0.6111973545704898	0.247986577181208	0.247981984390585
3	12.8092	112977	0.6006292699624408	0.6006283958362131	0.22754398693996014	0.22753961480323706
4	12.44	109721	0.5833173124264406	0.5833182702633734	0.19405949573734804	0.19405855073059877
5	11.9457	105361	0.5601393584447373	0.5601388637837723	0.1492290948666788	0.14922518483480549
6	11.8661	104659	0.5564068778925552	0.5564067666854512	0.14200979502992922	0.14200660161029932
7	11.5234	101636	0.5403375175253091	0.5403353571010856	0.11092871394884822	0.11092144906374359
8	10.9709	96763	0.5144305388182666	0.5144286488957883	0.06081988028296756	0.06081296465773427
9	10.5246	92827	0.4935033268780801	0.49350338653255216	0.02034282604752399	0.02033954076648603
10	10.3003	90849	0.48298579687990884	0.48298759157460475	0.0	0.0
11	10.2025	89986	0.4783999099703184	0.47839955767738096	-0.008869943769272578	-0.008874127240382935
12	10.0161	88342	0.46965952837576136	0.4696594328488341	-0.025775439869399622	-0.025779185390081134
13	9.605	84716	0.4503828605993539	0.4503822475518081	-0.06306003990567745	-0.06306491583461013
14	9.5121	83897	0.44602673693983486	0.4460281342704335	-0.0714855795392708	-0.07148659626320066
15	9.2771	81824	0.43500747902824216	0.4350072834373571	-0.09279883910756387	-0.09280301082787484
16	9.2079	81214	0.4317626592517221	0.4317642930812661	-0.09907491384001448	-0.09907556890045142
17	9.101	80271	0.42675006916342734	0.4267509489734075	-0.10877017957554863	-0.10877232670772964
18	9.0586	79897	0.4247619136934208	0.4247626237386894	-0.11261563576999817	-0.11261812460796512
