# Supplementary material for: Spatial control of the APC/C ensures the rapid degradation of cyclin B1
Source: EMBO J. 2024 Aug 14;43(19):4324–55. doi: 10.1038/s44318-024-00194-2 (PMC11445581; doi:10.1038/s44318-024-00194-2)
Supplement: Supplementary file 10 — Source data Fig. 6 [file 44318_2024_194_MOESM10_ESM.zip › Figure 6/Fig 6D/RawData_LeftPanel/C1_Analyzed_-220617_Max - 220617 - Position 5.Project Maximum Z.crop.txt]

Frame	Mean	RID	Norm_Mean	Norm_RID	Scal_Mean	Scal_RID
-32	15.6264	137825	0.9832315058925685	0.983235241662208	0.9648532805802837	0.9648608639741615
-31	15.7985	139343	0.9940602407364296	0.9940645621544498	0.9875502802505772	0.9875592505644691
-30	16.0782	141810	1.0116592944019027	1.0116639914392724	1.0244378503132212	1.024447866979679
-29	16.1565	142500	1.0165860226893773	1.0165864098448367	1.0347642598087705	1.0347653154298189
-28	15.8986	140226	1.0003586507182454	1.0003638309256286	1.0007517309594463	1.00076259401588
-27	15.9321	140521	1.002466510202669	1.0024683431425006	1.0051697988789978	1.0051736770489106
-26	15.7367	138798	0.9901717118965073	0.9901765650080256	0.979399934058688	0.9794099615712427
-25	15.8929	140175	1.0	1.0	1.0	1.0
-24	16.2043	142922	1.019593655028346	1.019596932405921	1.0410682492581604	1.041075407090629
-23	16.0223	141317	1.0081420005159538	1.008146959158195	1.0170656116056713	1.0170761248261735
-22	15.908	140309	1.0009501097974567	1.00095594792224	1.00199142762941	1.0020036783946649
-21	16.0594	141644	1.0104763762434799	1.0104797574460496	1.0219584569732938	1.0219656982221093
-20	15.9619	140784	1.0043415613261268	1.0043445692883894	1.0090999010880317	1.0091062697190365
-19	16.1085	142077	1.0135658061146802	1.0135687533440343	1.0284338938344872	1.028440270945168
-18	16.0408	141480	1.009306042320785	1.0093097913322633	1.0195054401582593	1.019513435112221
-17	15.9068	140298	1.0008746043830894	1.0008774745853397	1.001833168480053	1.0018391973324163
-16	15.6373	137921	0.9839173467397392	0.983920099875156	0.9662908011869437	0.9662963350628766
-15	15.4374	136158	0.9713394031296995	0.9713429641519529	0.9399274645565449	0.9399345066315774
-14	15.133	133473	0.9521861963518301	0.9521883360085607	0.899782393669634	0.8997861746190768
-13	14.6109	128868	0.9193350489841376	0.9193365436062065	0.8309264754368614	0.8309284208322741
-12	14.3427	126503	0.9024595888730189	0.9024647761726413	0.7955555555555558	0.795564992448824
-11	13.9274	122840	0.8763284233840269	0.8763331549848403	0.7407847016155623	0.7407927987200382
-10	13.4054	118236	0.8434835681341983	0.8434884965222044	0.6719419716452358	0.6719499977570764
-9	13.0613	115201	0.8218323905643401	0.8218369894774389	0.6265611605670953	0.626568177400302
-8	12.798	112878	0.8052652442285549	0.8052648475120385	0.5918364655456645	0.5918327676181647
-7	12.4158	109507	0.7812167697525311	0.7812163367219547	0.5414309264754371	0.5414267984508875
-6	12.3271	108725	0.7756356612072057	0.775637595862315	0.52973293768546	0.5297336902073957
-5	11.8175	104230	0.7435710285725073	0.7435705368289638	0.4625255522584901	0.4625207470430791
-4	11.8946	104910	0.7484222514456141	0.7484216158373461	0.47269370260468196	0.47268866725481107
-3	11.4985	101417	0.7234991725865009	0.7235027644016409	0.42045499505440165	0.4204584535789584
-2	11.5078	101499	0.7240843395478485	0.724087747458534	0.4216815034619189	0.42168458513390256
-1	11.2768	99461	0.7095495472821197	0.7095487783128233	0.3912166172106825	0.39121073014638813
0	11.0312	97295	0.6940961058082541	0.6940966648831818	0.3588262446422685	0.3588229137072536
1	10.8562	95752	0.6830848995463383	0.6830889958979847	0.3357467853610287	0.3357507065209265
2	10.7723	95012	0.6778058126584827	0.6778098805065097	0.3246818331684801	0.32468561687874753
3	10.4918	92538	0.6601564220500978	0.6601605136436597	0.28768875700626445	0.28769233069665207
4	10.3203	91025	0.6493654399134204	0.6493668628500089	0.26507088691064956	0.2650687082255484
5	10.1308	89354	0.6374418765612319	0.637446049580881	0.2400791295746787	0.24008253958760112
6	9.7605	86088	0.6141421641110182	0.6141466024612092	0.19124299373557546	0.19124661692360603
7	9.2746	81802	0.5835687634100762	0.5835705368289638	0.12716122650840753	0.12715881394201295
8	8.9825	79226	0.5651894871294729	0.5651935081148565	0.08863831190240691	0.08864033972815766
9	8.8371	77943	0.556040747755287	0.5560406634563938	0.06946257830530828	0.06945586674043393
10	8.3104	73298	0.5229001629658527	0.5229035134653112	0.0	0.0
11	8.3006	73211	0.5222835354151854	0.522282860709827	-0.0012924497197494564	-0.001300895674148063
12	8.2967	73177	0.5220381428184913	0.5220403067594079	-0.0018067919551599137	-0.0018092916847346622
13	8.059	71080	0.5070817786558778	0.5070804351703229	-0.033155291790306664	-0.03316536327885521
14	8.0474	70978	0.5063518929836593	0.5063527733190655	-0.03468513023409165	-0.03469055131061501
15	8.1154	71578	0.5106305331311466	0.510633137149991	-0.025717111770524274	-0.02571885700614561
16	7.9855	70432	0.5024570720258732	0.5024576422329231	-0.04284866468842724	-0.042854793127682166
17	7.7939	68742	0.4904013741985415	0.4904012841091493	-0.06811737553577313	-0.0681250654186043
18	7.9528	70144	0.5003995494843609	0.5004030675940788	-0.04716122650840748	-0.047161206393827475
19	7.7368	68239	0.486808574898225	0.48681291243089	-0.0756478733926805	-0.07564633581051781
