# Supplementary material for: Spatial control of the APC/C ensures the rapid degradation of cyclin B1
Source: EMBO J. 2024 Aug 14;43(19):4324–55. doi: 10.1038/s44318-024-00194-2 (PMC11445581; doi:10.1038/s44318-024-00194-2)
Supplement: Supplementary file 10 — Source data Fig. 6 [file 44318_2024_194_MOESM10_ESM.zip › Figure 6/Fig 6D/RawData_LeftPanel/C1_Analyzed_-220613_MAx - 220613 - Position 6.Project Maximum Z.crop.txt]

Frame	Mean	RID	Norm_Mean	Norm_RID	Scal_Mean	Scal_RID
-48	15.724	138686	0.949109983038673	0.9491110168215601	0.9054894795251494	0.9054917959863246
-47	15.6107	137686	0.9422711277169812	0.9422674203747553	0.8927886825024942	0.8927822473023983
-46	15.9237	140447	0.961163993698354	0.9611625901643832	0.9278756151423095	0.9278733112187186
-45	15.8162	139499	0.9546752298229624	0.9546748607328123	0.915824991312341	0.9158246590663566
-44	16.0684	141723	0.9698981716776021	0.969895019230506	0.9440963153115788	0.9440906953394085
-43	16.2439	143271	0.9804914559578924	0.9804889065301597	0.9637696593316668	0.9637650767021263
-42	16.2756	143551	0.9824048867937056	0.982405113535265	0.9673231921261786	0.9673237503336256
-41	16.3253	143989	0.985404808324933	0.9854026087789656	0.9728945037945451	0.9728905326571854
-40	16.6115	146513	1.0026800103820221	1.0026758462107006	1.0049771878888427	1.0049694335354151
-39	16.6575	146919	1.0054565977147478	1.0054543463681034	1.010133733899806	1.0101295103010892
-38	16.6675	147007	1.0060602036566448	1.0060565828554222	1.011254722163059	1.0112479505852747
-37	16.8303	148443	1.0158869083907263	1.0158839873530339	1.029504411088816	1.0294988624953927
-36	16.5176	145685	0.9970121505876105	0.9970093483527463	0.9944511080968984	0.9944459272251243
-35	16.7422	147666	1.0105691400426147	1.0105665129138666	1.019628504489558	1.019623543167982
-34	16.9933	149881	1.0257256852436456	1.025725079043539	1.047776519779838	1.0477751935028787
-33	16.7921	148106	1.01358113369268	1.0135776953504605	1.02522223592319	1.0252157445889096
-32	16.7687	147900	1.0121686957886413	1.0121679144824187	1.022599123387178	1.022597577560021
-31	16.8833	148911	1.0190860198827796	1.0190867904901384	1.035445648884056	1.0354469312794703
-30	16.6037	146445	1.0022091977473426	1.0022104816523179	1.0041028170435056	1.0041051842249082
-29	16.9195	149230	1.0212710733924464	1.021269897756669	1.0395036263970316	1.0395012773096428
-28	16.5451	145928	0.998672066927827	0.9986723422893199	0.9975338258208438	0.9975343475553183
-27	16.5449	145926	0.9986599948089888	0.9986586550964263	0.9975114060555784	0.9975089284579505
-26	16.6332	146705	1.0039898352759384	1.003989816728487	1.0074097324201015	1.007409666882729
-25	16.5671	146122	1.0	1.0	1.0	1.0
-24	16.55	145971	0.9989678338393564	0.9989666169365324	0.9980831100698376	0.9980808581487272
-23	16.2734	143531	0.9822720934864883	0.982268241606329	0.9670765747082627	0.9670695593599471
-22	16.2794	143584	0.9826342570516263	0.9826309522180096	0.9677491676662144	0.9677431654401952
-21	15.9253	140461	0.9612605706490575	0.9612584005146384	0.92805497326443	0.9280512449002936
-20	15.7573	138979	0.9511199908251897	0.9511161905804738	0.9092223704417816	0.9092156937507149
-19	15.6046	137633	0.9419029280924242	0.9419047097630747	0.8921048796619099	0.8921086412221502
-18	15.1023	133202	0.9115838016309432	0.911580733907283	0.8357976391987175	0.8357926310036731
-17	14.9372	131746	0.9016182675302256	0.9016164574807353	0.8172901229724125	0.8172875281198765
-16	14.4719	127642	0.8735324830537632	0.8735303376630487	0.7651305390832558	0.7651275403210432
-15	13.8603	122248	0.8366159436473493	0.836615978428984	0.6965708969027095	0.6965722347199451
-14	13.5995	119948	0.8208739006826784	0.8208757066013331	0.6673355229970743	0.6673402727469148
-13	13.3859	118064	0.8079808777637607	0.807982370895553	0.6433912136939925	0.6433954830263977
-12	12.9171	113929	0.7796838312076344	0.7796840995880155	0.5908392839126974	0.5908414992183627
-11	12.5654	110827	0.7584550102311207	0.7584552634100272	0.5514141266940935	0.5514164792008236
-10	12.1991	107596	0.7363449245794376	0.7363436032904012	0.5103523266111404	0.5103519274030579
-9	12.0655	106418	0.7282807491956951	0.7282818466760652	0.4953759234140819	0.4953800790533928
-8	11.5705	102052	0.6984022550717989	0.6984027045893157	0.439887004383064	0.43989018949937087
-7	11.4483	100974	0.6910261904618189	0.6910253076196603	0.4261885278061138	0.4261892960180984
-6	10.8963	96105	0.6577071424691104	0.6577038365201681	0.3643099756745547	0.3643065034760616
-5	10.648	93915	0.6427196069318106	0.6427163603016657	0.33647583709798556	0.3364725918582631
-4	10.4603	92260	0.631389923402406	0.6313902081822039	0.315434887396729	0.3154382887863652
-3	9.961	87856	0.6012518787234942	0.6012510094304759	0.2594639434125125	0.2594654363823541
-2	9.8277	86680	0.5932058115180086	0.5932029400090335	0.24452116986335157	0.2445190071300568
-1	9.4432	83289	0.569997163052073	0.5699963044579187	0.20141917114127808	0.20142092754286295
0	9.3103	82117	0.5619752400842634	0.5619756094222635	0.18652123712264732	0.1865253364853014
1	9.1354	80574	0.5514181721604868	0.5514159401048438	0.16691515239835447	0.16691450286600323
2	8.7668	77323	0.5291692571421673	0.5291674080562817	0.1255955250148531	0.12559576009455906
3	8.6061	75906	0.5194693096558842	0.5194700318911595	0.10758124362437922	0.10758632960943557
4	8.3121	73313	0.5017232949641156	0.5017245863045948	0.0746241886847444	0.07463046987201484
5	8.1904	72239	0.4943774106512305	0.4943745637207265	0.060981761520956926	0.06098041458547807
6	8.0969	71415	0.4887336950944945	0.4887354402485594	0.0505005212595424	0.05050774646992285
7	7.996	70525	0.48264331114075487	0.48264463941090324	0.03918974968332088	0.039196248141228504
8	7.8857	69552	0.47598553760163215	0.4759858200681622	0.026825249139641516	0.02682985727176828
9	7.672999999999999	67676	0.46314683921748523	0.46314723313395656	0.0029818287802525914	0.0029867439407226647
10	7.6464	67441	0.4615412474120395	0.4615389879689574	0.0	0.0
11	7.5853	66902	0.4578532151070495	0.4578502894841297	-0.006849238288475087	-0.00685044674063624
12	7.4925	66084	0.45225175196624634	0.45225222759064343	-0.017252009371461898	-0.0172468575640879
13	7.3454	64786	0.4433727085609431	0.4433692394026909	-0.033741746723911815	-0.03374385175582415
14	7.1579	63133	0.4320550971503763	0.4320567744761227	-0.054760276659903385	-0.05475273573035422
15	7.0476	62160	0.42539732361125365	0.4253979551333817	-0.06712477720358265	-0.06711912659981444
16	6.9524	61320	0.41965099504439524	0.4196493341180657	-0.07779658546975013	-0.07779514749431247
17	7.0189	61907	0.42366497455800955	0.4236665252323401	-0.0703420135191184	-0.07033464241684778
18	6.8845	60721	0.4155525106989153	0.4155500198464297	-0.0854080957772372	-0.08540816715598429
19	6.8475	60395	0.41331916871389685	0.41331900740477134	-0.08955575235127285	-0.08955148002694424
20	6.7764	59768	0.4090275304670099	0.4090280724326248	-0.0975259789030009	-0.09752036705176599
21	6.7833	59829	0.40944401856691875	0.4094455318158799	-0.09675249700135642	-0.09674508458204649
22	6.6104	58304	0.3990076718315215	0.3990090472345027	-0.11613438407299871	-0.116127146325034
23	6.6389	58555	0.40072794876592766	0.40072678994265065	-0.11293956752272807	-0.11293704960536852
24	6.6519	58670	0.40151263649039365	0.4015138035340332	-0.11148228278049924	-0.11147545150671699
25	6.6501	58654	0.4014039874208522	0.40140430599088434	-0.11168406066788478	-0.11167880428565982
