# Supplementary material for: Spatial control of the APC/C ensures the rapid degradation of cyclin B1
Source: EMBO J. 2024 Aug 14;43(19):4324–55. doi: 10.1038/s44318-024-00194-2 (PMC11445581; doi:10.1038/s44318-024-00194-2)
Supplement: Supplementary file 10 — Source data Fig. 6 [file 44318_2024_194_MOESM10_ESM.zip › Figure 6/Fig 6D/RawData_LeftPanel/C1_Analyzed_-220617_Max - 220617 - Position 1.Project Maximum Z.crop - 1.txt]

Frame	Mean	RID	Norm_Mean	Norm_RID	Scal_Mean	Scal_RID
-39	14.6511	129223	1.0115229008160616	1.011522414697341	1.0316650223874935	1.0316634042461656
-38	14.3622	126675	0.9915770287623755	0.9915773653435198	0.9768536085603704	0.9768547398309277
-37	14.0605	124014	0.9707474351362174	0.9707477827962208	0.9196137208772861	0.9196153928886404
-36	13.9616	123141	0.9639193051739138	0.9639141767970505	0.9008499658495867	0.9008367570823206
-35	13.9015	122611	0.959769956228166	0.9597654812878177	0.889447522197769	0.8894362107165136
-34	13.8849	122465	0.9586238798138662	0.9586226330909348	0.8862980951658194	0.8862956828497064
-33	14.0917	124289	0.9729015064691181	0.9729004078245963	0.9255331259011914	0.9255307707199553
-32	14.0802	124187	0.9721075378688502	0.9721019796322534	0.9233512939212264	0.9233367033061585
-31	14.1401	124716	0.9762430786650281	0.9762428474141103	0.9347157926690447	0.9347157392071243
-30	14.2229	125446	0.9819596525869568	0.9819570883985252	0.9504249829247932	0.9504183785411603
-29	14.2913	126049	0.9866820397398545	0.9866772080061995	0.9634021400925856	0.9633891888403708
-28	14.1542	124840	0.9772165532097044	0.9772134856087232	0.9373909084010017	0.9373830368474263
-27	14.3933	126949	0.9937241960204913	0.9937221626445194	0.982754041132276	0.9827486071974015
-26	14.4876	127781	1.000234738542688	1.0002348318212773	1.0006450633679898	1.0006453139452343
-25	14.4842	127751	1.0	1.0	1.0	1.0
-24	14.6929	129591	1.0144088040761658	1.0144030183716761	1.0395955073233665	1.0395792553077072
-23	14.7478	130076	1.0181991411330968	1.018199466148993	1.0500113834712	1.0500118307556627
-22	14.7288	129908	1.0168873669239584	1.01688440794984	1.0464066175912576	1.0463980726623503
-21	15.0554	132789	1.0394360751715663	1.0394360905198394	1.1083706458222662	1.1083697218696895
-20	15.2104	134156	1.0501373910882204	1.0501365938427096	1.1377779464217956	1.137774527307535
-19	14.9162	131561	1.0298256030709325	1.0298236413022208	1.0819609926386886	1.0819548710447633
-18	15.0585	132816	1.0396501014898993	1.039647439158989	1.108958791834257	1.1089505044204004
-17	14.987	132185	1.0347136880186687	1.034708143184789	1.0953934886544738	1.0953774011056379
-16	14.6605	129306	1.012171883845846	1.0121721160695416	1.0334484328754652	1.0334487728279809
-15	14.8104	130628	1.022521091948468	1.0225203716604958	1.0618881384230099	1.0618856073479748
-14	14.8149	130667	1.0228317753137903	1.0228256530281563	1.0627418987629962	1.0627245154767795
-13	14.8902	131332	1.0280305436268486	1.0280310917331372	1.0770281551187677	1.077028974596141
-12	14.4257	127235	0.9959611162508113	0.99596089267403	0.9889011155801778	0.9889006001419691
-11	14.2224	125442	0.9819251322130322	0.9819257774890217	0.9503301206647948	0.9503323366817957
-10	13.7583	121348	0.9498833211361346	0.9498790616120422	0.8622789709342037	0.8622684936221472
-9	13.597999999999999	119934	0.9388160892558788	0.938810655102504	0.8318661303786901	0.8318526963367678
-8	13.1972	116399	0.9111445575178471	0.9111396388286589	0.755824542763907	0.7558132031233195
-7	12.9397	114128	0.8933665649466316	0.8933628699579651	0.7069704788646886	0.7069629374690787
-6	12.4304	109636	0.858204112066942	0.8582007185853731	0.6103437808302347	0.6103379294026544
-5	12.3559	108979	0.853060576352163	0.8530579016993997	0.5962093040904607	0.596205554002022
-4	11.7899	103987	0.8139835130694135	0.8139818866388522	0.48882522577217874	0.48882531351502506
-3	11.7601	103724	0.811926098783502	0.8119231943389875	0.4831714350762692	0.4831680612618039
-2	11.7205	103375	0.8091920851686666	0.8091913174847947	0.4756583440843894	0.4756609090322442
-1	11.4187	100713	0.7883555874677234	0.7883539072101197	0.41839948394930554	0.4184000516251156
0	11.1345	98206	0.7687342069289295	0.7687297946787109	0.3644797753661682	0.36447331626836454
1	10.9074	96203	0.7530550530923352	0.7530508567447612	0.3213933368748579	0.32138785519155066
2	10.6619	94038	0.7361055494953122	0.736103826975914	0.2748159672156028	0.2748176988104713
3	10.6266	93727	0.733668411096229	0.7336694037620057	0.2681186916597101	0.2681279442448751
4	10.2515	90418	0.7077712265779263	0.7077674538751164	0.19695302420884878	0.19694981608552561
5	10.1066	89140	0.6977672222145511	0.6977636182887023	0.16946194126128866	0.16945944201854202
6	9.7901	86349	0.6759158255202221	0.6759164311825347	0.1094141306822495	0.10942373464690572
7	9.9084	87392	0.6840833459908038	0.6840807508356099	0.13185854139789033	0.13185914947622018
8	9.7505	85999	0.6731818119053866	0.673176726600966	0.1019010396903697	0.1018950719525049
9	9.583	84522	0.6616174866406154	0.6616151732667455	0.07012218259087807	0.07012411538213341
10	9.2134	81262	0.6361000262354842	0.6360967820212757	0.0	0.0
11	9.0842	80123	0.6271799616133441	0.6271810005401132	-0.02451240798360797	-0.024500419454064403
12	9.0693	79991	0.6261512544703884	0.6261477405264929	-0.027339303331562554	-0.02733980081309557
13	8.7675	77329	0.6053147567694454	0.605310330251818	-0.08459816346664643	-0.08460065822022414
14	8.4645	74657	0.584395410171083	0.5843946427033839	-0.14208469302572682	-0.14207662027576415
15	8.476	74758	0.5851893787713509	0.585185243168351	-0.1399028610457614	-0.1399040633268085
16	8.4373	74417	0.5825175018295798	0.5825159881331653	-0.147245199969644	-0.147239131837639
17	8.4281	74336	0.5818823269493656	0.5818819422157165	-0.14899066555361606	-0.14898147948977178
