# Supplementary material for: Spatial control of the APC/C ensures the rapid degradation of cyclin B1
Source: EMBO J. 2024 Aug 14;43(19):4324–55. doi: 10.1038/s44318-024-00194-2 (PMC11445581; doi:10.1038/s44318-024-00194-2)
Supplement: Supplementary file 10 — Source data Fig. 6 [file 44318_2024_194_MOESM10_ESM.zip › Figure 6/Fig 6D/RawData_LeftPanel/C2_Analyzed_-220614_Max - 220614 - Position 1.Project Maximum Z.crop.txt]

Frame	Mean	RID	Norm_Mean	Norm_RID	Scal_Mean	Scal_RID
-42	22.1255	195147	1.023674689318861	1.023673636392249	1.0388626024348935	1.0388609513312437
-41	22.1516	195377	1.024882251154355	1.0248801368066558	1.0408448457875428	1.0408414562738952
-40	22.2441	196193	1.029161924326125	1.0291605904508114	1.0478700377461665	1.0478679433747804
-39	22.2265	196038	1.028347629755064	1.028347514084581	1.0465333525734988	1.0465332552612545
-38	22.1715	195553	1.025802959220498	1.0258033719063755	1.0423562114089118	1.0423569730995763
-37	22.0777	194725	1.0214631392906384	1.0214599704145115	1.0352322870227615	1.035227155306031
-36	21.744	191782	1.0060239291563722	1.006022010764082	1.0098884323568948	1.0098853029311474
-35	21.5354	189942	0.9963726878198187	0.9963700074488286	0.994045675139934	0.9940412633899356
-34	21.4931	189569	0.9944156048450525	0.9944133785158996	0.9908330738442608	0.9908294010264183
-33	21.5162	189773	0.9954843664695704	0.9954834919269385	0.9925874731333875	0.9925860228016395
-32	21.6289	190767	1.0006986277285808	1.0006976719787657	1.001146815119732	1.0011452485103158
-31	21.4342	189050	0.9916904940362176	0.991690884102521	0.9863597353970942	0.9863603485688699
-30	21.6393	190859	1.0011798017932987	1.0011802721445282	1.0019366745399447	1.0019374504873764
-29	21.4137	188869	0.9907420259278793	0.9907414207329228	0.9848028009630208	0.9848017772879137
-28	21.6179	190670	1.0001896936216674	1.0001888435431245	1.0003113868868145	1.0003099920779803
-27	21.3887	188648	0.9895853575030766	0.9895821312042973	0.9829041004336632	0.9828987703647574
-26	21.3054	187914	0.9857313383116342	0.9857318211861473	0.9765776302698431	0.9765783763303827
-25	21.6138	190634	1.0	1.0	1.0	1.0
-24	21.6295	190772	1.000726387770776	1.000723900248644	1.0011923839324366	1.0011883029655908
-23	21.7477	191815	1.006195116083243	1.0061951173452794	1.0101694400352397	1.0101694623359625
-22	21.4342	189050	0.9916904940362176	0.991690884102521	0.9863597353970942	0.9863603485688699
-21	21.4629	189303	0.993018349387891	0.9930180345583683	0.9885394436047968	0.9885389040057865
-20	21.46	189277	0.992884175850614	0.9928816475550006	0.9883191943433913	0.9883150208383563
-19	21.3921	188678	0.9897426644088498	0.9897395008235677	0.9831623237056557	0.9831570970964075
-18	20.9269	184575	0.9682193783601217	0.9682165825613479	0.9478313042553675	0.9478266110977164
-17	20.3212	179233	0.9401956157640026	0.9401942990232592	0.901829587830089	0.9018272310818723
-16	20.2556	178654	0.9371605178173205	0.9371570653713398	0.8968473976410545	0.8968415251610237
-15	20.4722	180565	0.9471818930498107	0.9471815101188665	0.9132977390274096	0.9132969379671408
-14	19.9689	176126	0.9238958443216834	0.9238960521208179	0.8750730999703803	0.8750731925739675
-13	19.2917	170153	0.8925640100306285	0.8925637609240744	0.8236411000311386	0.8236403403024145
-12	18.6842	164795	0.8644569673079237	0.8644575469223749	0.7775026771677463	0.7775031860296904
-11	18.1873	160412	0.8414670256965457	0.8414658455469644	0.7397641054462326	0.7397616505355974
-10	17.6329	155522	0.8158167467081215	0.8158145976058835	0.697658522507196	0.6976543932766163
-9	16.6483	146838	0.7702625174656931	0.7702613384810685	0.622880100858972	0.6228774153549409
-8	16.3082	143838	0.7545272002146776	0.754524376554025	0.5970501788575898	0.5970447421899218
-7	15.2917	134873	0.707497062062201	0.7074970886620435	0.5198490153339055	0.5198481038817897
-6	15.6731	138237	0.7251431955509905	0.7251434686362349	0.5488155906097866	0.5488151413908311
-5	14.9956	132261	0.6937974812388381	0.6937954404775644	0.4973608062641927	0.49735645644611304
-4	14.3692	126736	0.6648159971869824	0.664813202261926	0.449786965800606	0.44978128336720286
-3	13.8481	122140	0.6407064005403955	0.6407041765896955	0.41021045196667405	0.41020562807839356
-2	13.2155	116561	0.6114380627191887	0.6114386730593703	0.3621657337718066	0.362165466882513
-1	12.6427	111509	0.5849364757701098	0.5849376291742292	0.31866270724316276	0.3186632452726208
0	12.0018	105856	0.5552841240318684	0.5552839472497036	0.26998762047254854	0.2699858781386698
1	11.3879	100441	0.5268809741924141	0.5268787309713902	0.22336313027364074	0.22335790307581027
2	10.8356	95570	0.5013278553516735	0.5013271504558473	0.18141703817907023	0.18141425274687425
3	10.3902	91642	0.48072065069538905	0.4807222216393718	0.14758978954803337	0.1475906726828092
4	9.9271	87557	0.4592945247943443	0.4592937251487143	0.11241826094221113	0.11241518272310819
5	9.5579	84301	0.44221284549685846	0.4422138758038965	0.08437825152465657	0.08437812144800744
6	9.2382	81481	0.42742136968048194	0.42742113159247563	0.06009766915523026	0.06009540867288947
7	9.0449	79776	0.41847800941990765	0.41847729156393926	0.04541691666223641	0.045413839424103604
8	8.9112	78597	0.4122921466840629	0.4122926655266112	0.03526266623123132	0.03526159887025109
9	8.5534	75441	0.3957379081882871	0.3957373815793615	0.00808846425506387	0.008085626700650984
10	8.4469	74502	0.39081050069862766	0.3908117124961969	0.0	0.0
11	8.4622	74637	0.3915183817746069	0.39151987578291386	0.001162004723966907	0.0011624702924258603
12	8.3668	73795	0.3871045350655599	0.38710303513539035	-0.006083436496062082	-0.006087899975889505
13	8.3022	73225	0.3841157038558698	0.38411301236925205	-0.01098967866392243	-0.010996107877243137
14	8.1149	71573	0.37544994401724824	0.37544719200142684	-0.025214743029870274	-0.025221299900113663
15	8.0968	71414	0.3746125160776911	0.3746131330192935	-0.02658940221312529	-0.026590431577859678
16	8.3003	73209	0.3840277970555848	0.38402908190564117	-0.01113397990415355	-0.01113388213412324
17	8.1492	71876	0.3770368930960775	0.3770366251560582	-0.0226097259035915	-0.02261219991044673
18	8.1118	71546	0.37530651713257274	0.37530555934408344	-0.025450181895510623	-0.025453793958598835
