# Supplementary material for: Spatial control of the APC/C ensures the rapid degradation of cyclin B1
Source: EMBO J. 2024 Aug 14;43(19):4324–55. doi: 10.1038/s44318-024-00194-2 (PMC11445581; doi:10.1038/s44318-024-00194-2)
Supplement: Supplementary file 10 — Source data Fig. 6 [file 44318_2024_194_MOESM10_ESM.zip › Figure 6/Fig 6D/RawData_LeftPanel/C1_Analyzed_-220616_Max - 220616 - Position 2.Project Maximum Z.crop.txt]

Frame	Mean	RID	Norm_Mean	Norm_RID	Scal_Mean	Scal_RID
-56	25.1484	221809	1.2486544457905504	1.2486573818664926	1.5106816907153418	1.510688726255304
-55	24.9316	219897	1.237890012114953	1.2378939190938876	1.4885739050629685	1.488582891101014
-54	24.5735	216738	1.220109829000417	1.2201105619293169	1.452057308927752	1.4520597042535235
-53	24.5618	216635	1.2195289070723523	1.219530731037278	1.4508642227094277	1.4508688564392493
-52	23.8967	210769	1.1865057297769657	1.1865085173217442	1.3830418599908223	1.3830483391719561
-51	23.9944	211631	1.1913566761335426	1.1913610826512346	1.3930046397797378	1.3930144635982102
-50	23.5896	208060	1.171257770451431	1.1712584019185084	1.3517258960893286	1.3517278854936237
-48	23.198	204606	1.1518142638676492	1.1518143640437293	1.3117931983888238	1.3117940180130183
-47	22.916999999999998	202128	1.1378622073047209	1.1378646460779789	1.283138734512823	1.283144300694854
-46	22.8273	201337	1.1334084725228895	1.1334117700041657	1.2739917401723349	1.2739990519464004
-45	22.4971	198424	1.1170135647752775	1.117013251669125	1.2403201957885077	1.2403200258980496
-44	23.017	203010	1.1428273519890368	1.142829799930195	1.2933360526181614	1.293341657706404
-43	22.8376	201428	1.1339198824253738	1.133924047782569	1.2750420639371844	1.2750511602094967
-42	22.6495	199769	1.1245804452741752	1.124584829822448	1.2558609085810433	1.2558704172592001
-41	22.5713	199079	1.1206977021310403	1.120700525788401	1.2478866058226687	1.247892893066491
-40	22.4687	198174	1.1156034636849317	1.11560589513505	1.2374241574465914	1.2374296185818505
-39	22.1121	195029	1.0978977577406606	1.0979013499363874	1.2010605210829555	1.2010682945440672
-38	22.0498	194479	1.0948044726023316	1.0948051655614226	1.1947075919033296	1.1947093984484294
-37	21.8457	192679	1.0846706123016425	1.0846721985160832	1.173894865650334	1.1738984657717966
-36	21.6935	191337	1.0771136620921133	1.077117508641169	1.158374547494009	1.1583827592984404
-35	21.4863	189509	1.0668258823062104	1.0668269176640133	1.1372457043797481	1.1372481010023932
-34	21.4406	189106	1.064556811185478	1.0645582589310845	1.1325855300056085	1.1325887644086805
-33	21.4296	189009	1.0640106452702032	1.0640122045958635	1.1314638250140214	1.1314672863699953
-32	21.491999999999997	189559	1.0671088955532162	1.0671083889708284	1.1378269515117523	1.137826182465633
-31	21.0943	186052	1.0473625151436914	1.0473659915108253	1.0972722174068221	1.0972795486339935
-30	21.0863	185981	1.0469653035689461	1.046966302255148	1.0964564319583952	1.096458672956193
-29	21.2105	187077	1.0531320132668667	1.0531361533005326	1.1091215010452251	1.1091302186304095
-28	21.0885	186001	1.047074536752001	1.047078890777874	1.0966807729567125	1.096689905541489
-27	20.8529	183923	1.0353766558757522	1.0353809432666434	1.0726558915005355	1.0726648399292429
-26	20.9466	184749	1.0400289964449565	1.0400308492552268	1.0822107785652373	1.0822147457019644
-25	20.1404	177638	1.0	1.0	1.0	1.0
-24	20.0717	177032	0.9965889456018748	0.9965885677614024	0.9929944424616326	0.9929936526655336
-23	19.9338	175816	0.989742011082203	0.989743185579662	0.9789323407943713	0.9789347114795417
-22	19.8921	175448	0.9876715457488431	0.9876715567615038	0.974680059144445	0.9746800319100968
-21	19.8658	175216	0.986365712696868	0.9863655298978822	0.9719981644827411	0.9719977339206641
-20	19.6008	172879	0.9732080792834303	0.9732095610173499	0.9449752715035945	0.9449782063288359
-19	19.7424	174128	0.9802387241564219	0.9802407142615882	0.9594146739407536	0.9594186812805661
-18	19.6006	172877	0.9731981489940617	0.9731983021650773	0.9449548768673839	0.9449550830703063
-17	19.6167	173019	0.9739975372882367	0.9739976806764319	0.9465966450823435	0.9465968344259073
-16	19.4696	171722	0.9666938094576076	0.9666963149776512	0.9315963901493908	0.9316014012694669
-15	19.4006	171113	0.9632678596254295	0.9632679944606447	0.9245602406567074	0.9245603690472062
-14	19.538	172325	0.9700899684216798	0.9700908589378399	0.9385713557334422	0.9385730637161389
-13	19.3133	170343	0.9589332883160216	0.9589333363356939	0.9156579819507472	0.9156579145133132
-12	19.2271	169583	0.9546533335981411	0.9546549724721062	0.9068678937439454	0.9068710762720683
-11	18.9414	167063	0.94046791523505	0.9404688186086311	0.877734155916994	0.8777357705247824
-10	18.6935	164877	0.9281593215626304	0.9281628930746799	0.8524550043338602	0.8524620489519383
-9	18.6141	164176	0.9242169966832834	0.9242166653531338	0.8443583337582217	0.8443573468373163
-8	18.2261	160754	0.9049522353081368	0.9049527691147164	0.8047927395095089	0.8047934514931844
-7	17.8977	157858	0.8886467001648428	0.8886499510239926	0.7713047468515781	0.7713109731423352
-6	17.3255	152811	0.8602361422811862	0.8602382373140882	0.7129556926528325	0.7129594302429099
-5	16.9276	149301	0.8404798315822924	0.8404789515756764	0.6723805639116914	0.6723781115234759
-4	15.8271	139595	0.7858384143313936	0.7858397414967518	0.5601590781624433	0.5601609378793659
-3	15.1378	133515	0.7516136720224028	0.7516128305880498	0.48986896446234646	0.4898662319494063
-2	14.9119	131523	0.7403974101805326	0.7403990137245409	0.46683322286238715	0.4668354664539327
-1	14.4205	127189	0.7159986892018034	0.7160010808498182	0.4167236016927549	0.41672736522030684
0	14.1164	124507	0.7008996842167982	0.7009029599522625	0.38571355733442114	0.385719075532124
1	13.597999999999999	119934	0.6751603741733033	0.675159594230964	0.33285066027634724	0.33284774490421193
2	13.3734	117953	0.6640086592123294	0.6640077010549544	0.3099474838117576	0.30994415733065106
3	12.9861	114537	0.6447786538499732	0.6447775813733548	0.2704532707897824	0.2704496317621079
4	12.6736	111781	0.6292625767114854	0.629262882941713	0.23858665171060017	0.23858578150833015
5	12.344000000000001	108874	0.6128974598319796	0.6128981411634898	0.20497629123540523	0.20497612523556819
6	12.0046	105881	0.5960457587734107	0.5960492687375449	0.17036659358588693	0.1703721688460338
7	11.6261	102542	0.5772526861432742	0.5772526148684403	0.1317697445571814	0.13176788873087997
8	11.5952	102270	0.5757184564358205	0.5757214109593668	0.12861877326263196	0.12862312557085545
9	11.0698	97636	0.5496315862644238	0.5496346502437541	0.07504206393718461	0.0750465355577908
10	10.3339	91145	0.5130930865325416	0.513094045193033	0.0	0.0
11	10.2422	90336	0.5085400488570238	0.5085398394487666	-0.009350940702595161	-0.00935335807521996
12	9.8304	86704	0.48809358304700995	0.4880937637217262	-0.05134349666037839	-0.05134519556495901
13	9.6141	84796	0.4773539750948343	0.47735281865366647	-0.07340029572222499	-0.07340478420218978
14	9.3389	82369	0.4636898969235964	0.46369020142086714	-0.10146331514811596	-0.10146485842784965
15	9.1256	80488	0.4530992433119501	0.45310125085848746	-0.12321419466680258	-0.12321228307493091
16	9.0048	79422	0.44710134853329625	0.44710028259719203	-0.13553255493805133	-0.13553697987120344
17	8.7387	77075	0.43388909852833113	0.4338880194552967	-0.16266761841635652	-0.16267212375567966
