# Supplementary material for: Spatial control of the APC/C ensures the rapid degradation of cyclin B1
Source: EMBO J. 2024 Aug 14;43(19):4324–55. doi: 10.1038/s44318-024-00194-2 (PMC11445581; doi:10.1038/s44318-024-00194-2)
Supplement: Supplementary file 10 — Source data Fig. 6 [file 44318_2024_194_MOESM10_ESM.zip › Figure 6/Fig 6D/RawData_LeftPanel/C2_Analyzed_-220613_MAx - 220613 - Position 2.Project Maximum Z.crop.txt]

Frame	Mean	RID	Norm_Mean	Norm_RID	Scal_Mean	Scal_RID
-42	10.8437	95641	0.9122702225213478	0.9122654737263804	0.7875824981667074	0.7875701517356059
-41	11.0022	97039	0.9256046775754007	0.9256002060301987	0.8198688177299764	0.8198572715305203
-40	11.2178	98941	0.9437429016110714	0.943742309636681	0.8637863603031045	0.863784383011155
-39	11.0347	97326	0.9283388718293863	0.9283377369108824	0.8264890409842747	0.8264856001293333
-38	11.0344	97323	0.9283136331131956	0.9283091216055094	0.8264279312311578	0.8264163144645373
-37	11.1596	98428	0.9388465906700879	0.9388490924178979	0.8519310681984844	0.8519365343310469
-36	11.1272	98142	0.9361208093214992	0.9361210999723385	0.845331214861892	0.8453313009538327
-35	11.273	99428	0.9483868253901485	0.9483875275422314	0.8750305548765582	0.8750317559296982
-34	11.6117	102415	0.9768813359693771	0.9768788332586156	0.9440234661451969	0.9440171828448694
-33	11.5927	102248	0.9752828839439701	0.9752859145928519	0.9401531817811458	0.9401602808378946
-32	11.6684	102915	0.9816514533294073	0.9816480508207823	0.9555732094842337	0.955564793644195
-31	11.92	105134	1.0028183233079544	1.0028138383616785	1.0068239224313533	1.0068130903716022
-30	11.6808	103025	0.9826946535986203	0.982697278684459	0.9580990792797197	0.9581052680200467
-29	11.7803	103902	0.9910654944685148	0.9910624862884995	0.9783671473967246	0.9783597773620638
-28	11.677	102991	0.9823749631935389	0.9823729718902316	0.9573250224069094	0.9573200304856925
-27	11.9685	105562	1.0068985824254406	1.006896288594893	1.0167033325185368	1.0166978452158248
-26	11.6864	103074	0.9831657763008456	0.9831646620055514	0.9592397946712298	0.9592369338783806
-25	11.8865	104839	1.0	1.0	1.0	1.0
-24	11.8929	104895	1.0005384259454002	1.0005341523669626	1.0013036747331538	1.0012933324095246
-23	11.8885	104857	1.0001682581079376	1.000171691832238	1.0004073983541109	1.0004157139887757
-22	11.8311	104350	0.995339250410129	0.9953357052242009	0.9887150655911349	0.9887064366382595
-21	11.9077	105026	1.0017835359441383	1.0017836873682504	1.0043184225535728	1.0043188064389479
-20	11.818	104235	0.994237159803138	0.9942387851849026	0.9860466063717103	0.9860504861544147
-19	11.6583	102826	0.9808017498843226	0.9807991300947166	0.9535158477959751	0.953509318921915
-18	11.845999999999998	104482	0.996592773314264	0.996594778660613	0.991750183329259	0.9917550058892816
-17	11.8323	104361	0.9954402052748917	0.9954406280105685	0.9889595046036015	0.9889604840758447
-16	11.5926	102247	0.9752744710385731	0.9752763761577276	0.9401328118634399	0.940137185616296
-15	11.637	102638	0.9790098010347874	0.9790059042913419	0.9491770553246967	0.9491674172613687
-14	11.6285	102563	0.9782947040760528	0.9782905216570169	0.9474456123197265	0.9474352756414698
-13	11.6213	102500	0.9776889748874774	0.9776896002441839	0.9459789782449278	0.9459802766807548
-12	11.3465	100076	0.9545703108568545	0.9545684335027995	0.8900024443901249	0.8899974595256241
-11	11.4541	101025	0.9636225970638961	0.963620408435792	0.9119204758412777	0.9119148248227442
-10	11.2488	99214	0.9463509022841038	0.946346302425624	0.8701010347918193	0.8700893785075868
-9	11.1595	98427	0.938838177764691	0.9388395539827736	0.8519106982807789	0.8519134391094483
-8	11.2005	98788	0.9422874689774113	0.942282929062658	0.8602623645400472	0.8602508141065613
-7	10.9304	96406	0.9195642115004418	0.9195623765964955	0.8052432168174042	0.8052379962585741
-6	10.9762	96810	0.9234173221722122	0.9234159043867263	0.8145726391265381	0.8145684657844292
-5	10.7692	94984	0.906002608000673	0.9059987218496933	0.7724069094760857	0.772396591145292
-4	10.3751	91508	0.8728473478315736	0.8728431213575101	0.6921290637985823	0.6921176008683804
-3	10.0556	88690	0.8459681150885459	0.8459638111771383	0.6270471767294061	0.6270352664033811
-2	9.8556	86926	0.8291423042947883	0.829138011617814	0.5863073413183413	0.5862952955033603
-1	9.4467	83320	0.7947419341269507	0.7947424145594674	0.5030147478204189	0.503013926418624
0	9.0751	80042	0.7634795776721491	0.7634754242219022	0.4273201336266604	0.4273077900182452
1	8.6259	76080	0.7256888066293694	0.7256841442592928	0.3358184632934083	0.33580452204438904
2	8.1969	72297	0.6895974424767594	0.6896002441839392	0.24843151633667396	0.24843529873669137
3	7.9587	70196	0.6695579018213941	0.6695599919877145	0.1999103723620958	0.19991223815792514
4	7.7203	68093	0.6495015353552349	0.6495006629212411	0.1513484885521063	0.15134298713596156
5	7.5126	66261	0.6320279308459177	0.6320262497734621	0.10904016947771537	0.1090325411672325
6	7.3109	64482	0.6150591006604131	0.6150573736872729	0.06795404546565643	0.06794614194323194
7	7.2416	63871	0.6092289572203761	0.6092293898263051	0.0538376924957224	0.05383496154645604
8	6.9422	61230	0.5840407184621209	0.5840383826629403	-0.007149841114641878	-0.007159518695581884
9	6.8693	60587	0.5779077104277962	0.5779051688779939	-0.021999511121974995	-0.02200974618351463
10	6.9773	61540	0.5869936482564253	0.5869952975514837	0.0	0.0
11	6.8287	60229	0.5744920708366635	0.5744904091034825	-0.03026969771042108	-0.030277835515831776
12	6.9713	61487	0.5864888739326126	0.586489760489894	-0.0012221950623318135	-0.0012240467447285157
13	6.6709	58837	0.5612165061203886	0.5612129074104103	-0.062413427849751485	-0.0624263839811543
14	6.7373	59423	0.5668026753039163	0.5668024303932697	-0.04888780249327779	-0.048892584124344676
15	6.7834	59830	0.5706810246918774	0.5706845734888735	-0.03949727043102731	-0.039492828933693616
16	6.7315	59372	0.5663147267908972	0.5663159702019287	-0.05006925772019881	-0.050070440425875884
17	6.6105	58305	0.5561351112606738	0.5561384599242648	-0.074716858143893	-0.07471304187163676
18	6.6593	58735	0.5602406090943507	0.5602399870277283	-0.06477633830359317	-0.06478209658421673
19	6.6995	59090	0.563622597063896	0.5636261314968666	-0.05658763138596921	-0.05658329291669553
