# Supplementary material for: Spatial control of the APC/C ensures the rapid degradation of cyclin B1
Source: EMBO J. 2024 Aug 14;43(19):4324–55. doi: 10.1038/s44318-024-00194-2 (PMC11445581; doi:10.1038/s44318-024-00194-2)
Supplement: Supplementary file 10 — Source data Fig. 6 [file 44318_2024_194_MOESM10_ESM.zip › Figure 6/Fig 6D/RawData_LeftPanel/C2_Analyzed_-220616_Max - 220616 - Position 6.Project Maximum Z.crop.txt]

Frame	Mean	RID	Norm_Mean	Norm_RID	Scal_Mean	Scal_RID
-35	11.3471	100081	0.9741588756964655	0.9741570627628096	0.9323200071952151	0.9323153010758171
-34	11.3229	99868	0.972081283642826	0.9720837875720293	0.9268786257139006	0.9268852291847244
-33	11.5441	101819	0.991071505224028	0.9910742096246691	0.9766155506588121	0.976622648243512
-32	11.3337	99963	0.9730084734849461	0.97300848777449	0.9293070108377931	0.9293070922347423
-31	11.1773	98584	0.9595813909564651	0.9595857343092976	0.8941403966362371	0.8941518380665885
-30	11.4707	101172	0.9847700483340632	0.9847765145615948	0.9601115258353198	0.9601284862081273
-29	11.8694	104688	1.018998806672333	1.0190001557389814	1.0497594099923553	1.0497629123540508
-28	11.7035	103225	1.0047561404864314	1.004759772621087	1.0124567162836715	1.012466221383776
-27	11.6259	102540	0.9980941097689752	0.9980921974770285	0.9950083194675541	0.9950033141283843
-26	11.6883	103091	1.0034512066345584	1.0034554586513005	1.009038989072267	1.0090501198184878
-25	11.6481	102736	1.0	1.0	1.0	1.0
-24	11.7497	103632	1.0087224525888343	1.0087213829621555	1.0228448082025456	1.0228419925559578
-23	11.7438	103580	1.0082159322121205	1.0082152312723875	1.0215181904033819	1.0215163412022639
-22	12.012	105946	1.0312411466247715	1.031245133156829	1.0818230876467152	1.0818334777953398
-21	11.9105	105051	1.022527279127068	1.0225334838810154	1.0590007644916133	1.0590169785346455
-20	11.9476	105378	1.0257123479365733	1.0257163993147485	1.067342717093133	1.0673532860857595
-19	11.7688	103801	1.0103622049948062	1.0103663759539012	1.0271394522642445	1.0271503594554632
-18	11.8549	104560	1.0177539684583752	1.017754243887245	1.0464990781130552	1.0464997705603427
-17	11.8705	104698	1.019093242674771	1.0190974926023983	1.0500067455142332	1.0500178453066844
-16	11.7876	103967	1.0119762021273855	1.011982167886622	1.0313666411836129	1.0313822464691786
-15	11.7627	103747	1.0098385144358308	1.00984075689145	1.0257678643701942	1.0257737215112426
-14	11.7147	103324	1.0057176706930746	1.0057234075689145	1.014975041597338	1.0149900576148474
-13	11.594000000000001	102259	0.9953554656982685	0.9953570316150132	0.9878355893330939	0.9878396981593841
-12	11.7804	103903	1.0113580755659721	1.0113592119607537	1.0297477177676846	1.0297506755723245
-11	11.4917	101357	0.986572917471519	0.9865772465348077	0.9648333857984441	0.9648447458318462
-10	11.4915	101355	0.9865557472892575	0.9865577791621243	0.9647884157035573	0.9647937592413195
-9	11.458	101060	0.9836797417604588	0.9836863416913253	0.9572559248100015	0.9572732371386325
-8	11.2806	99495	0.9684497900945219	0.9684531225665785	0.9173674506453209	0.9173762300514965
-7	11.1761	98573	0.9594783698628961	0.959478663759539	0.8938705760669156	0.8938714118186917
-6	11.0497	97458	0.9486268146736377	0.9486256034885532	0.8654494760983946	0.8654463876000612
-5	10.8362	95575	0.9302976451095029	0.9302970721071484	0.8174438998066287	0.8174425126191811
-4	10.8829	95987	0.9343068826675595	0.9343073508799252	0.8279444169627197	0.8279457502676796
-3	10.387	91613	0.8917334157502083	0.8917322068213673	0.7164410666906509	0.7164380767858053
-2	10.1483	89508	0.8712408032211263	0.8712427970721072	0.6627692584431355	0.6627746902564625
-1	9.7512	86006	0.8371494063409484	0.8371554275035041	0.5734811350451952	0.5734971702442258
0	9.6731	85317	0.8304444501678385	0.8304489176140788	0.5559203129918604	0.5559322898077805
1	9.3041	82062	0.7987654638953993	0.7987657685718735	0.4729504879255296	0.4729516137255902
2	9.0851	80131	0.7799641143190735	0.7799700202460675	0.42370823402437396	0.42372406057206957
3	8.8016	77630	0.755625380963419	0.7556260707054976	0.35996312452219287	0.35996532911844187
4	8.533	75261	0.732565826186245	0.7325669677620308	0.2995682870890856	0.29957171263957577
5	8.1827	72171	0.7024922519552546	0.7024898769662047	0.22080316589468013	0.22079743027583745
6	8.0573	71065	0.6917265476773036	0.691724419872294	0.1926069164005935	0.19260184571457706
7	7.8803	69504	0.6765309363758897	0.6765301354929139	0.1528083824256869	0.15280681180849437
8	7.4491	65701	0.6395120234201286	0.6395129263354618	0.05585285784952991	0.05585580992199052
9	7.3591	64907	0.6317854414024605	0.6317843793801589	0.03561631515042485	0.035614133482894
10	7.2007	63510	0.6181866570513647	0.6181864195608161	0.0	0.0
11	6.9293	61116	0.5948867197225298	0.594883974458807	-0.061024418761523765	-0.0610309488604497
12	6.8532	60445	0.5883534653720349	0.5883526709235322	-0.07813553986598916	-0.07813694998215469
13	7.0797	62443	0.6077986967831663	0.6078005762342314	-0.02720690740657473	-0.027201346045989904
14	6.8702	60595	0.5898129308642611	0.5898127238747859	-0.07431308180060277	-0.07431295569265284
15	6.6875	58984	0.5741279693683948	0.5741317551783212	-0.11539326347978604	-0.11538265436190281
16	6.7229	59296	0.5771670916286776	0.5771686653169288	-0.10743355668480467	-0.10742874623973894
17	6.6765	58887	0.5731836093440132	0.5731875876031771	-0.11786661869856557	-0.11785550400244736
18	6.5958	58175	0.5662554408015041	0.5662572029278928	-0.13601205198542987	-0.13600673022994952
