# Supplementary material for: Spatial control of the APC/C ensures the rapid degradation of cyclin B1
Source: EMBO J. 2024 Aug 14;43(19):4324–55. doi: 10.1038/s44318-024-00194-2 (PMC11445581; doi:10.1038/s44318-024-00194-2)
Supplement: Supplementary file 10 — Source data Fig. 6 [file 44318_2024_194_MOESM10_ESM.zip › Figure 6/Fig 6D/RawData_LeftPanel/C1_Analyzed_-220614_Max - 220614 - Position 2.Project Maximum Z.crop.txt]

Frame	Mean	RID	Norm_Mean	Norm_RID	Scal_Mean	Scal_RID
-38	20.002	176418	0.9760787031163076	0.9760817966039803	0.9471157476832122	0.9471225001528959
-37	19.9427	175895	0.9731849191399654	0.9731881532137147	0.9407182850916465	0.9407253378998226
-36	20.0116	176502	0.9765471740467105	0.9765465500356865	0.9481514245951691	0.9481499602470796
-35	20.0965	177251	0.98069021383746	0.9806906014683995	0.9573106922852856	0.957311479420219
-34	20.2351	178474	0.9874537628951503	0.987457190122883	0.9722632777016602	0.9722708091248242
-33	20.2011	178174	0.9857945950166405	0.9857973564382182	0.9685952553051471	0.9686013087884533
-32	20.3339	179345	0.992275109553879	0.9922762405873599	0.9829221192538811	0.9829245917680876
-31	20.4195	180100	0.9964523086833038	0.9964534886937663	0.9921569050521614	0.9921595009479542
-30	20.6729	182335	1.0088179892837275	1.008819249644519	1.019494460207351	1.0194972784539171
-29	20.6745	182349	1.008896067772128	1.0088967085498033	1.0196670730260105	1.0196685218029478
-28	20.8342	183758	1.0166892768955993	1.0166923940887789	1.0368959899884564	1.036902941716103
-27	20.8277	183700	1.0163720830364724	1.0163714929097438	1.0361947504126525	1.0361935049844047
-26	20.4558	180420	0.9982237143888895	0.9982239779574087	0.9960730583754975	0.9960736346400831
-25	20.4922	180741	1.0	1.0	1.0	1.0
-24	21.1896	186892	1.0340324611315523	1.0340321233145773	1.0752376123331857	1.0752369885633906
-23	20.9323	184623	1.0214764642156529	1.0214782478795625	1.047479313432514	1.047483334352639
-22	20.744	182962	1.012287602112023	1.0122883020454683	1.02716494233653	1.0271665341569323
-21	21.1113	186202	1.0302114951054548	1.0302145058398482	1.0667903725200392	1.0667971377897376
-20	21.4074	188813	1.0446608953650656	1.0446605916753808	1.0987345322732027	1.0987340223839521
-19	21.2413	187348	1.0365553722879923	1.0365550705152677	1.080815164036119	1.0808146290746743
-18	20.9976	185199	1.0246630425234966	1.0246651285541188	1.0545240740940522	1.054528774998471
-17	20.9985	185207	1.024706961673222	1.0247093907857099	1.0546211688045484	1.0546266283407744
-16	20.7645	183143	1.0132879827446541	1.0132897350352161	1.0293765440756046	1.0293804660265427
-15	20.6355	182005	1.0069929046173667	1.0069934325913876	1.0154596355711867	1.0154608280839093
-14	20.3237	179255	0.991777359190326	0.9917782904819604	0.981821712534927	0.9818237416671763
-13	20.1666	177869	0.9841110276105054	0.984109858858809	0.9648732914028026	0.9648706501131429
-12	19.8749	175297	0.9698763431939957	0.9698795514022829	0.9334038169009526	0.9334108005626567
-11	19.0163	167724	0.9279774743560965	0.9279798164223945	0.8407754630878277	0.8407803804048682
-10	18.4663	162873	0.9011379939684367	0.9011403057413647	0.7814398066736431	0.7814445599657514
-9	18.0678	159358	0.881691570451196	0.8816925877360422	0.7384484265262747	0.7384502476912727
-8	17.6838	155971	0.8629527332350846	0.8629530654361767	0.6970213500480081	0.6970215888936456
-7	17.3059	152638	0.8445115702559999	0.8445123131995508	0.6562523599408803	0.6562534401565654
-6	16.8109	148272	0.8203560379071061	0.820356200308729	0.6028502691681141	0.6028499785945813
-5	16.4837	145386	0.804388987029211	0.8043886002622537	0.5675509477522573	0.5675493853586937
-4	15.8798	140060	0.7749192375635607	0.7749210195805047	0.5024003970094829	0.502403522720323
-3	15.4961	136676	0.7561950400640244	0.7561980956174857	0.46100568543471465	0.46101155892605955
-2	15.3916	135754	0.751095538790369	0.751096873426616	0.44973191071601964	0.4497339612256131
-1	15.0559	132793	0.7347136959428465	0.7347143149589744	0.4135155837010346	0.4135159929056327
0	14.4976	127869	0.7074691833966095	0.7074709114146762	0.3532844982900543	0.3532872607179989
1	14.0285	123731	0.6845775465786982	0.6845762721241998	0.302676577519338	0.3026726194116568
2	13.4918	118998	0.6583870936258673	0.6583896293591383	0.24477576516026023	0.24478013577151245
3	13.3552	117793	0.6517211426786778	0.6517226307257347	0.2300389457672101	0.23004097608708948
4	13.2124	116533	0.6447526375889363	0.6447513292501424	0.21463325170185463	0.21462907467433184
5	12.9534	114249	0.632113682279111	0.6321144621308945	0.18669155168135682	0.18669194544676165
6	12.5673	110844	0.613272367046974	0.613275349809949	0.14503792087859926	0.14504311662895236
7	12.2702	108223	0.5987741677321128	0.5987739361849276	0.11298587811377359	0.11298391535685891
8	11.8398	104427	0.5777710543523877	0.5777715072949691	0.06655302989438264	0.06655250443397957
9	11.3223	99863	0.5525175432603625	0.5525199041722686	0.010723571359218175	0.010727172649990827
10	11.2229	98986	0.5476669171684836	0.5476676570340985	0.0	0.0
11	10.7482	94799	0.5245020056411708	0.5245019115751268	-0.05121206563602414	-0.05121399302794936
12	10.2929	90783	0.5022837957857136	0.5022822713164141	-0.10033120084580277	-0.10033637086416733
13	9.7761	86225	0.4770644440323635	0.47706386486740693	-0.1560851412728037	-0.15608831264142867
14	9.338	82361	0.45568557792721126	0.4556852070089244	-0.2033486886819932	-0.2033514769738854
15	9.1777	80947	0.4478630893705898	0.4478618575752043	-0.22064233545143638	-0.22064705522598005
16	8.9311	78772	0.43582924234586823	0.4358280633613845	-0.24724628612732333	-0.24725093266466883
17	8.4759	74757	0.413615912395936	0.41361395588162064	-0.2963546330359358	-0.29636107883309887
18	8.5721	75606	0.41831038151101396	0.41831128520922206	-0.28597628731403646	-0.28597639288116933
19	8.5353	75281	0.41651457627780325	0.4165131320508352	-0.28994638214320384	-0.2899516849122378
20	8.3731	73851	0.4085993695162062	0.408601258153933	-0.307445006634805	-0.30744296984893893
21	8.2938	73151	0.4047296044348581	0.4047283128897151	-0.316000129459614	-0.3160051373004709
