# Supplementary material for: Spatial control of the APC/C ensures the rapid degradation of cyclin B1
Source: EMBO J. 2024 Aug 14;43(19):4324–55. doi: 10.1038/s44318-024-00194-2 (PMC11445581; doi:10.1038/s44318-024-00194-2)
Supplement: Supplementary file 10 — Source data Fig. 6 [file 44318_2024_194_MOESM10_ESM.zip › Figure 6/Fig 6D/RawData_LeftPanel/C2_Analyzed_-220617_Max - 220617 - Position 3.Project Maximum Z.crop.txt]

Frame	Mean	RID	Norm_Mean	Norm_RID	Scal_Mean	Scal_RID
-36	16.3348	144073	1.0027747765445438	1.0027771204254075	1.004906750037995	1.0049108901142183
-35	16.442999999999998	145027	1.0094170513701992	1.0094171527207427	1.0166525543324862	1.0166527176053564
-34	16.3519	144224	1.0038245260779883	1.0038281108620906	1.0067630647647583	1.0067693974005514
-33	16.2223	143081	0.9958685296139869	0.9958726004705096	0.9926941531513929	0.9927013588026782
-32	16.0203	141299	0.9834679795697868	0.9834695212773362	0.970765756963894	0.9707685112248917
-30	16.5885	146311	1.0183491307337196	1.0183540515333325	1.0324475129724917	1.0324561835368256
-29	16.373	144410	1.0051198310578529	1.0051227083536338	1.009053605158601	1.009058684521465
-28	16.3161	143908	1.0016268048325312	1.0016286871667803	1.0028767450443994	1.0028800708940528
-27	16.384	144507	1.0057951085355072	1.0057978479056753	1.0102477257430686	1.010252560063017
-26	16.39	144560	1.006163441705137	1.0061667385887496	1.0108990642436875	1.0109048838125245
-25	16.2896	143674	1.0	1.0	1.0	1.0
-24	16.2086	142960	0.995027502209999	0.9950304160808497	0.9912069302416466	0.9912120913745569
-23	16.4938	145475	1.012535605539731	1.0125353230229548	1.022167220304392	1.0221666994879874
-22	16.3271	144005	1.0023020823101858	1.0023038267188218	1.0040708656288675	1.0040739464356045
-21	16.371	144392	1.0049970533346428	1.00499742472542	1.0088364923250612	1.008837140606538
-20	16.3922	144579	1.0062984972006679	1.0062989824185309	1.0111378883605808	1.0111387357227255
-19	16.2701	143502	0.9988029171987034	0.9988028453304008	0.9978831498729889	0.9978830248129185
-18	16.3472	144182	1.003535998428445	1.0035357823962583	1.0062528496059402	1.0062524615990547
-17	16.2659	143465	0.9985450839799626	0.9985453178724056	0.9974272129225557	0.9974276289877905
-16	16.067	141711	0.986334839406738	0.9863371243231204	0.9758353416270436	0.9758394052776683
-15	15.9683	140840	0.9802757587663294	0.9802747887578824	0.9651208232918647	0.9651191413942497
-14	15.9061	140292	0.9764573715745015	0.9764605982989267	0.9583686141687835	0.9583743599842458
-13	15.7567	138974	0.967285875650722	0.9672870526330443	0.9421502855033761	0.9421524222134698
-12	15.1402	133537	0.92943964247127	0.9294444367108872	0.8752252545647974	0.8752338519102009
-11	14.8584	131051	0.912140261270995	0.9121413756142378	0.844634056319069	0.8446361756597085
-10	14.3501	126568	0.8809363029171987	0.880938791987416	0.789454829674982	0.7894594328475778
-9	14.1512	124814	0.868726058343974	0.8687305984381307	0.7678629583794697	0.7678712091374557
-8	13.6755	120618	0.8395233768784991	0.8395255926611634	0.7162226709220781	0.7162268609688854
-7	13.1692	116152	0.8084421962479128	0.808441332460988	0.6612605571115309	0.661259354076408
-6	12.6251	111353	0.7750405166486593	0.775039325138856	0.6021950107470853	0.6021932847577787
-5	12.2031	107631	0.7491344170513702	0.7491334549048541	0.5563842028702316	0.5563829263489563
-4	11.4971	101404	0.7057938807582752	0.7057922797444214	0.47974337263075617	0.4797410397794407
-3	10.9103	96229	0.6697708967684903	0.6697732366329329	0.4160424672702403	0.41604716423788896
-2	10.4041	91764	0.6386958550240645	0.6386959366343249	0.36109120910136994	0.36109196534068533
-1	9.734	85854	0.5975591788625871	0.59756114537077	0.28834755422393016	0.2883517132729421
0	9.1916	81070	0.564261860328062	0.5642635410721495	0.22946655376799316	0.22947026388341868
1	8.8322	77900	0.542198703467243	0.5421997021033729	0.19045137758092884	0.19045391886569515
2	8.4091	74168	0.5162250761221884	0.5162242298536965	0.1445211576456285	0.1445204805041355
3	8.0793	71259	0.4959790295648757	0.4959770034940212	0.10871925139494996	0.10871652225285545
4	7.7718	68547	0.47710195462135346	0.477100936843131	0.0753381532382379	0.0753372390705002
5	7.5372	66478	0.4627001276888322	0.46270027980010303	0.049870817864043994	0.04987199684915321
6	7.5195	66322	0.4616135448384245	0.4616144883555828	0.04794936928721857	0.04795194958645136
7	7.1751	63284	0.44047122090167956	0.440469395993708	0.010562539351701048	0.01056025994486018
8	7.1779	63309	0.4406431097141735	0.4406434010328939	0.010866497318656538	0.010867959826703426
9	7.2027	63528	0.4421655534819762	0.44216768517616273	0.013558696454547454	0.013563410791650255
10	7.0778	62426	0.43449808466751794	0.4344975430488467	0.0	0.0
11	7.0667	62328	0.43381666830370297	0.43381544329523786	-0.0012049762261447151	-0.001206183536825522
12	7.0087	61817	0.43025611433061584	0.43025878029427733	-0.007501248398792822	-0.007495569121701458
13	6.9909	61660	0.42916339259404773	0.42916602864818965	-0.009433552617295206	-0.009427924379677039
14	7.1468	63035	0.4387339161182595	0.43873630580341605	0.007490392757115868	0.007495569121701458
15	7.0219	61933	0.43106644730380117	0.43106616367610007	-0.006068303697431586	-0.006067841669948799
16	6.8444	60368	0.42016992436892253	0.4201734482230605	-0.025337067674070173	-0.02532985427333596
17	6.8475	60395	0.42036022983989785	0.42036137366538134	-0.02500054278208382	-0.024997538400945252
18	6.8921	60788	0.42309817306747866	0.4230967328813842	-0.020158926594150955	-0.020160496258369437
