# Supplementary material for: Spatial control of the APC/C ensures the rapid degradation of cyclin B1
Source: EMBO J. 2024 Aug 14;43(19):4324–55. doi: 10.1038/s44318-024-00194-2 (PMC11445581; doi:10.1038/s44318-024-00194-2)
Supplement: Supplementary file 10 — Source data Fig. 6 [file 44318_2024_194_MOESM10_ESM.zip › Figure 6/Fig 6D/RawData_LeftPanel/C2_Analyzed_-220613_MAx - 220613 - Position 5.Project Maximum Z.crop.txt]

Frame	Mean	RID	Norm_Mean	Norm_RID	Scal_Mean	Scal_RID
-66	9.6748	85332	0.8436638878230842	0.8436684331250495	0.6331341573217647	0.633140762395304
-65	10.0144	88327	0.8732777564616835	0.8732796804555881	0.7026274862895966	0.7026287093106889
-64	10.5448	93005	0.9195298057134885	0.9195305702760421	0.8111647704018993	0.8111644741421312
-63	10.6126	93603	0.9254421151766717	0.9254429328482164	0.8250388802488339	0.8250388622073733
-62	10.5858	93367	0.9231050960968294	0.9231096258799336	0.8195547188344113	0.8195633511983481
-61	10.7571	94878	0.9380428337228366	0.9380487226133039	0.8546083326512237	0.854620542446811
-60	10.9429	96516	0.9542450033136838	0.9542434548762161	0.8926291233527054	0.8926243010603002
-59	11.2752	99447	0.9832222958596394	0.983221940995017	0.9606286322337727	0.9606273636342544
-58	11.4769	101226	1.0008109805015872	1.000810725302539	1.0019030858639604	1.001902508062458
-57	11.5033	101459	1.0031131186996407	1.0031143715890216	1.0073053941229435	1.0073084151179788
-56	11.4647	101119	0.9997471136070321	0.999752827651665	0.9994065646230665	0.9994199670541287
-55	11.6603	102844	1.0168038648017022	1.0168077196867833	1.0394327576328068	1.03944224031925
-54	11.532	101712	1.0056158219679794	1.0056157557541723	1.013178358025702	1.0131783485301966
-53	11.957	105461	1.0426767588684644	1.042681721110496	1.1001473356797908	1.1001600890930605
-52	11.7527	103659	1.02486134849489	1.0248655382425058	1.058340836539249	1.0583513143546552
-51	11.6526	102776	1.01613240782727	1.016135410899312	1.0378570843906034	1.03786455070648
-50	11.5837	102168	1.010124175939168	1.0101241793878035	1.0237578783662113	1.0237581494628896
-49	11.737	103520	1.023492273884684	1.0234912599857628	1.0551281001882624	1.0551263311756107
-48	11.6583	102826	1.0166294603927588	1.016629755595982	1.0390234918556114	1.0390246165982229
-47	11.5204	101610	1.0046042763961074	1.0046072925729652	1.010804616517967	1.0108118141110416
-46	11.5584	101945	1.007917960166033	1.007919402040655	1.0185806662846857	1.0185842555857172
-45	11.5821	102154	1.009984652412013	1.009985762872736	1.0234304657444548	1.0234333310132016
-44	11.7865	103957	1.0278087830060345	1.0278118326346595	1.0652574281738563	1.0652653070694416
-43	11.6585	102828	1.0166469008336532	1.0166495293838487	1.0390644184333309	1.0390710192338926
-42	11.7612	103734	1.0256025672328997	1.025607055287511	1.0600802160923306	1.0600914131922694
-41	11.7456	103596	1.0242422128431408	1.0242426639247013	1.0568879430302038	1.0568896313310596
-40	11.6678	102910	1.0174578813352402	1.0174602546863878	1.0409675042972908	1.0409735272963505
-39	11.718	103353	1.021835431999721	1.0218401486988848	1.0512400753049032	1.0512517110971904
-38	11.5442	101820	1.0066796888625344	1.0066835402989798	1.015674879266596	1.0156840908563607
-37	11.4057	100598	0.9946021835432	0.9946017559123626	0.9873332241957928	0.9873320804621702
-36	11.7305	103463	1.0229254595556176	1.022927707031559	1.0537979864123763	1.0538038560590242
-35	11.424000000000001	100760	0.9961979838850328	0.9962034327295737	0.9910780060571339	0.9910906939514165
-34	11.5079	101500	1.0035142488402107	1.003519734240291	1.0082467054104935	1.0082596691492076
-33	11.6738	102963	1.0179810945620706	1.017984260064858	1.042195301628878	1.0422031971415977
-32	11.8145	104204	1.0302504447312428	1.0302538954362097	1.0709871490545964	1.0709960325746501
-31	11.5438	101816	1.0066448079807457	1.006643992723246	1.0155930261111565	1.0155912855850213
-30	11.6266	102547	1.013865150511005	1.0138713121885627	1.0325366292870592	1.0325514489222989
-29	11.6868	103078	1.0191147232202031	1.0191212528671993	1.04485552918065	1.0448713486926058
-28	11.69	103106	1.0193937702745126	1.0193980858973344	1.045510354424163	1.0455209855919816
-27	11.5978	102293	1.011353727022219	1.0113600411294787	1.0266432020954408	1.026658314192246
-26	11.5085	101505	1.0035665701628937	1.0035691687099582	1.0083694851436524	1.008375675738382
-25	11.4676	101144	1.0	1.0	1.0	1.0
-24	11.5328	101719	1.0056855837315568	1.005684964011706	1.0133420643365803	1.0133407577550404
-23	11.3362	99985	0.9885416303324148	0.9885410899311872	0.973111238438242	0.9731096726294054
-22	11.3807	100378	0.9924221284314068	0.9924266392470141	0.9822174019808464	0.9822277905385026
-21	11.3086	99742	0.9861348494889952	0.9861385747053706	0.9674633707129412	0.9674717523955361
-20	11.2109	98880	0.9776151941121073	0.9776160721347782	0.9474707374969308	0.9474722164218927
-19	11.0067	97079	0.9598085039589802	0.9598097761607214	0.9056847016452486	0.9056866430013225
-18	11.1001	97903	0.9679531898566396	0.9679565767618445	0.9247974134402882	0.9248045288972414
-17	10.9527	96603	0.9550995849175068	0.9551036146484221	0.8946345256609645	0.8946428157119325
-16	10.8727	95897	0.9481234085597685	0.9481234675314403	0.8782638945731359	0.8782626853205262
-15	10.9144	96265	0.9517597404862396	0.9517618444989322	0.8867970860276666	0.8868007702837521
-14	10.4557	92219	0.9117600892950575	0.9117594716443882	0.7929319800278303	0.7929282383239368
-13	10.6751	94154	0.9308922529561549	0.9308906114055209	0.8378284357861998	0.8378227883343774
-12	10.4101	91817	0.9077836687711466	0.9077849402831606	0.783600720307768	0.7836013085543259
-11	10.357999999999999	91358	0.9032404339181694	0.9032468559677291	0.7729393468118195	0.7729519036681284
-10	10.1125	89192	0.8818322927203601	0.8818318437079807	0.7227019726610464	0.7226978492378368
-9	10.0957	89044	0.8803672956852351	0.8803685834058372	0.7192641401326024	0.7192640541982784
-8	9.9519	87776	0.8678276186822004	0.8678320018982837	0.6898379307522307	0.6898447831836848
-7	9.8776	87120	0.8613484948899508	0.861346199477972	0.6746337071294098	0.6746247186840213
-6	9.7548	86037	0.8506400641808225	0.8506386933480977	0.6495047884095932	0.6494976914688755
-5	9.5825	84518	0.8356151243503436	0.8356205014632603	0.6142465417041827	0.6142548896777337
-4	9.2288	81398	0.8047717046286931	0.8047733923910464	0.5418678890071212	0.5418667780329923
-3	9.1016	80276	0.793679584219889	0.7936802973977695	0.515838585577474	0.5158348994222872
-2	8.8144	77743	0.7686351110956084	0.7686367950644626	0.45706801997216984	0.4570659613466045
-1	8.4459	74493	0.7365010987477764	0.7365043897809064	0.38166080052386026	0.38166167838333215
0	8.2954	73165	0.7233771669747813	0.7233745946373488	0.3508635507898832	0.3508503282986474
1	7.9278	69923	0.6913216366109736	0.6913212845052599	0.27564050094131143	0.2756316558780539
2	7.6507	67479	0.6671579057518574	0.6671577157320256	0.2189367275108455	0.21892763508967308
3	7.2554	63993	0.6326868743241829	0.6326920034801866	0.13804534664811327	0.13804784111737547
4	7.206	63557	0.6283790854232796	0.6283813177252234	0.12793648195137933	0.12793206654137956
5	6.9701	61476	0.6078080853883987	0.6078066914498141	0.07966358353114522	0.07965012412705041
6	6.9011	60868	0.6017911332798493	0.6017954599383057	0.06554391421789303	0.06554372288345978
7	6.7924	59909	0.5923122536537724	0.5923139286561734	0.04330031922730618	0.043293659079835733
8	6.6449	58608	0.5794499284941924	0.5794510796488175	0.0131169681591225	0.013108744576691957
9	6.5357	57645	0.5699274477658796	0.5699300007909515	-0.00922894327576322	-0.009234124498271502
10	6.5808	58043	0.5738602671875546	0.5738649845764454	0.0	0.0
11	6.5052	57376	0.5672677805294919	0.5672704263228664	-0.015470246377997807	-0.015475278995846964
12	6.4483	56874	0.5623059750950504	0.5623072055682987	-0.02711385773921591	-0.02712234054894318
13	6.4353	56759	0.5611723464369179	0.5611702127659575	-0.02977408529098801	-0.029790492099951278
14	6.4495	56885	0.5624106177404165	0.5624159614015661	-0.02686829827289851	-0.026867126052759798
15	6.3376	55898	0.55265269106003	0.5526575970892984	-0.049766718506998424	-0.049766826755759726
16	6.3558	56058	0.5542397711814155	0.5542395001186428	-0.04604239993451741	-0.046054615902183245
17	6.2558	55176	0.5455195507342426	0.5455192596693823	-0.06650568879430308	-0.06651817823252361
18	6.2282	54933	0.5431127698908229	0.5431167444435656	-0.0721535565196038	-0.07215609846639288
19	6.1934	54626	0.5400781331752067	0.5400814680060112	-0.0792747810428093	-0.07927890304169277
20	6.2773	55366	0.5473943981303848	0.5473977695167286	-0.06210608168944907	-0.062109927843901534
