# Supplementary material for: Spatial control of the APC/C ensures the rapid degradation of cyclin B1
Source: EMBO J. 2024 Aug 14;43(19):4324–55. doi: 10.1038/s44318-024-00194-2 (PMC11445581; doi:10.1038/s44318-024-00194-2)
Supplement: Supplementary file 10 — Source data Fig. 6 [file 44318_2024_194_MOESM10_ESM.zip › Figure 6/Fig 6D/RawData_LeftPanel/C1_Analyzed_-220616_Max - 220616 - Position 5.Project Maximum Z.crop.txt]

Frame	Mean	RID	Norm_Mean	Norm_RID	Scal_Mean	Scal_RID
-51	23.8474	210334	1.0837362757216609	1.0837378015477994	1.17841684822077	1.178420867732303
-50	24.1864	213324	1.0991420053806442	1.0991436609268248	1.2112418300653593	1.2112462673458633
-49	23.8151	210049	1.0822684141641825	1.0822693500685276	1.175289276204309	1.175292025294221
-48	23.7709	209659	1.0802597615065805	1.0802598901495244	1.1710094408133624	1.1710104514315827
-47	23.7912	209838	1.081182287500909	1.0811821807277335	1.172975066569838	1.1729755840505884
-46	23.6593	208675	1.0751881407692867	1.0751898682000391	1.1602033405954977	1.1602077112243105
-45	23.8626	210468	1.0844270341016506	1.0844282313661235	1.1798886468167515	1.1798919725979273
-44	23.5891	208056	1.07199792772486	1.0720004946362878	1.1534059549745823	1.1534120850166871
-43	23.5989	208142	1.0724432851014325	1.0724436063107345	1.1543548777535706	1.1543562269453715
-42	23.6265	208386	1.0736975568966771	1.0737008068754443	1.1570273541515372	1.1570349552081503
-41	23.4189	206555	1.0642632516541846	1.0642666501787905	1.1369256838537887	1.1369335148427895
-40	23.4658	206968	1.0663946048134954	1.0663946167084015	1.1414669571532319	1.1414675917793782
-39	23.5424	207644	1.0698756634916018	1.0698776805680072	1.148884047446139	1.148888986474618
-38	23.5289	207525	1.0692621609830584	1.0692645376696448	1.1475768579036554	1.1475825575267873
-37	23.2615	205166	1.057110266850869	1.0571098813903401	1.121684822076979	1.1216845248550853
-36	23.0153	202995	1.0459217988802443	1.0459238878412218	1.097845557976277	1.0978504303530652
-35	22.892	201907	1.0403184759688795	1.0403180099133356	1.0859065601549263	1.0859059371157562
-34	22.619	199500	1.0279120919072202	1.0279160354901538	1.0594722827402567	1.059480941507114
-33	22.8579	201607	1.0387688140769287	1.0387722715141023	1.0826046961994675	1.0826124187598805
-32	22.7723	200852	1.0348787537264599	1.0348821632093652	1.0743161462115713	1.0743237308975935
-31	22.893	201916	1.040363920599142	1.0403643820653126	1.086003389009925	1.0860047426664325
-30	22.5946	199284	1.0268032429288156	1.0268031038427057	1.0571096586782862	1.0571096082908835
-29	22.4541	198045	1.020418272376936	1.020419204253872	1.0435052045509563	1.0435073774811172
-28	22.311999999999998	196792	1.0139605904166362	1.0139631702064076	1.029745824255628	1.0297514491480766
-27	22.2706	196427	1.0120791827237694	1.0120825218206737	1.0257371096586785	1.0257443351484279
-26	22.2306	196074	1.0102613975132697	1.0102637029709092	1.0218639554587268	1.0218689618830141
-25	22.0048	194082	1.0	1.0	1.0	1.0
-24	21.6517	190968	0.9839535010543156	0.9839552354159582	0.9658097312999276	0.9658132794660109
-23	21.7122	191502	0.986702901185196	0.9867066497665935	0.9716678770273541	0.9716757421394695
-22	21.529	189886	0.9783774449211081	0.9783802722560567	0.953928830791576	0.9539346565958194
-21	21.1688	186709	0.9620082891005599	0.9620109026081759	0.919051077221012	0.9190562972070965
-20	21.0864	185982	0.9582636515669309	0.9582650632207005	0.9110723795691118	0.9110750043913578
-19	21.0485	185648	0.9565413000799826	0.9565441411362208	0.9074025659646576	0.9074082206218163
-18	20.8746	184114	0.9486384788773359	0.9486402654548077	0.890564028080368	0.8905673634287722
-17	20.8753	184120	0.9486702901185196	0.9486711802227924	0.8906318082788671	0.8906332337958897
-16	20.628	181939	0.9374318330546063	0.9374336620603663	0.8666860324376665	0.8666893553486739
-15	20.4265	180162	0.928274740056715	0.9282777382755742	0.8471750181554104	0.8471807482873704
-14	20.3194	179217	0.9234076201556025	0.9234086623179893	0.8368046477850402	0.8368061654663622
-13	20.0745	177057	0.9122782302043191	0.9122793458435094	0.8130912611958364	0.8130928333040576
-12	19.8351	174946	0.9013987857194794	0.9014024999742377	0.7899104333091262	0.7899174424732127
-11	19.2848	170092	0.8763906056860322	0.8763924526746427	0.7366255144032923	0.736628315475145
-10	19.2566	169843	0.8751090671126299	0.8751094898032791	0.7338949406923262	0.7338946952397681
-9	18.7966	165786	0.8542045371918855	0.8542059541843139	0.6893536673928833	0.68935534867381
-8	18.6421	164423	0.8471833418163309	0.8471831493904638	0.67439360929557	0.674391796943615
-7	18.1483	160068	0.8247427833927143	0.8247441802949269	0.6265795206971677	0.6265808888108203
-6	17.6927	156050	0.8040382098451246	0.8040415906678621	0.582464294359719	0.5824696996311259
-5	17.33	152851	0.7875554424489202	0.7875588668707041	0.547344468651658	0.547349815562972
-4	16.6807	147124	0.7580482440194868	0.7580507208293402	0.48447349310094423	0.4844765501493062
-3	16.307000000000002	143828	0.7410655856903949	0.7410682082830968	0.4482885499878966	0.4482917618127525
-2	15.919	140406	0.7234330691485494	0.7234364856091755	0.410718954248366	0.41072369576673107
-1	15.7533	138944	0.7159028939140551	0.7159035871435785	0.3946744129750665	0.39467328297909715
0	15.0941	133130	0.6859457936450228	0.6859471769664369	0.33084483175986434	0.3308448972422273
1	14.6705	129394	0.6666954482658329	0.6666975814346513	0.2898281287823772	0.28982961531705603
2	14.4596	127534	0.6571111757434742	0.6571140033594048	0.26940692326313237	0.2694098015106271
3	14.2201	125421	0.6462271867956083	0.6462268525674715	0.2462164124909223	0.246212453890743
4	13.8195	121888	0.6280220679124555	0.6280232066858338	0.2074267731784071	0.2074257860530476
5	13.7009	120842	0.6226323347633245	0.6226337321338403	0.19594287097555074	0.19594238538556122
6	13.2706	117047	0.6030775103613757	0.6030801413835389	0.15427741466957148	0.1542793781837344
7	12.7847	112761	0.5809959645168328	0.5809966921198256	0.10722827402565968	0.10722597927279115
8	12.591	111053	0.5721933396349888	0.5721962881668573	0.08847252481239397	0.08847488143333919
9	12.1474	107140	0.552034101650549	0.5520347069795242	0.04551924473493088	0.0455164236782013
10	11.6773	102994	0.5306705809641533	0.5306726023021198	0.0	0.0
11	11.3197	99840	0.5144195811822875	0.5144217392648468	-0.03462599854756732	-0.03462585631477253
12	11.0695	97633	0.503049334690613	0.5030502571078204	-0.058852578068264445	-0.05885517301949763
13	11.0608	97556	0.5026539664073293	0.5026535175853505	-0.059694989106753846	-0.05970050939750571
14	10.7417	94742	0.48815258489056934	0.488154491400542	-0.09059307673686769	-0.09059371157561918
15	10.5602	93141	0.4799043844979277	0.4799054008099669	-0.10816751391914799	-0.1081701212014755
16	10.2448	90359	0.46557114811313893	0.4655712533877433	-0.13870733478576627	-0.13871201475496223
17	9.9949	88155	0.45421453501054315	0.45421522861470925	-0.16290486564996381	-0.16290839627612858
18	9.9243	87532	0.4510061441140115	0.45100524520563473	-0.16974098281287828	-0.1697479360618303
19	9.834	86736	0.4469024940013088	0.4469038859863357	-0.17848462841926907	-0.17848673809942034
20	9.5388	84132	0.43348723914782233	0.4334868766809905	-0.20706850641491173	-0.20707447742842086
21	9.4484	83335	0.42937904457209336	0.4293803650003607	-0.21582183490680237	-0.21582425786053047
22	9.437000000000001	83234	0.4288609757871011	0.42885996640595214	-0.2169256838537884	-0.2169330757070086
23	9.23	81409	0.419453937322766	0.41945672447728277	-0.23696925683853792	-0.23696864570525206
