# Supplementary material for: Spatial control of the APC/C ensures the rapid degradation of cyclin B1
Source: EMBO J. 2024 Aug 14;43(19):4324–55. doi: 10.1038/s44318-024-00194-2 (PMC11445581; doi:10.1038/s44318-024-00194-2)
Supplement: Supplementary file 10 — Source data Fig. 6 [file 44318_2024_194_MOESM10_ESM.zip › Figure 6/Fig 6D/RawData_LeftPanel/C1_Analyzed_-220617_Max - 220617 - Position 7.Project Maximum Z.crop.txt]

Frame	Mean	RID	Norm_Mean	Norm_RID	Scal_Mean	Scal_RID
-35	14.0783	124171	0.9362812907344843	0.936284600478054	0.8222448979591837	0.8222549432057215
-34	14.4737	127658	0.9625774786518049	0.9625775706713114	0.8956029684601111	0.8956037021455616
-33	14.61	128860	0.9716421483865818	0.9716409919997587	0.920890538033395	0.9208876735380732
-32	14.8307	130807	0.9863198637971855	0.9863219248836911	0.9618367346938775	0.9618426588136306
-31	14.7727	130295	0.9824625575270677	0.9824612994925389	0.9510760667903525	0.9510727808161549
-30	14.9906	132217	0.9969540581522173	0.996953725277294	0.9915027829313544	0.9915018931426167
-29	15.2054	134112	1.0112393924077572	1.0112425633949373	1.0313543599257882	1.0313630626840555
-28	15.0009	132308	0.9976390625415658	0.9976398911182995	0.9934137291280147	0.9934160706773244
-27	15.0189	132467	0.9988361575909127	0.9988387962690675	0.9967532467532467	0.9967606226335717
-26	15.0477	132721	1.0007515096698678	1.0007540283967093	1.0020964749536179	1.002103491796382
-25	15.0364	132621	1.0	1.0	1.0	1.0
-24	15.15	133623	1.0075549998669895	1.0075553645350284	1.0210760667903525	1.0210769877997476
-23	15.120999999999999	133367	1.0056263467319304	1.0056250518394523	1.0156957328385896	1.0156920488010097
-22	15.5468	137123	1.033944295177037	1.033946358419858	1.0946938775510202	1.0946992006731173
-21	15.4756	136495	1.0292091192040649	1.029211060088523	1.0814842300556586	1.0814892721918385
-20	15.3567	135446	1.021301641350323	1.0213013022070412	1.0594248608534322	1.0594236432477913
-19	15.3981	135811	1.0240549599638211	1.0240535058550304	1.0671057513914655	1.0671013883045857
-18	15.3967	135799	1.023961852571094	1.0239630224474254	1.0668460111317253	1.0668489692890197
-17	15.5083	136783	1.0313838418770451	1.031382661871046	1.0875510204081633	1.0875473285654187
-16	15.2641	134629	1.0151432523742385	1.0151408902059251	1.0422448979591834	1.0422381152713505
-15	15.3698	135562	1.0221728605251257	1.0221759751472241	1.061855287569573	1.0618636937315944
-14	15.4765	136503	1.0292689739565322	1.0292713823602597	1.08165120593692	1.081657551535549
-13	15.3719	135580	1.0223125216142162	1.0223117002586317	1.0622448979591836	1.0622423222549433
-12	15.319	135114	1.0187943922747467	1.018797927929966	1.052430426716141	1.0524400504838032
-11	15.1073	133246	1.0047152243888164	1.004712677479434	1.0131539888682746	1.0131468237273875
-10	14.9917	132227	0.9970272139607884	0.9970291281169649	0.9917068645640073	0.991712242322255
-9	14.909	131497	0.9915272272618446	0.9915247208209861	0.9763636363636364	0.9763567522086664
-8	14.6985	129641	0.9775278657125375	0.9775299537780593	0.9373098330241185	0.9373159444678166
-7	14.2816	125964	0.9498018142640525	0.9498043296310539	0.8599628942486083	0.8599705511148507
-6	13.9787	123292	0.9296573647947647	0.9296566908709782	0.8037662337662337	0.8037652503155238
-5	13.5971	119926	0.90427894974861	0.9042760950377391	0.7329684601113171	0.7329617164493059
-4	13.1717	116174	0.8759876034157111	0.8759849495932017	0.6540445269016696	0.6540387042490534
-3	12.7067	112073	0.8450626479742491	0.8450622450441484	0.567773654916512	0.5677745056794279
-2	12.5619	110796	0.8354326833550584	0.835433302418169	0.5409090909090908	0.5409129154396298
-1	12.3482	108911	0.8212205049080897	0.8212198671401965	0.5012615955473099	0.5012620950778292
0	12.1144	106849	0.8056715703226836	0.8056718016000483	0.4578849721706864	0.45788809423643245
1	11.842	104446	0.7875555319092336	0.7875524992271209	0.40734693877551026	0.40734118636937316
2	11.3929	100485	0.7576880104280279	0.7576854344334608	0.3240259740259739	0.3240218763146824
3	11.3927	100484	0.757674709371924	0.7576778941494937	0.32398886827458245	0.32400084139671853
4	11.142000000000001	98272	0.7410018355457424	0.7409987860142813	0.27747680890538057	0.27747160286074884
5	10.8578	95766	0.7221010348221648	0.7221028343927433	0.22474953617810747	0.22475809844341607
6	10.5596	93136	0.7022691601713176	0.7022718875592855	0.16942486085343222	0.16943626419856964
7	10.3423	91219	0.6878175627144795	0.6878171631943659	0.1291094619666048	0.1291123264619268
8	10.2075	90030	0.6788526509004814	0.6788517655574909	0.1041001855287569	0.10410180900294488
9	9.917	87468	0.6595328669096326	0.6595335580337955	0.050204081632653046	0.0502103491796382
10	9.6464	85081	0.6415365380011172	0.6415349002043417	0.0	0.0
11	9.4363	83228	0.6275637785640179	0.6275627540133162	-0.03897959183673481	-0.03897770298695835
12	8.9638	79061	0.5961400335186614	0.5961423907224346	-0.12664192949907216	-0.12663020614219606
13	8.8011	77626	0.5853196243781756	0.5853220832296544	-0.15682745825602964	-0.15681531342027766
14	8.6932	76674	0.578143704610146	0.5781437328929807	-0.17684601113172554	-0.17684055532183424
15	8.3439	73593	0.5549134101247639	0.5549121179903636	-0.24165120593692024	-0.24164913756836348
16	8.4539	74563	0.562228990981884	0.5622261934384449	-0.2212430426716139	-0.22124526714345813
17	8.2724	72963	0.5501582825676358	0.5501617390910941	-0.25491651205936927	-0.25490113588557006
18	8.0099	70647	0.5327006464313266	0.532698441423304	-0.30361781076066785	-0.30361800588977705
