# Supplementary material for: Spatial control of the APC/C ensures the rapid degradation of cyclin B1
Source: EMBO J. 2024 Aug 14;43(19):4324–55. doi: 10.1038/s44318-024-00194-2 (PMC11445581; doi:10.1038/s44318-024-00194-2)
Supplement: Supplementary file 10 — Source data Fig. 6 [file 44318_2024_194_MOESM10_ESM.zip › Figure 6/Fig 6D/RawData_LeftPanel/C2_Analyzed_-220614_Max - 220614 - Position 6.Project Maximum Z.crop.txt]

Frame	Mean	RID	Norm_Mean	Norm_RID	Scal_Mean	Scal_RID
-34	20.4948	180764	1.0628815027252974	1.0628799905921091	1.1115527218864143	1.1115503770849198
-33	20.2011	178174	1.0476499172816522	1.04765096724878	1.084531662572567	1.0845337811760043
-32	20.1173	177435	1.043303962701545	1.0433056976539072	1.0768218744537368	1.0768251848915684
-31	20.1481	177706	1.0449012825233503	1.0448991591697536	1.0796555435952637	1.0796520178997986
-30	19.656	173366	1.0193804680976855	1.0193802551890399	1.034381238902229	1.0343809652956701
-29	19.74	174107	1.0237367948844276	1.0237372846474981	1.0421094274700302	1.0421104238163288
-28	19.7744	174410	1.0255208144256651	1.0255189039807138	1.0452743046930346	1.0452710526041287
-27	19.8982	175502	1.0319412103327923	1.031939789498442	1.0566641826060557	1.0566618335819415
-26	19.5497	172428	1.0138676402711295	1.0138648791674016	1.0246014002741668	1.0245965765070357
-25	19.2823	170070	1.0	1.0	1.0	1.0
-24	18.9647	167269	0.9835289358634604	0.9835303110483918	0.9707800870341238	0.9707824381695473
-23	18.7273	165175	0.9712171265875958	0.971217733874287	0.9489387541056002	0.9489396768439609
-22	19.0034	167610	0.9855359578473523	0.9855353677897336	0.9743405739100034	0.974339449445586
-21	19.7524	174216	1.0243798716958041	1.0243781972129122	1.0432502553062297	1.0432474156904878
-20	19.666	173454	1.0198990784294406	1.0198976891868055	1.035301261350777	1.0352989036894864
-19	19.726	173983	1.0230107404199706	1.0230081731051919	1.0408213960420634	1.0408169651704966
-18	19.659000000000002	173392	1.019536051197212	1.0195331334156523	1.0346572456367937	1.0346521743665704
-17	19.4495	171545	1.0086711647469442	1.008672899394367	1.0153827753397184	1.0153858992145368
-16	19.2533	169814	0.9984960300379104	0.9984947374610454	0.9973319348992116	0.9973296337634431
-15	19.1574	168968	0.9935225569563797	0.9935203151643441	0.9885089196176386	0.9885049078410715
-14	18.7788	165629	0.9738879697961343	0.9738872229082143	0.9536768697156212	0.9536754044666048
-13	18.5168	163318	0.9603003791041526	0.9602987005350738	0.9295722815636702	0.9295690905108118
-12	18.222	160718	0.9450117465240143	0.9450108778738167	0.9024500197804828	0.9024481834207809
-11	17.7033	156143	0.9181114286158808	0.9181101899217969	0.8547284553743111	0.8547258180604379
-10	16.9769	149736	0.8804395741171956	0.8804374669253837	0.787898024711803	0.7878936443197346
-9	16.4697	145263	0.8541356580905805	0.8541365320162286	0.7412344861214614	0.7412352530067698
-8	15.6378	137925	0.8109924645918797	0.8109895925207268	0.6646978186267746	0.6646917083042131
-7	15.3789	135642	0.7975656431027419	0.7975657082377844	0.6408784374338734	0.6408774656555436
-6	14.777000000000001	130333	0.7663504872344068	0.766349150349856	0.5855022862557847	0.5854986596013226
-5	14.1361	124680	0.733112751072227	0.7331098959252073	0.5265380475283598	0.5265315489167284
-4	13.4862	118948	0.6994082656114675	0.6994061268889281	0.4667457885972418	0.4667403799013216
-3	12.8848	113644	0.6682190402597201	0.6682189686599636	0.4114156385415805	0.4114137294376584
-2	12.3247	108704	0.6391716755781209	0.639172105603575	0.3598851811984212	0.3598840059665996
-1	11.431	100821	0.5928234702291739	0.592820603281002	0.2776627749717092	0.27765550189324795
0	11.0565	97518	0.573401513304948	0.5733991885694126	0.24320793427359624	0.24320151877079704
1	10.3959	91692	0.5391421147892108	0.539142705944611	0.18243125132253218	0.18242982465290455
2	10.0722	88837	0.5223546983503006	0.5223555006761922	0.15265012466304181	0.1526489824444282
3	9.5313	84066	0.494303065505671	0.49430234609278534	0.10288611042109425	0.10288211793422138
4	9.3153	82161	0.4831010823397624	0.48310107602751806	0.08301362553246303	0.0830108379317179
5	8.9371	78825	0.46348723959278715	0.46348562356676665	0.048218376528387195	0.04821262791158584
6	8.9542	78976	0.4643740632600883	0.4643734932674781	0.04979161491540393	0.04978772674642995
7	8.6132	75968	0.44668945094724183	0.44668665843476213	0.018418849419925904	0.018410923466886414
8	8.5991	75844	0.4459582103794672	0.44595754689245604	0.0171216177674735	0.017117464821054168
9	8.6067	75911	0.446352354231601	0.44635150232257303	0.01782083482836979	0.017816349734528045
10	8.413	74203	0.4363068721055061	0.4363085788204857	0.0	0.0
11	8.3596	73732	0.4335374929339343	0.43353913094608104	-0.004912919875244947	-0.0049130566305402275
12	8.161	71980	0.4232378917452793	0.42323749044511083	-0.023184565703403225	-0.023188375561976487
13	8.1916	72250	0.42482483936044974	0.4248250720291645	-0.02036929701084715	-0.020371973671857887
14	8.2075	72390	0.42564942978794024	0.42564826248015525	-0.018906461317656217	-0.018911617136240833
15	8.1041	71478	0.4202869989575933	0.4202857646851296	-0.028419493435639785	-0.02842479685397478
16	8.2489	72755	0.4277964765614061	0.427794437584524	-0.01509756838066844	-0.015104259025524947
17	8.2367	72648	0.427163771956665	0.42716528488269534	-0.016219995767896688	-0.016220388663460837
18	8.3607	73741	0.4335945400704273	0.43359205033221615	-0.004811717405904767	-0.004819176567536275
19	8.0978	71423	0.4199602744485875	0.4199623684365261	-0.028999107578224985	-0.028998508350110048
20	7.9437	70063	0.4119684892362426	0.4119656611983301	-0.0431766535103457	-0.04318482898181856
21	8.0815	71279	0.41911493960782686	0.4191156582583642	-0.030498744169357748	-0.0305005893581733
22	8.1083	71515	0.42050481529693035	0.4205033221614629	-0.02803308400724982	-0.028038845483847413
23	7.9745	70335	0.4135658090580481	0.4135650026459693	-0.040342984368818634	-0.04034756485547686
24	7.9836	70415	0.4140377444599451	0.4140353971893926	-0.039505763940640176	-0.03951307540655283
25	8.1138	71564	0.4207900509793956	0.4207914388193097	-0.02752707166054859	-0.027527720696381444
