# Supplementary material for: Spatial control of the APC/C ensures the rapid degradation of cyclin B1
Source: EMBO J. 2024 Aug 14;43(19):4324–55. doi: 10.1038/s44318-024-00194-2 (PMC11445581; doi:10.1038/s44318-024-00194-2)
Supplement: Supplementary file 10 — Source data Fig. 6 [file 44318_2024_194_MOESM10_ESM.zip › Figure 6/Fig 6D/RawData_LeftPanel/C1_Analyzed_-220614_Max - 220614 - Position 3.Project Maximum Z.crop.txt]

Frame	Mean	RID	Norm_Mean	Norm_RID	Scal_Mean	Scal_RID
-28	13.5685	119674	1.0040105665850247	1.0040102016846202	1.0113036768232915	1.011302641223901
-27	13.7984	121702	1.0210221765093273	1.0210241954428	1.0592504536069576	1.059256106500201
-26	13.5539	119545	1.0029302294606455	1.0029279506023692	1.0082587749483827	1.008252346835024
-25	13.5143	119196	1.0	1.0	1.0	1.0
-24	13.5653	119646	1.0037737803659827	1.003775294472969	1.0106363010698869	1.0106405618216643
-23	13.6455	120353	1.009708234980724	1.0097067015671666	1.027362405889591	1.0273580667281454
-22	13.7658	121414	1.0186099169028362	1.0186080069801	1.0524515631191473	1.0524461469343358
-21	13.3609	117843	0.9886490606246717	0.9886489479512736	0.9680076748211642	0.9680073774561964
-20	13.1502	115985	0.9730581680146215	0.9730611765495486	0.924065152557926	0.9240736799791918
-19	13.1119	115647	0.970224132955462	0.9702255109231853	0.9160774990093641	0.9160814357664752
-18	13.0839	115400	0.968152253538844	0.9681532937346891	0.9102379611670732	0.9102409496110283
-17	13.102	115560	0.9694915755903006	0.9694956206584113	0.9140128052722685	0.9140242604809534
-16	12.9714	114408	0.9598277380256468	0.959830866807611	0.8867755323364406	0.8867844222174931
-15	12.7815	112733	0.9457759558393701	0.9457783818248935	0.8471709524703328	0.8471778865479653
-14	12.5431	110630	0.9281353825207374	0.9281351723212188	0.797451458841686	0.797450994301388
-13	12.4585	109884	0.9218753468548131	0.9218765730393638	0.7798077123610504	0.7798113073703625
-12	12.4645	109937	0.9223193210155168	0.9223212188328468	0.7810590418986838	0.7810645290960252
-11	12.0376	106172	0.8907305594814381	0.890734588409007	0.6920269452960435	0.6920384951881015
-10	11.9193	105128	0.8819768689462273	0.8819759052317192	0.6673548979123651	0.6673523917618406
-9	11.5918	102240	0.8577432793411423	0.8577469042585322	0.5990531606498569	0.5990636305596936
-8	11.4485	100976	0.8471396964696654	0.8471425215611262	0.5691672401927045	0.5691754746872857
-7	11.2175	98938	0.8300466912825673	0.8300446323702138	0.5209910529938057	0.5209855524816155
-6	11.0594	97544	0.818347972148021	0.8183496090472835	0.4880185196771569	0.48802345652739354
-5	10.7099	94461	0.7924864772870218	0.7924846471358099	0.41512857410999165	0.41512378520252535
-4	10.5414	92975	0.7800182029405888	0.7800177858317393	0.3799870695947776	0.37998628549809654
-3	10.263	90520	0.7594178018839304	0.7594214570958757	0.3219253790485724	0.32193610933768413
-2	10.3036	90878	0.7624220270380263	0.7624249135877043	0.33039270891989386	0.33040126740914144
-1	10.027000000000001	88438	0.7419548182295791	0.7419544280009396	0.27270641723497896	0.2727057766427845
0	9.9561	87813	0.7367085235639285	0.7367109634551495	0.25791987319860665	0.2579272185571398
1	9.6879	85447	0.7168628785804667	0.7168613040706064	0.20198544286637898	0.20198150906812323
2	9.6601	85202	0.7148057983025388	0.7148058659686567	0.1961876160086758	0.19618831429855052
3	9.4935	83733	0.7024781157736619	0.7024816269002315	0.16144236584704558	0.16145279137405122
4	9.4262	83139	0.6974982056044338	0.6974982381959126	0.14740661953325396	0.1474072497694545
5	9.2274	81386	0.6827878617464462	0.6827913688378805	0.10594590085298945	0.10595635005083824
6	9.2659	81725	0.685636695944296	0.685635424007517	0.11397526538613943	0.11397223995649193
7	8.9929	79317	0.665435871632271	0.6654334038054969	0.05703977142380452	0.057033411364120025
8	9.0353	79691	0.6685732890345781	0.6685710929896976	0.06588250015641602	0.06587690052256981
9	8.9196	78671	0.660011987302339	0.6600137588509681	0.04175269557237911	0.041758293726797666
10	8.7194	76905	0.6451980494735207	0.6451978254303836	0.0	0.0
11	8.6489	76283	0.6399813530852504	0.6399795295144133	-0.014703122067196582	-0.014707621006833605
12	8.7776	77418	0.6495045988323479	0.6495016611295681	0.012137896515047104	0.01213024047669717
13	8.6387	76193	0.6392265970120539	0.6392244706198195	-0.01683038228117379	-0.016835733371166443
14	8.4681	74689	0.6266029317093744	0.6266065975368301	-0.052409852134559745	-0.052398855548461847
15	8.5049	75013	0.629325973228358	0.6293248095573677	-0.04473503097040627	-0.044737651036863633
16	8.4478	74510	0.6251008191323265	0.6251048692909158	-0.05664351707022031	-0.05663143458419049
