# Supplementary material for: Spatial control of the APC/C ensures the rapid degradation of cyclin B1
Source: EMBO J. 2024 Aug 14;43(19):4324–55. doi: 10.1038/s44318-024-00194-2 (PMC11445581; doi:10.1038/s44318-024-00194-2)
Supplement: Supplementary file 10 — Source data Fig. 6 [file 44318_2024_194_MOESM10_ESM.zip › Figure 6/Fig 6D/RawData_LeftPanel/C2_Analyzed_-220617_Max - 220617 - Position 2.Project Maximum Z.crop.txt]

Frame	Mean	RID	Norm_Mean	Norm_RID	Scal_Mean	Scal_RID
-37	15.4874	136599	0.9689678040967503	0.968965908607261	0.9463429937580458	0.946340087327675
-36	15.3598	135473	0.960984521440995	0.9609786201710954	0.9325392961845109	0.9325295589461806
-35	15.3317	135226	0.9592264474392181	0.9592265240398938	0.9294994536937873	0.9295000735907374
-34	15.5295	136970	0.9716017868538609	0.9715975995573651	0.9508973485217279	0.9508904479222882
-33	15.7138	138596	0.9831324999687177	0.9831316412955581	0.9708348208007445	0.9708335377520483
-32	15.6415	137958	0.9786090568965302	0.9786059840821711	0.963013446705395	0.9630083893440612
-31	15.7906	139273	0.9879374851408336	0.987933945266503	0.9791430024124017	0.979137025953
-30	15.4785	136520	0.9684109763880026	0.9684055215855406	0.9453801966702366	0.945371142618849
-29	15.4883	136607	0.9690241125167361	0.9690226566600934	0.9464403552613075	0.9464382083108472
-28	15.6771	138272	0.9808363677315214	0.9808333451558443	0.9668646350566319	0.9668596379335721
-27	15.5286	136962	0.9715454784338752	0.9715408515045327	0.9507999870184664	0.950792326939116
-26	15.6651	138166	0.9800855887983784	0.9800814334558146	0.9655664816798106	0.9655595349065398
-25	15.9834	140974	1.0	1.0	1.0	1.0
-24	15.9577	140747	0.9983920817848518	0.9983897740008796	0.9972197881846409	0.9972158171024874
-23	15.8861	140115	0.9939124341504312	0.9939066778271171	0.9894741397029394	0.9894642594318795
-22	15.4277	136072	0.9652326789043633	0.9652276306269241	0.9398846807083591	0.939876367561203
-21	15.2302	134330	0.9528761089630492	0.9528707421226609	0.9185192397148391	0.9185105234754453
-20	15.3683	135548	0.9615163231853048	0.9615106331663995	0.9334588214930928	0.9334494431634205
-19	15.4635	136388	0.9674725027215736	0.9674691787138053	0.9437575049492097	0.9437521463965068
-18	15.3963	135795	0.9632681406959721	0.9632627292976009	0.9364878460390096	0.9364789285188637
-17	15.4654	136405	0.9675913760526547	0.9675897683260744	0.9439630459005399	0.943960653485748
-16	16.2532	143353	1.0168800130135016	1.016875452211046	1.0291868150888694	1.0291787273708481
-15	16.162	142549	1.0111740931216135	1.0111722729013861	1.019320849425026	1.019317568562037
-14	16.1002	142004	1.0073075816159267	1.0073063118021763	1.0126353595343958	1.0126330765834273
-13	15.7825	139202	0.9874307093609621	0.9874303062976152	0.9782667488830473	0.9782662022273463
-12	15.6846	138338	0.9813056045647359	0.9813015165917119	0.9676759809171454	0.9676691360447431
-11	15.2913	134869	0.9566988250309696	0.9566941421822464	0.9251290039918216	0.9251214247166757
-10	14.8477	130957	0.9289450304691117	0.9289443443471845	0.8771406008286545	0.8771402639454448
-9	14.3596	126652	0.8984070973635147	0.8984067984167293	0.8243382122264413	0.824338909875877
-8	13.7875	121606	0.8626137117259156	0.8626129640926695	0.7624487499864776	0.7624490997399794
-7	13.3924	118121	0.837894315352178	0.8378920935775391	0.7197070500546306	0.7197051464455674
-6	12.7264	112247	0.7962260845627338	0.7962248357853221	0.647659537641039	0.6476598145513418
-5	12.0747	106499	0.7554525320019521	0.755451359825216	0.5771589913348263	0.5771598881420792
-4	11.5837	102168	0.7247331606541787	0.7247293827230553	0.5240428823332144	0.5240396408772016
-3	10.8788	95951	0.680631154823129	0.6806290521656476	0.44778718938975975	0.4477873718294657
-2	10.4093	91810	0.6512569290639039	0.6512548413182573	0.3969969385216197	0.3969974979149291
-1	9.7626	86106	0.6107962010585983	0.6107934796487295	0.32703728945574934	0.32703723691311387
0	9.3315	82304	0.5838244678854312	0.5838239675401138	0.28040112939343786	0.2804052396605014
1	8.6923	76666	0.5438329767133401	0.5438307773064537	0.21125282618808078	0.21125447676985723
2	8.3808	73919	0.5243440069071662	0.5243449146651156	0.17755492811475687	0.17756218417308542
3	7.9611	70217	0.49808551372048504	0.49808475321690526	0.13215201376042585	0.13215669921012607
4	7.7808	68627	0.4868050602500094	0.48680607771645834	0.11264725927368324	0.11265515380464113
5	7.3749	65047	0.4614099628364428	0.4614113240739427	0.06873722130269698	0.06874601383505863
6	7.2051	63549	0.45078644093246745	0.4507852511810688	0.050368351020673115	0.05037285973605456
7	7.3379	64720	0.4590950611259182	0.45909174741441683	0.06473458172416412	0.06473531864789285
8	7.0785	62432	0.44286572318780737	0.4428618043043398	0.03667283289520661	0.03667271746062895
9	6.8324	60262	0.42746849856726354	0.42746889497354124	0.01004987072555958	0.010057400775155767
10	6.7395	59442	0.42165621832651373	0.4216522195582164	0.0	0.0
11	6.767	59685	0.4233767533816335	0.4233759416630017	0.0029749348218826195	0.0029804248638571357
12	6.6686	58817	0.41722036612985974	0.41721877793068224	-0.007669922868053523	-0.0076657018103321395
13	6.6774	58895	0.41777093734749804	0.41777207144579853	-0.0067179437250511195	-0.0067090222244026885
14	6.5565	57828	0.41020683959608095	0.41020329989927223	-0.01979683899652742	-0.019795908355001716
15	6.6696	58826	0.417282931040955	0.41728261949011874	-0.007561743419985031	-0.007555315704263357
16	6.6135	58331	0.41377303952851086	0.4137713337211117	-0.01363061045662539	-0.013626551538046412
17	6.5082	57402	0.4071849543901798	0.4071814660859449	-0.025021906338233774	-0.025020850708924104
18	6.5414	57695	0.4092621094385425	0.40925986352093296	-0.021430348662361046	-0.021427169700240396
19	6.6019	58229	0.41304728655980577	0.41304779604749814	-0.014885492054219534	-0.014877594073492616
20	6.4644	57016	0.4044446112842074	0.4044433725367798	-0.02976016616363215	-0.02975518814698523
21	6.5184	57492	0.40782311648335146	0.40781988168030986	-0.023918475967935594	-0.023916989648236277
22	6.568	57930	0.4109263360736764	0.4109268375728858	-0.018552775343740193	-0.01854486581955551
23	6.5099	57417	0.4072913147390418	0.40728786868500577	-0.024838001276517443	-0.02483687386547613
24	6.5032	57358	0.4068721298347035	0.40686935179536654	-0.025562803578576137	-0.025560516116371487
25	6.53	57595	0.40854886945205654	0.40855051286052746	-0.022663594370341454	-0.022653681989893537
26	6.5129	57444	0.40747900947232757	0.40747939336331523	-0.02451346293231206	-0.024505715547269782
27	6.5385	57670	0.40908067119636626	0.40908252585583155	-0.021744069061759606	-0.021733797772653683
28	6.5754	57995	0.4113893164157814	0.4113879155021493	-0.017752247428033566	-0.01774763283128097
29	6.553999999999999	57806	0.41005042731834274	0.410047242753983	-0.020067287616698605	-0.020065741058725408
30	6.6556	58702	0.4164070222856213	0.416403024671216	-0.00907625569294344	-0.009076190943433253
