# Supplementary material for: Spatial control of the APC/C ensures the rapid degradation of cyclin B1
Source: EMBO J. 2024 Aug 14;43(19):4324–55. doi: 10.1038/s44318-024-00194-2 (PMC11445581; doi:10.1038/s44318-024-00194-2)
Supplement: Supplementary file 10 — Source data Fig. 6 [file 44318_2024_194_MOESM10_ESM.zip › Figure 6/Fig 6D/RawData_LeftPanel/C2_Analyzed_-220613_MAx - 220613 - Position 4.Project Maximum Z.crop.txt]

Frame	Mean	RID	Norm_Mean	Norm_RID	Scal_Mean	Scal_RID
-32	9.4549	83392	0.9569930565396062	0.9569887537296304	0.8151161778783399	0.8150962012826838
-31	9.4011	82918	0.9515476021781818	0.9515492311223319	0.7917065529544861	0.7917118894918599
-30	9.456	83402	0.9571043948258062	0.957103511590544	0.815594813332173	0.8155895411938826
-29	9.5517	84246	0.9667908257252172	0.966789075051641	0.8572360978156822	0.8572274296990626
-28	9.8849	87185	1.0005162047814733	1.0005164103741107	1.002219128013228	1.0022200296003947
-27	9.7959	86400	0.991507925261645	0.991507918292403	0.9634931685667044	0.9634928465712876
-26	9.8646	87006	0.9984615073179619	0.9984622446637594	0.9933861282743016	0.9933892451899359
-25	9.8798	87140	1.0	1.0	1.0	1.0
-24	9.8585	86952	0.9978440859126703	0.9978425522148268	0.9907318771212252	0.9907252096694623
-23	10.0203	88379	1.0142209356464706	1.0142184989671792	1.0611348011487256	1.0611248149975332
-22	9.8029	86462	0.992216441628373	0.9922194170300666	0.9665390305456443	0.9665515540207202
-21	9.8472	86852	0.9967003380635236	0.996694973605692	0.985814985640937	0.9857918105574741
-20	9.9827	88047	1.0104151905909027	1.010408537984852	1.0447741710904186	1.0447459299457327
-19	9.8811	87151	1.000131581610964	1.000126233647005	1.0005656600818034	1.0005426739023187
-18	9.9917	88127	1.0113261402052673	1.0113266008721598	1.048690279349056	1.0486926492353232
-17	10.0653	88776	1.018775683718294	1.0187743860454441	1.0807153424419116	1.0807104094721263
-16	9.8337	86733	0.9953339136419767	0.9953293550608217	0.9799408232529809	0.9799210656142082
-15	9.981	88032	1.0102431223304116	1.0102364011934817	1.0440344617526762	1.0440059200789344
-14	9.9185	87481	1.003917083341768	1.0039132430571494	1.01683926551214	1.0168228909718797
-13	9.8033	86465	0.9922569282779005	0.9922538443883406	0.9667130798015842	0.96669955599408
-12	9.7033	85583	0.9821352658960709	0.9821322010557724	0.9232007658167266	0.9231869758263443
-11	9.6091	84752	0.9726006599323873	0.9725958228138627	0.8822121660429902	0.8821904292057228
-10	9.4099	82995	0.9524383084677829	0.9524328666513656	0.7955356365851539	0.7955106068080908
-9	9.5423	84163	0.9658393894613251	0.9658365848060592	0.853145940301105	0.8531327084361124
-8	9.3542	82504	0.9468005425211038	0.9467982556805141	0.7712992776955883	0.7712876171682289
-7	9.1151	80395	0.9225996477661491	0.9225958228138628	0.6672613349577932	0.6672422298963986
-6	9.0641	79945	0.917437599951416	0.9174317190727564	0.6450700548255157	0.6450419338924519
-5	9.1232	80467	0.9234195024190774	0.9234220794124397	0.670785832390567	0.6707942772570301
-4	8.6423	76225	0.8747444280248589	0.8747417948129447	0.46153511443738615	0.46151948692649236
-3	8.8508	78064	0.8958480940909735	0.8958457654349323	0.5522582890958141	0.5522446965959547
-2	8.7709	77359	0.8877608858478916	0.8877553362405325	0.5174919502219126	0.5174642328564381
-1	8.7455	77135	0.885189983602907	0.8851847601560707	0.506439822469759	0.5064134188455847
0	8.5905	75768	0.8695014069110711	0.869497360569199	0.4389957357932298	0.4389738529847065
1	8.6408	76212	0.8745926030891314	0.8745926095937572	0.46088242972761323	0.4608781450419339
2	8.4773	74770	0.85804368509484	0.8580445260500345	0.3897397963623705	0.38973852984706464
3	8.3768	73883	0.8478714144011013	0.8478655037870094	0.34600992080758836	0.34597927972372966
4	8.1337	71739	0.8232656531508735	0.8232614184071609	0.24023148551039922	0.2402072027627035
5	8.1717	72074	0.8271118848559688	0.8271058067477622	0.25676616482464526	0.25673408978786383
6	8.0839	71300	0.8182250652847224	0.8182235483130594	0.21856235314594033	0.2185495806610755
7	7.8232	69001	0.7918378914552926	0.7918407160890522	0.10512575058741627	0.10513073507646768
8	7.7144	68041	0.7808255227838621	0.7808239614413587	0.05778435297189126	0.05777010360138135
9	7.7218	68106	0.7815745258001174	0.7815698875372963	0.06100426420677057	0.060976813024173654
10	7.5816	66870	0.7673839551407924	0.7673858159283911	0.0	0.0
11	7.6668	67621	0.7760076114901112	0.7760041312829928	0.03707249151509895	0.03704982733103108
12	7.2958	64349	0.7384562440535234	0.7384553591921047	-0.12435819336872339	-0.12437099161322152
13	7.5063	66206	0.7597623433672748	0.7597658939637365	-0.03276477243059764	-0.03275777010360138
14	7.4609	65805	0.755167108645924	0.7551641037411063	-0.05251936297972338	-0.0525407005426739
15	7.4553	65756	0.7546002955525416	0.7546017902226303	-0.05495605256287515	-0.0549580661075481
16	7.2442	63894	0.7332334662644994	0.7332338765205416	-0.14681054738490984	-0.14681795757276764
17	7.3684	64989	0.7458045709427317	0.7457998622905669	-0.0927682534157165	-0.09279723729649729
18	7.4362	65587	0.7526670580376121	0.7526623823731926	-0.06326690453398293	-0.06329551060680809
19	7.4667	65856	0.7557541650640702	0.755749368831765	-0.04999564876860133	-0.05002466699555994
20	7.2861	64263	0.737474442802486	0.7374684415882488	-0.12857888782525442	-0.12861371484953132
21	7.3381	64722	0.7427377072410373	0.7427358274041772	-0.10595248455312857	-0.10596941292550567
22	7.2612	64044	0.7349541488694104	0.7349552444342438	-0.13941345400748426	-0.1394178589047854
23	7.242000000000001	63874	0.7330107896920992	0.7330043607987147	-0.1477678182925764	-0.14780463739516528
