# Supplementary material for: Spatial control of the APC/C ensures the rapid degradation of cyclin B1
Source: EMBO J. 2024 Aug 14;43(19):4324–55. doi: 10.1038/s44318-024-00194-2 (PMC11445581; doi:10.1038/s44318-024-00194-2)
Supplement: Supplementary file 10 — Source data Fig. 6 [file 44318_2024_194_MOESM10_ESM.zip › Figure 6/Fig 6D/RawData_LeftPanel/C2_Analyzed_-220614_Max - 220614 - Position 7.Project Maximum Z.crop.txt]

Frame	Mean	RID	Norm_Mean	Norm_RID	Scal_Mean	Scal_RID
-32	21.7141	191518	1.0257789913266946	1.0257786347446507	1.0389738388909917	1.0389732377829062
-31	21.7118	191498	1.0256703388069008	1.0256715138855415	1.0388095731232638	1.0388112879063929
-30	21.7251	191615	1.0262986338126643	1.0262981709113308	1.0397594577801268	1.0397586946839954
-29	21.5262	189861	1.016902552861813	1.016903671567446	1.0255540398665877	1.025555690513786
-28	21.6314	190789	1.0218722246367227	1.021874079430117	1.0330674132426778	1.0330701647839993
-27	21.4917	189557	1.0152727650649083	1.0152754345089847	1.0230900533506648	1.023094052390785
-26	21.2227	187184	1.0025651442716503	1.0025655445756676	1.003878100516366	1.0038786995424915
-25	21.1684	186705	1.0	1.0	1.0	1.0
-24	20.9825	185066	0.991218041987113	0.9912214455959937	0.9867230407736206	0.9867282076197417
-23	21.206	187037	1.0017762324974964	1.0017782062612142	1.0026853882028612	1.0026883679501195
-22	21.198	186966	1.0013983106895183	1.0013979272113762	1.002114029010763	1.0021134458884975
-21	20.4023	179948	0.9638092628635136	0.9638092177499263	0.9452852153667056	0.9452852342200089
-20	20.4166	180074	0.9644847980952741	0.9644840791623149	0.9463065199225809	0.9463055184420421
-19	20.4164	180073	0.9644753500500747	0.9644787231193594	0.9462922359427784	0.9462974209482166
-18	20.34	179399	0.9608661967838855	0.9608687501673764	0.9408357556582416	0.940839710109721
-17	20.2797	178867	0.9580176111562517	0.9580193353150692	0.936529135747802	0.9365318433944694
-16	20.0562	176896	0.9474594206458685	0.9474625746498487	0.9205667883185614	0.9205716830640917
-15	19.7184	173916	0.9315016723040004	0.9315015666425644	0.896441146432219	0.896441151463622
-14	19.2892	170131	0.9112261673059845	0.9112289440561313	0.8657877257761559	0.8657921373334952
-13	18.6586	164569	0.8814364807921242	0.8814386331378378	0.8207503374590229	0.8207538766751691
-12	17.9813	158595	0.8494406757241928	0.8494416325218929	0.7723776398580174	0.7723794485606704
-11	17.4305	153737	0.8234207592449122	0.8234219758442463	0.7330395594820629	0.7330418235556095
-10	16.7194	147465	0.7898282345382741	0.7898288744275729	0.682252869294443	0.682254342281064
-9	16.092	141931	0.7601897167476049	0.7601885327120323	0.6374440246541492	0.6374428114498563
-8	15.3629	135501	0.7257468679730165	0.7257491765083955	0.5853717762843085	0.5853759261508563
-7	14.7689	130262	0.6976861737306552	0.697688867464717	0.5429483562710243	0.5429531559982186
-6	13.9522	123058	0.6591050811587083	0.6591039340135508	0.4846197247477092	0.484618810478157
-5	13.3859	118064	0.6323529411764706	0.6323558554939611	0.4441746359370648	0.4441799263128062
-4	12.6803	111840	0.5990202377128173	0.59901984413915	0.39378075519401223	0.39378112474189236
-3	12.0358	106156	0.5685739120575953	0.5685760959802898	0.3477506302806088	0.3477549698368355
-2	11.408	100619	0.5389164981765273	0.5389196861358828	0.3029132176807102	0.30291914652415075
-1	10.9446	96531	0.5170253774494057	0.5170241825339439	0.2698172364784276	0.2698165917648488
0	10.2322	90248	0.4833714404489712	0.48337216464476046	0.21893770042209168	0.218940038058221
1	9.5217	83981	0.44980725987793124	0.4498058434428644	0.16819386217387886	0.16819304425280376
2	9.0253	79603	0.42635721169290075	0.4263570873838408	0.13274102430419163	0.13274221628406008
3	8.4153	74223	0.3975406738345837	0.3975415762834418	0.08917488590671137	0.08917769950200413
4	8.16	71971	0.385480244137488	0.3854797675477357	0.07094138568888067	0.07094214340661566
5	7.7655	68492	0.36684397498157634	0.3668460941056747	0.042766235528543015	0.04277096238714118
6	7.6066	67090	0.35933750307061474	0.35933692188211347	0.03141761357549445	0.031418276043564515
7	7.5548	66633	0.35689045936395764	0.3568892102514662	0.02771806280665923	0.02771772136523746
8	7.2673	64098	0.34330889438975076	0.3433116413593637	0.007184841840633639	0.00719057451718693
9	7.246	63910	0.3423026775760096	0.34230470528373635	0.005663597991672498	0.005668245677962671
10	7.1667	63210	0.3385565276544283	0.33855547521491125	0.0	0.0
11	6.9956	61701	0.33047372498630034	0.3304732063951153	-0.012219944720998167	-0.012219118182922385
12	6.8964	60826	0.32578749456737405	0.32578666880908386	-0.019304798703014617	-0.019304425280375723
13	7.0272	61980	0.3319665161278132	0.3319675423796899	-0.009963075912210658	-0.009959917405562978
14	6.8094	60059	0.32167759490561404	0.3216785838622426	-0.025518329917081462	-0.025515203044657677
15	7.2658	64084	0.3432380340507549	0.3432366567579872	0.007077711992115241	0.0070772096036276775
16	7.3261	64616	0.3460866196783886	0.3460860716102943	0.011384331902554737	0.011385076318879308
17	7.2488	63934	0.3424349502088018	0.34243325031466754	0.005863573708906812	0.0058625855297785336
18	7.2831	64237	0.3440552899605072	0.34405613133017326	0.008313276245027425	0.008316126158953803
19	7.3036	64418	0.34502371459345066	0.34502557510511234	0.009777384174778827	0.009781772541398438
20	7.2483	63930	0.3424113300958032	0.34241182614284565	0.0058278637594007	0.0058301955544758895
21	7.2266	63739	0.34138621719166307	0.34138882193835196	0.004278051950834594	0.004283574233774646
22	7.0489999999999995	62172	0.332996353054553	0.3329959026271391	-0.008406122113743341	-0.008405198591036075
23	7.1585	63138	0.33816915780125095	0.33816984012211776	-0.0005856431719005222	-0.000583019555447589
