# Supplementary material for: Spatial control of the APC/C ensures the rapid degradation of cyclin B1
Source: EMBO J. 2024 Aug 14;43(19):4324–55. doi: 10.1038/s44318-024-00194-2 (PMC11445581; doi:10.1038/s44318-024-00194-2)
Supplement: Supplementary file 10 — Source data Fig. 6 [file 44318_2024_194_MOESM10_ESM.zip › Figure 6/Fig 6D/RawData_LeftPanel/C1_Analyzed_-220616_Max - 220616 - Position 3.Project Maximum Z.crop.txt]

Frame	Mean	RID	Norm_Mean	Norm_RID	Scal_Mean	Scal_RID
-35	18.2539	160999	1.0346432235428817	1.0346380993387272	1.0761449145363033	1.0761331694845826
-34	18.182000000000002	160365	1.0305678836005827	1.030563784871055	1.067187422135845	1.0671779877678433
-33	18.117	159792	1.026883640259144	1.0268814785777172	1.0590895500074748	1.0590844244812634
-32	18.1424	160016	1.0283233291956444	1.0283209840047811	1.0622539492699452	1.0622484003559474
-31	17.8133	157113	1.0096697217546067	1.0096652507245725	1.021253799770768	1.0212438380157352
-30	17.6786	155925	1.00203483593781	1.0020307308703225	1.0044725170678226	1.004463465966072
-29	17.623	155435	0.9988833908642101	0.99888181274862	0.9975457218318632	0.9975422687402009
-28	17.3104	152678	0.9811650144252297	0.9811643285414082	0.9586011860268102	0.9585999406754524
-27	18.0333	159054	1.0221394684487068	1.0221388223046224	1.048661982359097	1.0486602539655636
-26	17.7876	156887	1.0082130286180686	1.0082128925704812	1.0180520257138586	1.0180516123564558
-25	17.6427	155609	1.0	1.0	1.0	1.0
-24	17.5019	154367	0.9920193621157758	0.9920184565160113	0.9824587631434691	0.9824568837662613
-23	17.449	153900	0.9890209548425127	0.9890173447551234	0.9758683410574576	0.9758605590632371
-22	17.2481	152128	0.9776338088841277	0.9776298286088851	0.9508396870483878	0.9508312499117194
-21	17.3956	153429	0.985994207235854	0.9859905275401808	0.9692156276473813	0.9692077347910222
-20	17.4649	154040	0.9899221774444954	0.9899170356470384	0.9778492051627048	0.9778380439849146
-19	17.2603	152236	0.9783253130189823	0.9783238758683623	0.9523595953555588	0.9523567382798707
-18	17.2524	152166	0.9778775357513306	0.9778740304224048	0.9513753924353416	0.9513679958190319
-17	17.2219	151897	0.976148775414194	0.9761453386372253	0.9475756216674142	0.9475683997909516
-16	17.1461	151229	0.9718523808714086	0.9718525278100881	0.9381322569392534	0.9381329717360906
-15	17.0192	150109	0.9646596042555845	0.9646550006747682	0.9223227188917128	0.9223130923626708
-14	16.8599	148704	0.95563037403572	0.9556259599380499	0.9024767030447998	0.9024676186844075
-13	16.7137	147415	0.9473436605508226	0.9473423773689182	0.8842627198883737	0.8842606325126771
-12	16.2878	143658	0.9232033645643807	0.9231985296480281	0.8312029700503314	0.8311934121502323
-11	15.9439	140625	0.9037108832548305	0.9037073691110411	0.7883589973588476	0.7883526138113197
-10	15.6703	138212	0.8882030528207133	0.8882005539525348	0.7542731848308165	0.7542692486969786
-9	15.3412	135309	0.8695494453796754	0.8695448206723262	0.713273035331639	0.7132646863567665
-8	14.9464	131827	0.8471719181304449	0.8471682229176976	0.6640878058504012	0.6640818113761883
-7	14.6786	129465	0.8319928355637175	0.8319891522983889	0.6307245726815167	0.6307188157690298
-6	14.505999999999998	127943	0.822209752475528	0.8222082270305702	0.6092216076144912	0.6092207296919361
-5	14.1748	125022	0.8034371156342283	0.8034368192071153	0.5679598345542431	0.5679619192903654
-4	13.6783	120643	0.775295164572316	0.7752957733807171	0.5061045497583097	0.5061090159187536
-3	13.7773	121516	0.7809065505846611	0.7809059887281584	0.5184382319230577	0.5184400468946424
-2	13.1371	115869	0.7446195877048297	0.7446163139664158	0.43868042059102	0.4386767800895518
-1	12.9299	114042	0.732875353545659	0.7328753478269252	0.41286689589873915	0.4128706018616608
0	12.712	112120	0.7205246362518208	0.7205238771536351	0.38572033687148044	0.3857225588654887
1	12.5109	110346	0.7091261541600774	0.7091235082803694	0.36066676633278505	0.36066499992937556
2	12.3037	108519	0.6973819200009068	0.6973825421408787	0.3348532416405042	0.3348588217014845
3	12.0016	105854	0.6802586905632357	0.6802562833769255	0.29721682364080326	0.2972159837281241
4	11.7274	103436	0.6647168517290436	0.6647173364008508	0.26305626152389483	0.2630619941522946
5	11.3983	100533	0.6460632442880058	0.6460616031206421	0.22205611202471726	0.22205743181208243
6	10.9819	96860	0.6224614146360817	0.622457569934901	0.17017989734389788	0.17017670240264418
7	10.8664	95842	0.6159147976216792	0.6159155318779762	0.15579060148502522	0.1557975620435894
8	10.7543	94853	0.6095608948743673	0.6095598583629481	0.14182488662979026	0.14182804356116785
9	10.2073	90028	0.5785565701394911	0.5785526544094494	0.07367817810335377	0.07367543822478353
10	9.6159	84812	0.5450356237990783	0.5450327423221022	0.0	0.0
11	9.1484	80689	0.5185374120741156	0.5185368455552056	-0.05824238800019924	-0.05823693094340156
12	9.0579	79891	0.5134078117294971	0.5134086074712902	-0.06951711765585286	-0.06950859499696314
13	8.9902	79294	0.5095705305877217	0.5095720684536241	-0.07795136293417053	-0.0779411556986878
14	8.8327	77904	0.500643325568082	0.500639423169611	-0.09757313001445145	-0.09757475599248555
15	8.6737	76502	0.49163109954825507	0.49162966152343374	-0.11738177106692574	-0.11737785499385567
16	8.4302	74354	0.4778293571845578	0.4778258326960523	-0.147717645886281	-0.14771812364930717
17	8.2814	73042	0.4693952739660029	0.46939444376610606	-0.16625554392784173	-0.16624998234388463
18	8.1305	71711	0.46084216134718603	0.46084095392939994	-0.1850550655304729	-0.18505021399211832
19	7.9344	69981	0.44972708258939953	0.44972334505073613	-0.20948572282852437	-0.2094862776671328
20	7.8433	69178	0.4445634738447063	0.4445629751492523	-0.22083520207305518	-0.22082856618218286
21	7.7367	68238	0.4385213147647469	0.4385221934463945	-0.23411571236358195	-0.23410596494201732
