# Supplementary material for: Spatial control of the APC/C ensures the rapid degradation of cyclin B1
Source: EMBO J. 2024 Aug 14;43(19):4324–55. doi: 10.1038/s44318-024-00194-2 (PMC11445581; doi:10.1038/s44318-024-00194-2)
Supplement: Supplementary file 10 — Source data Fig. 6 [file 44318_2024_194_MOESM10_ESM.zip › Figure 6/Fig 6D/RawData_LeftPanel/C1_Analyzed_-220617_Max - 220617 - Position 1.Project Maximum Z.crop.txt]

Frame	Mean	RID	Norm_Mean	Norm_RID	Scal_Mean	Scal_RID
-39	15.198	134046	0.9575232166933381	0.9575193045366555	0.9015651462944578	0.9015560337692435
-38	15.3261	135176	0.9655939315280806	0.9655911366996921	0.9202680605034166	0.9202615461016388
-37	15.2389	134407	0.9601000491425259	0.960098004900245	0.9075366466156631	0.9075318655851681
-36	15.2813	134781	0.9627713864492635	0.962769567049781	0.9137271506161304	0.9137228935606687
-35	15.4236	136036	0.9717367472688097	0.9717343010007643	0.9345032996554343	0.9344975997351432
-34	15.4556	136318	0.9737528508965362	0.9737486874343717	0.939175378146353	0.9391657010428737
-33	15.4197	136002	0.9714910346391805	0.9714914317144429	0.9339338900893537	0.9339347790100977
-32	15.5891	137496	0.9821637832184574	0.9821633938839799	0.9586667056006541	0.9586657838106274
-31	15.4355	136141	0.9724864858053703	0.9724843385026394	0.9362407288442446	0.9362357225624897
-30	15.3879	135721	0.9694875316591274	0.9694841884951391	0.9292910120890032	0.9292832312531037
-29	15.821	139541	0.9967742341956377	0.9967712671347854	0.9925246744145302	0.9925177950670419
-28	15.6184	137754	0.9840097781025945	0.9840063431743016	0.9629445774689015	0.9629365999006787
-27	15.5587	137228	0.9802484847721173	0.9802490124506226	0.9542282310342814	0.9542294322132098
-26	16.1192	142171	1.0155617998765136	1.0155579207531804	1.0360626058517783	1.0360536335043866
-25	15.8722	139993	1.0	1.0	1.0	1.0
-24	15.8151	139489	0.9964025150892756	0.9963998199909996	0.991663259942767	0.991657010428737
-23	15.7907	139274	0.9948652360731342	0.9948640289157314	0.9881008000934416	0.9880979970203608
-22	15.8414	139721	0.9980595002583134	0.9980570457094283	0.9955031244524909	0.9954974341996358
-21	15.7467	138886	0.9920930935850103	0.9920924617659455	0.9816766921684286	0.9816752193345473
-20	15.6542	138070	0.9862652940361134	0.9862635988942304	0.9681714652806167	0.9681675219334547
-19	15.5505	137155	0.9797318582175124	0.9797275578064617	0.9530310109209835	0.9530210230094355
-18	15.2463	134472	0.9605662731064377	0.9605623138299773	0.9086170647666881	0.9086078463830491
-17	15.3039	134980	0.9641952596363453	0.9641910666961919	0.9170268060503418	0.9170170501572588
-16	14.9859	132176	0.9441602298358136	0.9441614937889752	0.8705980260468378	0.8706008938917398
-15	14.7896	130444	0.9317926941444791	0.9317894466151879	0.8419377445541086	0.8419301440158914
-14	14.6025	128794	0.9200047882461159	0.9200031430142935	0.8146206856275185	0.8146167853004469
-13	14.3808	126839	0.9060369703002735	0.9060381590508096	0.7822519418326229	0.7822545936103295
-12	13.8734	122363	0.8740691271531357	0.8740651318280199	0.7081702972609941	0.70816090051316
-11	13.3444	117698	0.8407404140572826	0.8407420371018551	0.6309349997079952	0.6309385863267671
-10	13.1466	115953	0.8282783735083983	0.8282771281421214	0.6020557145360041	0.6020526402913425
-9	13.0986	115530	0.8252542180668087	0.8252555484917103	0.5950475967996262	0.5950504883297467
-8	12.6517	111588	0.7970980708408413	0.7970969977070282	0.5297991006248906	0.5297963913259394
-7	12.3194	108657	0.7761620947316692	0.7761602365832577	0.4812824855457572	0.4812779341168681
-6	12.1215	106912	0.7636937538589483	0.763695327623524	0.45238860012848214	0.4523919880814435
-5	11.7849	103943	0.7424868638248007	0.7424871243562178	0.40324417450213174	0.40324449594438005
-4	11.6039	102346	0.7310832776804728	0.7310794111134128	0.37681773053787304	0.37680847541797713
-3	11.45	100989	0.7213870792958758	0.7213860693034652	0.3543479530456111	0.35434530706836614
-2	11.0673	97614	0.6972757399730346	0.6972777210289086	0.29847281434328093	0.2984770733322298
-1	10.92	96314	0.6879953629616562	0.6879915424342645	0.27696665303977114	0.27695745737460686
0	10.8278	95501	0.6821864643842693	0.6821841092054602	0.26350522688781175	0.26349942062572423
1	10.5164	92755	0.6625672559569563	0.6625688427278507	0.21804006307305981	0.21804337030292997
2	10.3984	91714	0.6551328738297149	0.6551327566378319	0.20081177363779726	0.20081112398609502
3	10.2695	90577	0.6470117564042792	0.6470109219746701	0.1819920574665656	0.1819897367985433
4	10.0991	89074	0.6362760045866358	0.636274670876401	0.15711323950242367	0.1571097500413839
5	9.856	86930	0.6209599173397513	0.6209596194095419	0.12162004321672608	0.1216189372620427
6	9.6712	85300	0.609316918889631	0.609316180094719	0.094638789931671	0.0946366495613309
7	9.4712	83536	0.5967162712163405	0.5967155500632174	0.06543829936342929	0.06543618606191028
8	9.304	82061	0.5861821297614698	0.5861793089654482	0.04102668924837946	0.04101969872537659
9	9.1259	80490	0.5749612530084046	0.5749573192945362	0.015023652397360275	0.015014070518126138
10	9.023	79583	0.5684782197804967	0.5684784239211961	0.0	0.0
11	8.7942	77565	0.5540630788422525	0.5540634174565872	-0.033405361210068284	-0.03340506538652541
12	8.6152	75986	0.5427854991746576	0.5427842820712464	-0.059539800268644506	-0.05954312199966893
13	8.5126	75081	0.5363213669182597	0.5363196731265135	-0.07451965193015227	-0.0745240854163218
14	8.5535	75442	0.5388981993674475	0.538898373490103	-0.06854815160894703	-0.06854825360039729
15	8.4126	74199	0.5300210430816144	0.5300193581107627	-0.08911989721427324	-0.08912431716603211
16	8.1214	71631	0.5116745000693036	0.511675583779189	-0.13163581148163292	-0.13163383545770568
17	8.0224	70758	0.5054371794710247	0.5054395576921703	-0.14609005431291253	-0.14608508525078628
18	7.9402	70033	0.5002583132773024	0.5002607273220804	-0.1580914559364597	-0.15808640953484523
