# Supplementary material for: Spatial control of the APC/C ensures the rapid degradation of cyclin B1
Source: EMBO J. 2024 Aug 14;43(19):4324–55. doi: 10.1038/s44318-024-00194-2 (PMC11445581; doi:10.1038/s44318-024-00194-2)
Supplement: Supplementary file 10 — Source data Fig. 6 [file 44318_2024_194_MOESM10_ESM.zip › Figure 6/Fig 6D/RawData_LeftPanel/C2_Analyzed_-220613_MAx - 220613 - Position 3.Project Maximum Z.crop.txt]

Frame	Mean	RID	Norm_Mean	Norm_RID	Scal_Mean	Scal_RID
-44	6.9728	61500	0.9874109633657618	0.9874124975916768	0.9269515201314711	0.926961058319359
-43	6.9479999999999995	61281	0.9838990611325884	0.9838963457709845	0.9065735414954803	0.9065585988447923
-42	7.019	61908	0.9939532973646572	0.99396313660009	0.9649137222678719	0.9649711198062232
-41	6.8915	60783	0.9758981548352379	0.9759007128636568	0.8601479046836481	0.8601639649711198
-40	6.9061	60912	0.9779656456660578	0.9779718707854345	0.8721446179129009	0.8721818520588783
-39	6.9019	60875	0.9773708880297945	0.9773778177381028	0.8686935086277735	0.868734861188746
-38	6.9613	61399	0.9857824603140886	0.9857908933273393	0.9175020542317169	0.9175517048630519
-37	7.0865	62503	1.0035119022331733	1.0035161518206923	1.0203779786359901	1.0204024594745669
-36	7.0768	62417	1.0021382953113274	1.0021353798728405	1.01240755957272	1.0123905347493944
-35	6.9821	61582	0.9887279267032018	0.9887290475884657	0.9345932621199671	0.9346003353828954
-34	6.8361	60294	0.968053018395004	0.9680495793462205	0.8146261298274446	0.8146077883361282
-33	6.9837	61596	0.9889545010408258	0.9889538244171858	0.935907970419063	0.9359046021986211
-32	6.8361	60294	0.968053018395004	0.9680495793462205	0.8146261298274446	0.8146077883361282
-31	6.8319	60257	0.9674582607587409	0.967455526298889	0.8111750205423173	0.8111607974659959
-30	6.9545	61339	0.9848195193791863	0.9848275640613962	0.911914543960559	0.9119619899385132
-29	7.0054	61788	0.9920274154948525	0.9920364780682037	0.9537387017255544	0.9537916899571455
-28	7.0739	62392	1.0017276293243838	1.0017339926786977	1.010024650780608	1.01006148686417
-27	6.8548	60459	0.9707011059659855	0.9706987348275641	0.8299917830731307	0.82997950437861
-26	6.8011	59986	0.9630967047594772	0.9631044891143793	0.7858668857847164	0.7859139183901621
-25	7.0617	62284	1.0	1.0	1.0	1.0
-24	6.9138	60980	0.9790560346658737	0.9790636439535033	0.8784716516023009	0.878516862306689
-23	6.9321	61141	0.9816474786524492	0.981648577483784	0.8935086277732129	0.893515930687535
-22	6.8576	60484	0.9710976110568276	0.971100122021707	0.8322925225965486	0.8323085522638345
-21	6.899	60849	0.9769602220428508	0.9769603750561942	0.8663105998356615	0.8663126513881125
-20	6.8481	60400	0.9697523259271846	0.9697514610493867	0.8244864420706652	0.8244829513694801
-19	6.8814	60694	0.974467904328986	0.9744717744525079	0.8518488085456041	0.8518725544997205
-18	6.8744	60632	0.9734766416018805	0.9734763342110333	0.846096959737058	0.8460965157443637
-17	6.9052	60904	0.9778381976011442	0.9778434268833087	0.8714050944946587	0.8714365567356065
-16	6.976	61528	0.98786411204101	0.987862051249117	0.929580936729663	0.9295695919508105
-15	6.7235	59301	0.952107849384709	0.9521064799948622	0.7221035332785535	0.7220980063350102
-14	6.8635	60536	0.9719331039268165	0.9719350073855244	0.837140509449466	0.8371529718651015
-13	6.8888	60759	0.9755158106404973	0.9755153811572795	0.8579293344289234	0.8579280790013043
-12	6.9238	61068	0.9804721242760241	0.9804765268768865	0.8866885784716515	0.8867151108626793
-11	6.7272	59334	0.9526318025404648	0.9526363110911309	0.7251437962202135	0.7251723495435066
-10	6.5856	58085	0.9325799736607333	0.9325830068717488	0.6087921117502058	0.6088131171976896
-9	6.8616	60519	0.9716640469008879	0.9716620640935072	0.8355792933442894	0.8355692193031489
-8	6.7974	59953	0.9625727516037215	0.9625746580181106	0.7828266228430565	0.7828395751816657
-7	6.8288	60230	0.9670192729795941	0.9670220281292146	0.8086277732128185	0.8086454257499535
-6	6.807	60038	0.963932197629466	0.9639393744781967	0.7907148726376338	0.7907583379914291
-5	6.5985	58199	0.9344067292578274	0.9344133324770406	0.6193919474116678	0.6194335755543134
-4	6.6806	58923	0.9460328249571633	0.9460375056194207	0.6868529170090387	0.6868828023104155
-3	6.5916	58138	0.9334296274268236	0.9334339477233319	0.6137222678718157	0.6137506987143656
-2	6.4302	56714	0.910573941118994	0.910570933144949	0.48110106820049325	0.4810881311719769
-1	6.3385	55906	0.8975883993939137	0.8975980990302486	0.40575184880854565	0.4058133035215204
0	6.5006	57335	0.9205432119744538	0.92054139104746	0.5389482333607235	0.5389416806409539
1	6.3434	55949	0.8982822833028874	0.8982884850041745	0.40977814297452764	0.40981926588410655
2	6.2822	55409	0.8896158148887661	0.8896185216106866	0.3594905505341001	0.35951183156325695
3	6.0845	53665	0.8616197232960902	0.8616177509472738	0.19704190632703417	0.1970374510899944
4	6.0705	53542	0.8596371978418794	0.8596429259520905	0.18553820870994275	0.18557853549468978
5	6.0878	53694	0.8620870328674398	0.8620833600924797	0.19975349219391947	0.19973914663685485
6	5.9923	52852	0.8485633770905023	0.8485646393937448	0.12128184059161919	0.12129681386249301
7	5.9618	52583	0.8442443037795432	0.8442457131847666	0.0962202136400991	0.09623625861747717
8	5.8746	51814	0.8318960023790305	0.8318990430929292	0.024568611339359465	0.024594745667970933
9	6.0011	52930	0.8498095359474348	0.8498169674394708	0.12851273623664788	0.1285634432643935
10	5.8447	51550	0.8276618944446804	0.8276603943227795	0.0	0.0
11	5.9056	52087	0.8362858801704971	0.8362821912529703	0.05004108463434688	0.05002794857462269
12	5.8043	51194	0.8219408924196723	0.8219446406781838	-0.033196384552177466	-0.03316564188559717
13	5.9334	52333	0.8402226092867157	0.8402318412433369	0.07288414133114231	0.07294577976523198
14	5.9796	52740	0.846764943285611	0.8467664247639843	0.1108463434675431	0.11086267933668716
