# Supplementary material for: Spatial control of the APC/C ensures the rapid degradation of cyclin B1
Source: EMBO J. 2024 Aug 14;43(19):4324–55. doi: 10.1038/s44318-024-00194-2 (PMC11445581; doi:10.1038/s44318-024-00194-2)
Supplement: Supplementary file 10 — Source data Fig. 6 [file 44318_2024_194_MOESM10_ESM.zip › Figure 6/Fig 6D/RawData_LeftPanel/C2_Analyzed_-220616_Max - 220616 - Position 7.Project Maximum Z.crop.txt]

Frame	Mean	RID	Norm_Mean	Norm_RID	Scal_Mean	Scal_RID
-39	16.7889	148078	1.0106976016181854	1.0106954426630081	1.0197183723743053	1.019714411524187
-38	16.765	147867	1.0092588133307647	1.0092552777607142	1.0170663234168156	1.0170598226080392
-37	16.6909	147214	1.0047979676362935	1.0047982745322876	1.0088438620046827	1.0088444360571176
-36	16.4759	145317	0.9918548930841841	0.9918504412637958	0.9849865178264294	0.9849782977920363
-35	16.7421	147665	1.0078802253900982	1.0078765416931152	1.0145252388508528	1.0145184626030068
-34	16.6499	146852	1.0023297534193796	1.002327470292333	1.0042943219520855	1.0042901176322576
-33	16.5359	145847	0.9954669138894241	0.995467917084724	0.9916443813180352	0.9916462225577153
-32	16.4516	145103	0.990392024658062	0.9903898000832702	0.9822900831123291	0.9822859659055168
-31	16.5915	146337	0.9988140531689462	0.9988123758625632	0.9978140014869228	0.9978109077184374
-30	16.3466	144177	0.9840709882488923	0.9840694555357619	0.9706388220020193	0.9706359690507643
-29	16.4968	145502	0.9931130803313427	0.9931131450880821	0.9873056736093387	0.9873057809649619
-28	16.4086	144724	0.9878034097476401	0.9878029636000027	0.9775186142766786	0.97751777064855
-27	16.4082	144720	0.9877793296089385	0.9877756618956939	0.9774742285200679	0.9774674466880543
-26	16.4703	145268	0.9915177711423618	0.991515995386012	0.9843651172338799	0.984361829275964
-25	16.6112	146511	1.0	1.0	1.0	1.0
-24	16.5049	145573	0.99360070314005	0.993597750339565	0.9882044851807054	0.9881990312637604
-23	16.3815	144485	0.9861719803506067	0.9861716867675465	0.9745114792663033	0.9745109140089325
-22	16.2437	143269	0.977876372567906	0.9778719686576435	0.959220586113916	0.9592124300182424
-21	16.0286	141372	0.9649272779811212	0.9649241353891517	0.9353521454965102	0.935346291753161
-20	16.1288	142256	0.9709593527258716	0.9709578120414167	0.9464707775274912	0.9464678870227087
-19	16.1259	142230	0.9707847717202852	0.9707803509634089	0.946148980792064	0.9461407812794866
-18	15.7132	138590	0.9459400886149104	0.9459358000423176	0.9003539764089704	0.9003459772284079
-17	15.5921	137522	0.9386498266230013	0.9386462449918436	0.8869161885950798	0.8869094797760584
-16	15.1238	133392	0.9104580042381043	0.9104572352929131	0.8349515640430983	0.8349499905642574
-15	14.9781	132107	0.901686813716047	0.9016865627836818	0.8187840521976496	0.8187834182550167
-14	14.5652	128465	0.8768300905413215	0.876828361010436	0.772966854936251	0.77296345222369
-13	14.1389	124705	0.8511666827200924	0.851164758960078	0.7256627348283934	0.7256589293577405
-12	14.0797	124183	0.8476028221922559	0.8476018865477677	0.7190936428500094	0.7190916525130527
-11	13.6872	120721	0.8239741860913119	0.8239722614684222	0.6755401191757565	0.6755362647040322
-10	13.509	119149	0.8132464842997496	0.8132426916750278	0.655766264605688	0.6557589482292256
-9	13.2093	116506	0.7952044403775766	0.7952030905529278	0.6225102364651184	0.6225073913316979
-8	13.1205	115723	0.7898586495858216	0.7898587819344622	0.6126565984975421	0.6126564760646663
-7	12.5779	110937	0.7571939414371026	0.7571922927288736	0.5524473196551225	0.552443857331572
-6	12.1431	107102	0.7310188306684646	0.7310167837227239	0.5042000022192878	0.5041957602063283
-5	11.8696	104690	0.7145540358312464	0.7145538560244623	0.47385124113671917	0.47385041202742656
-4	11.6927	103130	0.7039045944904643	0.7039061913439947	0.4542216402756355	0.45422406743410704
-3	11.3104	99758	0.680890001926411	0.6808908546115992	0.41179995339495545	0.41180096873623956
-2	10.9951	96977	0.6619088325948758	0.6619093446908423	0.37681288074656843	0.37681323520161036
-1	10.6348	93799	0.6402186476594105	0.640218140617428	0.3368324104794771	0.33683084858778384
0	9.9262	87549	0.597560681949528	0.5975592276347851	0.25820304264361554	0.25819966031326663
1	9.6579	85183	0.5814089289154305	0.5814102695360758	0.22843129639698612	0.22843303768006543
2	9.4477	83329	0.5687548160277403	0.5687559295889046	0.2051065812980613	0.20510788199031263
3	9.2646	81714	0.5577321325370834	0.5577328664741896	0.18478900120951178	0.1847895829401774
4	8.8891	78402	0.5351269023309574	0.5351270553064275	0.1431218721912137	0.14312134364974524
5	8.5466	75381	0.5145082835677133	0.5145074431271373	0.10511656809329878	0.1051141724853746
6	8.368	73806	0.5037565016374494	0.5037573970555111	0.08529832776661968	0.08529911304019626
7	8.1642	72008	0.4914876709689847	0.49148528096866445	0.06268378477346606	0.06267849279738315
8	7.9872	70447	0.48083220959352724	0.48083079086211955	0.043043087473229755	0.043039567213939735
9	7.787000000000001	68681	0.46878010017337707	0.46877708840974397	0.02082801628957272	0.020821538655092155
10	7.5993	67026	0.4574804950876517	0.4574810082519401	0.0	0.0
11	7.2655	64082	0.43738561934116743	0.437386953880596	-0.037039913891632185	-0.037038434924828584
12	7.5129	66264	0.45227918512810633	0.4522800335810963	-0.009587323427912011	-0.009586714474429138
13	7.3078	64455	0.4399320940088615	0.4399328378074001	-0.032346120130050275	-0.032345725608605394
14	7.2313	63780	0.4353267674821807	0.4353256752052747	-0.04083489608184737	-0.040837893942253255
15	7.1237	62831	0.4288492101714506	0.4288483458579902	-0.05277466461012661	-0.05277725356985595
16	7.2215	63694	0.4347368040839915	0.43473868856263354	-0.041922347118809634	-0.041919859092910614
17	7.3192	64555	0.4406183779618571	0.44061538041512244	-0.031081126066645214	-0.03108762659621312
18	7.2273	63745	0.4350859660951647	0.4350867852925719	-0.041278753647954455	-0.041278228596590555
