# Supplementary material for: Spatial control of the APC/C ensures the rapid degradation of cyclin B1
Source: EMBO J. 2024 Aug 14;43(19):4324–55. doi: 10.1038/s44318-024-00194-2 (PMC11445581; doi:10.1038/s44318-024-00194-2)
Supplement: Supplementary file 10 — Source data Fig. 6 [file 44318_2024_194_MOESM10_ESM.zip › Figure 6/Fig 6D/RawData_LeftPanel/C2_Analyzed_-220617_Max - 220617 - Position 5.Project Maximum Z.crop.txt]

Frame	Mean	RID	Norm_Mean	Norm_RID	Scal_Mean	Scal_RID
-32	20.2656	178743	0.993036941938582	0.9930387341940932	0.9897780815019962	0.9897806885189746
-31	20.4098	180014	1.0001029023358832	1.0001000022222717	1.000151062834946	1.000146805751523
-30	20.4022	179947	0.9997304938822112	0.9997277717282607	0.9996043592418086	0.9996003621208538
-29	20.3745	179703	0.9983731630708018	0.9983721860485788	0.9976117685141893	0.9976103286002072
-28	20.3022	179065	0.9948303826496862	0.9948276628369519	0.9924108909110528	0.9924068802962214
-27	20.1586	177799	0.9877938229197804	0.987794173203849	0.9820810703880877	0.982081542439096
-26	19.9375	175849	0.9769596769846677	0.976960599124425	0.9661763119087869	0.9661775860240924
-25	20.4077	179996	1.0	1.0	1.0	1.0
-24	20.6637	182254	1.012544284755264	1.0125447232160714	1.0184152789267344	1.0184159659410656
-23	20.6054	181740	1.009687519906702	1.0096891042023155	1.014221486889904	1.0142238461475723
-22	20.4432	180309	1.0017395394875466	1.001738927531723	1.0025536812574185	1.0025527889014851
-21	20.572	181445	1.0080508827550385	1.0080501788928642	1.0118188684674316	1.0118178629976102
-20	19.9781	176207	0.9789491221450728	0.9789495322118269	0.9690968600510739	0.9690973893043854
-19	20.6743	182347	1.0130636965459117	1.0130614013644748	1.0191777865697946	1.019174462323935
-18	20.7262	182805	1.015606854275592	1.0156059023533857	1.0229111966334568	1.0229098531126897
-17	20.3613	179587	0.9977263483881085	0.9977277272828285	0.9966622306945295	0.9966642470903916
-16	20.1465	177692	0.9872009094606449	0.9871997155492345	0.9812106607200662	0.9812088638050419
-15	19.8621	175184	0.9732649931153439	0.9732660725793907	0.9607524367873973	0.960753929092822
-14	19.5862	172750	0.9597455862248074	0.9597435498566634	0.9409056576628424	0.9409025291368638
-13	18.7666	165521	0.9195842745630327	0.9195815462565835	0.8819479912239687	0.881943708150166
-12	18.1638	160205	0.890046404053372	0.8900475566123691	0.8385857641261735	0.8385870762003409
-11	17.3937	153412	0.8523106474516972	0.8523078290628681	0.783188864511024	0.7831842167505363
-10	16.4964	145498	0.8083419493622507	0.8083401853374519	0.7186418731791535	0.7186386213308757
-9	15.966	140820	0.7823517593849381	0.7823507189048645	0.6804877171528253	0.6804854376850364
-8	15.1251	133403	0.7411467240306355	0.7411442476499478	0.6199978419595008	0.6199933121824306
-7	14.3478	126548	0.7030581594202189	0.7030600680015111	0.564083012624537	0.5640847884773796
-6	13.6298	120215	0.6678753607706895	0.6678759527989511	0.5124339100097112	0.5124336315664989
-5	12.8967	113749	0.6319526453250489	0.6319529322873841	0.4596985936769413	0.4596977432693641
-4	12.2007	107610	0.597847871146675	0.5978466188137515	0.40963205409488185	0.4096288261248991
-3	11.395999999999999	100513	0.5584166760585465	0.5584179648436632	0.3517462144372909	0.35174658064937075
-2	10.59	93404	0.5189217795243952	0.5189226427253939	0.29376685969140026	0.2937664646728271
-1	10.0734	88847	0.49360780489717115	0.4936054134536323	0.2566054022947164	0.25660014191222646
0	9.4054	82956	0.46087506186390437	0.4608769083757417	0.20855303384526855	0.20855388178874654
1	8.7819	77456	0.4303228683291111	0.43032067379275096	0.1637017588030069	0.1636965688233519
2	8.2161	72466	0.4025980389754848	0.4025978355074557	0.12300111498759135	0.12299875215111206
3	7.9399	70030	0.38906393175125076	0.3890642014266984	0.10313275545804411	0.10313104044498454
4	7.7279	68160	0.3786756959382978	0.3786750816684815	0.0878826025968421	0.08787955403675038
5	7.3642	64952	0.3608539913856045	0.3608524633880753	0.06171995827788373	0.061715506765298384
6	7.2018	63520	0.3528962107439839	0.3528967310384675	0.05003776570873652	0.050036293644126546
7	6.9892	61645	0.3424785742636358	0.34247983288517525	0.034744452037549944	0.03474402786046929
8	6.7791	59792	0.3321834405641008	0.3321851596702149	0.01963097507463223	0.01963119132867361
9	6.7505	59539	0.3307820087515987	0.3307795728793973	0.01757364313203611	0.017567754932265457
10	6.5062	57385	0.31881103701054014	0.3188126402808951	0.0	0.0
11	6.4618	56993	0.31663538762329907	0.31663481410698013	-0.0031938999388554873	-0.003197103033169944
12	6.5195	57502	0.319462751804466	0.31946265472566054	0.0009567312879905112	0.0009542373849002129
13	6.5478	57752	0.32084948328327056	0.32085157447943286	0.0029924828255943506	0.002993206156054514
14	6.609	58291	0.32384835135757584	0.32384608546856597	0.00739488544401685	0.007389222826663187
15	6.5856	58085	0.322701725329165	0.3227016155914576	0.005711613854620047	0.005709112559232043
16	6.5183	57491	0.3194039504696757	0.3194015422564946	0.0008704096680214525	0.0008645227589694236
17	6.437	56774	0.3154201600376329	0.31541812040267564	-0.004977880084882889	-0.004983239676701111
18	6.5033	57359	0.31866893378479694	0.3186681926265028	-0.00020861058159187562	-0.0002120527522000473
19	6.4308	56720	0.31511635314121633	0.3151181137358608	-0.005423875121389788	-0.005423656931270441
