# Supplementary material for: Spatial control of the APC/C ensures the rapid degradation of cyclin B1
Source: EMBO J. 2024 Aug 14;43(19):4324–55. doi: 10.1038/s44318-024-00194-2 (PMC11445581; doi:10.1038/s44318-024-00194-2)
Supplement: Supplementary file 10 — Source data Fig. 6 [file 44318_2024_194_MOESM10_ESM.zip › Figure 6/Fig 6D/RawData_MiddlePanel/C1-220615_SUM - 220614_4816 - 27.Project Sum Z.crop.txt]

	Plot Values	Distance
1	6445.646	0.000
2	6421.715	0.103
3	6461.378	0.206
4	6483.547	0.310
5	6409.047	0.413
6	6347.212	0.516
7	6344.529	0.619
8	6428.335	0.722
9	6439.131	0.825
10	6386.315	0.929
11	6363.398	1.032
12	6366.958	1.135
13	6342.294	1.238
14	6348.611	1.341
15	6352.296	1.444
16	6279.738	1.548
17	6317.582	1.651
18	6269.226	1.754
19	6238.188	1.857
20	6220.838	1.960
21	6206.878	2.063
22	6205.017	2.167
23	6206.192	2.270
24	6164.728	2.373
25	6136.942	2.476
26	6137.035	2.579
27	6127.290	2.683
28	6071.883	2.786
29	6128.264	2.889
30	6148.712	2.992
31	6089.370	3.095
32	6114.327	3.198
33	6156.831	3.302
34	6125.681	3.405
35	6130.826	3.508
36	6138.028	3.611
37	6121.375	3.714
38	6170.421	3.817
39	6172.153	3.921
40	6183.869	4.024
41	6218.890	4.127
42	6190.702	4.230
43	6200.678	4.333
44	6209.682	4.437
45	6165.275	4.540
46	6169.574	4.643
47	6184.651	4.746
48	6143.185	4.849
49	6230.899	4.952
50	6197.157	5.056
51	6144.019	5.159
52	6172.950	5.262
53	6117.395	5.365
54	6162.730	5.468
55	6183.440	5.571
56	6214.312	5.675
57	6189.446	5.778
58	6169.724	5.881
59	6231.704	5.984
60	6198.588	6.087
61	6241.753	6.190
62	6217.470	6.294
63	6230.124	6.397
64	6246.824	6.500
65	6269.276	6.603
66	6230.042	6.706
67	6230.188	6.810
68	6261.647	6.913
69	6218.818	7.016
70	6285.151	7.119
71	6275.720	7.222
72	6299.865	7.325
73	6318.726	7.429
74	6347.247	7.532
75	6336.091	7.635
76	6278.534	7.738
77	6251.142	7.841
78	6273.480	7.944
79	6287.728	8.048
80	6339.404	8.151
81	6290.362	8.254
82	6320.783	8.357
83	6269.955	8.460
84	6267.900	8.563
85	6281.167	8.667
86	6288.020	8.770
87	6299.197	8.873
88	6266.355	8.976
89	6296.584	9.079
90	6283.902	9.183
91	6263.213	9.286
92	6262.279	9.389
93	6219.135	9.492
94	6168.317	9.595
95	6214.342	9.698
96	6153.243	9.802
97	6137.372	9.905
98	6206.851	10.008
99	6177.024	10.111
100	6191.209	10.214
101	6210.335	10.317
102	6160.695	10.421
103	6161.362	10.524
104	6245.904	10.627
105	6184.082	10.730
106	6165.775	10.833
107	6181.167	10.937
108	6209.652	11.040
109	6188.354	11.143
110	6173.243	11.246
111	6204.086	11.349
112	6179.757	11.452
113	6219.218	11.556
114	6230.094	11.659
115	6239.818	11.762
116	6227.134	11.865
117	6218.195	11.968
118	6222.983	12.071
119	6271.433	12.175
120	6260.108	12.278
121	6242.340	12.381
122	6270.488	12.484
123	6229.359	12.587
124	6283.004	12.690
125	6264.939	12.794
126	6303.632	12.897
127	6311.536	13.000
128	6292.966	13.103
129	6293.445	13.206
130	6326.119	13.310
131	6315.938	13.413
132	6259.513	13.516
133	6310.913	13.619
134	6302.399	13.722
