# Supplementary material for: Spatial control of the APC/C ensures the rapid degradation of cyclin B1
Source: EMBO J. 2024 Aug 14;43(19):4324–55. doi: 10.1038/s44318-024-00194-2 (PMC11445581; doi:10.1038/s44318-024-00194-2)
Supplement: Supplementary file 10 — Source data Fig. 6 [file 44318_2024_194_MOESM10_ESM.zip › Figure 6/Fig 6D/RawData_MiddlePanel/C1-220614_SUM - 220614_4816 - 4.Project Sum Z.crop.txt]

	Plot Values	Distance
1	6253.740	0.000
2	6300.642	0.103
3	6252.340	0.206
4	6224.978	0.310
5	6260.906	0.413
6	6179.771	0.516
7	6190.604	0.619
8	6173.393	0.722
9	6158.408	0.825
10	6116.050	0.929
11	6082.696	1.032
12	6100.048	1.135
13	6094.318	1.238
14	6102.532	1.341
15	6091.679	1.444
16	6038.804	1.548
17	5973.901	1.651
18	6006.655	1.754
19	6037.066	1.857
20	6052.039	1.960
21	5998.053	2.063
22	5995.842	2.167
23	6002.303	2.270
24	5999.910	2.373
25	6025.433	2.476
26	5983.795	2.579
27	6008.482	2.683
28	5988.829	2.786
29	5959.028	2.889
30	5988.446	2.992
31	5986.900	3.095
32	5985.073	3.198
33	6027.205	3.302
34	6026.417	3.405
35	6025.857	3.508
36	6040.213	3.611
37	6042.439	3.714
38	6037.890	3.817
39	6086.340	3.921
40	6025.697	4.024
41	6041.172	4.127
42	6039.873	4.230
43	6071.930	4.333
44	6103.175	4.437
45	6085.838	4.540
46	6064.720	4.643
47	6072.365	4.746
48	6089.007	4.849
49	6069.712	4.952
50	6071.247	5.056
51	6087.466	5.159
52	6096.604	5.262
53	6127.798	5.365
54	6139.027	5.468
55	6153.381	5.571
56	6126.151	5.675
57	6143.970	5.778
58	6111.216	5.881
59	6157.625	5.984
60	6205.660	6.087
61	6152.798	6.190
62	6164.606	6.294
63	6206.672	6.397
64	6181.185	6.500
65	6129.391	6.603
66	6088.711	6.706
67	6040.621	6.810
68	6048.837	6.913
69	5988.713	7.016
70	5970.973	7.119
71	6004.085	7.222
72	5978.734	7.325
73	5994.844	7.429
74	5933.634	7.532
75	5902.642	7.635
76	5940.636	7.738
77	5910.607	7.841
78	5934.098	7.944
79	5928.608	8.048
80	5974.462	8.151
81	5965.589	8.254
82	5926.591	8.357
83	5932.536	8.460
84	5956.985	8.563
85	5960.454	8.667
86	5915.029	8.770
87	5879.389	8.873
88	5931.127	8.976
89	5933.688	9.079
90	5931.274	9.183
91	5878.595	9.286
92	5905.371	9.389
93	5927.735	9.492
94	5914.201	9.595
95	5901.495	9.698
96	5931.289	9.802
97	5857.068	9.905
98	5893.052	10.008
99	5908.347	10.111
100	5945.998	10.214
101	5948.645	10.317
102	6001.308	10.421
103	5999.376	10.524
104	5943.969	10.627
105	6009.060	10.730
106	6018.974	10.833
107	6043.611	10.937
108	6045.187	11.040
109	6113.902	11.143
110	6139.834	11.246
111	6157.215	11.349
112	6068.389	11.452
113	6113.767	11.556
114	6130.544	11.659
115	6131.938	11.762
116	6143.074	11.865
117	6105.537	11.968
