# Supplementary material for: Spatial control of the APC/C ensures the rapid degradation of cyclin B1
Source: EMBO J. 2024 Aug 14;43(19):4324–55. doi: 10.1038/s44318-024-00194-2 (PMC11445581; doi:10.1038/s44318-024-00194-2)
Supplement: Supplementary file 10 — Source data Fig. 6 [file 44318_2024_194_MOESM10_ESM.zip › Figure 6/Fig 6D/RawData_MiddlePanel/C1-220614_SUM - 220614_4816 - 23.Project Sum Z.crop.txt]

	Plot Values	Distance
1	6136.395	0.000
2	6125.413	0.103
3	6174.704	0.206
4	6178.885	0.310
5	6095.605	0.413
6	6088.501	0.516
7	6111.906	0.619
8	6145.545	0.722
9	6071.320	0.825
10	6082.908	0.929
11	6016.553	1.032
12	6054.209	1.135
13	6032.877	1.238
14	6006.021	1.341
15	5978.739	1.444
16	5972.808	1.548
17	6000.319	1.651
18	5964.457	1.754
19	5982.298	1.857
20	5959.392	1.960
21	5971.185	2.063
22	5938.593	2.167
23	5931.479	2.270
24	5967.590	2.373
25	5957.676	2.476
26	5975.787	2.579
27	5961.563	2.683
28	5989.574	2.786
29	5955.920	2.889
30	5949.426	2.992
31	5949.469	3.095
32	5957.286	3.198
33	5986.751	3.302
34	5982.178	3.405
35	5987.263	3.508
36	5999.325	3.611
37	6005.877	3.714
38	5972.011	3.817
39	5986.389	3.921
40	5968.953	4.024
41	5972.997	4.127
42	5951.427	4.230
43	5945.911	4.333
44	5931.971	4.437
45	5950.560	4.540
46	5924.759	4.643
47	5919.250	4.746
48	5906.347	4.849
49	5896.960	4.952
50	5908.929	5.056
51	5908.800	5.159
52	5890.413	5.262
53	5885.665	5.365
54	5866.624	5.468
55	5882.406	5.571
56	5917.956	5.675
57	5866.825	5.778
58	5894.512	5.881
59	5888.646	5.984
60	5885.095	6.087
61	5885.079	6.190
62	5889.483	6.294
63	5850.340	6.397
64	5836.973	6.500
65	5851.796	6.603
66	5831.195	6.706
67	5844.541	6.810
68	5879.801	6.913
69	5894.380	7.016
70	5858.997	7.119
71	5852.145	7.222
72	5888.277	7.325
73	5879.443	7.429
74	5905.620	7.532
75	5926.457	7.635
76	5949.564	7.738
77	5957.640	7.841
78	5984.153	7.944
79	5975.426	8.048
80	5956.688	8.151
81	6000.860	8.254
82	6008.559	8.357
83	6008.254	8.460
84	6021.807	8.563
85	6056.968	8.667
86	6046.109	8.770
87	6040.470	8.873
88	6020.752	8.976
89	6034.368	9.079
90	6034.248	9.183
91	6026.907	9.286
92	6074.883	9.389
93	6052.229	9.492
94	6067.259	9.595
95	6073.705	9.698
96	6076.128	9.802
97	6064.542	9.905
98	6052.037	10.008
