# Supplementary material for: Spatial control of the APC/C ensures the rapid degradation of cyclin B1
Source: EMBO J. 2024 Aug 14;43(19):4324–55. doi: 10.1038/s44318-024-00194-2 (PMC11445581; doi:10.1038/s44318-024-00194-2)
Supplement: Supplementary file 10 — Source data Fig. 6 [file 44318_2024_194_MOESM10_ESM.zip › Figure 6/Fig 6D/RawData_MiddlePanel/C2-220615_SUM - 220614_4816 - 8.Project Sum Z.crop.txt]

	Plot Values	Distance
1	6485.263	0.000
2	6493.595	0.103
3	6521.408	0.206
4	6451.739	0.310
5	6434.513	0.413
6	6439.063	0.516
7	6460.946	0.619
8	6447.686	0.722
9	6426.769	0.825
10	6394.219	0.929
11	6408.402	1.032
12	6342.990	1.135
13	6349.704	1.238
14	6399.183	1.341
15	6370.070	1.444
16	6385.030	1.548
17	6338.734	1.651
18	6331.219	1.754
19	6345.068	1.857
20	6389.210	1.960
21	6341.668	2.063
22	6340.775	2.167
23	6336.458	2.270
24	6297.526	2.373
25	6321.395	2.476
26	6310.573	2.579
27	6340.225	2.683
28	6362.856	2.786
29	6361.592	2.889
30	6370.150	2.992
31	6365.955	3.095
32	6395.272	3.198
33	6345.187	3.302
34	6354.783	3.405
35	6395.754	3.508
36	6326.331	3.611
37	6342.444	3.714
38	6373.600	3.817
39	6436.290	3.921
40	6382.571	4.024
41	6362.994	4.127
42	6376.851	4.230
43	6339.641	4.333
44	6295.864	4.437
45	6343.025	4.540
46	6294.188	4.643
47	6316.050	4.746
48	6296.983	4.849
49	6272.317	4.952
50	6298.875	5.056
51	6281.697	5.159
52	6296.140	5.262
53	6304.348	5.365
54	6332.464	5.468
55	6256.222	5.571
56	6297.664	5.675
57	6310.139	5.778
58	6259.625	5.881
59	6273.122	5.984
60	6280.263	6.087
61	6255.160	6.190
62	6285.557	6.294
63	6302.566	6.397
64	6301.886	6.500
65	6305.188	6.603
66	6270.266	6.706
67	6280.848	6.810
68	6248.193	6.913
69	6242.306	7.016
70	6308.918	7.119
71	6279.548	7.222
72	6345.264	7.325
73	6374.551	7.429
74	6344.800	7.532
75	6318.177	7.635
76	6247.932	7.738
77	6268.795	7.841
78	6266.559	7.944
79	6290.511	8.048
80	6295.571	8.151
81	6300.517	8.254
82	6274.862	8.357
83	6329.684	8.460
84	6338.725	8.563
85	6290.050	8.667
86	6294.710	8.770
87	6291.123	8.873
88	6251.356	8.976
89	6296.624	9.079
90	6350.249	9.183
91	6287.268	9.286
92	6258.656	9.389
93	6314.558	9.492
94	6253.486	9.595
95	6302.521	9.698
96	6305.080	9.802
97	6307.152	9.905
98	6301.567	10.008
99	6306.187	10.111
100	6287.587	10.214
101	6330.762	10.317
102	6341.794	10.421
103	6366.077	10.524
104	6278.207	10.627
105	6298.271	10.730
106	6350.935	10.833
107	6357.163	10.937
108	6399.356	11.040
109	6356.990	11.143
110	6334.985	11.246
111	6333.736	11.349
112	6359.061	11.452
113	6392.865	11.556
114	6367.476	11.659
115	6387.765	11.762
116	6402.402	11.865
117	6352.458	11.968
118	6318.873	12.071
119	6405.462	12.175
