# Supplementary material for: Spatial control of the APC/C ensures the rapid degradation of cyclin B1
Source: EMBO J. 2024 Aug 14;43(19):4324–55. doi: 10.1038/s44318-024-00194-2 (PMC11445581; doi:10.1038/s44318-024-00194-2)
Supplement: Supplementary file 10 — Source data Fig. 6 [file 44318_2024_194_MOESM10_ESM.zip › Figure 6/Fig 6D/RawData_MiddlePanel/C1-220614_SUM - 220614_4816.Project Sum Z.crop.txt]

	Plot Values	Distance
1	5922.013	0.000
2	5941.431	0.103
3	5974.718	0.206
4	5974.028	0.310
5	5991.623	0.413
6	5954.647	0.516
7	5938.016	0.619
8	5951.581	0.722
9	5930.377	0.825
10	5905.801	0.929
11	5906.524	1.032
12	5900.611	1.135
13	5925.742	1.238
14	5864.330	1.341
15	5879.095	1.444
16	5862.665	1.548
17	5874.005	1.651
18	5890.646	1.754
19	5885.081	1.857
20	5856.922	1.960
21	5877.406	2.063
22	5876.775	2.167
23	5823.484	2.270
24	5796.485	2.373
25	5799.501	2.476
26	5739.440	2.579
27	5761.301	2.683
28	5763.928	2.786
29	5744.513	2.889
30	5745.682	2.992
31	5746.579	3.095
32	5737.721	3.198
33	5715.760	3.302
34	5714.718	3.405
35	5739.198	3.508
36	5756.508	3.611
37	5758.925	3.714
38	5789.739	3.817
39	5791.524	3.921
40	5805.222	4.024
41	5814.396	4.127
42	5815.917	4.230
43	5833.250	4.333
44	5856.672	4.437
45	5838.125	4.540
46	5841.779	4.643
47	5892.020	4.746
48	5913.773	4.849
49	5908.583	4.952
50	5923.163	5.056
51	5882.730	5.159
52	5903.226	5.262
53	5876.027	5.365
54	5888.760	5.468
55	5923.284	5.571
56	5929.288	5.675
57	5896.119	5.778
58	5890.867	5.881
59	5903.396	5.984
60	5891.190	6.087
61	5839.499	6.190
62	5845.601	6.294
63	5820.377	6.397
64	5874.214	6.500
65	5811.600	6.603
66	5794.963	6.706
67	5816.704	6.810
68	5815.621	6.913
69	5801.920	7.016
70	5792.341	7.119
71	5774.862	7.222
72	5748.594	7.325
73	5819.415	7.429
74	5838.906	7.532
75	5829.340	7.635
76	5813.671	7.738
77	5809.471	7.841
78	5834.007	7.944
79	5825.808	8.048
80	5820.423	8.151
81	5800.627	8.254
82	5768.914	8.357
83	5829.374	8.460
84	5817.416	8.563
85	5845.136	8.667
86	5817.463	8.770
87	5793.872	8.873
88	5795.428	8.976
89	5799.268	9.079
90	5791.039	9.183
91	5768.586	9.286
92	5790.109	9.389
93	5748.831	9.492
94	5780.729	9.595
95	5750.958	9.698
96	5747.502	9.802
97	5749.893	9.905
98	5743.319	10.008
99	5726.204	10.111
100	5778.698	10.214
101	5787.524	10.317
102	5765.784	10.421
103	5793.595	10.524
104	5832.682	10.627
105	5788.071	10.730
106	5793.214	10.833
107	5787.117	10.937
108	5816.805	11.040
109	5864.030	11.143
110	5869.276	11.246
111	5823.197	11.349
112	5853.181	11.452
113	5859.137	11.556
114	5822.996	11.659
115	5832.581	11.762
116	5858.305	11.865
117	5866.165	11.968
118	5902.986	12.071
119	5918.302	12.175
120	5873.095	12.278
121	5830.033	12.381
