# Supplementary material for: Spatial control of the APC/C ensures the rapid degradation of cyclin B1
Source: EMBO J. 2024 Aug 14;43(19):4324–55. doi: 10.1038/s44318-024-00194-2 (PMC11445581; doi:10.1038/s44318-024-00194-2)
Supplement: Supplementary file 10 — Source data Fig. 6 [file 44318_2024_194_MOESM10_ESM.zip › Figure 6/Fig 6D/RawData_MiddlePanel/C3-220615_SUM - 220614_4816 - 20.Project Sum Z.crop.txt]

	Plot Values	Distance
1	5117.401	0.000
2	5141.318	0.103
3	5140.892	0.206
4	5132.271	0.310
5	5123.026	0.413
6	5135.973	0.516
7	5135.202	0.619
8	5126.732	0.722
9	5126.889	0.825
10	5108.142	0.929
11	5130.441	1.032
12	5124.092	1.135
13	5119.839	1.238
14	5119.470	1.341
15	5113.464	1.444
16	5128.523	1.548
17	5124.829	1.651
18	5116.924	1.754
19	5136.401	1.857
20	5118.067	1.960
21	5122.996	2.063
22	5118.052	2.167
23	5120.588	2.270
24	5123.192	2.373
25	5134.124	2.476
26	5140.684	2.579
27	5114.662	2.683
28	5128.049	2.786
29	5134.226	2.889
30	5125.269	2.992
31	5141.784	3.095
32	5149.368	3.198
33	5125.107	3.302
34	5115.263	3.405
35	5102.261	3.508
36	5125.936	3.611
37	5105.611	3.714
38	5135.010	3.817
39	5130.984	3.921
40	5116.315	4.024
41	5113.965	4.127
42	5133.679	4.230
43	5122.127	4.333
44	5126.794	4.437
45	5125.683	4.540
46	5140.242	4.643
47	5149.760	4.746
48	5133.676	4.849
49	5155.515	4.952
50	5151.801	5.056
51	5125.557	5.159
52	5134.782	5.262
53	5161.227	5.365
54	5156.135	5.468
55	5162.013	5.571
56	5172.854	5.675
57	5165.756	5.778
58	5177.111	5.881
59	5168.736	5.984
60	5161.928	6.087
61	5167.015	6.190
62	5168.509	6.294
63	5173.432	6.397
64	5167.529	6.500
65	5183.839	6.603
66	5185.342	6.706
67	5171.017	6.810
68	5185.237	6.913
69	5173.898	7.016
70	5173.782	7.119
71	5173.384	7.222
72	5168.192	7.325
73	5184.186	7.429
74	5170.127	7.532
75	5171.086	7.635
76	5169.869	7.738
77	5155.055	7.841
78	5154.976	7.944
79	5149.664	8.048
80	5149.348	8.151
81	5158.018	8.254
82	5170.843	8.357
83	5193.262	8.460
84	5186.494	8.563
85	5168.221	8.667
86	5167.524	8.770
87	5156.667	8.873
88	5151.757	8.976
89	5161.241	9.079
90	5180.347	9.183
91	5170.152	9.286
92	5168.687	9.389
93	5162.837	9.492
94	5157.828	9.595
95	5144.167	9.698
96	5129.020	9.802
97	5130.163	9.905
98	5139.871	10.008
99	5120.625	10.111
100	5129.306	10.214
101	5114.740	10.317
102	5156.225	10.421
103	5139.994	10.524
104	5124.404	10.627
105	5138.704	10.730
106	5131.844	10.833
107	5148.944	10.937
108	5140.088	11.040
109	5146.180	11.143
110	5134.137	11.246
111	5138.360	11.349
112	5141.269	11.452
113	5126.216	11.556
114	5109.990	11.659
115	5118.619	11.762
116	5132.056	11.865
117	5127.390	11.968
118	5122.917	12.071
119	5143.504	12.175
120	5130.986	12.278
121	5137.325	12.381
122	5124.778	12.484
123	5133.575	12.587
124	5139.984	12.690
125	5128.424	12.794
126	5132.478	12.897
127	5137.349	13.000
128	5137.418	13.103
129	5122.618	13.206
130	5135.025	13.310
131	5132.228	13.413
132	5128.927	13.516
133	5139.444	13.619
134	5119.996	13.722
135	5127.562	13.825
136	5123.376	13.929
137	5122.083	14.032
