# Supplementary material for: Spatial control of the APC/C ensures the rapid degradation of cyclin B1
Source: EMBO J. 2024 Aug 14;43(19):4324–55. doi: 10.1038/s44318-024-00194-2 (PMC11445581; doi:10.1038/s44318-024-00194-2)
Supplement: Supplementary file 10 — Source data Fig. 6 [file 44318_2024_194_MOESM10_ESM.zip › Figure 6/Fig 6D/RawData_MiddlePanel/C2-220615_SUM - 220614_4816 - 2.Project Sum Z.crop.txt]

	Plot Values	Distance
1	6293.222	0.000
2	6375.412	0.103
3	6363.200	0.206
4	6368.916	0.310
5	6420.450	0.413
6	6355.957	0.516
7	6302.101	0.619
8	6319.596	0.722
9	6328.571	0.825
10	6338.375	0.929
11	6330.440	1.032
12	6316.101	1.135
13	6304.785	1.238
14	6368.477	1.341
15	6313.051	1.444
16	6279.809	1.548
17	6289.765	1.651
18	6298.789	1.754
19	6326.288	1.857
20	6316.930	1.960
21	6274.769	2.063
22	6294.604	2.167
23	6269.874	2.270
24	6256.027	2.373
25	6213.307	2.476
26	6186.259	2.579
27	6213.052	2.683
28	6184.662	2.786
29	6178.815	2.889
30	6228.489	2.992
31	6267.350	3.095
32	6238.326	3.198
33	6240.267	3.302
34	6263.553	3.405
35	6250.529	3.508
36	6259.030	3.611
37	6230.071	3.714
38	6256.452	3.817
39	6286.361	3.921
40	6311.965	4.024
41	6265.216	4.127
42	6260.592	4.230
43	6270.950	4.333
44	6267.177	4.437
45	6222.816	4.540
46	6258.096	4.643
47	6245.533	4.746
48	6284.098	4.849
49	6207.642	4.952
50	6212.188	5.056
51	6266.046	5.159
52	6252.176	5.262
53	6217.409	5.365
54	6214.293	5.468
55	6244.510	5.571
56	6195.252	5.675
57	6224.034	5.778
58	6181.874	5.881
59	6171.350	5.984
60	6175.710	6.087
61	6169.773	6.190
62	6138.189	6.294
63	6154.807	6.397
64	6217.751	6.500
65	6159.167	6.603
66	6195.766	6.706
67	6177.559	6.810
68	6206.273	6.913
69	6195.870	7.016
70	6163.708	7.119
71	6138.667	7.222
72	6201.654	7.325
73	6191.350	7.429
74	6194.025	7.532
75	6206.565	7.635
76	6209.495	7.738
77	6184.391	7.841
78	6230.032	7.944
79	6226.481	8.048
80	6240.948	8.151
81	6195.842	8.254
82	6192.458	8.357
83	6207.233	8.460
84	6207.039	8.563
85	6180.399	8.667
86	6198.244	8.770
87	6212.980	8.873
88	6196.433	8.976
89	6227.997	9.079
90	6166.257	9.183
91	6143.631	9.286
92	6183.084	9.389
93	6199.213	9.492
94	6213.342	9.595
95	6163.800	9.698
96	6139.283	9.802
97	6183.942	9.905
98	6201.374	10.008
99	6183.344	10.111
100	6185.003	10.214
101	6158.907	10.317
102	6180.705	10.421
103	6189.076	10.524
104	6141.929	10.627
105	6197.227	10.730
106	6190.871	10.833
107	6186.179	10.937
108	6184.096	11.040
109	6245.678	11.143
110	6277.887	11.246
111	6242.299	11.349
112	6226.844	11.452
113	6232.008	11.556
114	6257.669	11.659
115	6274.870	11.762
116	6284.549	11.865
117	6243.183	11.968
118	6256.261	12.071
119	6270.110	12.175
120	6235.859	12.278
121	6225.468	12.381
122	6263.658	12.484
123	6287.976	12.587
124	6250.440	12.690
125	6237.954	12.794
126	6247.983	12.897
