# Supplementary material for: Spatial control of the APC/C ensures the rapid degradation of cyclin B1
Source: EMBO J. 2024 Aug 14;43(19):4324–55. doi: 10.1038/s44318-024-00194-2 (PMC11445581; doi:10.1038/s44318-024-00194-2)
Supplement: Supplementary file 10 — Source data Fig. 6 [file 44318_2024_194_MOESM10_ESM.zip › Figure 6/Fig 6D/RawData_MiddlePanel/C3-220615_SUM - 220614_4816 - 5.Project Sum Z.crop.txt]

	Plot Values	Distance
1	5146.176	0.000
2	5138.480	0.103
3	5143.723	0.206
4	5139.542	0.310
5	5149.146	0.413
6	5150.986	0.516
7	5137.990	0.619
8	5140.950	0.722
9	5159.154	0.825
10	5135.981	0.929
11	5117.173	1.032
12	5123.466	1.135
13	5137.698	1.238
14	5139.346	1.341
15	5139.386	1.444
16	5156.003	1.548
17	5147.128	1.651
18	5133.754	1.754
19	5123.179	1.857
20	5126.494	1.960
21	5124.122	2.063
22	5139.055	2.167
23	5139.331	2.270
24	5136.642	2.373
25	5130.729	2.476
26	5139.761	2.579
27	5139.988	2.683
28	5133.621	2.786
29	5132.471	2.889
30	5138.029	2.992
31	5137.558	3.095
32	5125.130	3.198
33	5125.629	3.302
34	5142.704	3.405
35	5147.877	3.508
36	5140.324	3.611
37	5135.286	3.714
38	5133.788	3.817
39	5144.379	3.921
40	5161.576	4.024
41	5146.844	4.127
42	5143.481	4.230
43	5159.604	4.333
44	5166.438	4.437
45	5170.544	4.540
46	5187.075	4.643
47	5166.786	4.746
48	5162.481	4.849
49	5167.021	4.952
50	5145.468	5.056
51	5145.901	5.159
52	5149.208	5.262
53	5134.654	5.365
54	5151.662	5.468
55	5148.326	5.571
56	5164.759	5.675
57	5167.418	5.778
58	5161.194	5.881
59	5141.331	5.984
60	5146.397	6.087
61	5154.577	6.190
62	5148.213	6.294
63	5144.900	6.397
64	5131.823	6.500
65	5159.772	6.603
66	5159.187	6.706
67	5166.994	6.810
68	5154.705	6.913
69	5161.756	7.016
70	5139.819	7.119
71	5162.017	7.222
72	5149.054	7.325
73	5156.352	7.429
74	5163.692	7.532
75	5161.792	7.635
76	5152.721	7.738
77	5151.327	7.841
78	5160.610	7.944
79	5152.998	8.048
80	5146.156	8.151
81	5156.096	8.254
82	5147.883	8.357
83	5156.452	8.460
84	5143.766	8.563
85	5143.619	8.667
86	5151.199	8.770
87	5147.264	8.873
88	5150.386	8.976
89	5145.249	9.079
90	5130.649	9.183
91	5138.125	9.286
92	5133.825	9.389
93	5140.123	9.492
94	5143.643	9.595
95	5139.662	9.698
96	5139.672	9.802
97	5151.421	9.905
98	5146.823	10.008
99	5141.940	10.111
100	5147.959	10.214
101	5137.854	10.317
102	5132.776	10.421
103	5142.201	10.524
104	5162.190	10.627
105	5152.199	10.730
106	5149.453	10.833
107	5145.648	10.937
108	5156.561	11.040
109	5136.742	11.143
110	5144.332	11.246
111	5144.976	11.349
112	5139.915	11.452
113	5129.526	11.556
114	5131.782	11.659
115	5128.282	11.762
116	5147.965	11.865
117	5133.451	11.968
118	5138.604	12.071
119	5139.838	12.175
