# Supplementary material for: Spatial control of the APC/C ensures the rapid degradation of cyclin B1
Source: EMBO J. 2024 Aug 14;43(19):4324–55. doi: 10.1038/s44318-024-00194-2 (PMC11445581; doi:10.1038/s44318-024-00194-2)
Supplement: Supplementary file 10 — Source data Fig. 6 [file 44318_2024_194_MOESM10_ESM.zip › Figure 6/Fig 6D/RawData_MiddlePanel/C1-220614_SUM - 220614_4816 - 29.Project Sum Z.crop.txt]

	Plot Values	Distance
1	6045.717	0.000
2	6041.516	0.103
3	6090.118	0.206
4	6062.464	0.310
5	6067.412	0.413
6	6038.764	0.516
7	6088.526	0.619
8	6081.182	0.722
9	6094.528	0.825
10	6091.714	0.929
11	6044.530	1.032
12	5977.124	1.135
13	5961.889	1.238
14	5987.977	1.341
15	6017.507	1.444
16	5995.111	1.548
17	5949.228	1.651
18	5920.582	1.754
19	5926.952	1.857
20	5916.547	1.960
21	5915.350	2.063
22	5942.916	2.167
23	5912.758	2.270
24	5909.891	2.373
25	5948.545	2.476
26	5960.930	2.579
27	5923.947	2.683
28	5910.781	2.786
29	5905.973	2.889
30	5932.297	2.992
31	5954.699	3.095
32	5941.149	3.198
33	5898.381	3.302
34	5974.761	3.405
35	5992.660	3.508
36	5944.858	3.611
37	5960.714	3.714
38	5942.550	3.817
39	5906.748	3.921
40	6029.015	4.024
41	5988.066	4.127
42	5965.445	4.230
43	6009.514	4.333
44	5999.904	4.437
45	6029.675	4.540
46	5963.855	4.643
47	6028.220	4.746
48	6054.061	4.849
49	6005.658	4.952
50	5995.266	5.056
51	6001.514	5.159
52	6032.825	5.262
53	6046.634	5.365
54	5998.677	5.468
55	6033.438	5.571
56	6047.546	5.675
57	6054.057	5.778
58	6052.486	5.881
59	6061.348	5.984
60	6072.884	6.087
61	6072.625	6.190
62	6094.382	6.294
63	6121.796	6.397
64	6111.898	6.500
65	6073.385	6.603
66	6098.544	6.706
67	6107.523	6.810
68	6111.983	6.913
69	6110.499	7.016
70	6100.921	7.119
71	6057.200	7.222
72	6152.745	7.325
73	6125.732	7.429
74	6108.175	7.532
75	6071.667	7.635
76	6076.065	7.738
77	6094.139	7.841
78	6063.762	7.944
79	5981.372	8.048
80	5988.839	8.151
81	6012.379	8.254
82	6024.222	8.357
83	6048.351	8.460
84	6015.909	8.563
85	6010.159	8.667
86	5992.766	8.770
87	5994.021	8.873
88	6001.646	8.976
89	5978.200	9.079
90	5940.717	9.183
91	5963.796	9.286
92	5970.405	9.389
93	6001.294	9.492
94	5950.594	9.595
95	5965.429	9.698
96	5956.935	9.802
97	5988.772	9.905
98	5980.706	10.008
99	5952.747	10.111
100	5971.694	10.214
101	5958.649	10.317
102	5957.532	10.421
103	5982.256	10.524
104	6040.917	10.627
105	6028.380	10.730
106	6057.125	10.833
107	6021.806	10.937
108	6033.244	11.040
109	6009.001	11.143
110	6038.426	11.246
111	6037.111	11.349
112	6038.579	11.452
113	6042.957	11.556
114	6094.348	11.659
115	6073.350	11.762
116	6125.411	11.865
117	6151.732	11.968
118	6146.454	12.071
119	6159.952	12.175
120	6142.372	12.278
121	6161.836	12.381
122	6090.883	12.484
123	6100.609	12.587
