# Supplementary material for: Spatial control of the APC/C ensures the rapid degradation of cyclin B1
Source: EMBO J. 2024 Aug 14;43(19):4324–55. doi: 10.1038/s44318-024-00194-2 (PMC11445581; doi:10.1038/s44318-024-00194-2)
Supplement: Supplementary file 10 — Source data Fig. 6 [file 44318_2024_194_MOESM10_ESM.zip › Figure 6/Fig 6D/RawData_MiddlePanel/C1-220717_SUM - 220617_4816 - 4.Project Sum Z.crop.txt]

	Plot Values	Distance
1	6058.536	0.000
2	6091.234	0.103
3	6135.498	0.206
4	6065.324	0.310
5	6103.382	0.413
6	6060.888	0.516
7	6036.494	0.619
8	6055.162	0.722
9	6025.544	0.825
10	5984.535	0.929
11	5949.447	1.032
12	5951.664	1.135
13	5946.964	1.238
14	5969.767	1.341
15	5989.875	1.444
16	5939.579	1.548
17	5942.396	1.651
18	5942.121	1.754
19	5939.202	1.857
20	5932.783	1.960
21	5948.814	2.063
22	5943.059	2.167
23	5962.927	2.270
24	5929.491	2.373
25	5918.046	2.476
26	5991.103	2.579
27	6001.291	2.683
28	6052.638	2.786
29	5987.270	2.889
30	6035.272	2.992
31	6055.789	3.095
32	6019.682	3.198
33	6030.708	3.302
34	6054.243	3.405
35	6081.729	3.508
36	6047.419	3.611
37	6051.464	3.714
38	6062.940	3.817
39	6025.836	3.921
40	6062.286	4.024
41	6046.417	4.127
42	6026.460	4.230
43	6031.891	4.333
44	6029.518	4.437
45	6051.882	4.540
46	6051.747	4.643
47	6052.509	4.746
48	6068.924	4.849
49	6051.209	4.952
50	6043.917	5.056
51	6045.428	5.159
52	6056.307	5.262
53	6103.588	5.365
54	6100.903	5.468
55	6127.352	5.571
56	6119.866	5.675
57	6113.146	5.778
58	6129.578	5.881
59	6103.384	5.984
60	6089.492	6.087
61	6148.127	6.190
62	6055.265	6.294
63	6039.362	6.397
64	6093.995	6.500
65	6057.037	6.603
66	6075.133	6.706
67	6007.451	6.810
68	6002.025	6.913
69	6002.130	7.016
70	5984.824	7.119
71	5976.077	7.222
72	5952.201	7.325
73	5997.504	7.429
74	5967.553	7.532
75	5941.452	7.635
76	5956.856	7.738
77	5975.927	7.841
78	5965.442	7.944
79	5937.809	8.048
80	5924.022	8.151
81	5925.693	8.254
82	5915.099	8.357
83	5877.470	8.460
84	5889.622	8.563
85	5934.916	8.667
86	5944.438	8.770
87	5935.685	8.873
88	5921.891	8.976
89	5906.306	9.079
90	5912.542	9.183
91	5896.496	9.286
92	5941.181	9.389
93	5948.261	9.492
94	5886.793	9.595
95	5891.990	9.698
96	5942.438	9.802
97	5939.490	9.905
98	5962.493	10.008
99	5911.136	10.111
100	5911.350	10.214
101	5993.653	10.317
102	5973.667	10.421
103	5986.197	10.524
104	5968.249	10.627
105	5973.848	10.730
106	5976.309	10.833
107	5976.909	10.937
108	5953.819	11.040
109	6025.806	11.143
110	5979.332	11.246
111	5952.342	11.349
112	5964.430	11.452
113	6004.103	11.556
