# Supplementary material for: Spatial control of the APC/C ensures the rapid degradation of cyclin B1
Source: EMBO J. 2024 Aug 14;43(19):4324–55. doi: 10.1038/s44318-024-00194-2 (PMC11445581; doi:10.1038/s44318-024-00194-2)
Supplement: Supplementary file 10 — Source data Fig. 6 [file 44318_2024_194_MOESM10_ESM.zip › Figure 6/Fig 6D/RawData_MiddlePanel/C2-220613_SUM - 220613_4816 - 2.Project Sum Z.crop.txt]

	Plot Values	Distance
1	5341.729	0.000
2	5346.812	0.103
3	5334.092	0.206
4	5317.981	0.310
5	5368.436	0.413
6	5351.660	0.516
7	5338.263	0.619
8	5346.400	0.722
9	5354.486	0.825
10	5362.515	0.929
11	5343.591	1.032
12	5349.681	1.135
13	5311.668	1.238
14	5331.880	1.341
15	5342.805	1.444
16	5326.452	1.548
17	5326.836	1.651
18	5344.195	1.754
19	5319.158	1.857
20	5321.041	1.960
21	5296.057	2.063
22	5333.540	2.167
23	5324.626	2.270
24	5325.309	2.373
25	5333.053	2.476
26	5322.181	2.579
27	5297.441	2.683
28	5303.122	2.786
29	5341.894	2.889
30	5347.839	2.992
31	5328.661	3.095
32	5341.100	3.198
33	5338.321	3.302
34	5333.413	3.405
35	5340.676	3.508
36	5316.712	3.611
37	5320.775	3.714
38	5327.459	3.817
39	5318.954	3.921
40	5331.307	4.024
41	5322.410	4.127
42	5317.171	4.230
43	5321.232	4.333
44	5334.801	4.437
45	5338.572	4.540
46	5324.813	4.643
47	5328.159	4.746
48	5321.180	4.849
49	5348.968	4.952
50	5348.985	5.056
51	5339.149	5.159
52	5320.334	5.262
53	5348.822	5.365
54	5325.633	5.468
55	5308.914	5.571
56	5344.460	5.675
57	5363.965	5.778
58	5335.148	5.881
59	5336.806	5.984
60	5337.660	6.087
61	5315.139	6.190
62	5335.206	6.294
63	5311.388	6.397
64	5325.945	6.500
65	5331.630	6.603
66	5304.237	6.706
67	5315.422	6.810
68	5339.029	6.913
69	5333.604	7.016
70	5319.856	7.119
71	5330.806	7.222
72	5334.446	7.325
73	5320.931	7.429
74	5327.283	7.532
75	5327.850	7.635
76	5323.666	7.738
77	5355.028	7.841
78	5334.221	7.944
79	5321.206	8.048
80	5347.542	8.151
81	5332.159	8.254
82	5324.500	8.357
83	5349.541	8.460
84	5320.084	8.563
85	5345.105	8.667
86	5305.521	8.770
87	5331.076	8.873
88	5334.154	8.976
89	5322.352	9.079
90	5307.732	9.183
91	5338.310	9.286
92	5336.915	9.389
93	5338.619	9.492
94	5319.585	9.595
95	5315.128	9.698
96	5321.389	9.802
97	5337.173	9.905
98	5316.866	10.008
99	5311.523	10.111
100	5326.359	10.214
101	5313.311	10.317
102	5322.913	10.421
103	5347.237	10.524
104	5350.521	10.627
105	5334.407	10.730
106	5358.037	10.833
107	5336.842	10.937
108	5333.746	11.040
109	5326.641	11.143
110	5305.331	11.246
111	5317.940	11.349
112	5355.272	11.452
113	5356.010	11.556
114	5333.046	11.659
115	5335.511	11.762
116	5355.576	11.865
117	5357.263	11.968
118	5359.708	12.071
119	5355.544	12.175
120	5358.157	12.278
121	5363.917	12.381
122	5365.937	12.484
123	5370.136	12.587
124	5372.273	12.690
125	5389.877	12.794
126	5367.573	12.897
127	5377.019	13.000
128	5343.252	13.103
129	5321.069	13.206
