# Supplementary material for: Spatial control of the APC/C ensures the rapid degradation of cyclin B1
Source: EMBO J. 2024 Aug 14;43(19):4324–55. doi: 10.1038/s44318-024-00194-2 (PMC11445581; doi:10.1038/s44318-024-00194-2)
Supplement: Supplementary file 10 — Source data Fig. 6 [file 44318_2024_194_MOESM10_ESM.zip › Figure 6/Fig 6D/RawData_MiddlePanel/C3-220614_SUM - 220614_4816 - 24.Project Sum Z.crop.txt]

	Plot Values	Distance
1	5165.500	0.000
2	5136.400	0.103
3	5134.925	0.206
4	5143.479	0.310
5	5140.558	0.413
6	5117.346	0.516
7	5140.915	0.619
8	5148.610	0.722
9	5150.088	0.825
10	5134.923	0.929
11	5117.993	1.032
12	5132.397	1.135
13	5138.311	1.238
14	5129.019	1.341
15	5151.674	1.444
16	5130.477	1.548
17	5136.017	1.651
18	5149.012	1.754
19	5140.424	1.857
20	5134.520	1.960
21	5137.346	2.063
22	5142.902	2.167
23	5146.886	2.270
24	5113.194	2.373
25	5131.681	2.476
26	5122.195	2.579
27	5111.390	2.683
28	5122.671	2.786
29	5118.229	2.889
30	5103.981	2.992
31	5111.403	3.095
32	5115.963	3.198
33	5105.909	3.302
34	5114.968	3.405
35	5132.690	3.508
36	5131.992	3.611
37	5114.804	3.714
38	5128.424	3.817
39	5128.863	3.921
40	5134.842	4.024
41	5117.052	4.127
42	5132.128	4.230
43	5143.833	4.333
44	5125.230	4.437
45	5144.441	4.540
46	5135.042	4.643
47	5146.449	4.746
48	5154.179	4.849
49	5160.984	4.952
50	5151.798	5.056
51	5135.829	5.159
52	5117.510	5.262
53	5137.631	5.365
54	5143.501	5.468
55	5156.050	5.571
56	5164.311	5.675
57	5172.463	5.778
58	5175.510	5.881
59	5164.911	5.984
60	5167.690	6.087
61	5168.403	6.190
62	5159.961	6.294
63	5164.625	6.397
64	5167.128	6.500
65	5187.822	6.603
66	5185.650	6.706
67	5161.485	6.810
68	5164.453	6.913
69	5160.965	7.016
70	5157.668	7.119
71	5152.691	7.222
72	5166.865	7.325
73	5153.257	7.429
74	5166.157	7.532
75	5159.584	7.635
76	5163.648	7.738
77	5164.634	7.841
78	5160.195	7.944
79	5148.842	8.048
80	5144.689	8.151
81	5142.027	8.254
82	5125.091	8.357
83	5146.442	8.460
84	5137.517	8.563
85	5132.943	8.667
86	5122.012	8.770
87	5140.929	8.873
88	5135.905	8.976
89	5150.669	9.079
90	5141.629	9.183
91	5151.925	9.286
92	5156.817	9.389
93	5135.646	9.492
94	5139.647	9.595
95	5133.723	9.698
96	5132.979	9.802
97	5131.496	9.905
98	5142.669	10.008
99	5145.250	10.111
100	5129.117	10.214
101	5151.612	10.317
102	5140.405	10.421
103	5140.944	10.524
104	5142.491	10.627
105	5129.188	10.730
106	5123.980	10.833
107	5114.777	10.937
108	5123.230	11.040
109	5144.113	11.143
110	5135.434	11.246
111	5123.576	11.349
