# Supplementary material for: Spatial control of the APC/C ensures the rapid degradation of cyclin B1
Source: EMBO J. 2024 Aug 14;43(19):4324–55. doi: 10.1038/s44318-024-00194-2 (PMC11445581; doi:10.1038/s44318-024-00194-2)
Supplement: Supplementary file 10 — Source data Fig. 6 [file 44318_2024_194_MOESM10_ESM.zip › Figure 6/Fig 6D/RawData_MiddlePanel/C3-220614_SUM - 220614_4816 - 15.Project Sum Z.crop.txt]

	Plot Values	Distance
1	5131.047	0.000
2	5143.109	0.103
3	5120.989	0.206
4	5131.109	0.310
5	5136.833	0.413
6	5123.972	0.516
7	5125.707	0.619
8	5121.522	0.722
9	5120.053	0.825
10	5135.438	0.929
11	5129.591	1.032
12	5125.662	1.135
13	5133.234	1.238
14	5134.776	1.341
15	5129.532	1.444
16	5127.910	1.548
17	5141.051	1.651
18	5121.138	1.754
19	5124.951	1.857
20	5120.597	1.960
21	5121.149	2.063
22	5135.626	2.167
23	5120.277	2.270
24	5139.839	2.373
25	5138.265	2.476
26	5136.102	2.579
27	5138.514	2.683
28	5136.575	2.786
29	5127.911	2.889
30	5123.071	2.992
31	5132.392	3.095
32	5139.029	3.198
33	5140.809	3.302
34	5135.878	3.405
35	5132.156	3.508
36	5135.456	3.611
37	5125.736	3.714
38	5106.414	3.817
39	5114.296	3.921
40	5108.271	4.024
41	5116.185	4.127
42	5123.776	4.230
43	5128.120	4.333
44	5117.492	4.437
45	5128.702	4.540
46	5140.876	4.643
47	5131.116	4.746
48	5116.893	4.849
49	5133.745	4.952
50	5130.174	5.056
51	5129.426	5.159
52	5133.014	5.262
53	5113.625	5.365
54	5121.953	5.468
55	5108.875	5.571
56	5138.547	5.675
57	5142.777	5.778
58	5125.129	5.881
59	5133.514	5.984
60	5129.479	6.087
61	5136.659	6.190
62	5165.550	6.294
63	5140.616	6.397
64	5131.440	6.500
65	5137.742	6.603
66	5132.176	6.706
67	5134.135	6.810
68	5135.188	6.913
69	5127.353	7.016
70	5130.222	7.119
71	5151.614	7.222
72	5145.238	7.325
73	5131.304	7.429
74	5136.866	7.532
75	5140.582	7.635
76	5133.282	7.738
77	5132.036	7.841
78	5122.626	7.944
79	5132.078	8.048
80	5127.592	8.151
81	5116.232	8.254
82	5123.365	8.357
83	5125.332	8.460
84	5132.321	8.563
85	5122.263	8.667
86	5134.511	8.770
87	5108.943	8.873
88	5131.057	8.976
89	5127.597	9.079
90	5130.872	9.183
91	5138.131	9.286
92	5133.975	9.389
93	5123.326	9.492
94	5110.781	9.595
95	5126.040	9.698
96	5135.022	9.802
97	5125.054	9.905
98	5130.798	10.008
99	5135.602	10.111
100	5139.622	10.214
101	5115.515	10.317
102	5110.738	10.421
103	5128.245	10.524
104	5130.744	10.627
105	5122.105	10.730
106	5111.192	10.833
107	5131.962	10.937
108	5136.227	11.040
109	5129.527	11.143
110	5141.319	11.246
111	5124.832	11.349
112	5130.573	11.452
113	5128.211	11.556
114	5114.985	11.659
115	5109.527	11.762
116	5119.551	11.865
117	5113.151	11.968
118	5124.158	12.071
