# Supplementary material for: Spatial control of the APC/C ensures the rapid degradation of cyclin B1
Source: EMBO J. 2024 Aug 14;43(19):4324–55. doi: 10.1038/s44318-024-00194-2 (PMC11445581; doi:10.1038/s44318-024-00194-2)
Supplement: Supplementary file 10 — Source data Fig. 6 [file 44318_2024_194_MOESM10_ESM.zip › Figure 6/Fig 6D/RawData_MiddlePanel/C3-220717_SUM - 220617_4816 - 11.Project Sum Z.crop.txt]

	Plot Values	Distance
1	5151.472	0.000
2	5144.530	0.103
3	5163.763	0.206
4	5148.118	0.310
5	5152.127	0.413
6	5137.747	0.516
7	5140.624	0.619
8	5135.710	0.722
9	5140.444	0.825
10	5143.598	0.929
11	5154.870	1.032
12	5146.452	1.135
13	5134.335	1.238
14	5143.359	1.341
15	5145.090	1.444
16	5138.313	1.548
17	5143.608	1.651
18	5147.010	1.754
19	5134.097	1.857
20	5147.945	1.960
21	5142.123	2.063
22	5134.475	2.167
23	5149.189	2.270
24	5154.881	2.373
25	5138.600	2.476
26	5147.745	2.579
27	5137.429	2.683
28	5150.650	2.786
29	5153.232	2.889
30	5152.169	2.992
31	5148.750	3.095
32	5158.870	3.198
33	5179.901	3.302
34	5162.385	3.405
35	5154.903	3.508
36	5168.314	3.611
37	5163.123	3.714
38	5156.550	3.817
39	5174.382	3.921
40	5172.988	4.024
41	5173.298	4.127
42	5173.618	4.230
43	5164.132	4.333
44	5174.693	4.437
45	5169.311	4.540
46	5180.336	4.643
47	5161.967	4.746
48	5173.640	4.849
49	5180.233	4.952
50	5167.428	5.056
51	5186.318	5.159
52	5174.745	5.262
53	5172.490	5.365
54	5158.052	5.468
55	5166.210	5.571
56	5157.249	5.675
57	5164.050	5.778
58	5165.914	5.881
59	5155.628	5.984
60	5159.989	6.087
61	5168.117	6.190
62	5153.391	6.294
63	5162.301	6.397
64	5153.931	6.500
65	5160.731	6.603
66	5177.599	6.706
67	5154.316	6.810
68	5157.959	6.913
69	5159.396	7.016
70	5174.717	7.119
71	5164.456	7.222
72	5158.944	7.325
73	5156.026	7.429
74	5148.480	7.532
75	5171.474	7.635
76	5152.719	7.738
77	5147.025	7.841
78	5153.126	7.944
79	5130.407	8.048
80	5146.231	8.151
81	5138.628	8.254
82	5132.041	8.357
83	5134.439	8.460
84	5128.811	8.563
85	5126.699	8.667
86	5139.676	8.770
87	5132.454	8.873
88	5143.590	8.976
89	5149.031	9.079
90	5147.288	9.183
91	5139.717	9.286
92	5149.309	9.389
93	5142.185	9.492
94	5133.082	9.595
95	5133.434	9.698
96	5137.686	9.802
97	5142.987	9.905
98	5146.093	10.008
99	5128.377	10.111
100	5132.491	10.214
101	5135.821	10.317
102	5149.168	10.421
103	5144.818	10.524
104	5116.508	10.627
105	5125.975	10.730
106	5151.294	10.833
107	5151.494	10.937
108	5144.675	11.040
109	5139.289	11.143
110	5140.311	11.246
111	5131.007	11.349
112	5149.474	11.452
113	5144.861	11.556
