# Supplementary material for: Spatial control of the APC/C ensures the rapid degradation of cyclin B1
Source: EMBO J. 2024 Aug 14;43(19):4324–55. doi: 10.1038/s44318-024-00194-2 (PMC11445581; doi:10.1038/s44318-024-00194-2)
Supplement: Supplementary file 10 — Source data Fig. 6 [file 44318_2024_194_MOESM10_ESM.zip › Figure 6/Fig 6D/RawData_MiddlePanel/C3-220615_SUM - 220614_4816 - 11.Project Sum Z.crop.txt]

	Plot Values	Distance
1	5135.430	0.000
2	5137.181	0.103
3	5132.448	0.206
4	5134.980	0.310
5	5127.890	0.413
6	5131.332	0.516
7	5138.096	0.619
8	5123.187	0.722
9	5113.988	0.825
10	5131.588	0.929
11	5128.330	1.032
12	5129.682	1.135
13	5144.021	1.238
14	5118.324	1.341
15	5130.684	1.444
16	5135.820	1.548
17	5133.816	1.651
18	5136.774	1.754
19	5129.200	1.857
20	5144.262	1.960
21	5151.354	2.063
22	5150.202	2.167
23	5126.613	2.270
24	5121.914	2.373
25	5148.617	2.476
26	5145.920	2.579
27	5141.345	2.683
28	5146.854	2.786
29	5142.147	2.889
30	5153.677	2.992
31	5136.600	3.095
32	5141.869	3.198
33	5149.985	3.302
34	5149.760	3.405
35	5155.426	3.508
36	5131.730	3.611
37	5145.893	3.714
38	5139.407	3.817
39	5148.229	3.921
40	5146.408	4.024
41	5139.507	4.127
42	5151.360	4.230
43	5140.983	4.333
44	5136.413	4.437
45	5161.535	4.540
46	5147.962	4.643
47	5138.116	4.746
48	5151.871	4.849
49	5158.420	4.952
50	5156.854	5.056
51	5164.947	5.159
52	5151.991	5.262
53	5150.395	5.365
54	5164.769	5.468
55	5170.862	5.571
56	5160.185	5.675
57	5163.256	5.778
58	5157.449	5.881
59	5161.087	5.984
60	5146.923	6.087
61	5161.835	6.190
62	5176.467	6.294
63	5152.321	6.397
64	5160.468	6.500
65	5149.189	6.603
66	5155.152	6.706
67	5153.924	6.810
68	5157.777	6.913
69	5162.347	7.016
70	5169.372	7.119
71	5162.518	7.222
72	5159.388	7.325
73	5158.957	7.429
74	5160.792	7.532
75	5161.168	7.635
76	5161.412	7.738
77	5152.797	7.841
78	5135.615	7.944
79	5158.919	8.048
80	5156.683	8.151
81	5161.466	8.254
82	5166.227	8.357
83	5153.296	8.460
84	5133.634	8.563
85	5135.736	8.667
86	5132.995	8.770
87	5139.255	8.873
88	5131.409	8.976
89	5132.564	9.079
90	5135.395	9.183
91	5142.787	9.286
92	5142.009	9.389
93	5142.243	9.492
94	5146.481	9.595
95	5135.866	9.698
96	5141.228	9.802
97	5158.546	9.905
98	5136.368	10.008
99	5156.004	10.111
100	5137.836	10.214
101	5139.856	10.317
102	5147.244	10.421
103	5135.268	10.524
104	5148.683	10.627
105	5145.578	10.730
106	5138.138	10.833
107	5132.831	10.937
108	5126.135	11.040
109	5117.386	11.143
110	5124.921	11.246
111	5139.187	11.349
112	5132.866	11.452
113	5138.938	11.556
114	5127.432	11.659
115	5142.857	11.762
116	5138.210	11.865
117	5142.075	11.968
118	5143.237	12.071
119	5134.156	12.175
120	5168.087	12.278
121	5139.807	12.381
122	5144.608	12.484
123	5153.216	12.587
