# Supplementary material for: Spatial control of the APC/C ensures the rapid degradation of cyclin B1
Source: EMBO J. 2024 Aug 14;43(19):4324–55. doi: 10.1038/s44318-024-00194-2 (PMC11445581; doi:10.1038/s44318-024-00194-2)
Supplement: Supplementary file 10 — Source data Fig. 6 [file 44318_2024_194_MOESM10_ESM.zip › Figure 6/Fig 6D/RawData_MiddlePanel/C1-220614_SUM - 220614_4816 - 18.Project Sum Z.crop.txt]

	Plot Values	Distance
1	6075.523	0.000
2	6085.833	0.103
3	6107.882	0.206
4	6114.822	0.310
5	6128.255	0.413
6	6079.579	0.516
7	6044.843	0.619
8	6048.953	0.722
9	6037.753	0.825
10	6018.202	0.929
11	5990.161	1.032
12	5930.805	1.135
13	5950.056	1.238
14	5905.631	1.341
15	5928.780	1.444
16	5908.239	1.548
17	5905.929	1.651
18	5895.310	1.754
19	5821.111	1.857
20	5869.099	1.960
21	5877.206	2.063
22	5911.655	2.167
23	5921.817	2.270
24	5870.327	2.373
25	5849.718	2.476
26	5849.686	2.579
27	5866.363	2.683
28	5854.710	2.786
29	5890.777	2.889
30	5851.779	2.992
31	5836.333	3.095
32	5848.891	3.198
33	5862.552	3.302
34	5829.072	3.405
35	5825.421	3.508
36	5883.090	3.611
37	5842.461	3.714
38	5854.051	3.817
39	5890.438	3.921
40	5897.730	4.024
41	5874.160	4.127
42	5889.184	4.230
43	5865.809	4.333
44	5845.475	4.437
45	5897.966	4.540
46	5931.216	4.643
47	5900.925	4.746
48	5899.522	4.849
49	5902.564	4.952
50	5896.447	5.056
51	5864.333	5.159
52	5818.903	5.262
53	5875.521	5.365
54	5830.726	5.468
55	5840.022	5.571
56	5821.465	5.675
57	5837.366	5.778
58	5852.917	5.881
59	5863.573	5.984
60	5840.179	6.087
61	5837.449	6.190
62	5842.688	6.294
63	5833.471	6.397
64	5822.960	6.500
65	5845.637	6.603
66	5804.973	6.706
67	5845.029	6.810
68	5845.446	6.913
69	5860.986	7.016
70	5797.591	7.119
71	5800.709	7.222
72	5832.130	7.325
73	5799.871	7.429
74	5819.147	7.532
75	5839.346	7.635
76	5792.159	7.738
77	5829.981	7.841
78	5814.755	7.944
79	5843.556	8.048
80	5822.211	8.151
81	5766.551	8.254
82	5817.672	8.357
83	5803.453	8.460
84	5802.396	8.563
85	5750.500	8.667
86	5817.095	8.770
87	5823.050	8.873
88	5818.696	8.976
89	5801.168	9.079
90	5791.625	9.183
91	5797.248	9.286
92	5808.333	9.389
93	5787.944	9.492
94	5840.928	9.595
95	5815.801	9.698
96	5832.318	9.802
97	5854.970	9.905
98	5842.584	10.008
99	5821.710	10.111
100	5816.027	10.214
101	5815.823	10.317
102	5805.356	10.421
103	5836.514	10.524
104	5816.927	10.627
105	5844.020	10.730
106	5860.664	10.833
107	5858.111	10.937
108	5893.698	11.040
109	5873.800	11.143
110	5909.681	11.246
111	5905.419	11.349
112	5879.982	11.452
113	5936.245	11.556
114	5926.430	11.659
115	5957.864	11.762
116	5949.783	11.865
117	5924.235	11.968
