# Supplementary material for: Spatial control of the APC/C ensures the rapid degradation of cyclin B1
Source: EMBO J. 2024 Aug 14;43(19):4324–55. doi: 10.1038/s44318-024-00194-2 (PMC11445581; doi:10.1038/s44318-024-00194-2)
Supplement: Supplementary file 10 — Source data Fig. 6 [file 44318_2024_194_MOESM10_ESM.zip › Figure 6/Fig 6D/RawData_MiddlePanel/C1-220614_SUM - 220614_4816 - 12.Project Sum Z.crop.txt]

	Plot Values	Distance
1	6090.615	0.000
2	6083.043	0.103
3	6086.981	0.206
4	6085.261	0.310
5	6110.173	0.413
6	6067.954	0.516
7	6113.041	0.619
8	6076.271	0.722
9	6085.785	0.825
10	5993.394	0.929
11	6020.506	1.032
12	6013.130	1.135
13	6008.814	1.238
14	5981.407	1.341
15	6019.429	1.444
16	5987.698	1.548
17	6018.251	1.651
18	5991.491	1.754
19	6006.314	1.857
20	6018.765	1.960
21	5953.848	2.063
22	5962.296	2.167
23	5955.360	2.270
24	5947.403	2.373
25	5915.677	2.476
26	5941.408	2.579
27	5925.809	2.683
28	5883.344	2.786
29	5928.765	2.889
30	5952.006	2.992
31	5943.082	3.095
32	5898.431	3.198
33	5882.834	3.302
34	5901.126	3.405
35	5880.335	3.508
36	5910.601	3.611
37	5870.417	3.714
38	5872.928	3.817
39	5934.205	3.921
40	5904.229	4.024
41	5916.119	4.127
42	5967.938	4.230
43	5952.050	4.333
44	5911.409	4.437
45	5923.026	4.540
46	5922.233	4.643
47	5876.301	4.746
48	5929.651	4.849
49	5957.387	4.952
50	5961.194	5.056
51	5952.148	5.159
52	5960.768	5.262
53	5978.277	5.365
54	5943.768	5.468
55	6013.715	5.571
56	6044.720	5.675
57	6010.322	5.778
58	6004.196	5.881
59	5989.489	5.984
60	5976.421	6.087
61	5985.218	6.190
62	5975.913	6.294
63	5940.962	6.397
64	5916.950	6.500
65	5947.731	6.603
66	5966.657	6.706
67	5975.854	6.810
68	5961.521	6.913
69	5924.050	7.016
70	5923.401	7.119
71	5936.558	7.222
72	5960.235	7.325
73	5904.301	7.429
74	5890.123	7.532
75	5903.021	7.635
76	5900.282	7.738
77	5937.080	7.841
78	5873.083	7.944
79	5859.215	8.048
80	5891.527	8.151
81	5893.309	8.254
82	5907.485	8.357
83	5913.011	8.460
84	5920.991	8.563
85	5921.428	8.667
86	5883.937	8.770
87	5897.064	8.873
88	5871.347	8.976
89	5901.839	9.079
90	5933.488	9.183
91	5888.657	9.286
92	5892.286	9.389
93	5885.236	9.492
94	5919.401	9.595
95	5855.811	9.698
96	5938.181	9.802
97	5904.920	9.905
98	5893.530	10.008
99	5901.263	10.111
100	5906.164	10.214
101	5888.217	10.317
102	5849.429	10.421
103	5900.377	10.524
104	5937.222	10.627
105	5941.779	10.730
106	5925.102	10.833
107	5913.554	10.937
108	5987.467	11.040
109	5965.106	11.143
110	5985.458	11.246
111	6009.378	11.349
112	6018.508	11.452
113	6011.088	11.556
114	6059.949	11.659
115	6003.989	11.762
