# Supplementary material for: Spatial control of the APC/C ensures the rapid degradation of cyclin B1
Source: EMBO J. 2024 Aug 14;43(19):4324–55. doi: 10.1038/s44318-024-00194-2 (PMC11445581; doi:10.1038/s44318-024-00194-2)
Supplement: Supplementary file 10 — Source data Fig. 6 [file 44318_2024_194_MOESM10_ESM.zip › Figure 6/Fig 6D/RawData_MiddlePanel/C1-220615_SUM - 220614_4816 - 16.Project Sum Z.crop.txt]

	Plot Values	Distance
1	6035.737	0.000
2	6081.571	0.103
3	6059.034	0.206
4	6079.177	0.310
5	6038.799	0.413
6	6021.205	0.516
7	6016.145	0.619
8	5985.812	0.722
9	6018.279	0.825
10	6005.690	0.929
11	5984.947	1.032
12	5953.125	1.135
13	5982.686	1.238
14	5934.102	1.341
15	5889.775	1.444
16	5883.191	1.548
17	5929.783	1.651
18	5909.458	1.754
19	5859.248	1.857
20	5851.476	1.960
21	5899.821	2.063
22	5883.418	2.167
23	5905.940	2.270
24	5898.074	2.373
25	5905.959	2.476
26	5883.860	2.579
27	5884.828	2.683
28	5856.673	2.786
29	5870.416	2.889
30	5880.823	2.992
31	5836.229	3.095
32	5839.167	3.198
33	5867.456	3.302
34	5871.650	3.405
35	5861.378	3.508
36	5886.214	3.611
37	5886.202	3.714
38	5888.264	3.817
39	5858.769	3.921
40	5847.955	4.024
41	5859.311	4.127
42	5889.145	4.230
43	5913.607	4.333
44	5903.542	4.437
45	5913.260	4.540
46	5921.646	4.643
47	5881.269	4.746
48	5973.645	4.849
49	5957.386	4.952
50	5928.940	5.056
51	5927.591	5.159
52	5917.631	5.262
53	5931.120	5.365
54	5944.391	5.468
55	5926.408	5.571
56	5952.548	5.675
57	5964.582	5.778
58	5946.199	5.881
59	5899.778	5.984
60	5907.308	6.087
61	5945.113	6.190
62	5904.756	6.294
63	5913.613	6.397
64	5926.919	6.500
65	5943.445	6.603
66	5863.472	6.706
67	5902.967	6.810
68	5927.052	6.913
69	5919.729	7.016
70	5944.226	7.119
71	5884.233	7.222
72	5874.304	7.325
73	5877.838	7.429
74	5895.199	7.532
75	5920.465	7.635
76	5849.334	7.738
77	5880.036	7.841
78	5881.545	7.944
79	5891.719	8.048
80	5871.000	8.151
81	5877.034	8.254
82	5848.492	8.357
83	5867.547	8.460
84	5891.817	8.563
85	5889.685	8.667
86	5883.104	8.770
87	5848.594	8.873
88	5795.391	8.976
89	5822.361	9.079
90	5814.673	9.183
91	5819.354	9.286
92	5808.968	9.389
93	5818.759	9.492
94	5759.427	9.595
95	5766.100	9.698
96	5802.546	9.802
97	5785.544	9.905
98	5788.385	10.008
99	5812.320	10.111
100	5834.575	10.214
101	5791.912	10.317
102	5841.081	10.421
103	5836.581	10.524
104	5869.649	10.627
105	5823.395	10.730
106	5834.053	10.833
107	5834.202	10.937
108	5850.108	11.040
109	5900.978	11.143
110	5925.897	11.246
111	5954.914	11.349
112	5879.312	11.452
113	5918.259	11.556
114	5960.270	11.659
115	5995.848	11.762
116	5973.848	11.865
117	5993.792	11.968
118	6025.759	12.071
119	5975.892	12.175
120	5955.737	12.278
