# Supplementary material for: Spatial control of the APC/C ensures the rapid degradation of cyclin B1
Source: EMBO J. 2024 Aug 14;43(19):4324–55. doi: 10.1038/s44318-024-00194-2 (PMC11445581; doi:10.1038/s44318-024-00194-2)
Supplement: Supplementary file 10 — Source data Fig. 6 [file 44318_2024_194_MOESM10_ESM.zip › Figure 6/Fig 6D/RawData_MiddlePanel/C2-220613_SUM - 220613_4816 - Position 5.Project Sum Z.crop.txt]

	Plot Values	Distance
1	5368.146	0.000
2	5360.764	0.103
3	5354.864	0.206
4	5356.690	0.310
5	5356.604	0.413
6	5377.671	0.516
7	5354.872	0.619
8	5347.215	0.722
9	5362.458	0.825
10	5385.606	0.929
11	5368.984	1.032
12	5388.850	1.135
13	5393.067	1.238
14	5353.464	1.341
15	5344.076	1.444
16	5351.696	1.548
17	5337.776	1.651
18	5341.131	1.754
19	5358.793	1.857
20	5331.375	1.960
21	5339.008	2.063
22	5374.664	2.167
23	5375.547	2.270
24	5368.743	2.373
25	5356.969	2.476
26	5390.979	2.579
27	5383.725	2.683
28	5362.957	2.786
29	5348.007	2.889
30	5352.591	2.992
31	5334.970	3.095
32	5337.710	3.198
33	5339.889	3.302
34	5314.250	3.405
35	5327.750	3.508
36	5345.737	3.611
37	5315.229	3.714
38	5329.679	3.817
39	5356.598	3.921
40	5314.275	4.024
41	5306.798	4.127
42	5345.058	4.230
43	5338.235	4.333
44	5327.025	4.437
45	5344.268	4.540
46	5340.048	4.643
47	5350.409	4.746
48	5342.943	4.849
49	5367.732	4.952
50	5364.489	5.056
51	5385.089	5.159
52	5365.485	5.262
53	5327.656	5.365
54	5334.692	5.468
55	5362.628	5.571
56	5355.725	5.675
57	5322.344	5.778
58	5319.992	5.881
59	5324.503	5.984
60	5322.341	6.087
61	5327.046	6.190
62	5339.602	6.294
63	5312.264	6.397
64	5296.236	6.500
65	5331.316	6.603
66	5352.300	6.706
67	5337.402	6.810
68	5351.516	6.913
69	5355.801	7.016
70	5345.790	7.119
71	5342.576	7.222
72	5320.502	7.325
73	5324.378	7.429
74	5318.684	7.532
75	5342.350	7.635
76	5319.015	7.738
77	5325.233	7.841
78	5338.021	7.944
79	5327.419	8.048
80	5313.434	8.151
81	5322.952	8.254
82	5316.412	8.357
83	5341.023	8.460
84	5346.571	8.563
85	5320.617	8.667
86	5319.791	8.770
87	5353.176	8.873
88	5349.830	8.976
89	5344.521	9.079
90	5345.604	9.183
91	5360.460	9.286
92	5329.966	9.389
93	5303.688	9.492
94	5313.583	9.595
95	5340.558	9.698
96	5353.414	9.802
97	5349.053	9.905
98	5331.830	10.008
99	5308.128	10.111
100	5336.926	10.214
101	5335.455	10.317
102	5345.787	10.421
103	5310.200	10.524
104	5327.666	10.627
105	5317.731	10.730
106	5306.879	10.833
107	5339.610	10.937
108	5332.038	11.040
109	5343.465	11.143
110	5349.011	11.246
111	5329.648	11.349
112	5342.007	11.452
113	5339.910	11.556
114	5325.705	11.659
115	5324.273	11.762
116	5329.202	11.865
117	5303.714	11.968
118	5336.935	12.071
119	5353.494	12.175
120	5359.680	12.278
121	5352.166	12.381
122	5368.205	12.484
123	5403.353	12.587
124	5389.317	12.690
125	5360.740	12.794
126	5401.803	12.897
127	5369.217	13.000
128	5375.448	13.103
129	5389.881	13.206
130	5346.106	13.310
131	5353.116	13.413
132	5370.456	13.516
