# Supplementary material for: Spatial control of the APC/C ensures the rapid degradation of cyclin B1
Source: EMBO J. 2024 Aug 14;43(19):4324–55. doi: 10.1038/s44318-024-00194-2 (PMC11445581; doi:10.1038/s44318-024-00194-2)
Supplement: Supplementary file 10 — Source data Fig. 6 [file 44318_2024_194_MOESM10_ESM.zip › Figure 6/Fig 6D/RawData_MiddlePanel/C1-220717_SUM - 220617_4816 - 16.Project Sum Z.crop.txt]

	Plot Values	Distance
1	6122.915	0.000
2	6115.892	0.103
3	6166.674	0.206
4	6129.166	0.310
5	6156.342	0.413
6	6088.119	0.516
7	6067.717	0.619
8	6077.048	0.722
9	6080.739	0.825
10	6062.435	0.929
11	6023.574	1.032
12	5974.644	1.135
13	5974.629	1.238
14	5954.271	1.341
15	5975.211	1.444
16	5962.955	1.548
17	5971.676	1.651
18	5978.856	1.754
19	5959.777	1.857
20	5966.268	1.960
21	5954.982	2.063
22	5928.916	2.167
23	5926.815	2.270
24	5940.474	2.373
25	5950.648	2.476
26	5904.890	2.579
27	5942.221	2.683
28	5935.257	2.786
29	5918.604	2.889
30	5910.809	2.992
31	5880.134	3.095
32	5909.077	3.198
33	5875.262	3.302
34	5946.177	3.405
35	5940.262	3.508
36	5935.721	3.611
37	5924.284	3.714
38	5950.603	3.817
39	5933.846	3.921
40	5930.923	4.024
41	5917.153	4.127
42	5906.750	4.230
43	5927.152	4.333
44	5982.603	4.437
45	5978.943	4.540
46	5976.896	4.643
47	5950.179	4.746
48	5984.034	4.849
49	5968.035	4.952
50	5985.065	5.056
51	5941.653	5.159
52	5942.544	5.262
53	5998.196	5.365
54	6001.610	5.468
55	5999.285	5.571
56	6014.880	5.675
57	5969.197	5.778
58	6000.929	5.881
59	5950.507	5.984
60	5958.816	6.087
61	5948.329	6.190
62	5937.929	6.294
63	5952.109	6.397
64	5985.614	6.500
65	5919.027	6.603
66	5939.512	6.706
67	5962.263	6.810
68	5908.571	6.913
69	5923.075	7.016
70	5917.061	7.119
71	5949.662	7.222
72	5951.202	7.325
73	5933.156	7.429
74	5951.320	7.532
75	5940.759	7.635
76	5916.236	7.738
77	5915.869	7.841
78	5939.157	7.944
79	5942.618	8.048
80	5951.179	8.151
81	5969.679	8.254
82	5950.539	8.357
83	5911.924	8.460
84	5866.402	8.563
85	5944.031	8.667
86	5887.529	8.770
87	5883.941	8.873
88	5877.094	8.976
89	5837.358	9.079
90	5865.476	9.183
91	5915.588	9.286
92	5882.346	9.389
93	5953.395	9.492
94	5909.122	9.595
95	5944.384	9.698
96	5959.902	9.802
97	5925.287	9.905
98	5910.667	10.008
99	5948.958	10.111
100	5933.575	10.214
101	5983.912	10.317
102	6017.058	10.421
103	6052.139	10.524
104	5977.467	10.627
105	6016.916	10.730
106	6049.770	10.833
107	6057.476	10.937
108	6094.981	11.040
109	6108.607	11.143
110	6125.905	11.246
111	6153.627	11.349
112	6180.702	11.452
113	6189.874	11.556
114	6224.648	11.659
115	6134.486	11.762
116	6159.441	11.865
117	6129.636	11.968
