# Supplementary material for: Spatial control of the APC/C ensures the rapid degradation of cyclin B1
Source: EMBO J. 2024 Aug 14;43(19):4324–55. doi: 10.1038/s44318-024-00194-2 (PMC11445581; doi:10.1038/s44318-024-00194-2)
Supplement: Supplementary file 10 — Source data Fig. 6 [file 44318_2024_194_MOESM10_ESM.zip › Figure 6/Fig 6D/RawData_MiddlePanel/C3-220614_SUM - 220614_4816 - 29.Project Sum Z.crop.txt]

	Plot Values	Distance
1	5167.977	0.000
2	5189.942	0.103
3	5207.352	0.206
4	5198.284	0.310
5	5179.323	0.413
6	5178.845	0.516
7	5201.417	0.619
8	5198.276	0.722
9	5206.061	0.825
10	5203.891	0.929
11	5190.083	1.032
12	5187.742	1.135
13	5185.938	1.238
14	5207.797	1.341
15	5248.044	1.444
16	5238.648	1.548
17	5215.915	1.651
18	5213.956	1.754
19	5250.413	1.857
20	5235.092	1.960
21	5214.577	2.063
22	5253.720	2.167
23	5192.184	2.270
24	5190.058	2.373
25	5219.670	2.476
26	5232.228	2.579
27	5229.601	2.683
28	5208.448	2.786
29	5214.401	2.889
30	5221.897	2.992
31	5235.850	3.095
32	5219.465	3.198
33	5234.172	3.302
34	5236.688	3.405
35	5254.797	3.508
36	5266.248	3.611
37	5267.655	3.714
38	5263.710	3.817
39	5252.339	3.921
40	5318.034	4.024
41	5312.654	4.127
42	5298.583	4.230
43	5326.441	4.333
44	5327.801	4.437
45	5365.159	4.540
46	5370.079	4.643
47	5394.312	4.746
48	5442.401	4.849
49	5429.380	4.952
50	5438.437	5.056
51	5487.732	5.159
52	5514.303	5.262
53	5531.311	5.365
54	5531.169	5.468
55	5572.879	5.571
56	5591.218	5.675
57	5624.412	5.778
58	5637.644	5.881
59	5656.417	5.984
60	5673.723	6.087
61	5732.173	6.190
62	5723.264	6.294
63	5745.871	6.397
64	5746.817	6.500
65	5741.146	6.603
66	5768.821	6.706
67	5792.197	6.810
68	5787.937	6.913
69	5808.278	7.016
70	5802.293	7.119
71	5785.784	7.222
72	5830.683	7.325
73	5810.557	7.429
74	5767.186	7.532
75	5730.755	7.635
76	5703.382	7.738
77	5707.678	7.841
78	5658.173	7.944
79	5603.195	8.048
80	5569.089	8.151
81	5559.691	8.254
82	5540.631	8.357
83	5533.187	8.460
84	5478.979	8.563
85	5464.595	8.667
86	5423.172	8.770
87	5405.461	8.873
88	5378.915	8.976
89	5351.036	9.079
90	5324.377	9.183
91	5362.201	9.286
92	5350.694	9.389
93	5326.036	9.492
94	5302.992	9.595
95	5296.571	9.698
96	5305.046	9.802
97	5296.383	9.905
98	5302.503	10.008
99	5292.192	10.111
100	5289.772	10.214
101	5271.660	10.317
102	5290.763	10.421
103	5278.006	10.524
104	5278.321	10.627
105	5243.833	10.730
106	5249.691	10.833
107	5256.228	10.937
108	5247.560	11.040
109	5231.340	11.143
110	5227.501	11.246
111	5216.300	11.349
112	5215.722	11.452
113	5212.015	11.556
114	5201.940	11.659
115	5192.174	11.762
116	5187.078	11.865
117	5193.197	11.968
118	5181.923	12.071
119	5176.037	12.175
120	5187.150	12.278
121	5180.812	12.381
122	5189.846	12.484
123	5198.047	12.587
