# Supplementary material for: Spatial control of the APC/C ensures the rapid degradation of cyclin B1
Source: EMBO J. 2024 Aug 14;43(19):4324–55. doi: 10.1038/s44318-024-00194-2 (PMC11445581; doi:10.1038/s44318-024-00194-2)
Supplement: Supplementary file 10 — Source data Fig. 6 [file 44318_2024_194_MOESM10_ESM.zip › Figure 6/Fig 6D/RawData_MiddlePanel/C1-220615_SUM - 220614_4816 - 20.Project Sum Z.crop.txt]

	Plot Values	Distance
1	5860.171	0.000
2	5890.181	0.103
3	5963.830	0.206
4	5970.203	0.310
5	5938.899	0.413
6	5957.062	0.516
7	5913.444	0.619
8	5892.367	0.722
9	5886.221	0.825
10	5883.337	0.929
11	5858.748	1.032
12	5834.268	1.135
13	5813.202	1.238
14	5833.729	1.341
15	5884.384	1.444
16	5800.678	1.548
17	5779.120	1.651
18	5826.755	1.754
19	5813.336	1.857
20	5802.556	1.960
21	5791.091	2.063
22	5771.966	2.167
23	5776.107	2.270
24	5767.573	2.373
25	5720.867	2.476
26	5747.344	2.579
27	5755.691	2.683
28	5756.298	2.786
29	5722.326	2.889
30	5746.242	2.992
31	5720.288	3.095
32	5741.277	3.198
33	5708.048	3.302
34	5709.519	3.405
35	5707.808	3.508
36	5716.985	3.611
37	5702.196	3.714
38	5664.785	3.817
39	5688.939	3.921
40	5679.952	4.024
41	5685.215	4.127
42	5715.212	4.230
43	5725.838	4.333
44	5711.454	4.437
45	5734.142	4.540
46	5735.399	4.643
47	5743.375	4.746
48	5728.001	4.849
49	5739.112	4.952
50	5727.313	5.056
51	5716.196	5.159
52	5722.994	5.262
53	5719.096	5.365
54	5743.896	5.468
55	5744.307	5.571
56	5734.484	5.675
57	5748.168	5.778
58	5750.632	5.881
59	5737.422	5.984
60	5743.210	6.087
61	5737.645	6.190
62	5808.745	6.294
63	5796.550	6.397
64	5807.950	6.500
65	5855.954	6.603
66	5822.239	6.706
67	5766.860	6.810
68	5805.706	6.913
69	5819.326	7.016
70	5803.240	7.119
71	5756.578	7.222
72	5767.212	7.325
73	5820.789	7.429
74	5781.499	7.532
75	5788.215	7.635
76	5801.741	7.738
77	5739.271	7.841
78	5789.186	7.944
79	5736.502	8.048
80	5772.961	8.151
81	5750.307	8.254
82	5784.366	8.357
83	5808.488	8.460
84	5757.344	8.563
85	5730.954	8.667
86	5708.371	8.770
87	5678.402	8.873
88	5718.479	8.976
89	5733.370	9.079
90	5708.659	9.183
91	5737.786	9.286
92	5733.818	9.389
93	5688.434	9.492
94	5702.243	9.595
95	5673.380	9.698
96	5643.281	9.802
97	5660.278	9.905
98	5688.167	10.008
99	5645.849	10.111
100	5660.603	10.214
101	5625.745	10.317
102	5611.542	10.421
103	5642.762	10.524
104	5642.545	10.627
105	5650.826	10.730
106	5637.348	10.833
107	5657.536	10.937
108	5659.191	11.040
109	5624.421	11.143
110	5624.900	11.246
111	5652.776	11.349
112	5621.662	11.452
113	5604.979	11.556
114	5600.377	11.659
115	5612.034	11.762
116	5652.575	11.865
117	5643.037	11.968
118	5680.826	12.071
119	5629.544	12.175
120	5660.120	12.278
121	5661.680	12.381
122	5678.937	12.484
123	5703.100	12.587
124	5720.345	12.690
125	5685.132	12.794
126	5705.616	12.897
127	5710.058	13.000
128	5721.320	13.103
129	5755.618	13.206
130	5724.911	13.310
131	5713.556	13.413
132	5746.206	13.516
133	5740.966	13.619
134	5791.288	13.722
135	5760.104	13.825
136	5769.079	13.929
137	5739.527	14.032
