# Supplementary material for: Spatial control of the APC/C ensures the rapid degradation of cyclin B1
Source: EMBO J. 2024 Aug 14;43(19):4324–55. doi: 10.1038/s44318-024-00194-2 (PMC11445581; doi:10.1038/s44318-024-00194-2)
Supplement: Supplementary file 10 — Source data Fig. 6 [file 44318_2024_194_MOESM10_ESM.zip › Figure 6/Fig 6D/RawData_MiddlePanel/C1-220717_SUM - 220617_4816 - 9.Project Sum Z.crop.txt]

	Plot Values	Distance
1	5899.699	0.000
2	5933.925	0.103
3	5896.773	0.206
4	5899.296	0.310
5	5906.331	0.413
6	5821.247	0.516
7	5791.939	0.619
8	5795.661	0.722
9	5835.272	0.825
10	5797.763	0.929
11	5760.278	1.032
12	5738.657	1.135
13	5789.905	1.238
14	5758.707	1.341
15	5747.903	1.444
16	5754.241	1.548
17	5718.598	1.651
18	5730.240	1.754
19	5756.862	1.857
20	5731.386	1.960
21	5744.755	2.063
22	5721.025	2.167
23	5709.762	2.270
24	5747.188	2.373
25	5705.834	2.476
26	5690.125	2.579
27	5690.011	2.683
28	5713.727	2.786
29	5723.355	2.889
30	5707.903	2.992
31	5748.002	3.095
32	5733.609	3.198
33	5726.392	3.302
34	5752.705	3.405
35	5715.558	3.508
36	5726.146	3.611
37	5751.272	3.714
38	5703.595	3.817
39	5735.382	3.921
40	5748.375	4.024
41	5733.313	4.127
42	5727.181	4.230
43	5717.935	4.333
44	5760.072	4.437
45	5739.939	4.540
46	5780.064	4.643
47	5761.398	4.746
48	5765.249	4.849
49	5777.522	4.952
50	5828.168	5.056
51	5765.289	5.159
52	5775.459	5.262
53	5795.096	5.365
54	5764.895	5.468
55	5797.650	5.571
56	5751.295	5.675
57	5724.612	5.778
58	5772.104	5.881
59	5744.100	5.984
60	5765.990	6.087
61	5736.444	6.190
62	5739.278	6.294
63	5742.437	6.397
64	5776.379	6.500
65	5752.902	6.603
66	5695.525	6.706
67	5667.110	6.810
68	5707.025	6.913
69	5718.438	7.016
70	5679.987	7.119
71	5702.949	7.222
72	5713.797	7.325
73	5690.054	7.429
74	5707.845	7.532
75	5710.150	7.635
76	5696.952	7.738
77	5700.309	7.841
78	5706.195	7.944
79	5740.602	8.048
80	5712.844	8.151
81	5699.820	8.254
82	5699.468	8.357
83	5714.189	8.460
84	5701.649	8.563
85	5692.655	8.667
86	5671.296	8.770
87	5676.771	8.873
88	5719.931	8.976
89	5686.909	9.079
90	5675.893	9.183
91	5735.410	9.286
92	5718.735	9.389
93	5696.244	9.492
94	5696.334	9.595
95	5728.458	9.698
96	5689.167	9.802
97	5719.211	9.905
98	5746.933	10.008
99	5744.624	10.111
100	5762.871	10.214
101	5761.258	10.317
102	5785.870	10.421
103	5747.137	10.524
104	5708.069	10.627
105	5745.878	10.730
106	5745.152	10.833
107	5745.795	10.937
108	5787.213	11.040
109	5803.703	11.143
110	5787.481	11.246
111	5809.285	11.349
112	5796.549	11.452
113	5765.621	11.556
114	5745.319	11.659
115	5763.479	11.762
116	5769.352	11.865
117	5712.695	11.968
