# Supplementary material for: Spatial control of the APC/C ensures the rapid degradation of cyclin B1
Source: EMBO J. 2024 Aug 14;43(19):4324–55. doi: 10.1038/s44318-024-00194-2 (PMC11445581; doi:10.1038/s44318-024-00194-2)
Supplement: Supplementary file 10 — Source data Fig. 6 [file 44318_2024_194_MOESM10_ESM.zip › Figure 6/Fig 6D/RawData_MiddlePanel/C1-220614_SUM - 220614_4816 - 24.Project Sum Z.crop.txt]

	Plot Values	Distance
1	6203.090	0.000
2	6199.059	0.103
3	6192.438	0.206
4	6240.312	0.310
5	6223.602	0.413
6	6171.497	0.516
7	6171.478	0.619
8	6124.604	0.722
9	6098.005	0.825
10	6133.941	0.929
11	6088.108	1.032
12	6090.478	1.135
13	6052.134	1.238
14	6003.932	1.341
15	6009.245	1.444
16	5985.760	1.548
17	5947.457	1.651
18	5994.613	1.754
19	5979.082	1.857
20	5914.136	1.960
21	5928.504	2.063
22	5968.511	2.167
23	5889.729	2.270
24	5914.702	2.373
25	5882.383	2.476
26	5884.843	2.579
27	5867.156	2.683
28	5871.554	2.786
29	5851.106	2.889
30	5860.575	2.992
31	5836.076	3.095
32	5870.199	3.198
33	5839.253	3.302
34	5857.349	3.405
35	5854.257	3.508
36	5808.223	3.611
37	5824.375	3.714
38	5847.632	3.817
39	5875.633	3.921
40	5862.125	4.024
41	5855.424	4.127
42	5884.425	4.230
43	5855.027	4.333
44	5865.118	4.437
45	5869.488	4.540
46	5879.543	4.643
47	5902.393	4.746
48	5926.815	4.849
49	5932.286	4.952
50	5917.485	5.056
51	5918.996	5.159
52	5878.683	5.262
53	5915.255	5.365
54	5950.138	5.468
55	5955.222	5.571
56	5960.261	5.675
57	5949.541	5.778
58	5981.138	5.881
59	5953.779	5.984
60	6024.731	6.087
61	5964.506	6.190
62	5952.196	6.294
63	5977.007	6.397
64	5934.684	6.500
65	5974.023	6.603
66	5967.892	6.706
67	5987.363	6.810
68	5987.123	6.913
69	6004.999	7.016
70	6033.977	7.119
71	5937.229	7.222
72	5959.845	7.325
73	5969.799	7.429
74	5990.858	7.532
75	6003.592	7.635
76	5978.275	7.738
77	5962.983	7.841
78	5913.189	7.944
79	5902.087	8.048
80	5889.171	8.151
81	5885.237	8.254
82	5827.658	8.357
83	5842.465	8.460
84	5841.201	8.563
85	5849.978	8.667
86	5812.371	8.770
87	5803.803	8.873
88	5798.517	8.976
89	5810.591	9.079
90	5813.607	9.183
91	5863.552	9.286
92	5845.639	9.389
93	5870.289	9.492
94	5861.961	9.595
95	5893.732	9.698
96	5912.301	9.802
97	5844.791	9.905
98	5879.488	10.008
99	5872.755	10.111
100	5900.009	10.214
101	5911.225	10.317
102	5926.582	10.421
103	5932.787	10.524
104	5930.408	10.627
105	5976.003	10.730
106	6005.637	10.833
107	5954.481	10.937
108	6013.272	11.040
109	6029.970	11.143
110	6012.710	11.246
111	5997.017	11.349
