# Supplementary material for: Spatial control of the APC/C ensures the rapid degradation of cyclin B1
Source: EMBO J. 2024 Aug 14;43(19):4324–55. doi: 10.1038/s44318-024-00194-2 (PMC11445581; doi:10.1038/s44318-024-00194-2)
Supplement: Supplementary file 10 — Source data Fig. 6 [file 44318_2024_194_MOESM10_ESM.zip › Figure 6/Fig 6D/RawData_MiddlePanel/C3-220615_SUM - 220614_4816 - 8.Project Sum Z.crop.txt]

	Plot Values	Distance
1	5113.254	0.000
2	5129.977	0.103
3	5130.551	0.206
4	5123.420	0.310
5	5111.334	0.413
6	5118.025	0.516
7	5117.475	0.619
8	5123.833	0.722
9	5128.516	0.825
10	5128.897	0.929
11	5134.413	1.032
12	5116.392	1.135
13	5121.729	1.238
14	5125.875	1.341
15	5119.897	1.444
16	5119.684	1.548
17	5105.598	1.651
18	5124.574	1.754
19	5119.200	1.857
20	5103.809	1.960
21	5115.130	2.063
22	5128.750	2.167
23	5125.515	2.270
24	5117.501	2.373
25	5126.013	2.476
26	5123.531	2.579
27	5115.530	2.683
28	5105.293	2.786
29	5096.224	2.889
30	5113.439	2.992
31	5126.820	3.095
32	5133.425	3.198
33	5127.783	3.302
34	5126.423	3.405
35	5141.738	3.508
36	5142.350	3.611
37	5117.359	3.714
38	5113.021	3.817
39	5118.145	3.921
40	5121.737	4.024
41	5118.582	4.127
42	5130.640	4.230
43	5134.625	4.333
44	5119.377	4.437
45	5119.797	4.540
46	5123.292	4.643
47	5147.714	4.746
48	5142.612	4.849
49	5135.487	4.952
50	5126.331	5.056
51	5131.948	5.159
52	5136.113	5.262
53	5126.829	5.365
54	5124.359	5.468
55	5118.432	5.571
56	5120.375	5.675
57	5109.109	5.778
58	5125.467	5.881
59	5119.860	5.984
60	5106.825	6.087
61	5140.511	6.190
62	5128.553	6.294
63	5122.491	6.397
64	5104.354	6.500
65	5117.709	6.603
66	5116.729	6.706
67	5126.063	6.810
68	5118.452	6.913
69	5112.924	7.016
70	5117.264	7.119
71	5106.054	7.222
72	5124.129	7.325
73	5122.086	7.429
74	5126.379	7.532
75	5120.326	7.635
76	5134.703	7.738
77	5125.928	7.841
78	5141.421	7.944
79	5132.624	8.048
80	5145.614	8.151
81	5123.886	8.254
82	5133.674	8.357
83	5129.557	8.460
84	5148.332	8.563
85	5135.807	8.667
86	5143.907	8.770
87	5117.885	8.873
88	5140.078	8.976
89	5137.782	9.079
90	5127.255	9.183
91	5128.536	9.286
92	5136.458	9.389
93	5127.630	9.492
94	5131.242	9.595
95	5136.410	9.698
96	5129.036	9.802
97	5118.085	9.905
98	5123.719	10.008
99	5115.504	10.111
100	5116.048	10.214
101	5111.914	10.317
102	5120.125	10.421
103	5121.756	10.524
104	5117.111	10.627
105	5106.947	10.730
106	5121.706	10.833
107	5127.263	10.937
108	5126.772	11.040
109	5123.656	11.143
110	5125.367	11.246
111	5140.855	11.349
112	5115.379	11.452
113	5108.862	11.556
114	5101.113	11.659
115	5116.995	11.762
116	5137.257	11.865
117	5131.290	11.968
118	5129.091	12.071
119	5130.344	12.175
