# Supplementary material for: Spatial control of the APC/C ensures the rapid degradation of cyclin B1
Source: EMBO J. 2024 Aug 14;43(19):4324–55. doi: 10.1038/s44318-024-00194-2 (PMC11445581; doi:10.1038/s44318-024-00194-2)
Supplement: Supplementary file 10 — Source data Fig. 6 [file 44318_2024_194_MOESM10_ESM.zip › Figure 6/Fig 6D/RawData_MiddlePanel/C1-220614_SUM - 220614_4816 - 9.Project Sum Z.crop.txt]

	Plot Values	Distance
1	5624.993	0.000
2	5650.357	0.103
3	5651.025	0.206
4	5678.114	0.310
5	5670.186	0.413
6	5629.353	0.516
7	5598.285	0.619
8	5633.779	0.722
9	5619.295	0.825
10	5643.905	0.929
11	5595.295	1.032
12	5617.106	1.135
13	5589.844	1.238
14	5624.768	1.341
15	5600.602	1.444
16	5626.200	1.548
17	5576.932	1.651
18	5600.978	1.754
19	5567.813	1.857
20	5549.722	1.960
21	5588.512	2.063
22	5573.631	2.167
23	5588.768	2.270
24	5579.305	2.373
25	5577.135	2.476
26	5563.861	2.579
27	5588.659	2.683
28	5588.583	2.786
29	5584.351	2.889
30	5614.033	2.992
31	5586.188	3.095
32	5631.093	3.198
33	5585.889	3.302
34	5565.645	3.405
35	5564.934	3.508
36	5611.098	3.611
37	5608.154	3.714
38	5610.360	3.817
39	5639.691	3.921
40	5623.982	4.024
41	5653.853	4.127
42	5612.336	4.230
43	5562.535	4.333
44	5599.632	4.437
45	5639.546	4.540
46	5638.895	4.643
47	5672.395	4.746
48	5620.718	4.849
49	5604.587	4.952
50	5628.634	5.056
51	5605.161	5.159
52	5589.100	5.262
53	5620.830	5.365
54	5616.019	5.468
55	5625.253	5.571
56	5571.865	5.675
57	5635.958	5.778
58	5618.347	5.881
59	5637.983	5.984
60	5638.260	6.087
61	5618.320	6.190
62	5597.636	6.294
63	5586.915	6.397
64	5596.035	6.500
65	5590.387	6.603
66	5596.158	6.706
67	5626.174	6.810
68	5584.402	6.913
69	5656.322	7.016
70	5609.805	7.119
71	5599.024	7.222
72	5615.472	7.325
73	5602.838	7.429
74	5613.333	7.532
75	5615.404	7.635
76	5562.874	7.738
77	5617.932	7.841
78	5594.818	7.944
79	5601.259	8.048
80	5540.696	8.151
81	5562.396	8.254
82	5573.923	8.357
83	5599.899	8.460
84	5583.673	8.563
85	5587.550	8.667
86	5573.594	8.770
87	5603.741	8.873
88	5586.367	8.976
89	5605.225	9.079
90	5562.216	9.183
91	5580.291	9.286
92	5542.226	9.389
93	5563.193	9.492
94	5577.517	9.595
95	5575.031	9.698
96	5583.303	9.802
97	5600.639	9.905
98	5643.711	10.008
99	5638.334	10.111
100	5589.247	10.214
101	5619.411	10.317
102	5610.500	10.421
103	5608.055	10.524
104	5664.558	10.627
105	5677.363	10.730
106	5672.792	10.833
107	5639.977	10.937
108	5685.748	11.040
109	5635.869	11.143
110	5716.277	11.246
111	5694.347	11.349
