# Supplementary material for: Spatial control of the APC/C ensures the rapid degradation of cyclin B1
Source: EMBO J. 2024 Aug 14;43(19):4324–55. doi: 10.1038/s44318-024-00194-2 (PMC11445581; doi:10.1038/s44318-024-00194-2)
Supplement: Supplementary file 10 — Source data Fig. 6 [file 44318_2024_194_MOESM10_ESM.zip › Figure 6/Fig 6D/RawData_MiddlePanel/C3-220615_SUM - 220614_4816 - 27.Project Sum Z.crop.txt]

	Plot Values	Distance
1	5139.749	0.000
2	5121.514	0.103
3	5121.019	0.206
4	5138.240	0.310
5	5113.732	0.413
6	5125.063	0.516
7	5139.074	0.619
8	5164.748	0.722
9	5154.014	0.825
10	5150.024	0.929
11	5153.631	1.032
12	5160.403	1.135
13	5138.567	1.238
14	5156.548	1.341
15	5147.473	1.444
16	5150.691	1.548
17	5137.330	1.651
18	5127.633	1.754
19	5120.499	1.857
20	5134.438	1.960
21	5116.294	2.063
22	5132.709	2.167
23	5142.443	2.270
24	5140.903	2.373
25	5138.328	2.476
26	5134.779	2.579
27	5117.792	2.683
28	5155.610	2.786
29	5129.968	2.889
30	5158.735	2.992
31	5149.708	3.095
32	5117.007	3.198
33	5131.013	3.302
34	5133.273	3.405
35	5135.196	3.508
36	5137.091	3.611
37	5136.103	3.714
38	5130.780	3.817
39	5139.180	3.921
40	5157.231	4.024
41	5157.145	4.127
42	5150.370	4.230
43	5153.816	4.333
44	5160.109	4.437
45	5154.548	4.540
46	5158.649	4.643
47	5166.802	4.746
48	5166.861	4.849
49	5175.738	4.952
50	5145.310	5.056
51	5153.762	5.159
52	5150.726	5.262
53	5159.044	5.365
54	5144.208	5.468
55	5156.496	5.571
56	5167.825	5.675
57	5125.767	5.778
58	5135.973	5.881
59	5165.846	5.984
60	5165.600	6.087
61	5169.035	6.190
62	5155.779	6.294
63	5148.761	6.397
64	5151.834	6.500
65	5153.624	6.603
66	5149.903	6.706
67	5163.967	6.810
68	5164.571	6.913
69	5165.947	7.016
70	5163.553	7.119
71	5164.091	7.222
72	5164.128	7.325
73	5167.354	7.429
74	5169.137	7.532
75	5183.704	7.635
76	5152.925	7.738
77	5176.304	7.841
78	5164.835	7.944
79	5144.674	8.048
80	5176.593	8.151
81	5181.956	8.254
82	5183.678	8.357
83	5181.675	8.460
84	5176.808	8.563
85	5188.346	8.667
86	5163.979	8.770
87	5173.903	8.873
88	5178.864	8.976
89	5160.362	9.079
90	5166.454	9.183
91	5171.730	9.286
92	5180.674	9.389
93	5171.931	9.492
94	5150.322	9.595
95	5137.198	9.698
96	5148.459	9.802
97	5154.881	9.905
98	5142.358	10.008
99	5140.171	10.111
100	5140.576	10.214
101	5141.591	10.317
102	5152.345	10.421
103	5161.268	10.524
104	5153.921	10.627
105	5142.978	10.730
106	5132.185	10.833
107	5143.563	10.937
108	5149.511	11.040
109	5137.750	11.143
110	5137.126	11.246
111	5140.947	11.349
112	5108.591	11.452
113	5107.191	11.556
114	5130.770	11.659
115	5141.660	11.762
116	5142.812	11.865
117	5138.099	11.968
118	5138.373	12.071
119	5118.560	12.175
120	5144.113	12.278
121	5119.673	12.381
122	5120.409	12.484
123	5121.310	12.587
124	5150.424	12.690
125	5132.115	12.794
126	5136.634	12.897
127	5139.187	13.000
128	5123.903	13.103
129	5124.393	13.206
130	5124.182	13.310
131	5130.897	13.413
132	5132.466	13.516
133	5152.422	13.619
134	5168.260	13.722
