# Supplementary material for: Spatial control of the APC/C ensures the rapid degradation of cyclin B1
Source: EMBO J. 2024 Aug 14;43(19):4324–55. doi: 10.1038/s44318-024-00194-2 (PMC11445581; doi:10.1038/s44318-024-00194-2)
Supplement: Supplementary file 10 — Source data Fig. 6 [file 44318_2024_194_MOESM10_ESM.zip › Figure 6/Fig 6D/RawData_MiddlePanel/C2-220615_SUM - 220614_4816 - 5.Project Sum Z.crop.txt]

	Plot Values	Distance
1	6322.516	0.000
2	6260.964	0.103
3	6230.184	0.206
4	6325.333	0.310
5	6251.791	0.413
6	6249.810	0.516
7	6264.605	0.619
8	6271.980	0.722
9	6306.258	0.825
10	6258.297	0.929
11	6292.666	1.032
12	6257.898	1.135
13	6213.656	1.238
14	6174.476	1.341
15	6178.549	1.444
16	6166.236	1.548
17	6235.127	1.651
18	6226.460	1.754
19	6215.000	1.857
20	6202.960	1.960
21	6177.579	2.063
22	6206.459	2.167
23	6210.993	2.270
24	6170.117	2.373
25	6234.068	2.476
26	6223.055	2.579
27	6195.693	2.683
28	6204.745	2.786
29	6176.102	2.889
30	6152.331	2.992
31	6154.985	3.095
32	6100.181	3.198
33	6190.589	3.302
34	6185.768	3.405
35	6175.196	3.508
36	6187.271	3.611
37	6155.772	3.714
38	6132.813	3.817
39	6167.072	3.921
40	6180.992	4.024
41	6184.205	4.127
42	6206.006	4.230
43	6235.822	4.333
44	6192.282	4.437
45	6198.737	4.540
46	6225.741	4.643
47	6154.418	4.746
48	6209.101	4.849
49	6161.734	4.952
50	6167.480	5.056
51	6179.401	5.159
52	6205.010	5.262
53	6134.675	5.365
54	6193.101	5.468
55	6160.786	5.571
56	6169.624	5.675
57	6156.818	5.778
58	6138.480	5.881
59	6164.250	5.984
60	6179.528	6.087
61	6134.554	6.190
62	6081.171	6.294
63	6090.032	6.397
64	6070.246	6.500
65	6133.922	6.603
66	6110.673	6.706
67	6171.620	6.810
68	6116.226	6.913
69	6111.151	7.016
70	6114.978	7.119
71	6148.486	7.222
72	6112.147	7.325
73	6128.843	7.429
74	6134.689	7.532
75	6167.488	7.635
76	6160.416	7.738
77	6114.284	7.841
78	6118.642	7.944
79	6127.267	8.048
80	6099.721	8.151
81	6095.469	8.254
82	6104.605	8.357
83	6151.217	8.460
84	6125.251	8.563
85	6134.346	8.667
86	6139.116	8.770
87	6199.738	8.873
88	6157.833	8.976
89	6173.869	9.079
90	6145.563	9.183
91	6091.305	9.286
92	6165.134	9.389
93	6182.137	9.492
94	6145.837	9.595
95	6185.426	9.698
96	6158.407	9.802
97	6178.760	9.905
98	6158.095	10.008
99	6166.190	10.111
100	6255.700	10.214
101	6225.080	10.317
102	6217.403	10.421
103	6189.598	10.524
104	6171.967	10.627
105	6170.239	10.730
106	6273.816	10.833
107	6260.821	10.937
108	6214.622	11.040
109	6301.403	11.143
110	6324.868	11.246
111	6352.204	11.349
112	6353.471	11.452
113	6310.362	11.556
114	6329.604	11.659
115	6319.242	11.762
116	6335.647	11.865
117	6314.166	11.968
118	6303.152	12.071
119	6293.882	12.175
