# Supplementary material for: Spatial control of the APC/C ensures the rapid degradation of cyclin B1
Source: EMBO J. 2024 Aug 14;43(19):4324–55. doi: 10.1038/s44318-024-00194-2 (PMC11445581; doi:10.1038/s44318-024-00194-2)
Supplement: Supplementary file 10 — Source data Fig. 6 [file 44318_2024_194_MOESM10_ESM.zip › Figure 6/Fig 6D/RawData_MiddlePanel/C3-220615_SUM - 220614_4816 - 2.Project Sum Z.crop.txt]

	Plot Values	Distance
1	5137.314	0.000
2	5139.786	0.103
3	5146.386	0.206
4	5141.827	0.310
5	5123.132	0.413
6	5137.108	0.516
7	5142.129	0.619
8	5154.316	0.722
9	5123.716	0.825
10	5125.701	0.929
11	5128.513	1.032
12	5129.737	1.135
13	5130.938	1.238
14	5143.793	1.341
15	5119.184	1.444
16	5129.188	1.548
17	5130.740	1.651
18	5144.338	1.754
19	5133.527	1.857
20	5134.669	1.960
21	5142.844	2.063
22	5140.614	2.167
23	5127.926	2.270
24	5141.679	2.373
25	5133.207	2.476
26	5134.758	2.579
27	5139.585	2.683
28	5148.865	2.786
29	5133.156	2.889
30	5139.419	2.992
31	5165.399	3.095
32	5142.421	3.198
33	5147.073	3.302
34	5147.602	3.405
35	5152.959	3.508
36	5133.481	3.611
37	5127.459	3.714
38	5141.544	3.817
39	5143.500	3.921
40	5157.191	4.024
41	5151.088	4.127
42	5151.905	4.230
43	5143.703	4.333
44	5133.030	4.437
45	5140.271	4.540
46	5144.509	4.643
47	5144.926	4.746
48	5158.673	4.849
49	5152.370	4.952
50	5162.707	5.056
51	5163.925	5.159
52	5159.454	5.262
53	5156.431	5.365
54	5172.552	5.468
55	5172.911	5.571
56	5183.975	5.675
57	5181.790	5.778
58	5182.659	5.881
59	5168.378	5.984
60	5195.675	6.087
61	5198.511	6.190
62	5180.576	6.294
63	5187.708	6.397
64	5193.250	6.500
65	5191.358	6.603
66	5202.879	6.706
67	5188.562	6.810
68	5184.881	6.913
69	5182.681	7.016
70	5170.876	7.119
71	5170.609	7.222
72	5167.108	7.325
73	5160.931	7.429
74	5161.144	7.532
75	5141.850	7.635
76	5150.513	7.738
77	5155.120	7.841
78	5146.565	7.944
79	5149.271	8.048
80	5141.170	8.151
81	5143.685	8.254
82	5130.273	8.357
83	5141.481	8.460
84	5144.037	8.563
85	5145.629	8.667
86	5129.032	8.770
87	5126.959	8.873
88	5132.820	8.976
89	5128.363	9.079
90	5114.549	9.183
91	5112.508	9.286
92	5123.430	9.389
93	5129.310	9.492
94	5129.678	9.595
95	5132.303	9.698
96	5122.631	9.802
97	5130.160	9.905
98	5150.593	10.008
99	5129.841	10.111
100	5146.037	10.214
101	5127.009	10.317
102	5125.831	10.421
103	5144.558	10.524
104	5157.230	10.627
105	5143.461	10.730
106	5141.421	10.833
107	5143.245	10.937
108	5132.250	11.040
109	5152.783	11.143
110	5148.923	11.246
111	5128.233	11.349
112	5124.427	11.452
113	5145.480	11.556
114	5150.387	11.659
115	5129.695	11.762
116	5136.363	11.865
117	5144.916	11.968
118	5149.155	12.071
119	5149.261	12.175
120	5141.698	12.278
121	5159.726	12.381
122	5162.104	12.484
123	5146.493	12.587
124	5155.815	12.690
125	5129.922	12.794
126	5160.687	12.897
