# Supplementary material for: Spatial control of the APC/C ensures the rapid degradation of cyclin B1
Source: EMBO J. 2024 Aug 14;43(19):4324–55. doi: 10.1038/s44318-024-00194-2 (PMC11445581; doi:10.1038/s44318-024-00194-2)
Supplement: Supplementary file 10 — Source data Fig. 6 [file 44318_2024_194_MOESM10_ESM.zip › Figure 6/Fig 6D/RawData_MiddlePanel/C1-220717_SUM - 220617_4816 - 3.Project Sum Z.crop.txt]

	Plot Values	Distance
1	6335.166	0.000
2	6324.995	0.103
3	6328.379	0.206
4	6263.292	0.310
5	6223.346	0.413
6	6218.607	0.516
7	6242.464	0.619
8	6231.021	0.722
9	6209.190	0.825
10	6238.118	0.929
11	6185.082	1.032
12	6182.748	1.135
13	6157.079	1.238
14	6209.343	1.341
15	6159.366	1.444
16	6123.881	1.548
17	6158.354	1.651
18	6083.359	1.754
19	6084.405	1.857
20	6095.503	1.960
21	6095.938	2.063
22	6033.054	2.167
23	6047.025	2.270
24	6059.369	2.373
25	6103.180	2.476
26	6041.775	2.579
27	6089.227	2.683
28	6070.920	2.786
29	6039.907	2.889
30	6075.781	2.992
31	6030.205	3.095
32	6055.088	3.198
33	6060.759	3.302
34	6127.617	3.405
35	6099.069	3.508
36	6131.827	3.611
37	6046.991	3.714
38	6094.758	3.817
39	6090.203	3.921
40	6116.720	4.024
41	6100.969	4.127
42	6016.670	4.230
43	6041.338	4.333
44	6018.743	4.437
45	6050.174	4.540
46	6053.990	4.643
47	5981.192	4.746
48	6031.680	4.849
49	6038.204	4.952
50	5995.801	5.056
51	6025.819	5.159
52	6030.994	5.262
53	5996.049	5.365
54	5974.375	5.468
55	5960.204	5.571
56	6005.338	5.675
57	5924.816	5.778
58	5915.165	5.881
59	5926.956	5.984
60	5893.394	6.087
61	5936.354	6.190
62	5955.880	6.294
63	5910.964	6.397
64	5949.003	6.500
65	5930.822	6.603
66	5946.267	6.706
67	5974.096	6.810
68	5946.373	6.913
69	5921.403	7.016
70	5952.146	7.119
71	5961.418	7.222
72	6020.695	7.325
73	5962.939	7.429
74	5997.298	7.532
75	5997.045	7.635
76	5994.376	7.738
77	5949.219	7.841
78	5965.313	7.944
79	5962.524	8.048
80	6023.114	8.151
81	6004.805	8.254
82	5955.997	8.357
83	5980.821	8.460
84	5976.458	8.563
85	5998.290	8.667
86	6026.369	8.770
87	5973.464	8.873
88	5999.534	8.976
89	6041.846	9.079
90	6092.292	9.183
91	6066.352	9.286
92	6047.548	9.389
93	6159.672	9.492
94	6158.819	9.595
95	6197.428	9.698
96	6213.674	9.802
97	6218.470	9.905
98	6190.027	10.008
99	6182.234	10.111
100	6247.021	10.214
101	6229.220	10.317
102	6230.214	10.421
103	6182.449	10.524
104	6181.868	10.627
105	6187.157	10.730
