# Supplementary material for: Spatial control of the APC/C ensures the rapid degradation of cyclin B1
Source: EMBO J. 2024 Aug 14;43(19):4324–55. doi: 10.1038/s44318-024-00194-2 (PMC11445581; doi:10.1038/s44318-024-00194-2)
Supplement: Supplementary file 10 — Source data Fig. 6 [file 44318_2024_194_MOESM10_ESM.zip › Figure 6/Fig 6D/RawData_MiddlePanel/C3-220614_SUM - 220614_4816 - 23.Project Sum Z.crop.txt]

	Plot Values	Distance
1	5131.911	0.000
2	5126.456	0.103
3	5139.021	0.206
4	5131.253	0.310
5	5138.769	0.413
6	5126.011	0.516
7	5137.593	0.619
8	5134.240	0.722
9	5138.456	0.825
10	5160.806	0.929
11	5115.301	1.032
12	5120.816	1.135
13	5112.055	1.238
14	5108.412	1.341
15	5130.005	1.444
16	5119.985	1.548
17	5115.873	1.651
18	5139.240	1.754
19	5152.306	1.857
20	5145.935	1.960
21	5142.158	2.063
22	5132.243	2.167
23	5142.921	2.270
24	5149.329	2.373
25	5137.388	2.476
26	5160.969	2.579
27	5129.353	2.683
28	5127.095	2.786
29	5122.824	2.889
30	5147.384	2.992
31	5160.950	3.095
32	5170.365	3.198
33	5151.911	3.302
34	5154.575	3.405
35	5147.514	3.508
36	5150.949	3.611
37	5156.510	3.714
38	5138.957	3.817
39	5157.868	3.921
40	5155.591	4.024
41	5160.687	4.127
42	5159.143	4.230
43	5160.462	4.333
44	5161.518	4.437
45	5163.548	4.540
46	5179.260	4.643
47	5167.448	4.746
48	5129.034	4.849
49	5136.210	4.952
50	5144.786	5.056
51	5148.857	5.159
52	5135.851	5.262
53	5155.964	5.365
54	5131.805	5.468
55	5125.115	5.571
56	5119.979	5.675
57	5153.194	5.778
58	5126.169	5.881
59	5131.504	5.984
60	5133.728	6.087
61	5148.002	6.190
62	5152.946	6.294
63	5155.519	6.397
64	5142.122	6.500
65	5137.954	6.603
66	5118.100	6.706
67	5144.563	6.810
68	5137.009	6.913
69	5138.555	7.016
70	5133.445	7.119
71	5117.732	7.222
72	5112.101	7.325
73	5133.415	7.429
74	5120.193	7.532
75	5120.562	7.635
76	5121.899	7.738
77	5133.012	7.841
78	5158.467	7.944
79	5142.793	8.048
80	5148.017	8.151
81	5151.790	8.254
82	5161.092	8.357
83	5153.715	8.460
84	5127.323	8.563
85	5143.127	8.667
86	5125.812	8.770
87	5116.430	8.873
88	5131.605	8.976
89	5131.417	9.079
90	5133.905	9.183
91	5131.762	9.286
92	5150.267	9.389
93	5130.301	9.492
94	5126.009	9.595
95	5134.060	9.698
96	5141.746	9.802
97	5127.096	9.905
98	5139.422	10.008
