# Supplementary material for: Spatial control of the APC/C ensures the rapid degradation of cyclin B1
Source: EMBO J. 2024 Aug 14;43(19):4324–55. doi: 10.1038/s44318-024-00194-2 (PMC11445581; doi:10.1038/s44318-024-00194-2)
Supplement: Supplementary file 10 — Source data Fig. 6 [file 44318_2024_194_MOESM10_ESM.zip › Figure 6/Fig 6D/RawData_MiddlePanel/C3-220613_SUM - 220613_4816 - 2.Project Sum Z.crop.txt]

	Plot Values	Distance
1	5159.332	0.000
2	5155.072	0.103
3	5152.225	0.206
4	5137.775	0.310
5	5163.652	0.413
6	5154.202	0.516
7	5144.113	0.619
8	5148.506	0.722
9	5155.426	0.825
10	5167.015	0.929
11	5157.289	1.032
12	5152.525	1.135
13	5135.578	1.238
14	5161.074	1.341
15	5166.457	1.444
16	5152.099	1.548
17	5142.562	1.651
18	5163.428	1.754
19	5148.385	1.857
20	5148.397	1.960
21	5135.708	2.063
22	5157.062	2.167
23	5150.365	2.270
24	5169.685	2.373
25	5169.737	2.476
26	5184.275	2.579
27	5172.822	2.683
28	5166.018	2.786
29	5174.812	2.889
30	5190.245	2.992
31	5175.097	3.095
32	5180.567	3.198
33	5182.845	3.302
34	5192.671	3.405
35	5202.542	3.508
36	5186.775	3.611
37	5198.787	3.714
38	5205.148	3.817
39	5205.680	3.921
40	5224.431	4.024
41	5235.216	4.127
42	5237.924	4.230
43	5249.327	4.333
44	5257.909	4.437
45	5276.700	4.540
46	5270.436	4.643
47	5283.061	4.746
48	5281.225	4.849
49	5322.375	4.952
50	5333.293	5.056
51	5310.893	5.159
52	5306.209	5.262
53	5325.163	5.365
54	5317.026	5.468
55	5298.557	5.571
56	5327.323	5.675
57	5336.495	5.778
58	5303.803	5.881
59	5298.606	5.984
60	5302.476	6.087
61	5280.806	6.190
62	5286.424	6.294
63	5256.177	6.397
64	5268.667	6.500
65	5262.092	6.603
66	5241.603	6.706
67	5249.659	6.810
68	5269.241	6.913
69	5260.077	7.016
70	5247.889	7.119
71	5243.914	7.222
72	5246.749	7.325
73	5225.001	7.429
74	5231.474	7.532
75	5233.710	7.635
76	5237.304	7.738
77	5249.813	7.841
78	5241.284	7.944
79	5222.411	8.048
80	5226.520	8.151
81	5214.516	8.254
82	5220.446	8.357
83	5227.066	8.460
84	5202.290	8.563
85	5217.688	8.667
86	5191.002	8.770
87	5188.652	8.873
88	5193.945	8.976
89	5194.314	9.079
90	5181.566	9.183
91	5207.411	9.286
92	5206.902	9.389
93	5201.166	9.492
94	5189.489	9.595
95	5180.567	9.698
96	5172.165	9.802
97	5187.366	9.905
98	5177.027	10.008
99	5171.095	10.111
100	5153.661	10.214
101	5154.152	10.317
102	5174.816	10.421
103	5172.559	10.524
104	5168.938	10.627
105	5166.389	10.730
106	5184.571	10.833
107	5159.049	10.937
108	5172.078	11.040
109	5146.909	11.143
110	5156.441	11.246
111	5166.079	11.349
112	5170.723	11.452
113	5174.047	11.556
114	5173.179	11.659
115	5178.332	11.762
116	5173.447	11.865
117	5172.240	11.968
118	5180.469	12.071
119	5168.145	12.175
120	5155.045	12.278
121	5171.163	12.381
122	5171.400	12.484
123	5173.278	12.587
124	5167.980	12.690
125	5185.600	12.794
126	5164.736	12.897
127	5167.231	13.000
128	5159.598	13.103
129	5140.436	13.206
