# Supplementary material for: Spatial control of the APC/C ensures the rapid degradation of cyclin B1
Source: EMBO J. 2024 Aug 14;43(19):4324–55. doi: 10.1038/s44318-024-00194-2 (PMC11445581; doi:10.1038/s44318-024-00194-2)
Supplement: Supplementary file 10 — Source data Fig. 6 [file 44318_2024_194_MOESM10_ESM.zip › Figure 6/Fig 6D/RawData_MiddlePanel/C3-220614_SUM - 220614_4816 - 12.Project Sum Z.crop.txt]

	Plot Values	Distance
1	5170.549	0.000
2	5174.978	0.103
3	5160.049	0.206
4	5130.377	0.310
5	5145.232	0.413
6	5164.042	0.516
7	5155.920	0.619
8	5175.721	0.722
9	5163.349	0.825
10	5145.034	0.929
11	5131.345	1.032
12	5152.177	1.135
13	5148.133	1.238
14	5156.557	1.341
15	5153.072	1.444
16	5154.781	1.548
17	5157.221	1.651
18	5152.027	1.754
19	5152.232	1.857
20	5164.887	1.960
21	5149.663	2.063
22	5142.378	2.167
23	5145.607	2.270
24	5134.025	2.373
25	5130.745	2.476
26	5144.897	2.579
27	5145.084	2.683
28	5141.902	2.786
29	5146.982	2.889
30	5132.144	2.992
31	5121.948	3.095
32	5135.198	3.198
33	5138.458	3.302
34	5141.492	3.405
35	5137.256	3.508
36	5135.300	3.611
37	5123.043	3.714
38	5144.784	3.817
39	5147.936	3.921
40	5145.968	4.024
41	5144.648	4.127
42	5148.194	4.230
43	5151.768	4.333
44	5114.764	4.437
45	5137.341	4.540
46	5161.050	4.643
47	5139.737	4.746
48	5151.614	4.849
49	5159.884	4.952
50	5149.328	5.056
51	5164.464	5.159
52	5151.334	5.262
53	5155.951	5.365
54	5156.938	5.468
55	5176.662	5.571
56	5177.775	5.675
57	5177.878	5.778
58	5169.459	5.881
59	5158.406	5.984
60	5177.334	6.087
61	5183.095	6.190
62	5164.876	6.294
63	5165.168	6.397
64	5158.316	6.500
65	5142.922	6.603
66	5161.073	6.706
67	5164.845	6.810
68	5154.355	6.913
69	5141.786	7.016
70	5151.715	7.119
71	5168.226	7.222
72	5163.074	7.325
73	5163.860	7.429
74	5131.753	7.532
75	5137.326	7.635
76	5161.587	7.738
77	5154.399	7.841
78	5145.897	7.944
79	5132.811	8.048
80	5135.678	8.151
81	5155.661	8.254
82	5143.824	8.357
83	5139.080	8.460
84	5144.955	8.563
85	5137.811	8.667
86	5127.080	8.770
87	5129.588	8.873
88	5126.464	8.976
89	5115.208	9.079
90	5130.558	9.183
91	5133.239	9.286
92	5127.876	9.389
93	5133.779	9.492
94	5148.571	9.595
95	5128.692	9.698
96	5145.118	9.802
97	5147.604	9.905
98	5130.303	10.008
99	5131.625	10.111
100	5132.647	10.214
101	5133.891	10.317
102	5152.532	10.421
103	5139.230	10.524
104	5132.176	10.627
105	5152.116	10.730
106	5133.484	10.833
107	5144.803	10.937
108	5149.215	11.040
109	5128.046	11.143
110	5146.548	11.246
111	5158.563	11.349
112	5153.159	11.452
113	5143.794	11.556
114	5157.706	11.659
115	5146.037	11.762
