# Supplementary material for: Spatial control of the APC/C ensures the rapid degradation of cyclin B1
Source: EMBO J. 2024 Aug 14;43(19):4324–55. doi: 10.1038/s44318-024-00194-2 (PMC11445581; doi:10.1038/s44318-024-00194-2)
Supplement: Supplementary file 10 — Source data Fig. 6 [file 44318_2024_194_MOESM10_ESM.zip › Figure 6/Fig 6D/RawData_MiddlePanel/C1-220613_SUM - 220613_4816 - Position 1.Project Sum Z.crop.txt]

	Plot Values	Distance
1	6084.705	0.000
2	6058.403	0.103
3	6129.683	0.206
4	6165.857	0.310
5	6145.870	0.413
6	6097.103	0.516
7	6134.855	0.619
8	6113.719	0.722
9	6138.343	0.825
10	6174.007	0.929
11	6130.469	1.032
12	6142.802	1.135
13	6080.397	1.238
14	6066.850	1.341
15	6111.673	1.444
16	6104.720	1.548
17	6031.607	1.651
18	6053.348	1.754
19	6057.512	1.857
20	6052.970	1.960
21	6031.559	2.063
22	6016.818	2.167
23	6024.418	2.270
24	6024.969	2.373
25	5998.719	2.476
26	5926.355	2.579
27	5932.679	2.683
28	5942.998	2.786
29	5973.967	2.889
30	5972.460	2.992
31	5978.773	3.095
32	5968.666	3.198
33	5921.139	3.302
34	5923.858	3.405
35	5952.223	3.508
36	5929.184	3.611
37	5912.774	3.714
38	5915.514	3.817
39	5922.431	3.921
40	5916.845	4.024
41	6005.701	4.127
42	5938.368	4.230
43	5997.327	4.333
44	5943.057	4.437
45	5946.032	4.540
46	5946.425	4.643
47	5950.250	4.746
48	5981.103	4.849
49	5964.598	4.952
50	5996.621	5.056
51	5968.839	5.159
52	5948.542	5.262
53	5967.766	5.365
54	5938.549	5.468
55	5897.283	5.571
56	5988.679	5.675
57	5960.953	5.778
58	5945.032	5.881
59	5934.617	5.984
60	5988.654	6.087
61	5961.499	6.190
62	5977.463	6.294
63	5976.028	6.397
64	5961.290	6.500
65	6009.086	6.603
66	5938.737	6.706
67	5971.289	6.810
68	5953.926	6.913
69	5987.415	7.016
70	6012.153	7.119
71	6043.007	7.222
72	5980.026	7.325
73	6023.204	7.429
74	5991.662	7.532
75	5955.547	7.635
76	5992.772	7.738
77	5994.378	7.841
78	6013.834	7.944
79	5969.720	8.048
80	5965.895	8.151
81	6019.407	8.254
82	5935.234	8.357
83	5947.065	8.460
84	5989.402	8.563
85	5980.322	8.667
86	5947.601	8.770
87	5980.161	8.873
88	5943.028	8.976
89	5908.958	9.079
90	5879.022	9.183
91	5865.713	9.286
92	5877.338	9.389
93	5876.497	9.492
94	5877.536	9.595
95	5870.775	9.698
96	5878.394	9.802
97	5876.299	9.905
98	5886.241	10.008
99	5890.617	10.111
100	5874.286	10.214
101	5884.089	10.317
102	5909.311	10.421
103	5882.960	10.524
104	5924.078	10.627
105	5953.769	10.730
106	5956.788	10.833
107	5924.740	10.937
108	5935.707	11.040
109	5988.909	11.143
110	5994.535	11.246
111	6041.781	11.349
112	5990.945	11.452
113	6011.054	11.556
