# Supplementary material for: Spatial control of the APC/C ensures the rapid degradation of cyclin B1
Source: EMBO J. 2024 Aug 14;43(19):4324–55. doi: 10.1038/s44318-024-00194-2 (PMC11445581; doi:10.1038/s44318-024-00194-2)
Supplement: Supplementary file 10 — Source data Fig. 6 [file 44318_2024_194_MOESM10_ESM.zip › Figure 6/Fig 6D/RawData_MiddlePanel/C3-220717_SUM - 220617_4816 - 16.Project Sum Z.crop.txt]

	Plot Values	Distance
1	5165.392	0.000
2	5165.296	0.103
3	5175.535	0.206
4	5170.746	0.310
5	5167.752	0.413
6	5171.764	0.516
7	5150.696	0.619
8	5160.308	0.722
9	5171.963	0.825
10	5186.808	0.929
11	5160.046	1.032
12	5184.230	1.135
13	5137.341	1.238
14	5160.310	1.341
15	5165.069	1.444
16	5170.143	1.548
17	5176.147	1.651
18	5159.196	1.754
19	5178.067	1.857
20	5190.677	1.960
21	5179.080	2.063
22	5171.216	2.167
23	5167.782	2.270
24	5176.754	2.373
25	5181.874	2.476
26	5182.481	2.579
27	5207.906	2.683
28	5199.823	2.786
29	5213.230	2.889
30	5218.227	2.992
31	5219.706	3.095
32	5213.512	3.198
33	5223.376	3.302
34	5224.344	3.405
35	5240.301	3.508
36	5247.446	3.611
37	5276.109	3.714
38	5275.350	3.817
39	5282.321	3.921
40	5286.255	4.024
41	5278.095	4.127
42	5296.205	4.230
43	5304.514	4.333
44	5319.313	4.437
45	5332.542	4.540
46	5347.633	4.643
47	5338.875	4.746
48	5345.169	4.849
49	5346.936	4.952
50	5375.816	5.056
51	5337.896	5.159
52	5347.443	5.262
53	5348.312	5.365
54	5353.952	5.468
55	5361.405	5.571
56	5364.194	5.675
57	5338.603	5.778
58	5370.037	5.881
59	5344.825	5.984
60	5347.277	6.087
61	5332.628	6.190
62	5316.724	6.294
63	5352.878	6.397
64	5359.109	6.500
65	5321.077	6.603
66	5329.774	6.706
67	5357.236	6.810
68	5334.165	6.913
69	5349.308	7.016
70	5345.287	7.119
71	5351.423	7.222
72	5353.710	7.325
73	5344.054	7.429
74	5331.472	7.532
75	5344.919	7.635
76	5341.302	7.738
77	5315.879	7.841
78	5299.042	7.944
79	5312.007	8.048
80	5308.435	8.151
81	5304.258	8.254
82	5286.752	8.357
83	5268.916	8.460
84	5249.314	8.563
85	5248.916	8.667
86	5214.560	8.770
87	5214.556	8.873
88	5208.237	8.976
89	5193.510	9.079
90	5182.158	9.183
91	5188.333	9.286
92	5167.406	9.389
93	5161.326	9.492
94	5185.068	9.595
95	5173.940	9.698
96	5158.882	9.802
97	5181.200	9.905
98	5175.603	10.008
99	5175.943	10.111
100	5168.533	10.214
101	5181.543	10.317
102	5177.787	10.421
103	5174.867	10.524
104	5189.135	10.627
105	5168.746	10.730
106	5188.842	10.833
107	5164.154	10.937
108	5172.558	11.040
109	5172.350	11.143
110	5168.655	11.246
111	5162.899	11.349
112	5151.802	11.452
113	5168.167	11.556
114	5165.489	11.659
115	5181.543	11.762
116	5170.202	11.865
117	5165.763	11.968
