# Supplementary material for: Spatial control of the APC/C ensures the rapid degradation of cyclin B1
Source: EMBO J. 2024 Aug 14;43(19):4324–55. doi: 10.1038/s44318-024-00194-2 (PMC11445581; doi:10.1038/s44318-024-00194-2)
Supplement: Supplementary file 10 — Source data Fig. 6 [file 44318_2024_194_MOESM10_ESM.zip › Figure 6/Fig 6D/RawData_MiddlePanel/C3-220615_SUM - 220614_4816 - 16.Project Sum Z.crop.txt]

	Plot Values	Distance
1	5146.704	0.000
2	5155.376	0.103
3	5138.624	0.206
4	5140.609	0.310
5	5133.018	0.413
6	5154.183	0.516
7	5157.705	0.619
8	5153.050	0.722
9	5160.940	0.825
10	5165.966	0.929
11	5168.693	1.032
12	5163.293	1.135
13	5163.456	1.238
14	5141.079	1.341
15	5161.936	1.444
16	5140.558	1.548
17	5163.205	1.651
18	5166.340	1.754
19	5172.794	1.857
20	5137.943	1.960
21	5171.786	2.063
22	5166.721	2.167
23	5168.896	2.270
24	5184.370	2.373
25	5176.740	2.476
26	5152.622	2.579
27	5169.245	2.683
28	5168.665	2.786
29	5170.254	2.889
30	5177.536	2.992
31	5179.042	3.095
32	5178.131	3.198
33	5166.494	3.302
34	5173.128	3.405
35	5175.407	3.508
36	5184.802	3.611
37	5222.406	3.714
38	5209.188	3.817
39	5216.608	3.921
40	5221.132	4.024
41	5249.544	4.127
42	5293.514	4.230
43	5318.305	4.333
44	5344.969	4.437
45	5385.611	4.540
46	5399.900	4.643
47	5406.429	4.746
48	5474.085	4.849
49	5470.614	4.952
50	5469.680	5.056
51	5486.162	5.159
52	5493.299	5.262
53	5507.615	5.365
54	5521.501	5.468
55	5501.484	5.571
56	5519.686	5.675
57	5538.873	5.778
58	5515.482	5.881
59	5500.749	5.984
60	5482.333	6.087
61	5477.141	6.190
62	5477.147	6.294
63	5467.694	6.397
64	5455.817	6.500
65	5482.160	6.603
66	5435.463	6.706
67	5457.999	6.810
68	5447.290	6.913
69	5439.910	7.016
70	5435.185	7.119
71	5401.345	7.222
72	5384.424	7.325
73	5381.426	7.429
74	5386.417	7.532
75	5398.437	7.635
76	5370.458	7.738
77	5374.601	7.841
78	5362.214	7.944
79	5341.133	8.048
80	5339.165	8.151
81	5341.495	8.254
82	5325.044	8.357
83	5316.856	8.460
84	5319.094	8.563
85	5302.193	8.667
86	5312.734	8.770
87	5286.790	8.873
88	5254.425	8.976
89	5242.373	9.079
90	5255.504	9.183
91	5240.881	9.286
92	5209.127	9.389
93	5205.467	9.492
94	5190.865	9.595
95	5194.806	9.698
96	5167.402	9.802
97	5172.675	9.905
98	5153.531	10.008
99	5176.122	10.111
100	5182.474	10.214
101	5169.990	10.317
102	5158.753	10.421
103	5179.458	10.524
104	5177.276	10.627
105	5177.142	10.730
106	5166.708	10.833
107	5166.488	10.937
108	5158.011	11.040
109	5161.252	11.143
110	5155.736	11.246
111	5147.736	11.349
112	5130.746	11.452
113	5124.892	11.556
114	5137.435	11.659
115	5149.301	11.762
116	5144.378	11.865
117	5158.495	11.968
118	5158.808	12.071
119	5141.878	12.175
120	5126.912	12.278
