# Supplementary material for: Spatial control of the APC/C ensures the rapid degradation of cyclin B1
Source: EMBO J. 2024 Aug 14;43(19):4324–55. doi: 10.1038/s44318-024-00194-2 (PMC11445581; doi:10.1038/s44318-024-00194-2)
Supplement: Supplementary file 10 — Source data Fig. 6 [file 44318_2024_194_MOESM10_ESM.zip › Figure 6/Fig 6D/RawData_MiddlePanel/C1-220614_SUM - 220614_4816 - 15.Project Sum Z.crop.txt]

	Plot Values	Distance
1	5807.735	0.000
2	5789.305	0.103
3	5845.601	0.206
4	5854.458	0.310
5	5841.904	0.413
6	5868.728	0.516
7	5833.516	0.619
8	5807.719	0.722
9	5792.026	0.825
10	5750.668	0.929
11	5734.050	1.032
12	5746.678	1.135
13	5719.460	1.238
14	5720.522	1.341
15	5692.466	1.444
16	5664.175	1.548
17	5682.548	1.651
18	5651.861	1.754
19	5644.434	1.857
20	5655.413	1.960
21	5688.724	2.063
22	5643.964	2.167
23	5659.722	2.270
24	5670.770	2.373
25	5630.544	2.476
26	5647.058	2.579
27	5691.167	2.683
28	5699.656	2.786
29	5661.602	2.889
30	5665.922	2.992
31	5666.655	3.095
32	5648.951	3.198
33	5636.453	3.302
34	5657.736	3.405
35	5660.039	3.508
36	5638.454	3.611
37	5648.480	3.714
38	5636.683	3.817
39	5668.599	3.921
40	5611.806	4.024
41	5650.333	4.127
42	5655.211	4.230
43	5671.428	4.333
44	5681.474	4.437
45	5711.610	4.540
46	5660.419	4.643
47	5648.024	4.746
48	5675.626	4.849
49	5721.621	4.952
50	5700.850	5.056
51	5710.978	5.159
52	5699.533	5.262
53	5682.675	5.365
54	5658.272	5.468
55	5694.510	5.571
56	5725.494	5.675
57	5674.823	5.778
58	5699.864	5.881
59	5683.503	5.984
60	5688.933	6.087
61	5724.451	6.190
62	5751.206	6.294
63	5711.150	6.397
64	5668.286	6.500
65	5659.924	6.603
66	5693.907	6.706
67	5700.582	6.810
68	5734.761	6.913
69	5721.869	7.016
70	5672.687	7.119
71	5706.968	7.222
72	5743.632	7.325
73	5694.932	7.429
74	5686.029	7.532
75	5705.415	7.635
76	5677.401	7.738
77	5675.916	7.841
78	5687.141	7.944
79	5692.584	8.048
80	5678.538	8.151
81	5675.231	8.254
82	5679.981	8.357
83	5700.994	8.460
84	5655.812	8.563
85	5662.092	8.667
86	5669.488	8.770
87	5661.820	8.873
88	5645.850	8.976
89	5642.801	9.079
90	5655.546	9.183
91	5654.485	9.286
92	5669.208	9.389
93	5650.628	9.492
94	5627.121	9.595
95	5659.437	9.698
96	5650.808	9.802
97	5637.309	9.905
98	5652.217	10.008
99	5653.753	10.111
100	5697.372	10.214
101	5674.076	10.317
102	5634.559	10.421
103	5655.733	10.524
104	5677.692	10.627
105	5644.011	10.730
106	5657.836	10.833
107	5704.929	10.937
108	5706.342	11.040
109	5669.692	11.143
110	5736.450	11.246
111	5748.582	11.349
112	5742.054	11.452
113	5739.071	11.556
114	5811.061	11.659
115	5811.289	11.762
116	5789.895	11.865
117	5806.384	11.968
118	5781.514	12.071
