# Supplementary material for: Spatial control of the APC/C ensures the rapid degradation of cyclin B1
Source: EMBO J. 2024 Aug 14;43(19):4324–55. doi: 10.1038/s44318-024-00194-2 (PMC11445581; doi:10.1038/s44318-024-00194-2)
Supplement: Supplementary file 10 — Source data Fig. 6 [file 44318_2024_194_MOESM10_ESM.zip › Figure 6/Fig 6D/RawData_MiddlePanel/C3-220614_SUM - 220614_4816 - 18.Project Sum Z.crop.txt]

	Plot Values	Distance
1	5129.389	0.000
2	5148.663	0.103
3	5143.185	0.206
4	5148.231	0.310
5	5128.892	0.413
6	5143.383	0.516
7	5138.886	0.619
8	5120.919	0.722
9	5157.263	0.825
10	5135.759	0.929
11	5124.114	1.032
12	5153.000	1.135
13	5128.809	1.238
14	5127.661	1.341
15	5138.693	1.444
16	5122.588	1.548
17	5127.893	1.651
18	5142.370	1.754
19	5140.641	1.857
20	5140.099	1.960
21	5131.992	2.063
22	5144.462	2.167
23	5147.327	2.270
24	5164.324	2.373
25	5142.328	2.476
26	5150.989	2.579
27	5167.793	2.683
28	5166.511	2.786
29	5150.329	2.889
30	5166.534	2.992
31	5170.617	3.095
32	5165.308	3.198
33	5173.324	3.302
34	5175.089	3.405
35	5172.345	3.508
36	5186.268	3.611
37	5179.015	3.714
38	5205.553	3.817
39	5220.417	3.921
40	5212.194	4.024
41	5205.700	4.127
42	5200.900	4.230
43	5197.364	4.333
44	5191.450	4.437
45	5203.563	4.540
46	5216.078	4.643
47	5206.365	4.746
48	5219.765	4.849
49	5204.524	4.952
50	5213.041	5.056
51	5166.945	5.159
52	5174.249	5.262
53	5185.794	5.365
54	5198.285	5.468
55	5177.026	5.571
56	5164.538	5.675
57	5175.006	5.778
58	5187.486	5.881
59	5176.190	5.984
60	5174.138	6.087
61	5176.693	6.190
62	5178.173	6.294
63	5171.410	6.397
64	5160.336	6.500
65	5174.775	6.603
66	5158.666	6.706
67	5170.877	6.810
68	5176.235	6.913
69	5174.618	7.016
70	5157.104	7.119
71	5181.414	7.222
72	5170.646	7.325
73	5156.169	7.429
74	5150.549	7.532
75	5157.614	7.635
76	5146.646	7.738
77	5153.510	7.841
78	5176.151	7.944
79	5181.687	8.048
80	5173.412	8.151
81	5164.742	8.254
82	5158.917	8.357
83	5163.911	8.460
84	5163.044	8.563
85	5170.432	8.667
86	5179.260	8.770
87	5180.038	8.873
88	5159.918	8.976
89	5140.238	9.079
90	5147.795	9.183
91	5165.125	9.286
92	5163.813	9.389
93	5141.657	9.492
94	5146.962	9.595
95	5151.065	9.698
96	5140.550	9.802
97	5143.336	9.905
98	5147.367	10.008
99	5125.267	10.111
100	5134.488	10.214
101	5141.512	10.317
102	5119.929	10.421
103	5121.472	10.524
104	5124.785	10.627
105	5124.691	10.730
106	5135.571	10.833
107	5147.567	10.937
108	5138.550	11.040
109	5134.479	11.143
110	5140.960	11.246
111	5139.792	11.349
112	5132.660	11.452
113	5129.336	11.556
114	5148.429	11.659
115	5133.713	11.762
116	5130.463	11.865
117	5140.057	11.968
