# Supplementary material for: Spatial control of the APC/C ensures the rapid degradation of cyclin B1
Source: EMBO J. 2024 Aug 14;43(19):4324–55. doi: 10.1038/s44318-024-00194-2 (PMC11445581; doi:10.1038/s44318-024-00194-2)
Supplement: Supplementary file 10 — Source data Fig. 6 [file 44318_2024_194_MOESM10_ESM.zip › Figure 6/Fig 6D/RawData_MiddlePanel/C1-220615_SUM - 220614_4816 - 11.Project Sum Z.crop.txt]

	Plot Values	Distance
1	5987.180	0.000
2	6033.153	0.103
3	6015.965	0.206
4	6006.228	0.310
5	5956.930	0.413
6	5916.946	0.516
7	5923.882	0.619
8	5884.282	0.722
9	5896.460	0.825
10	5864.549	0.929
11	5858.344	1.032
12	5817.661	1.135
13	5824.778	1.238
14	5819.535	1.341
15	5776.354	1.444
16	5802.009	1.548
17	5777.917	1.651
18	5799.116	1.754
19	5801.230	1.857
20	5779.088	1.960
21	5806.449	2.063
22	5799.733	2.167
23	5762.675	2.270
24	5775.523	2.373
25	5796.838	2.476
26	5800.833	2.579
27	5764.912	2.683
28	5768.042	2.786
29	5774.640	2.889
30	5815.819	2.992
31	5789.823	3.095
32	5790.389	3.198
33	5771.815	3.302
34	5804.214	3.405
35	5807.428	3.508
36	5798.875	3.611
37	5820.303	3.714
38	5790.317	3.817
39	5758.431	3.921
40	5797.999	4.024
41	5786.252	4.127
42	5807.729	4.230
43	5810.366	4.333
44	5800.687	4.437
45	5829.249	4.540
46	5832.741	4.643
47	5826.619	4.746
48	5853.758	4.849
49	5835.181	4.952
50	5822.441	5.056
51	5820.836	5.159
52	5809.504	5.262
53	5863.448	5.365
54	5843.328	5.468
55	5851.667	5.571
56	5828.975	5.675
57	5879.607	5.778
58	5840.048	5.881
59	5822.791	5.984
60	5858.995	6.087
61	5873.970	6.190
62	5854.928	6.294
63	5870.055	6.397
64	5855.396	6.500
65	5836.466	6.603
66	5846.245	6.706
67	5891.784	6.810
68	5842.757	6.913
69	5851.803	7.016
70	5849.983	7.119
71	5846.562	7.222
72	5824.145	7.325
73	5842.865	7.429
74	5866.013	7.532
75	5820.129	7.635
76	5837.920	7.738
77	5840.455	7.841
78	5802.822	7.944
79	5783.051	8.048
80	5802.838	8.151
81	5824.696	8.254
82	5811.543	8.357
83	5813.228	8.460
84	5792.001	8.563
85	5769.840	8.667
86	5760.645	8.770
87	5789.330	8.873
88	5771.764	8.976
89	5791.864	9.079
90	5755.733	9.183
91	5753.791	9.286
92	5725.780	9.389
93	5763.769	9.492
94	5718.620	9.595
95	5731.045	9.698
96	5766.227	9.802
97	5782.481	9.905
98	5760.833	10.008
99	5750.691	10.111
100	5761.092	10.214
101	5779.616	10.317
102	5802.109	10.421
103	5809.453	10.524
104	5813.824	10.627
105	5769.705	10.730
106	5763.549	10.833
107	5769.923	10.937
108	5781.966	11.040
109	5772.624	11.143
110	5811.765	11.246
111	5825.281	11.349
112	5845.767	11.452
113	5827.889	11.556
114	5851.192	11.659
115	5887.317	11.762
116	5874.500	11.865
117	5886.113	11.968
118	5901.791	12.071
119	5885.722	12.175
120	5903.952	12.278
121	5910.560	12.381
122	5908.299	12.484
123	5940.318	12.587
