# Supplementary material for: Spatial control of the APC/C ensures the rapid degradation of cyclin B1
Source: EMBO J. 2024 Aug 14;43(19):4324–55. doi: 10.1038/s44318-024-00194-2 (PMC11445581; doi:10.1038/s44318-024-00194-2)
Supplement: Supplementary file 10 — Source data Fig. 6 [file 44318_2024_194_MOESM10_ESM.zip › Figure 6/Fig 6D/RawData_MiddlePanel/C2-220613_SUM - 220613_4816 - Position 2.Project Sum Z.crop.txt]

	Plot Values	Distance
1	5559.286	0.000
2	5564.136	0.103
3	5579.086	0.206
4	5565.601	0.310
5	5540.026	0.413
6	5560.805	0.516
7	5541.737	0.619
8	5545.576	0.722
9	5602.713	0.825
10	5582.752	0.929
11	5589.882	1.032
12	5567.952	1.135
13	5532.562	1.238
14	5568.881	1.341
15	5558.879	1.444
16	5566.617	1.548
17	5568.130	1.651
18	5573.856	1.754
19	5548.830	1.857
20	5564.214	1.960
21	5540.208	2.063
22	5559.854	2.167
23	5580.556	2.270
24	5541.688	2.373
25	5531.386	2.476
26	5548.683	2.579
27	5546.498	2.683
28	5546.298	2.786
29	5558.487	2.889
30	5544.571	2.992
31	5557.696	3.095
32	5538.428	3.198
33	5516.223	3.302
34	5563.310	3.405
35	5543.532	3.508
36	5517.543	3.611
37	5553.338	3.714
38	5518.157	3.817
39	5517.398	3.921
40	5537.629	4.024
41	5530.810	4.127
42	5516.886	4.230
43	5503.194	4.333
44	5497.875	4.437
45	5483.790	4.540
46	5512.346	4.643
47	5519.212	4.746
48	5528.133	4.849
49	5511.850	4.952
50	5500.284	5.056
51	5508.534	5.159
52	5491.678	5.262
53	5521.890	5.365
54	5507.451	5.468
55	5500.433	5.571
56	5517.722	5.675
57	5504.438	5.778
58	5526.176	5.881
59	5515.594	5.984
60	5519.218	6.087
61	5547.225	6.190
62	5526.438	6.294
63	5543.817	6.397
64	5515.141	6.500
65	5528.634	6.603
66	5540.820	6.706
67	5521.276	6.810
68	5520.130	6.913
69	5551.820	7.016
70	5552.234	7.119
71	5508.572	7.222
72	5515.839	7.325
73	5523.209	7.429
74	5510.205	7.532
75	5500.738	7.635
76	5497.224	7.738
77	5481.062	7.841
78	5505.223	7.944
79	5512.450	8.048
80	5530.841	8.151
81	5538.766	8.254
82	5545.982	8.357
83	5535.857	8.460
84	5534.307	8.563
85	5514.392	8.667
86	5486.108	8.770
87	5516.209	8.873
88	5524.673	8.976
89	5530.565	9.079
90	5518.722	9.183
91	5518.016	9.286
92	5516.212	9.389
93	5490.777	9.492
94	5494.220	9.595
95	5509.059	9.698
96	5496.354	9.802
97	5507.254	9.905
98	5513.575	10.008
99	5504.903	10.111
100	5540.476	10.214
101	5552.194	10.317
102	5507.863	10.421
103	5505.436	10.524
104	5528.765	10.627
105	5533.547	10.730
106	5541.426	10.833
107	5540.231	10.937
108	5524.109	11.040
109	5517.972	11.143
110	5513.141	11.246
111	5497.921	11.349
112	5523.563	11.452
113	5546.928	11.556
114	5509.888	11.659
115	5539.225	11.762
116	5551.454	11.865
117	5512.201	11.968
118	5499.178	12.071
119	5484.792	12.175
120	5488.760	12.278
121	5503.198	12.381
122	5463.377	12.484
