# Supplementary material for: Spatial control of the APC/C ensures the rapid degradation of cyclin B1
Source: EMBO J. 2024 Aug 14;43(19):4324–55. doi: 10.1038/s44318-024-00194-2 (PMC11445581; doi:10.1038/s44318-024-00194-2)
Supplement: Supplementary file 10 — Source data Fig. 6 [file 44318_2024_194_MOESM10_ESM.zip › Figure 6/Fig 6D/RawData_MiddlePanel/C1-220717_SUM - 220617_4816 - 11.Project Sum Z.crop.txt]

	Plot Values	Distance
1	5872.702	0.000
2	5867.104	0.103
3	5866.849	0.206
4	5879.333	0.310
5	5909.458	0.413
6	5862.380	0.516
7	5863.657	0.619
8	5870.455	0.722
9	5880.314	0.825
10	5847.219	0.929
11	5846.926	1.032
12	5815.329	1.135
13	5805.574	1.238
14	5805.843	1.341
15	5791.305	1.444
16	5761.524	1.548
17	5768.758	1.651
18	5759.494	1.754
19	5753.882	1.857
20	5793.152	1.960
21	5751.374	2.063
22	5731.033	2.167
23	5712.944	2.270
24	5725.962	2.373
25	5703.693	2.476
26	5697.049	2.579
27	5702.164	2.683
28	5728.635	2.786
29	5713.277	2.889
30	5719.968	2.992
31	5688.041	3.095
32	5699.781	3.198
33	5695.210	3.302
34	5699.110	3.405
35	5715.184	3.508
36	5708.200	3.611
37	5727.104	3.714
38	5703.664	3.817
39	5714.660	3.921
40	5685.736	4.024
41	5737.588	4.127
42	5714.849	4.230
43	5699.321	4.333
44	5730.522	4.437
45	5749.343	4.540
46	5773.596	4.643
47	5743.385	4.746
48	5735.264	4.849
49	5780.127	4.952
50	5748.840	5.056
51	5764.613	5.159
52	5763.715	5.262
53	5748.036	5.365
54	5716.831	5.468
55	5759.163	5.571
56	5720.808	5.675
57	5722.082	5.778
58	5728.082	5.881
59	5762.420	5.984
60	5705.287	6.087
61	5735.872	6.190
62	5691.893	6.294
63	5698.493	6.397
64	5691.478	6.500
65	5711.254	6.603
66	5726.769	6.706
67	5743.520	6.810
68	5714.733	6.913
69	5709.947	7.016
70	5760.225	7.119
71	5776.675	7.222
72	5757.766	7.325
73	5741.603	7.429
74	5728.340	7.532
75	5763.375	7.635
76	5768.843	7.738
77	5744.271	7.841
78	5745.109	7.944
79	5737.639	8.048
80	5757.912	8.151
81	5750.074	8.254
82	5745.858	8.357
83	5736.740	8.460
84	5719.447	8.563
85	5753.055	8.667
86	5736.201	8.770
87	5753.719	8.873
88	5736.651	8.976
89	5762.675	9.079
90	5749.969	9.183
91	5747.115	9.286
92	5759.382	9.389
93	5753.691	9.492
94	5765.561	9.595
95	5827.094	9.698
96	5791.637	9.802
97	5842.330	9.905
98	5825.178	10.008
99	5848.623	10.111
100	5834.569	10.214
101	5847.786	10.317
102	5852.653	10.421
103	5843.076	10.524
104	5836.022	10.627
105	5892.630	10.730
106	5912.849	10.833
107	5900.135	10.937
108	5911.742	11.040
109	5915.398	11.143
110	5932.296	11.246
111	5907.576	11.349
112	5885.031	11.452
113	5847.830	11.556
