# Supplementary material for: Spatial control of the APC/C ensures the rapid degradation of cyclin B1
Source: EMBO J. 2024 Aug 14;43(19):4324–55. doi: 10.1038/s44318-024-00194-2 (PMC11445581; doi:10.1038/s44318-024-00194-2)
Supplement: Supplementary file 10 — Source data Fig. 6 [file 44318_2024_194_MOESM10_ESM.zip › Figure 6/Fig 6D/RawData_MiddlePanel/C3-220614_SUM - 220614_4816 - 20.Project Sum Z.crop.txt]

	Plot Values	Distance
1	5127.548	0.000
2	5135.897	0.103
3	5136.824	0.206
4	5132.510	0.310
5	5130.817	0.413
6	5127.901	0.516
7	5114.038	0.619
8	5126.950	0.722
9	5127.769	0.825
10	5121.059	0.929
11	5116.972	1.032
12	5113.981	1.135
13	5132.962	1.238
14	5121.901	1.341
15	5121.642	1.444
16	5137.948	1.548
17	5112.802	1.651
18	5127.771	1.754
19	5112.111	1.857
20	5124.455	1.960
21	5121.921	2.063
22	5133.454	2.167
23	5140.146	2.270
24	5117.557	2.373
25	5120.161	2.476
26	5131.375	2.579
27	5123.045	2.683
28	5141.052	2.786
29	5146.000	2.889
30	5123.824	2.992
31	5118.665	3.095
32	5109.096	3.198
33	5125.034	3.302
34	5105.847	3.405
35	5129.693	3.508
36	5136.765	3.611
37	5119.559	3.714
38	5110.239	3.817
39	5134.635	3.921
40	5123.685	4.024
41	5129.326	4.127
42	5129.714	4.230
43	5139.041	4.333
44	5149.697	4.437
45	5136.388	4.540
46	5156.146	4.643
47	5144.700	4.746
48	5136.026	4.849
49	5128.768	4.952
50	5162.314	5.056
51	5155.248	5.159
52	5165.361	5.262
53	5175.103	5.365
54	5168.301	5.468
55	5175.644	5.571
56	5167.024	5.675
57	5163.762	5.778
58	5172.890	5.881
59	5164.417	5.984
60	5169.080	6.087
61	5170.980	6.190
62	5182.190	6.294
63	5187.626	6.397
64	5174.879	6.500
65	5176.665	6.603
66	5179.289	6.706
67	5166.740	6.810
68	5176.392	6.913
69	5170.185	7.016
70	5181.740	7.119
71	5170.562	7.222
72	5166.655	7.325
73	5173.909	7.429
74	5151.658	7.532
75	5156.276	7.635
76	5153.830	7.738
77	5145.360	7.841
78	5157.896	7.944
79	5170.619	8.048
80	5186.528	8.151
81	5192.167	8.254
82	5175.110	8.357
83	5166.181	8.460
84	5153.303	8.563
85	5152.120	8.667
86	5165.771	8.770
87	5178.934	8.873
88	5164.187	8.976
89	5174.953	9.079
90	5164.490	9.183
91	5160.284	9.286
92	5150.316	9.389
93	5126.387	9.492
94	5131.371	9.595
95	5136.547	9.698
96	5118.433	9.802
97	5129.207	9.905
98	5121.150	10.008
99	5155.922	10.111
100	5149.694	10.214
101	5123.952	10.317
102	5144.172	10.421
103	5136.393	10.524
104	5152.299	10.627
105	5144.273	10.730
106	5139.425	10.833
107	5131.032	10.937
108	5141.521	11.040
109	5140.102	11.143
110	5133.287	11.246
111	5114.286	11.349
112	5118.248	11.452
113	5135.203	11.556
114	5121.405	11.659
115	5122.068	11.762
116	5144.100	11.865
117	5130.038	11.968
118	5140.684	12.071
119	5134.418	12.175
120	5130.739	12.278
121	5143.326	12.381
122	5131.425	12.484
123	5135.984	12.587
124	5142.621	12.690
125	5142.630	12.794
126	5123.237	12.897
127	5128.456	13.000
128	5130.858	13.103
129	5119.797	13.206
130	5134.845	13.310
131	5122.629	13.413
132	5121.670	13.516
