# Supplementary material for: Spatial control of the APC/C ensures the rapid degradation of cyclin B1
Source: EMBO J. 2024 Aug 14;43(19):4324–55. doi: 10.1038/s44318-024-00194-2 (PMC11445581; doi:10.1038/s44318-024-00194-2)
Supplement: Supplementary file 10 — Source data Fig. 6 [file 44318_2024_194_MOESM10_ESM.zip › Figure 6/Fig 6D/RawData_MiddlePanel/C3-220613_SUM - 220613_4816 - 1.Project Sum Z.crop.txt]

	Plot Values	Distance
1	5128.799	0.000
2	5138.612	0.103
3	5145.246	0.206
4	5132.742	0.310
5	5133.489	0.413
6	5129.846	0.516
7	5119.000	0.619
8	5122.724	0.722
9	5129.685	0.825
10	5119.033	0.929
11	5121.428	1.032
12	5127.755	1.135
13	5113.625	1.238
14	5122.077	1.341
15	5138.808	1.444
16	5113.227	1.548
17	5114.308	1.651
18	5125.718	1.754
19	5124.716	1.857
20	5118.035	1.960
21	5113.033	2.063
22	5119.773	2.167
23	5142.614	2.270
24	5126.048	2.373
25	5119.691	2.476
26	5121.641	2.579
27	5110.239	2.683
28	5126.483	2.786
29	5127.300	2.889
30	5126.787	2.992
31	5126.648	3.095
32	5131.871	3.198
33	5126.808	3.302
34	5123.348	3.405
35	5129.037	3.508
36	5131.797	3.611
37	5123.400	3.714
38	5130.538	3.817
39	5131.975	3.921
40	5134.283	4.024
41	5128.285	4.127
42	5128.980	4.230
43	5138.865	4.333
44	5127.867	4.437
45	5135.835	4.540
46	5138.321	4.643
47	5129.884	4.746
48	5140.636	4.849
49	5145.099	4.952
50	5154.761	5.056
51	5157.491	5.159
52	5163.646	5.262
53	5151.137	5.365
54	5147.590	5.468
55	5137.576	5.571
56	5145.859	5.675
57	5152.507	5.778
58	5160.510	5.881
59	5142.566	5.984
60	5140.781	6.087
61	5143.121	6.190
62	5151.619	6.294
63	5155.449	6.397
64	5128.853	6.500
65	5154.219	6.603
66	5159.793	6.706
67	5145.128	6.810
68	5139.452	6.913
69	5141.524	7.016
70	5140.946	7.119
71	5133.273	7.222
72	5143.259	7.325
73	5154.934	7.429
74	5146.349	7.532
75	5133.941	7.635
76	5144.464	7.738
77	5122.537	7.841
78	5139.058	7.944
79	5138.750	8.048
80	5152.558	8.151
81	5145.859	8.254
82	5129.251	8.357
83	5141.096	8.460
84	5140.004	8.563
85	5126.650	8.667
86	5140.070	8.770
87	5143.732	8.873
88	5125.394	8.976
89	5131.054	9.079
90	5115.939	9.183
91	5110.171	9.286
92	5146.197	9.389
93	5134.039	9.492
94	5139.667	9.595
95	5156.456	9.698
96	5156.330	9.802
97	5139.457	9.905
98	5149.241	10.008
99	5145.365	10.111
100	5119.018	10.214
101	5128.127	10.317
102	5135.947	10.421
103	5133.361	10.524
104	5120.186	10.627
105	5132.301	10.730
106	5132.910	10.833
107	5127.357	10.937
108	5150.513	11.040
109	5126.104	11.143
110	5144.844	11.246
111	5144.416	11.349
112	5145.981	11.452
113	5144.144	11.556
114	5122.788	11.659
115	5141.463	11.762
116	5146.053	11.865
117	5160.590	11.968
118	5135.015	12.071
119	5136.140	12.175
120	5129.703	12.278
121	5150.247	12.381
122	5160.971	12.484
123	5146.656	12.587
124	5142.032	12.690
125	5142.725	12.794
126	5136.839	12.897
127	5143.249	13.000
128	5156.020	13.103
129	5137.673	13.206
130	5138.945	13.310
131	5144.994	13.413
132	5135.145	13.516
133	5138.205	13.619
134	5129.021	13.722
135	5135.271	13.825
136	5135.493	13.929
137	5138.051	14.032
138	5144.161	14.135
139	5131.886	14.238
140	5127.918	14.341
141	5152.410	14.444
