# Supplementary material for: Spatial control of the APC/C ensures the rapid degradation of cyclin B1
Source: EMBO J. 2024 Aug 14;43(19):4324–55. doi: 10.1038/s44318-024-00194-2 (PMC11445581; doi:10.1038/s44318-024-00194-2)
Supplement: Supplementary file 10 — Source data Fig. 6 [file 44318_2024_194_MOESM10_ESM.zip › Figure 6/Fig 6D/RawData_MiddlePanel/C1-220615_SUM - 220614_4816 - 29.Project Sum Z.crop.txt]

	Plot Values	Distance
1	6090.173	0.000
2	6063.066	0.103
3	6067.778	0.206
4	6038.589	0.310
5	6087.967	0.413
6	6081.896	0.516
7	6093.542	0.619
8	6089.775	0.722
9	6043.107	0.825
10	5976.878	0.929
11	5961.718	1.032
12	5987.397	1.135
13	6017.356	1.238
14	5994.952	1.341
15	5949.059	1.444
16	5920.863	1.548
17	5927.838	1.651
18	5915.877	1.754
19	5916.194	1.857
20	5943.386	1.960
21	5914.090	2.063
22	5909.835	2.167
23	5948.658	2.270
24	5960.130	2.373
25	5924.035	2.476
26	5910.105	2.579
27	5905.301	2.683
28	5931.605	2.786
29	5954.582	2.889
30	5941.083	2.992
31	5897.936	3.095
32	5973.681	3.198
33	5992.190	3.302
34	5945.501	3.405
35	5961.122	3.508
36	5942.214	3.611
37	5907.320	3.714
38	6028.560	3.817
39	5988.194	3.921
40	5965.302	4.024
41	6009.982	4.127
42	6000.935	4.230
43	6029.437	4.333
44	5964.364	4.437
45	6028.337	4.540
46	6054.621	4.643
47	6006.224	4.746
48	5995.597	4.849
49	6001.544	4.952
50	6032.845	5.056
51	6045.895	5.159
52	5998.685	5.262
53	6033.306	5.365
54	6047.085	5.468
55	6053.765	5.571
56	6052.598	5.675
57	6061.172	5.778
58	6072.402	5.881
59	6072.015	5.984
60	6094.153	6.087
61	6121.825	6.190
62	6111.852	6.294
63	6073.291	6.397
64	6098.462	6.500
65	6107.211	6.603
66	6111.959	6.706
67	6110.539	6.810
68	6100.946	6.913
69	6058.165	7.016
70	6152.582	7.119
71	6125.547	7.222
72	6107.829	7.325
73	6071.869	7.429
74	6075.991	7.532
75	6094.469	7.635
76	6064.029	7.738
77	5981.029	7.841
78	5988.820	7.944
79	6012.431	8.048
80	6024.229	8.151
81	6048.419	8.254
82	6015.788	8.357
83	6010.300	8.460
84	5992.413	8.563
85	5994.160	8.667
86	6001.421	8.770
87	5977.994	8.873
88	5940.883	8.976
89	5963.510	9.079
90	5970.400	9.183
91	6001.729	9.286
92	5950.469	9.389
93	5965.690	9.492
94	5956.949	9.595
95	5988.769	9.698
96	5980.648	9.802
97	5952.782	9.905
98	5971.833	10.008
99	5958.769	10.111
100	5957.665	10.214
101	5982.646	10.317
102	6040.659	10.421
103	6028.820	10.524
104	6057.277	10.627
105	6021.627	10.730
106	6032.853	10.833
107	6008.903	10.937
108	6038.876	11.040
109	6036.887	11.143
110	6038.540	11.246
111	6043.028	11.349
112	6094.148	11.452
113	6073.019	11.556
114	6126.360	11.659
115	6151.582	11.762
116	6146.684	11.865
117	6159.282	11.968
118	6142.912	12.071
119	6162.071	12.175
120	6091.233	12.278
