# Supplementary material for: Spatial control of the APC/C ensures the rapid degradation of cyclin B1
Source: EMBO J. 2024 Aug 14;43(19):4324–55. doi: 10.1038/s44318-024-00194-2 (PMC11445581; doi:10.1038/s44318-024-00194-2)
Supplement: Supplementary file 10 — Source data Fig. 6 [file 44318_2024_194_MOESM10_ESM.zip › Figure 6/Fig 6D/RawData_MiddlePanel/C3-220615_SUM - 220614_4816 - 24.Project Sum Z.crop.txt]

	Plot Values	Distance
1	5168.226	0.000
2	5141.811	0.103
3	5129.124	0.206
4	5144.232	0.310
5	5142.529	0.413
6	5120.419	0.516
7	5131.702	0.619
8	5142.660	0.722
9	5152.519	0.825
10	5130.146	0.929
11	5119.933	1.032
12	5130.376	1.135
13	5133.333	1.238
14	5130.631	1.341
15	5148.846	1.444
16	5130.600	1.548
17	5136.654	1.651
18	5148.638	1.754
19	5145.468	1.857
20	5134.354	1.960
21	5142.061	2.063
22	5145.465	2.167
23	5146.859	2.270
24	5115.333	2.373
25	5131.146	2.476
26	5124.878	2.579
27	5112.299	2.683
28	5121.715	2.786
29	5123.583	2.889
30	5107.572	2.992
31	5112.699	3.095
32	5116.382	3.198
33	5112.135	3.302
34	5110.433	3.405
35	5133.473	3.508
36	5131.430	3.611
37	5112.539	3.714
38	5130.960	3.817
39	5131.883	3.921
40	5130.905	4.024
41	5122.906	4.127
42	5130.978	4.230
43	5146.888	4.333
44	5126.173	4.437
45	5145.138	4.540
46	5137.511	4.643
47	5146.883	4.746
48	5159.056	4.849
49	5160.079	4.952
50	5141.294	5.056
51	5138.549	5.159
52	5119.210	5.262
53	5138.198	5.365
54	5145.896	5.468
55	5157.976	5.571
56	5164.334	5.675
57	5167.099	5.778
58	5179.559	5.881
59	5164.155	5.984
60	5170.126	6.087
61	5169.488	6.190
62	5160.325	6.294
63	5163.095	6.397
64	5167.596	6.500
65	5190.124	6.603
66	5189.497	6.706
67	5162.195	6.810
68	5161.786	6.913
69	5163.765	7.016
70	5154.960	7.119
71	5152.050	7.222
72	5166.065	7.325
73	5152.348	7.429
74	5167.110	7.532
75	5156.888	7.635
76	5158.513	7.738
77	5163.051	7.841
78	5158.367	7.944
79	5150.461	8.048
80	5141.175	8.151
81	5145.953	8.254
82	5124.689	8.357
83	5145.958	8.460
84	5137.263	8.563
85	5131.670	8.667
86	5125.207	8.770
87	5132.210	8.873
88	5132.942	8.976
89	5148.846	9.079
90	5150.468	9.183
91	5151.852	9.286
92	5156.366	9.389
93	5134.613	9.492
94	5137.916	9.595
95	5130.232	9.698
96	5133.554	9.802
97	5135.777	9.905
98	5143.435	10.008
99	5147.565	10.111
100	5132.946	10.214
101	5150.200	10.317
102	5144.386	10.421
103	5145.796	10.524
104	5145.474	10.627
105	5129.348	10.730
106	5122.541	10.833
107	5115.344	10.937
108	5121.341	11.040
109	5143.995	11.143
110	5133.816	11.246
111	5124.150	11.349
112	5137.579	11.452
113	5138.524	11.556
114	5135.655	11.659
115	5133.264	11.762
116	5143.408	11.865
