# Supplementary material for: Spatial control of the APC/C ensures the rapid degradation of cyclin B1
Source: EMBO J. 2024 Aug 14;43(19):4324–55. doi: 10.1038/s44318-024-00194-2 (PMC11445581; doi:10.1038/s44318-024-00194-2)
Supplement: Supplementary file 10 — Source data Fig. 6 [file 44318_2024_194_MOESM10_ESM.zip › Figure 6/Fig 6D/RawData_MiddlePanel/C2-220615_SUM - 220614_4816 - 6.Project Sum Z.crop.txt]

	Plot Values	Distance
1	6202.816	0.000
2	6189.516	0.103
3	6188.119	0.206
4	6186.540	0.310
5	6187.005	0.413
6	6178.066	0.516
7	6189.021	0.619
8	6124.864	0.722
9	6141.109	0.825
10	6149.379	0.929
11	6164.847	1.032
12	6075.823	1.135
13	6064.139	1.238
14	6078.708	1.341
15	6109.314	1.444
16	6069.351	1.548
17	6060.989	1.651
18	6062.573	1.754
19	6077.452	1.857
20	6032.076	1.960
21	6051.187	2.063
22	6077.922	2.167
23	5997.210	2.270
24	5992.402	2.373
25	6031.354	2.476
26	6008.879	2.579
27	6005.924	2.683
28	5989.073	2.786
29	6006.003	2.889
30	6012.529	2.992
31	5995.937	3.095
32	6013.170	3.198
33	6025.144	3.302
34	5992.095	3.405
35	6000.502	3.508
36	6027.110	3.611
37	6041.320	3.714
38	6015.096	3.817
39	6010.746	3.921
40	5968.527	4.024
41	5994.265	4.127
42	5969.226	4.230
43	5942.829	4.333
44	5992.979	4.437
45	5958.710	4.540
46	5996.204	4.643
47	5983.392	4.746
48	5944.687	4.849
49	5980.982	4.952
50	6003.266	5.056
51	6006.246	5.159
52	6005.219	5.262
53	5984.646	5.365
54	5995.037	5.468
55	6008.045	5.571
56	5999.445	5.675
57	5970.575	5.778
58	5950.468	5.881
59	5969.733	5.984
60	5964.461	6.087
61	5961.446	6.190
62	5992.562	6.294
63	5973.031	6.397
64	5947.268	6.500
65	5907.310	6.603
66	5962.415	6.706
67	5995.773	6.810
68	5970.724	6.913
69	5953.294	7.016
70	5936.802	7.119
71	5952.998	7.222
72	5951.730	7.325
73	5973.398	7.429
74	6008.441	7.532
75	5975.807	7.635
76	5945.446	7.738
77	5972.093	7.841
78	5967.711	7.944
79	5946.817	8.048
80	5934.806	8.151
81	5970.990	8.254
82	5974.310	8.357
83	5958.592	8.460
84	5991.114	8.563
85	5946.003	8.667
86	5927.362	8.770
87	5941.507	8.873
88	5960.120	8.976
89	5924.659	9.079
90	5965.146	9.183
91	5977.162	9.286
92	5961.395	9.389
93	5954.808	9.492
94	5992.596	9.595
95	5955.223	9.698
96	5936.541	9.802
97	5923.156	9.905
98	5936.685	10.008
99	5962.289	10.111
100	5958.022	10.214
101	5944.494	10.317
102	5945.944	10.421
103	5983.281	10.524
104	5997.178	10.627
105	6005.975	10.730
106	6015.459	10.833
107	6011.104	10.937
108	5992.580	11.040
109	6017.622	11.143
110	6015.065	11.246
111	6031.318	11.349
112	6066.670	11.452
113	6060.107	11.556
114	6082.722	11.659
115	6019.248	11.762
