# Supplementary material for: Spatial control of the APC/C ensures the rapid degradation of cyclin B1
Source: EMBO J. 2024 Aug 14;43(19):4324–55. doi: 10.1038/s44318-024-00194-2 (PMC11445581; doi:10.1038/s44318-024-00194-2)
Supplement: Supplementary file 10 — Source data Fig. 6 [file 44318_2024_194_MOESM10_ESM.zip › Figure 6/Fig 6D/RawData_MiddlePanel/C1-220614_SUM - 220614_4816 - 27.Project Sum Z.crop.txt]

	Plot Values	Distance
1	6406.995	0.000
2	6428.561	0.103
3	6442.341	0.206
4	6436.507	0.310
5	6450.701	0.413
6	6453.224	0.516
7	6363.594	0.619
8	6346.329	0.722
9	6339.227	0.825
10	6396.065	0.929
11	6399.522	1.032
12	6362.499	1.135
13	6358.467	1.238
14	6332.323	1.341
15	6387.788	1.444
16	6354.458	1.548
17	6356.676	1.651
18	6314.483	1.754
19	6299.244	1.857
20	6309.275	1.960
21	6274.801	2.063
22	6229.214	2.167
23	6225.679	2.270
24	6232.618	2.373
25	6168.912	2.476
26	6178.543	2.579
27	6150.567	2.683
28	6125.549	2.786
29	6109.536	2.889
30	6088.061	2.992
31	6141.285	3.095
32	6123.731	3.198
33	6133.778	3.302
34	6123.733	3.405
35	6138.470	3.508
36	6152.851	3.611
37	6157.047	3.714
38	6131.959	3.817
39	6185.462	3.921
40	6152.883	4.024
41	6177.641	4.127
42	6224.631	4.230
43	6205.177	4.333
44	6194.552	4.437
45	6209.485	4.540
46	6219.652	4.643
47	6163.673	4.746
48	6218.928	4.849
49	6166.643	4.952
50	6181.717	5.056
51	6243.087	5.159
52	6176.960	5.262
53	6150.997	5.365
54	6151.110	5.468
55	6113.070	5.571
56	6185.818	5.675
57	6202.686	5.778
58	6217.256	5.881
59	6206.825	5.984
60	6230.923	6.087
61	6227.651	6.190
62	6219.317	6.294
63	6228.694	6.397
64	6259.915	6.500
65	6252.420	6.603
66	6269.625	6.706
67	6238.181	6.810
68	6240.102	6.913
69	6259.022	7.016
70	6267.708	7.119
71	6265.685	7.222
72	6291.544	7.325
73	6267.436	7.429
74	6291.942	7.532
75	6328.968	7.635
76	6355.610	7.738
77	6303.666	7.841
78	6285.753	7.944
79	6271.150	8.048
80	6264.271	8.151
81	6326.217	8.254
82	6325.660	8.357
83	6279.529	8.460
84	6290.665	8.563
85	6252.162	8.667
86	6254.443	8.770
87	6285.295	8.873
88	6291.488	8.976
89	6282.397	9.079
90	6250.999	9.183
91	6283.462	9.286
92	6258.415	9.389
93	6268.580	9.492
94	6241.102	9.595
95	6176.812	9.698
96	6197.189	9.802
97	6188.954	9.905
98	6132.438	10.008
99	6162.800	10.111
100	6187.067	10.214
101	6161.397	10.317
102	6208.708	10.421
103	6201.150	10.524
104	6157.519	10.627
105	6201.930	10.730
106	6224.960	10.833
107	6151.268	10.937
108	6177.305	11.040
109	6178.501	11.143
110	6195.356	11.246
111	6162.471	11.349
112	6177.492	11.452
113	6173.298	11.556
114	6178.845	11.659
115	6255.677	11.762
116	6240.213	11.865
117	6231.877	11.968
118	6229.792	12.071
119	6219.892	12.175
120	6240.298	12.278
121	6256.438	12.381
122	6260.171	12.484
123	6288.246	12.587
124	6253.430	12.690
125	6261.389	12.794
126	6300.495	12.897
127	6295.008	13.000
128	6337.168	13.103
129	6308.148	13.206
130	6313.158	13.310
131	6315.176	13.413
132	6315.563	13.516
133	6309.528	13.619
134	6289.088	13.722
