# Supplementary material for: Spatial control of the APC/C ensures the rapid degradation of cyclin B1
Source: EMBO J. 2024 Aug 14;43(19):4324–55. doi: 10.1038/s44318-024-00194-2 (PMC11445581; doi:10.1038/s44318-024-00194-2)
Supplement: Supplementary file 10 — Source data Fig. 6 [file 44318_2024_194_MOESM10_ESM.zip › Figure 6/Fig 6D/RawData_MiddlePanel/C1-220615_SUM - 220614_4816 - 23.Project Sum Z.crop.txt]

	Plot Values	Distance
1	6046.815	0.000
2	6087.140	0.103
3	6133.061	0.206
4	6109.801	0.310
5	6106.324	0.413
6	6129.330	0.516
7	6140.434	0.619
8	6172.889	0.722
9	6111.704	0.825
10	6073.812	0.929
11	6116.396	1.032
12	6128.533	1.135
13	6101.953	1.238
14	6083.645	1.341
15	6025.043	1.444
16	6073.159	1.548
17	6035.097	1.651
18	6004.787	1.754
19	5966.324	1.857
20	5986.679	1.960
21	5998.374	2.063
22	5964.681	2.167
23	5969.869	2.270
24	5966.542	2.373
25	5976.367	2.476
26	5932.428	2.579
27	5946.392	2.683
28	5981.216	2.786
29	5969.462	2.889
30	5959.295	2.992
31	5966.318	3.095
32	5988.369	3.198
33	5957.912	3.302
34	5955.007	3.405
35	5934.014	3.508
36	5954.965	3.611
37	5987.477	3.714
38	5983.341	3.817
39	5993.927	3.921
40	5995.411	4.024
41	5987.768	4.127
42	5976.431	4.230
43	5995.347	4.333
44	5970.311	4.437
45	5965.579	4.540
46	5954.480	4.643
47	5946.255	4.746
48	5934.501	4.849
49	5949.651	4.952
50	5925.840	5.056
51	5911.887	5.159
52	5914.312	5.262
53	5892.347	5.365
54	5912.491	5.468
55	5916.045	5.571
56	5892.693	5.675
57	5890.426	5.778
58	5864.702	5.881
59	5891.214	5.984
60	5919.131	6.087
61	5867.169	6.190
62	5897.176	6.294
63	5898.502	6.397
64	5887.880	6.500
65	5894.164	6.603
66	5910.508	6.706
67	5848.192	6.810
68	5851.356	6.913
69	5847.305	7.016
70	5849.249	7.119
71	5857.137	7.222
72	5886.847	7.325
73	5893.046	7.429
74	5855.317	7.532
75	5849.147	7.635
76	5887.293	7.738
77	5883.216	7.841
78	5912.794	7.944
79	5929.754	8.048
80	5940.277	8.151
81	5957.282	8.254
82	5974.836	8.357
83	5979.144	8.460
84	5949.233	8.563
85	6006.476	8.667
86	6017.999	8.770
87	6035.763	8.873
88	6024.430	8.976
89	6040.573	9.079
90	6023.132	9.183
91	6041.907	9.286
92	6039.518	9.389
93	6042.778	9.492
94	6046.108	9.595
95	6031.915	9.698
96	6069.818	9.802
97	6051.762	9.905
98	6085.618	10.008
99	6087.709	10.111
100	6068.938	10.214
101	6054.496	10.317
102	6074.605	10.421
103	6059.538	10.524
104	6011.536	10.627
105	6043.082	10.730
