# Supplementary material for: Spatial control of the APC/C ensures the rapid degradation of cyclin B1
Source: EMBO J. 2024 Aug 14;43(19):4324–55. doi: 10.1038/s44318-024-00194-2 (PMC11445581; doi:10.1038/s44318-024-00194-2)
Supplement: Supplementary file 10 — Source data Fig. 6 [file 44318_2024_194_MOESM10_ESM.zip › Figure 6/Fig 6D/RawData_MiddlePanel/C2-220613_SUM - 220613_4816 - Position 1.Project Sum Z.crop.txt]

	Plot Values	Distance
1	5407.454	0.000
2	5400.705	0.103
3	5410.901	0.206
4	5415.395	0.310
5	5400.255	0.413
6	5383.692	0.516
7	5390.013	0.619
8	5401.818	0.722
9	5413.388	0.825
10	5437.742	0.929
11	5419.447	1.032
12	5410.996	1.135
13	5397.809	1.238
14	5387.222	1.341
15	5422.578	1.444
16	5408.096	1.548
17	5378.962	1.651
18	5384.978	1.754
19	5393.941	1.857
20	5394.634	1.960
21	5384.471	2.063
22	5391.951	2.167
23	5388.288	2.270
24	5396.447	2.373
25	5396.087	2.476
26	5399.048	2.579
27	5395.461	2.683
28	5379.057	2.786
29	5399.807	2.889
30	5377.471	2.992
31	5372.822	3.095
32	5389.422	3.198
33	5365.309	3.302
34	5360.521	3.405
35	5382.103	3.508
36	5370.514	3.611
37	5357.761	3.714
38	5358.368	3.817
39	5378.223	3.921
40	5379.603	4.024
41	5403.987	4.127
42	5381.074	4.230
43	5393.258	4.333
44	5357.882	4.437
45	5359.262	4.540
46	5346.667	4.643
47	5362.353	4.746
48	5372.891	4.849
49	5375.671	4.952
50	5396.895	5.056
51	5366.085	5.159
52	5351.062	5.262
53	5362.324	5.365
54	5351.980	5.468
55	5339.937	5.571
56	5382.396	5.675
57	5357.584	5.778
58	5364.766	5.881
59	5351.809	5.984
60	5382.648	6.087
61	5363.899	6.190
62	5375.537	6.294
63	5364.436	6.397
64	5358.040	6.500
65	5353.668	6.603
66	5313.035	6.706
67	5329.960	6.810
68	5368.873	6.913
69	5372.699	7.016
70	5388.124	7.119
71	5420.799	7.222
72	5371.483	7.325
73	5387.704	7.429
74	5373.728	7.532
75	5358.047	7.635
76	5388.691	7.738
77	5375.685	7.841
78	5385.073	7.944
79	5364.302	8.048
80	5390.883	8.151
81	5408.113	8.254
82	5383.026	8.357
83	5389.040	8.460
84	5412.834	8.563
85	5416.183	8.667
86	5401.837	8.770
87	5399.537	8.873
88	5391.737	8.976
89	5381.674	9.079
90	5375.091	9.183
91	5358.739	9.286
92	5369.190	9.389
93	5361.801	9.492
94	5370.796	9.595
95	5364.572	9.698
96	5363.675	9.802
97	5369.220	9.905
98	5374.153	10.008
99	5379.768	10.111
100	5349.299	10.214
101	5371.022	10.317
102	5383.114	10.421
103	5371.937	10.524
104	5383.557	10.627
105	5386.723	10.730
106	5365.804	10.833
107	5372.374	10.937
108	5370.034	11.040
109	5389.784	11.143
110	5396.735	11.246
111	5395.205	11.349
112	5371.368	11.452
113	5370.798	11.556
