# Supplementary material for: Spatial control of the APC/C ensures the rapid degradation of cyclin B1
Source: EMBO J. 2024 Aug 14;43(19):4324–55. doi: 10.1038/s44318-024-00194-2 (PMC11445581; doi:10.1038/s44318-024-00194-2)
Supplement: Supplementary file 10 — Source data Fig. 6 [file 44318_2024_194_MOESM10_ESM.zip › Figure 6/Fig 6D/RawData_MiddlePanel/C2-220616_SUM - 220616_4816 - 13.Project Sum Z.crop.txt]

	Plot Values	Distance
1	5525.360	0.000
2	5520.694	0.103
3	5540.378	0.206
4	5546.424	0.310
5	5530.202	0.413
6	5538.927	0.516
7	5555.757	0.619
8	5566.748	0.722
9	5555.289	0.825
10	5521.272	0.929
11	5536.317	1.032
12	5547.092	1.135
13	5519.147	1.238
14	5516.617	1.341
15	5508.883	1.444
16	5504.905	1.548
17	5541.077	1.651
18	5530.958	1.754
19	5516.539	1.857
20	5529.580	1.960
21	5508.165	2.063
22	5538.825	2.167
23	5519.947	2.270
24	5513.789	2.373
25	5487.392	2.476
26	5516.352	2.579
27	5505.062	2.683
28	5483.302	2.786
29	5480.902	2.889
30	5518.108	2.992
31	5517.875	3.095
32	5484.790	3.198
33	5498.998	3.302
34	5497.200	3.405
35	5521.081	3.508
36	5512.002	3.611
37	5503.091	3.714
38	5501.950	3.817
39	5501.368	3.921
40	5467.941	4.024
41	5473.869	4.127
42	5483.091	4.230
43	5475.721	4.333
44	5508.432	4.437
45	5491.301	4.540
46	5494.070	4.643
47	5511.380	4.746
48	5509.316	4.849
49	5515.786	4.952
50	5507.282	5.056
51	5490.117	5.159
52	5491.078	5.262
53	5495.321	5.365
54	5504.637	5.468
55	5479.896	5.571
56	5487.564	5.675
57	5503.051	5.778
58	5513.624	5.881
59	5502.441	5.984
60	5495.511	6.087
61	5516.106	6.190
62	5490.256	6.294
63	5496.888	6.397
64	5476.401	6.500
65	5495.040	6.603
66	5517.878	6.706
67	5495.415	6.810
68	5486.283	6.913
69	5486.465	7.016
70	5504.734	7.119
71	5520.419	7.222
72	5477.203	7.325
73	5497.431	7.429
74	5493.203	7.532
75	5485.935	7.635
76	5495.248	7.738
77	5516.460	7.841
78	5477.920	7.944
79	5507.990	8.048
80	5494.810	8.151
81	5482.768	8.254
82	5469.733	8.357
83	5485.455	8.460
84	5462.827	8.563
85	5470.982	8.667
86	5459.450	8.770
87	5480.225	8.873
88	5514.608	8.976
89	5477.674	9.079
90	5474.121	9.183
91	5492.185	9.286
92	5508.074	9.389
93	5539.863	9.492
94	5493.940	9.595
95	5468.906	9.698
96	5494.746	9.802
97	5487.596	9.905
98	5498.088	10.008
99	5509.766	10.111
100	5498.663	10.214
101	5519.512	10.317
102	5461.299	10.421
103	5470.720	10.524
104	5528.624	10.627
105	5505.668	10.730
106	5498.887	10.833
107	5514.887	10.937
108	5501.129	11.040
109	5509.839	11.143
110	5500.797	11.246
111	5494.581	11.349
112	5530.221	11.452
113	5546.033	11.556
114	5532.700	11.659
115	5527.979	11.762
116	5513.872	11.865
117	5524.736	11.968
