# Supplementary material for: Spatial control of the APC/C ensures the rapid degradation of cyclin B1
Source: EMBO J. 2024 Aug 14;43(19):4324–55. doi: 10.1038/s44318-024-00194-2 (PMC11445581; doi:10.1038/s44318-024-00194-2)
Supplement: Supplementary file 10 — Source data Fig. 6 [file 44318_2024_194_MOESM10_ESM.zip › Figure 6/Fig 6D/RawData_MiddlePanel/C1-220614_SUM - 220614_4816 - 16.Project Sum Z.crop.txt]

	Plot Values	Distance
1	6012.500	0.000
2	6091.132	0.103
3	6054.617	0.206
4	6081.727	0.310
5	6046.979	0.413
6	5996.647	0.516
7	6023.540	0.619
8	5988.220	0.722
9	6015.555	0.825
10	5998.688	0.929
11	5997.427	1.032
12	5935.601	1.135
13	5980.037	1.238
14	5943.500	1.341
15	5905.096	1.444
16	5870.117	1.548
17	5918.235	1.651
18	5906.069	1.754
19	5865.838	1.857
20	5857.943	1.960
21	5875.552	2.063
22	5868.781	2.167
23	5904.540	2.270
24	5916.681	2.373
25	5888.341	2.476
26	5876.876	2.579
27	5892.610	2.683
28	5835.796	2.786
29	5877.007	2.889
30	5898.032	2.992
31	5844.167	3.095
32	5852.678	3.198
33	5853.558	3.302
34	5878.364	3.405
35	5866.264	3.508
36	5872.112	3.611
37	5894.610	3.714
38	5884.681	3.817
39	5867.621	3.921
40	5843.387	4.024
41	5839.052	4.127
42	5868.433	4.230
43	5894.233	4.333
44	5892.660	4.437
45	5891.570	4.540
46	5941.338	4.643
47	5871.310	4.746
48	5941.367	4.849
49	5949.207	4.952
50	5957.493	5.056
51	5913.194	5.159
52	5939.730	5.262
53	5939.972	5.365
54	5963.095	5.468
55	5935.148	5.571
56	5940.716	5.675
57	5967.462	5.778
58	5956.656	5.881
59	5925.029	5.984
60	5894.836	6.087
61	5937.309	6.190
62	5932.375	6.294
63	5931.644	6.397
64	5931.760	6.500
65	5938.686	6.603
66	5883.919	6.706
67	5888.455	6.810
68	5905.882	6.913
69	5919.806	7.016
70	5934.771	7.119
71	5916.771	7.222
72	5883.501	7.325
73	5899.397	7.429
74	5899.477	7.532
75	5916.035	7.635
76	5856.300	7.738
77	5900.510	7.841
78	5878.484	7.944
79	5879.193	8.048
80	5885.512	8.151
81	5885.624	8.254
82	5899.341	8.357
83	5856.765	8.460
84	5889.048	8.563
85	5884.379	8.667
86	5879.649	8.770
87	5870.438	8.873
88	5826.968	8.976
89	5837.642	9.079
90	5821.993	9.183
91	5808.160	9.286
92	5797.627	9.389
93	5815.037	9.492
94	5780.170	9.595
95	5751.469	9.698
96	5796.518	9.802
97	5811.199	9.905
98	5786.051	10.008
99	5821.748	10.111
100	5839.160	10.214
101	5795.579	10.317
102	5830.533	10.421
103	5842.467	10.524
104	5857.938	10.627
105	5847.823	10.730
106	5826.184	10.833
107	5852.632	10.937
108	5856.895	11.040
109	5894.717	11.143
110	5937.156	11.246
111	5972.596	11.349
112	5913.514	11.452
113	5890.299	11.556
114	5956.698	11.659
115	5985.681	11.762
116	5968.412	11.865
117	5983.916	11.968
118	6018.795	12.071
119	5979.884	12.175
