# Supplementary material for: Spatial control of the APC/C ensures the rapid degradation of cyclin B1
Source: EMBO J. 2024 Aug 14;43(19):4324–55. doi: 10.1038/s44318-024-00194-2 (PMC11445581; doi:10.1038/s44318-024-00194-2)
Supplement: Supplementary file 10 — Source data Fig. 6 [file 44318_2024_194_MOESM10_ESM.zip › Figure 6/Fig 6D/RawData_MiddlePanel/C3-220717_SUM - 220617_4816 - 15.Project Sum Z.crop.txt]

	Plot Values	Distance
1	5145.635	0.000
2	5138.678	0.103
3	5139.893	0.206
4	5123.099	0.310
5	5128.879	0.413
6	5132.950	0.516
7	5134.547	0.619
8	5136.270	0.722
9	5134.490	0.825
10	5147.332	0.929
11	5141.491	1.032
12	5144.414	1.135
13	5138.253	1.238
14	5122.869	1.341
15	5126.282	1.444
16	5135.946	1.548
17	5129.457	1.651
18	5147.477	1.754
19	5136.361	1.857
20	5117.977	1.960
21	5135.695	2.063
22	5142.916	2.167
23	5145.319	2.270
24	5130.714	2.373
25	5136.121	2.476
26	5142.927	2.579
27	5148.539	2.683
28	5147.433	2.786
29	5162.649	2.889
30	5151.157	2.992
31	5152.402	3.095
32	5140.289	3.198
33	5151.737	3.302
34	5152.763	3.405
35	5150.820	3.508
36	5185.904	3.611
37	5217.856	3.714
38	5202.608	3.817
39	5210.486	3.921
40	5202.593	4.024
41	5229.862	4.127
42	5225.714	4.230
43	5217.692	4.333
44	5240.337	4.437
45	5235.810	4.540
46	5261.169	4.643
47	5263.072	4.746
48	5238.473	4.849
49	5255.224	4.952
50	5253.405	5.056
51	5235.625	5.159
52	5255.441	5.262
53	5265.787	5.365
54	5254.682	5.468
55	5216.850	5.571
56	5217.635	5.675
57	5198.732	5.778
58	5210.234	5.881
59	5222.410	5.984
60	5210.765	6.087
61	5205.835	6.190
62	5208.418	6.294
63	5207.404	6.397
64	5183.614	6.500
65	5178.808	6.603
66	5175.473	6.706
67	5181.849	6.810
68	5188.167	6.913
69	5179.287	7.016
70	5163.971	7.119
71	5160.094	7.222
72	5155.089	7.325
73	5154.746	7.429
74	5155.053	7.532
75	5139.067	7.635
76	5129.992	7.738
77	5150.226	7.841
78	5140.427	7.944
79	5137.886	8.048
80	5137.087	8.151
81	5133.009	8.254
82	5136.602	8.357
83	5141.735	8.460
84	5137.538	8.563
85	5145.065	8.667
86	5135.287	8.770
87	5135.151	8.873
88	5134.270	8.976
89	5147.421	9.079
90	5125.729	9.183
91	5133.216	9.286
92	5145.156	9.389
93	5147.979	9.492
94	5131.315	9.595
95	5130.458	9.698
96	5150.756	9.802
97	5133.468	9.905
98	5133.954	10.008
99	5124.128	10.111
100	5126.911	10.214
101	5138.446	10.317
102	5150.400	10.421
103	5135.554	10.524
104	5132.721	10.627
105	5139.186	10.730
106	5142.991	10.833
107	5132.320	10.937
108	5140.944	11.040
109	5144.293	11.143
110	5134.753	11.246
111	5149.461	11.349
112	5132.573	11.452
