# Supplementary material for: Spatial control of the APC/C ensures the rapid degradation of cyclin B1
Source: EMBO J. 2024 Aug 14;43(19):4324–55. doi: 10.1038/s44318-024-00194-2 (PMC11445581; doi:10.1038/s44318-024-00194-2)
Supplement: Supplementary file 10 — Source data Fig. 6 [file 44318_2024_194_MOESM10_ESM.zip › Figure 6/Fig 6D/RawData_MiddlePanel/C3-220615_SUM - 220614_4816 - 15.Project Sum Z.crop.txt]

	Plot Values	Distance
1	5124.580	0.000
2	5119.382	0.103
3	5126.683	0.206
4	5136.252	0.310
5	5124.271	0.413
6	5129.826	0.516
7	5137.804	0.619
8	5125.342	0.722
9	5112.150	0.825
10	5113.486	0.929
11	5113.626	1.032
12	5132.212	1.135
13	5123.497	1.238
14	5132.706	1.341
15	5138.767	1.444
16	5136.308	1.548
17	5134.205	1.651
18	5128.536	1.754
19	5142.189	1.857
20	5125.905	1.960
21	5130.182	2.063
22	5126.543	2.167
23	5115.639	2.270
24	5141.156	2.373
25	5129.327	2.476
26	5139.966	2.579
27	5134.295	2.683
28	5136.473	2.786
29	5130.944	2.889
30	5140.768	2.992
31	5123.869	3.095
32	5122.743	3.198
33	5136.532	3.302
34	5141.427	3.405
35	5132.573	3.508
36	5138.296	3.611
37	5139.539	3.714
38	5136.365	3.817
39	5125.793	3.921
40	5120.243	4.024
41	5122.844	4.127
42	5107.875	4.230
43	5119.546	4.333
44	5123.173	4.437
45	5119.141	4.540
46	5111.738	4.643
47	5127.616	4.746
48	5129.354	4.849
49	5129.802	4.952
50	5120.217	5.056
51	5129.608	5.159
52	5133.526	5.262
53	5129.362	5.365
54	5132.522	5.468
55	5119.828	5.571
56	5131.706	5.675
57	5115.388	5.778
58	5144.479	5.881
59	5141.671	5.984
60	5132.681	6.087
61	5144.319	6.190
62	5130.108	6.294
63	5141.947	6.397
64	5158.391	6.500
65	5133.013	6.603
66	5126.829	6.706
67	5141.634	6.810
68	5126.529	6.913
69	5140.347	7.016
70	5131.647	7.119
71	5121.638	7.222
72	5132.768	7.325
73	5148.657	7.429
74	5140.812	7.532
75	5127.932	7.635
76	5143.590	7.738
77	5141.808	7.841
78	5133.674	7.944
79	5126.706	8.048
80	5127.393	8.151
81	5138.555	8.254
82	5125.960	8.357
83	5108.887	8.460
84	5122.250	8.563
85	5132.935	8.667
86	5112.767	8.770
87	5130.836	8.873
88	5123.337	8.976
89	5119.572	9.079
90	5131.965	9.183
91	5135.045	9.286
92	5127.036	9.389
93	5129.910	9.492
94	5119.274	9.595
95	5111.309	9.698
96	5116.588	9.802
97	5127.504	9.905
98	5136.770	10.008
99	5118.690	10.111
100	5133.228	10.214
101	5134.933	10.317
102	5133.608	10.421
103	5105.414	10.524
104	5125.050	10.627
105	5131.735	10.730
106	5130.395	10.833
107	5110.509	10.937
108	5125.053	11.040
109	5137.868	11.143
110	5116.920	11.246
111	5137.494	11.349
112	5129.591	11.452
113	5127.169	11.556
114	5130.671	11.659
115	5123.993	11.762
116	5116.295	11.865
117	5122.225	11.968
118	5116.119	12.071
119	5124.351	12.175
120	5109.072	12.278
121	5105.450	12.381
