# Supplementary material for: Spatial control of the APC/C ensures the rapid degradation of cyclin B1
Source: EMBO J. 2024 Aug 14;43(19):4324–55. doi: 10.1038/s44318-024-00194-2 (PMC11445581; doi:10.1038/s44318-024-00194-2)
Supplement: Supplementary file 10 — Source data Fig. 6 [file 44318_2024_194_MOESM10_ESM.zip › Figure 6/Fig 6D/RawData_MiddlePanel/C3-220614_SUM - 220614_4816 - 11.Project Sum Z.crop.txt]

	Plot Values	Distance
1	5116.702	0.000
2	5123.697	0.103
3	5136.308	0.206
4	5136.148	0.310
5	5136.518	0.413
6	5131.945	0.516
7	5130.170	0.619
8	5128.482	0.722
9	5133.866	0.825
10	5131.891	0.929
11	5117.323	1.032
12	5129.547	1.135
13	5129.441	1.238
14	5126.820	1.341
15	5140.558	1.444
16	5131.897	1.548
17	5116.209	1.651
18	5140.304	1.754
19	5133.393	1.857
20	5142.246	1.960
21	5133.738	2.063
22	5138.877	2.167
23	5153.551	2.270
24	5149.127	2.373
25	5135.508	2.476
26	5121.557	2.579
27	5138.152	2.683
28	5141.122	2.786
29	5145.150	2.889
30	5141.144	2.992
31	5143.625	3.095
32	5148.025	3.198
33	5143.455	3.302
34	5145.683	3.405
35	5152.817	3.508
36	5145.871	3.611
37	5165.936	3.714
38	5136.092	3.817
39	5139.100	3.921
40	5141.945	4.024
41	5138.605	4.127
42	5142.625	4.230
43	5142.022	4.333
44	5151.234	4.437
45	5142.521	4.540
46	5158.382	4.643
47	5143.086	4.746
48	5151.079	4.849
49	5144.580	4.952
50	5140.050	5.056
51	5155.479	5.159
52	5144.091	5.262
53	5157.641	5.365
54	5167.398	5.468
55	5162.162	5.571
56	5154.049	5.675
57	5168.962	5.778
58	5165.052	5.881
59	5158.750	5.984
60	5160.139	6.087
61	5162.237	6.190
62	5159.296	6.294
63	5152.366	6.397
64	5163.763	6.500
65	5171.739	6.603
66	5156.771	6.706
67	5158.154	6.810
68	5153.294	6.913
69	5155.625	7.016
70	5161.627	7.119
71	5155.887	7.222
72	5172.597	7.325
73	5163.999	7.429
74	5165.087	7.532
75	5155.946	7.635
76	5156.747	7.738
77	5168.480	7.841
78	5142.507	7.944
79	5157.473	8.048
80	5151.685	8.151
81	5152.333	8.254
82	5163.059	8.357
83	5152.386	8.460
84	5164.829	8.563
85	5148.625	8.667
86	5147.906	8.770
87	5132.066	8.873
88	5137.452	8.976
89	5136.505	9.079
90	5132.189	9.183
91	5130.526	9.286
92	5132.759	9.389
93	5134.701	9.492
94	5141.951	9.595
95	5147.591	9.698
96	5145.706	9.802
97	5146.413	9.905
98	5137.700	10.008
99	5142.298	10.111
100	5149.306	10.214
101	5152.884	10.317
102	5146.776	10.421
103	5138.124	10.524
104	5140.442	10.627
105	5144.209	10.730
106	5139.108	10.833
107	5131.479	10.937
108	5129.002	11.040
109	5124.041	11.143
110	5127.385	11.246
111	5133.495	11.349
112	5124.249	11.452
113	5142.103	11.556
114	5140.878	11.659
115	5141.222	11.762
116	5130.864	11.865
117	5127.343	11.968
118	5149.302	12.071
119	5144.099	12.175
120	5146.314	12.278
121	5143.728	12.381
122	5146.419	12.484
123	5157.685	12.587
