# Supplementary material for: Spatial control of the APC/C ensures the rapid degradation of cyclin B1
Source: EMBO J. 2024 Aug 14;43(19):4324–55. doi: 10.1038/s44318-024-00194-2 (PMC11445581; doi:10.1038/s44318-024-00194-2)
Supplement: Supplementary file 10 — Source data Fig. 6 [file 44318_2024_194_MOESM10_ESM.zip › Figure 6/Fig 6D/RawData_MiddlePanel/C1-220615_SUM - 220614_4816 - 18.Project Sum Z.crop.txt]

	Plot Values	Distance
1	6086.911	0.000
2	6116.869	0.103
3	6118.362	0.206
4	6119.030	0.310
5	6058.481	0.413
6	6043.669	0.516
7	6055.390	0.619
8	6020.492	0.722
9	5997.449	0.825
10	5983.395	0.929
11	5931.563	1.032
12	5927.663	1.135
13	5917.647	1.238
14	5919.223	1.341
15	5901.092	1.444
16	5912.238	1.548
17	5868.861	1.651
18	5829.863	1.754
19	5874.949	1.857
20	5888.730	1.960
21	5922.119	2.063
22	5897.688	2.167
23	5856.650	2.270
24	5849.557	2.373
25	5867.505	2.476
26	5854.910	2.579
27	5870.055	2.683
28	5879.902	2.786
29	5860.405	2.889
30	5849.299	2.992
31	5853.437	3.095
32	5863.454	3.198
33	5830.164	3.302
34	5842.993	3.405
35	5882.580	3.508
36	5835.154	3.611
37	5880.241	3.714
38	5902.713	3.817
39	5892.668	3.921
40	5883.241	4.024
41	5899.240	4.127
42	5862.093	4.230
43	5861.067	4.333
44	5918.300	4.437
45	5921.099	4.540
46	5891.908	4.643
47	5900.914	4.746
48	5907.626	4.849
49	5881.962	4.952
50	5822.434	5.056
51	5839.458	5.159
52	5877.926	5.262
53	5819.863	5.365
54	5831.707	5.468
55	5813.561	5.571
56	5847.704	5.675
57	5840.788	5.778
58	5860.602	5.881
59	5839.582	5.984
60	5843.697	6.087
61	5861.444	6.190
62	5816.310	6.294
63	5825.597	6.397
64	5842.122	6.500
65	5803.572	6.603
66	5854.324	6.706
67	5864.060	6.810
68	5825.414	6.913
69	5815.288	7.016
70	5800.832	7.119
71	5832.428	7.222
72	5793.489	7.325
73	5812.552	7.429
74	5837.470	7.532
75	5802.521	7.635
76	5827.560	7.738
77	5809.667	7.841
78	5845.078	7.944
79	5801.745	8.048
80	5768.393	8.151
81	5813.770	8.254
82	5817.064	8.357
83	5783.938	8.460
84	5758.325	8.563
85	5834.582	8.667
86	5819.708	8.770
87	5812.065	8.873
88	5810.565	8.976
89	5786.976	9.079
90	5814.260	9.183
91	5796.697	9.286
92	5805.266	9.389
93	5831.812	9.492
94	5823.380	9.595
95	5842.766	9.698
96	5853.951	9.802
97	5834.791	9.905
98	5808.158	10.008
99	5830.054	10.111
100	5808.294	10.214
101	5812.764	10.317
102	5832.259	10.421
103	5791.889	10.524
104	5833.790	10.627
105	5873.008	10.730
106	5871.372	10.833
107	5896.193	10.937
108	5865.934	11.040
109	5912.569	11.143
110	5863.319	11.246
111	5914.922	11.349
112	5903.652	11.452
113	5943.079	11.556
