# Supplementary material for: Spatial control of the APC/C ensures the rapid degradation of cyclin B1
Source: EMBO J. 2024 Aug 14;43(19):4324–55. doi: 10.1038/s44318-024-00194-2 (PMC11445581; doi:10.1038/s44318-024-00194-2)
Supplement: Supplementary file 10 — Source data Fig. 6 [file 44318_2024_194_MOESM10_ESM.zip › Figure 6/Fig 6D/RawData_MiddlePanel/C1-220613_SUM - 220613_4816 - Position 2.Project Sum Z.crop.txt]

	Plot Values	Distance
1	6174.119	0.000
2	6177.429	0.103
3	6189.148	0.206
4	6173.999	0.310
5	6134.097	0.413
6	6169.381	0.516
7	6165.126	0.619
8	6166.294	0.722
9	6214.456	0.825
10	6176.559	0.929
11	6211.867	1.032
12	6154.751	1.135
13	6118.957	1.238
14	6239.272	1.341
15	6172.566	1.444
16	6170.402	1.548
17	6163.061	1.651
18	6193.699	1.754
19	6174.358	1.857
20	6177.809	1.960
21	6144.811	2.063
22	6131.065	2.167
23	6158.143	2.270
24	6124.427	2.373
25	6107.375	2.476
26	6155.967	2.579
27	6141.705	2.683
28	6111.015	2.786
29	6126.384	2.889
30	6081.651	2.992
31	6135.734	3.095
32	6091.323	3.198
33	6065.002	3.302
34	6116.729	3.405
35	6070.461	3.508
36	6042.428	3.611
37	6087.875	3.714
38	6047.974	3.817
39	6058.690	3.921
40	6060.106	4.024
41	6067.315	4.127
42	6064.338	4.230
43	6010.629	4.333
44	6035.120	4.437
45	6026.269	4.540
46	6059.031	4.643
47	6064.474	4.746
48	6083.371	4.849
49	6038.498	4.952
50	6016.650	5.056
51	6023.519	5.159
52	6035.675	5.262
53	6089.689	5.365
54	6046.215	5.468
55	6068.505	5.571
56	6054.892	5.675
57	6047.807	5.778
58	6076.299	5.881
59	6044.245	5.984
60	6074.311	6.087
61	6110.221	6.190
62	6104.448	6.294
63	6136.985	6.397
64	6088.062	6.500
65	6061.779	6.603
66	6077.421	6.706
67	6056.325	6.810
68	6050.426	6.913
69	6089.106	7.016
70	6056.539	7.119
71	6001.659	7.222
72	6019.859	7.325
73	6002.720	7.429
74	5980.127	7.532
75	5974.878	7.635
76	6008.899	7.738
77	5961.739	7.841
78	6015.162	7.944
79	6023.518	8.048
80	6013.585	8.151
81	6076.616	8.254
82	6083.434	8.357
83	6054.414	8.460
84	6086.393	8.563
85	6019.911	8.667
86	6002.380	8.770
87	6025.967	8.873
88	6026.242	8.976
89	6034.304	9.079
90	5989.800	9.183
91	6009.295	9.286
92	6014.195	9.389
93	5961.066	9.492
94	5975.892	9.595
95	5984.820	9.698
96	5972.053	9.802
97	5992.567	9.905
98	6015.024	10.008
99	5970.914	10.111
100	6015.625	10.214
101	6046.766	10.317
102	6002.516	10.421
103	5975.363	10.524
104	6034.637	10.627
105	6071.869	10.730
106	6082.643	10.833
107	6067.742	10.937
108	6029.658	11.040
109	6027.768	11.143
110	6075.626	11.246
111	6063.052	11.349
112	6088.852	11.452
113	6127.526	11.556
114	6091.609	11.659
115	6093.689	11.762
116	6089.309	11.865
117	6059.999	11.968
118	6051.955	12.071
119	6001.702	12.175
120	6033.823	12.278
121	6068.376	12.381
122	6012.062	12.484
