# Supplementary material for: Spatial control of the APC/C ensures the rapid degradation of cyclin B1
Source: EMBO J. 2024 Aug 14;43(19):4324–55. doi: 10.1038/s44318-024-00194-2 (PMC11445581; doi:10.1038/s44318-024-00194-2)
Supplement: Supplementary file 10 — Source data Fig. 6 [file 44318_2024_194_MOESM10_ESM.zip › Figure 6/Fig 6D/RawData_MiddlePanel/C3-220614_SUM - 220614_4816 - 27.Project Sum Z.crop.txt]

	Plot Values	Distance
1	5125.859	0.000
2	5142.388	0.103
3	5134.949	0.206
4	5126.654	0.310
5	5124.615	0.413
6	5140.809	0.516
7	5120.686	0.619
8	5129.590	0.722
9	5143.984	0.825
10	5154.040	0.929
11	5154.292	1.032
12	5145.355	1.135
13	5145.350	1.238
14	5160.928	1.341
15	5141.369	1.444
16	5163.708	1.548
17	5147.777	1.651
18	5138.247	1.754
19	5134.181	1.857
20	5128.873	1.960
21	5144.446	2.063
22	5133.599	2.167
23	5104.583	2.270
24	5133.032	2.373
25	5133.716	2.476
26	5135.416	2.579
27	5125.695	2.683
28	5141.938	2.786
29	5116.523	2.889
30	5149.223	2.992
31	5124.361	3.095
32	5162.591	3.198
33	5140.790	3.302
34	5115.087	3.405
35	5141.541	3.508
36	5146.902	3.611
37	5152.203	3.714
38	5135.845	3.817
39	5141.034	3.921
40	5143.404	4.024
41	5148.496	4.127
42	5155.598	4.230
43	5153.447	4.333
44	5150.802	4.437
45	5152.681	4.540
46	5154.836	4.643
47	5156.153	4.746
48	5167.837	4.849
49	5167.879	4.952
50	5172.549	5.056
51	5169.298	5.159
52	5152.676	5.262
53	5156.315	5.365
54	5155.852	5.468
55	5162.615	5.571
56	5140.380	5.675
57	5172.630	5.778
58	5171.592	5.881
59	5123.781	5.984
60	5150.133	6.087
61	5158.519	6.190
62	5171.753	6.294
63	5158.220	6.397
64	5148.099	6.500
65	5156.346	6.603
66	5158.915	6.706
67	5152.146	6.810
68	5166.011	6.913
69	5160.388	7.016
70	5163.820	7.119
71	5167.643	7.222
72	5164.874	7.325
73	5157.522	7.429
74	5169.961	7.532
75	5172.099	7.635
76	5184.623	7.738
77	5175.057	7.841
78	5170.062	7.944
79	5188.353	8.048
80	5146.618	8.151
81	5149.981	8.254
82	5187.133	8.357
83	5170.095	8.460
84	5181.956	8.563
85	5173.203	8.667
86	5177.944	8.770
87	5165.902	8.873
88	5172.317	8.976
89	5182.298	9.079
90	5165.139	9.183
91	5171.635	9.286
92	5157.708	9.389
93	5176.690	9.492
94	5173.750	9.595
95	5160.207	9.698
96	5145.756	9.802
97	5150.700	9.905
98	5153.982	10.008
99	5141.612	10.111
100	5142.277	10.214
101	5138.033	10.317
102	5137.794	10.421
103	5138.159	10.524
104	5151.547	10.627
105	5163.655	10.730
106	5144.189	10.833
107	5141.102	10.937
108	5125.927	11.040
109	5150.519	11.143
110	5136.556	11.246
111	5138.437	11.349
112	5142.427	11.452
113	5131.177	11.556
114	5103.479	11.659
115	5123.398	11.762
116	5136.089	11.865
117	5139.111	11.968
118	5137.713	12.071
119	5128.014	12.175
120	5132.417	12.278
121	5132.373	12.381
122	5135.237	12.484
123	5120.067	12.587
124	5122.818	12.690
125	5146.756	12.794
126	5137.530	12.897
127	5142.747	13.000
128	5136.602	13.103
129	5134.877	13.206
130	5129.071	13.310
131	5110.699	13.413
132	5125.193	13.516
133	5125.914	13.619
134	5137.179	13.722
