# Supplementary material for: Spatial control of the APC/C ensures the rapid degradation of cyclin B1
Source: EMBO J. 2024 Aug 14;43(19):4324–55. doi: 10.1038/s44318-024-00194-2 (PMC11445581; doi:10.1038/s44318-024-00194-2)
Supplement: Supplementary file 10 — Source data Fig. 6 [file 44318_2024_194_MOESM10_ESM.zip › Figure 6/Fig 6D/RawData_MiddlePanel/C2-220613_SUM - 220613_4816 - 1.Project Sum Z.crop.txt]

	Plot Values	Distance
1	5503.713	0.000
2	5537.958	0.103
3	5518.048	0.206
4	5512.754	0.310
5	5497.944	0.413
6	5504.559	0.516
7	5507.945	0.619
8	5531.157	0.722
9	5526.487	0.825
10	5474.883	0.929
11	5496.630	1.032
12	5505.720	1.135
13	5490.159	1.238
14	5498.015	1.341
15	5529.078	1.444
16	5496.719	1.548
17	5475.144	1.651
18	5504.533	1.754
19	5513.219	1.857
20	5499.095	1.960
21	5477.321	2.063
22	5492.963	2.167
23	5521.661	2.270
24	5489.283	2.373
25	5486.002	2.476
26	5507.645	2.579
27	5481.492	2.683
28	5501.023	2.786
29	5521.703	2.889
30	5512.549	2.992
31	5478.311	3.095
32	5504.630	3.198
33	5479.638	3.302
34	5472.928	3.405
35	5458.793	3.508
36	5492.760	3.611
37	5503.221	3.714
38	5535.274	3.817
39	5511.607	3.921
40	5507.873	4.024
41	5476.062	4.127
42	5507.908	4.230
43	5495.357	4.333
44	5488.751	4.437
45	5482.931	4.540
46	5509.355	4.643
47	5501.475	4.746
48	5487.910	4.849
49	5500.922	4.952
50	5533.991	5.056
51	5525.236	5.159
52	5545.155	5.262
53	5541.931	5.365
54	5498.465	5.468
55	5489.751	5.571
56	5487.247	5.675
57	5481.276	5.778
58	5501.366	5.881
59	5492.559	5.984
60	5497.105	6.087
61	5500.043	6.190
62	5515.469	6.294
63	5521.041	6.397
64	5498.830	6.500
65	5507.428	6.603
66	5533.364	6.706
67	5517.327	6.810
68	5521.306	6.913
69	5519.917	7.016
70	5530.144	7.119
71	5514.254	7.222
72	5490.921	7.325
73	5522.422	7.429
74	5527.704	7.532
75	5518.700	7.635
76	5524.032	7.738
77	5494.655	7.841
78	5515.812	7.944
79	5494.331	8.048
80	5512.699	8.151
81	5533.689	8.254
82	5524.018	8.357
83	5537.711	8.460
84	5541.316	8.563
85	5536.786	8.667
86	5503.435	8.770
87	5505.297	8.873
88	5491.790	8.976
89	5541.351	9.079
90	5500.966	9.183
91	5507.626	9.286
92	5541.030	9.389
93	5516.894	9.492
94	5523.299	9.595
95	5549.598	9.698
96	5545.484	9.802
97	5521.912	9.905
98	5569.922	10.008
99	5561.943	10.111
100	5509.280	10.214
101	5525.944	10.317
102	5523.213	10.421
103	5512.509	10.524
104	5522.975	10.627
105	5548.650	10.730
106	5531.378	10.833
107	5529.867	10.937
108	5523.635	11.040
109	5512.167	11.143
110	5565.111	11.246
111	5562.342	11.349
112	5546.353	11.452
113	5535.898	11.556
114	5478.917	11.659
115	5511.778	11.762
116	5533.270	11.865
117	5539.432	11.968
118	5551.732	12.071
119	5540.907	12.175
120	5541.109	12.278
121	5558.016	12.381
122	5550.864	12.484
123	5547.160	12.587
124	5571.906	12.690
125	5548.013	12.794
126	5545.299	12.897
127	5545.720	13.000
128	5588.952	13.103
129	5579.745	13.206
130	5576.306	13.310
131	5570.431	13.413
132	5569.224	13.516
133	5574.749	13.619
134	5570.026	13.722
135	5570.167	13.825
136	5573.092	13.929
137	5586.311	14.032
138	5569.601	14.135
139	5557.155	14.238
140	5547.200	14.341
141	5565.147	14.444
