# Supplementary material for: Spatial control of the APC/C ensures the rapid degradation of cyclin B1
Source: EMBO J. 2024 Aug 14;43(19):4324–55. doi: 10.1038/s44318-024-00194-2 (PMC11445581; doi:10.1038/s44318-024-00194-2)
Supplement: Supplementary file 10 — Source data Fig. 6 [file 44318_2024_194_MOESM10_ESM.zip › Figure 6/Fig 6D/RawData_MiddlePanel/C1-220717_SUM - 220617_4816 - 7.Project Sum Z.crop.txt]

	Plot Values	Distance
1	5910.047	0.000
2	5913.080	0.103
3	5898.621	0.206
4	5874.089	0.310
5	5874.019	0.413
6	5843.813	0.516
7	5883.740	0.619
8	5866.271	0.722
9	5829.688	0.825
10	5821.377	0.929
11	5815.374	1.032
12	5788.599	1.135
13	5787.537	1.238
14	5764.625	1.341
15	5742.508	1.444
16	5774.539	1.548
17	5755.577	1.651
18	5738.819	1.754
19	5732.987	1.857
20	5744.157	1.960
21	5740.098	2.063
22	5749.080	2.167
23	5748.950	2.270
24	5777.559	2.373
25	5759.036	2.476
26	5778.057	2.579
27	5793.248	2.683
28	5777.444	2.786
29	5792.818	2.889
30	5797.588	2.992
31	5757.700	3.095
32	5805.726	3.198
33	5812.582	3.302
34	5806.801	3.405
35	5782.864	3.508
36	5795.972	3.611
37	5827.046	3.714
38	5818.894	3.817
39	5783.816	3.921
40	5812.108	4.024
41	5831.312	4.127
42	5810.596	4.230
43	5797.911	4.333
44	5812.685	4.437
45	5811.800	4.540
46	5815.463	4.643
47	5784.975	4.746
48	5790.053	4.849
49	5787.380	4.952
50	5742.225	5.056
51	5813.005	5.159
52	5823.934	5.262
53	5793.598	5.365
54	5821.895	5.468
55	5834.969	5.571
56	5786.708	5.675
57	5844.682	5.778
58	5825.130	5.881
59	5779.766	5.984
60	5753.287	6.087
61	5803.967	6.190
62	5821.262	6.294
63	5830.847	6.397
64	5762.527	6.500
65	5764.337	6.603
66	5766.309	6.706
67	5778.226	6.810
68	5806.696	6.913
69	5815.798	7.016
70	5809.281	7.119
71	5828.845	7.222
72	5831.204	7.325
73	5808.019	7.429
74	5815.603	7.532
75	5771.172	7.635
76	5790.125	7.738
77	5800.555	7.841
78	5787.565	7.944
79	5772.948	8.048
80	5764.906	8.151
81	5763.675	8.254
82	5770.127	8.357
83	5732.878	8.460
84	5744.523	8.563
85	5759.799	8.667
86	5748.827	8.770
87	5746.144	8.873
88	5746.940	8.976
89	5768.955	9.079
90	5765.191	9.183
91	5743.995	9.286
92	5750.776	9.389
93	5794.233	9.492
94	5794.745	9.595
95	5773.055	9.698
96	5792.217	9.802
97	5810.023	9.905
98	5808.328	10.008
99	5801.457	10.111
100	5844.806	10.214
101	5870.358	10.317
102	5849.004	10.421
103	5861.919	10.524
104	5858.976	10.627
105	5886.001	10.730
106	5912.826	10.833
107	5956.785	10.937
108	5928.935	11.040
109	5925.511	11.143
110	5952.787	11.246
111	5985.543	11.349
112	5936.462	11.452
113	5925.941	11.556
114	5965.968	11.659
115	5952.075	11.762
116	5968.233	11.865
117	5930.022	11.968
