# Supplementary material for: Spatial control of the APC/C ensures the rapid degradation of cyclin B1
Source: EMBO J. 2024 Aug 14;43(19):4324–55. doi: 10.1038/s44318-024-00194-2 (PMC11445581; doi:10.1038/s44318-024-00194-2)
Supplement: Supplementary file 10 — Source data Fig. 6 [file 44318_2024_194_MOESM10_ESM.zip › Figure 6/Fig 6D/RawData_MiddlePanel/C3-220615_SUM - 220614_4816 - 23.Project Sum Z.crop.txt]

	Plot Values	Distance
1	5150.227	0.000
2	5139.121	0.103
3	5137.229	0.206
4	5137.176	0.310
5	5132.082	0.413
6	5123.742	0.516
7	5138.094	0.619
8	5133.586	0.722
9	5146.093	0.825
10	5119.192	0.929
11	5137.647	1.032
12	5131.217	1.135
13	5151.445	1.238
14	5158.259	1.341
15	5109.563	1.444
16	5122.149	1.548
17	5111.711	1.651
18	5102.699	1.754
19	5136.893	1.857
20	5118.974	1.960
21	5116.350	2.063
22	5137.765	2.167
23	5148.175	2.270
24	5144.461	2.373
25	5137.992	2.476
26	5134.557	2.579
27	5137.134	2.683
28	5146.250	2.786
29	5143.521	2.889
30	5162.631	2.992
31	5129.763	3.095
32	5127.955	3.198
33	5120.267	3.302
34	5147.089	3.405
35	5160.731	3.508
36	5168.188	3.611
37	5152.057	3.714
38	5147.985	3.817
39	5151.904	3.921
40	5149.108	4.024
41	5153.569	4.127
42	5146.104	4.230
43	5156.336	4.333
44	5154.255	4.437
45	5164.686	4.540
46	5159.428	4.643
47	5158.736	4.746
48	5162.211	4.849
49	5168.461	4.952
50	5174.692	5.056
51	5162.179	5.159
52	5129.241	5.262
53	5135.659	5.365
54	5147.826	5.468
55	5156.072	5.571
56	5138.693	5.675
57	5152.204	5.778
58	5135.394	5.881
59	5123.561	5.984
60	5121.379	6.087
61	5147.777	6.190
62	5126.593	6.294
63	5137.356	6.397
64	5137.808	6.500
65	5148.476	6.603
66	5150.995	6.706
67	5152.002	6.810
68	5135.783	6.913
69	5141.785	7.016
70	5119.168	7.119
71	5142.364	7.222
72	5138.499	7.325
73	5140.475	7.429
74	5134.513	7.532
75	5123.068	7.635
76	5115.762	7.738
77	5134.244	7.841
78	5121.438	7.944
79	5120.236	8.048
80	5119.943	8.151
81	5133.875	8.254
82	5158.129	8.357
83	5139.077	8.460
84	5151.452	8.563
85	5144.896	8.667
86	5168.309	8.770
87	5152.551	8.873
88	5124.243	8.976
89	5141.561	9.079
90	5119.279	9.183
91	5123.006	9.286
92	5146.638	9.389
93	5141.481	9.492
94	5128.668	9.595
95	5135.622	9.698
96	5147.880	9.802
97	5133.303	9.905
98	5122.133	10.008
99	5138.654	10.111
100	5144.297	10.214
101	5127.895	10.317
102	5142.563	10.421
103	5147.738	10.524
104	5128.323	10.627
105	5135.341	10.730
