# Supplementary material for: Spatial control of the APC/C ensures the rapid degradation of cyclin B1
Source: EMBO J. 2024 Aug 14;43(19):4324–55. doi: 10.1038/s44318-024-00194-2 (PMC11445581; doi:10.1038/s44318-024-00194-2)
Supplement: Supplementary file 10 — Source data Fig. 6 [file 44318_2024_194_MOESM10_ESM.zip › Figure 6/Fig 6D/RawData_MiddlePanel/C3-220615_SUM - 220614_4816 - 6.Project Sum Z.crop.txt]

	Plot Values	Distance
1	5135.365	0.000
2	5137.232	0.103
3	5150.217	0.206
4	5163.158	0.310
5	5148.216	0.413
6	5135.322	0.516
7	5154.188	0.619
8	5157.490	0.722
9	5153.549	0.825
10	5137.829	0.929
11	5141.617	1.032
12	5145.726	1.135
13	5155.788	1.238
14	5144.182	1.341
15	5119.698	1.444
16	5145.033	1.548
17	5140.938	1.651
18	5148.896	1.754
19	5150.650	1.857
20	5145.698	1.960
21	5155.852	2.063
22	5148.233	2.167
23	5133.465	2.270
24	5136.211	2.373
25	5137.000	2.476
26	5144.088	2.579
27	5150.252	2.683
28	5128.555	2.786
29	5162.447	2.889
30	5161.326	2.992
31	5167.339	3.095
32	5167.134	3.198
33	5167.567	3.302
34	5153.290	3.405
35	5149.958	3.508
36	5158.452	3.611
37	5193.655	3.714
38	5152.704	3.817
39	5154.479	3.921
40	5157.580	4.024
41	5157.969	4.127
42	5173.562	4.230
43	5153.675	4.333
44	5152.562	4.437
45	5151.786	4.540
46	5173.728	4.643
47	5177.146	4.746
48	5173.067	4.849
49	5175.327	4.952
50	5175.232	5.056
51	5180.649	5.159
52	5184.931	5.262
53	5171.711	5.365
54	5174.944	5.468
55	5181.446	5.571
56	5172.271	5.675
57	5182.511	5.778
58	5187.432	5.881
59	5184.873	5.984
60	5186.987	6.087
61	5183.058	6.190
62	5167.847	6.294
63	5196.415	6.397
64	5211.758	6.500
65	5207.960	6.603
66	5214.895	6.706
67	5220.689	6.810
68	5223.977	6.913
69	5241.403	7.016
70	5225.506	7.119
71	5199.199	7.222
72	5215.591	7.325
73	5221.479	7.429
74	5211.126	7.532
75	5213.397	7.635
76	5197.680	7.738
77	5183.793	7.841
78	5191.014	7.944
79	5172.377	8.048
80	5164.365	8.151
81	5189.531	8.254
82	5181.335	8.357
83	5181.748	8.460
84	5186.485	8.563
85	5171.287	8.667
86	5173.374	8.770
87	5171.095	8.873
88	5161.105	8.976
89	5157.323	9.079
90	5164.198	9.183
91	5153.546	9.286
92	5161.135	9.389
93	5160.579	9.492
94	5169.800	9.595
95	5165.872	9.698
96	5153.668	9.802
97	5141.012	9.905
98	5156.101	10.008
99	5153.970	10.111
100	5139.119	10.214
101	5151.570	10.317
102	5146.995	10.421
103	5154.136	10.524
104	5151.117	10.627
105	5144.691	10.730
106	5144.199	10.833
107	5144.317	10.937
108	5139.399	11.040
109	5145.086	11.143
110	5131.513	11.246
111	5138.997	11.349
112	5144.493	11.452
113	5136.773	11.556
114	5146.587	11.659
115	5138.594	11.762
