# Supplementary material for: Spatial control of the APC/C ensures the rapid degradation of cyclin B1
Source: EMBO J. 2024 Aug 14;43(19):4324–55. doi: 10.1038/s44318-024-00194-2 (PMC11445581; doi:10.1038/s44318-024-00194-2)
Supplement: Supplementary file 10 — Source data Fig. 6 [file 44318_2024_194_MOESM10_ESM.zip › Figure 6/Fig 6D/RawData_MiddlePanel/C1-220614_SUM - 220614_4816 - 7.Project Sum Z.crop.txt]

	Plot Values	Distance
1	6009.656	0.000
2	5972.849	0.103
3	5964.617	0.206
4	5956.781	0.310
5	5978.804	0.413
6	5968.717	0.516
7	6013.641	0.619
8	6027.904	0.722
9	5942.657	0.825
10	5964.787	0.929
11	5906.237	1.032
12	5925.653	1.135
13	5906.228	1.238
14	5857.489	1.341
15	5855.664	1.444
16	5866.408	1.548
17	5833.337	1.651
18	5896.171	1.754
19	5838.930	1.857
20	5873.543	1.960
21	5876.205	2.063
22	5834.834	2.167
23	5852.070	2.270
24	5871.063	2.373
25	5849.401	2.476
26	5805.321	2.579
27	5841.938	2.683
28	5914.848	2.786
29	5901.790	2.889
30	5870.839	2.992
31	5877.096	3.095
32	5836.919	3.198
33	5840.287	3.302
34	5857.786	3.405
35	5844.102	3.508
36	5881.975	3.611
37	5870.372	3.714
38	5836.020	3.817
39	5860.127	3.921
40	5898.058	4.024
41	5878.918	4.127
42	5911.291	4.230
43	5888.580	4.333
44	5896.157	4.437
45	5952.957	4.540
46	5924.279	4.643
47	5924.672	4.746
48	5935.822	4.849
49	5908.822	4.952
50	5946.274	5.056
51	5936.952	5.159
52	5927.617	5.262
53	5884.186	5.365
54	5956.198	5.468
55	5914.333	5.571
56	5923.737	5.675
57	5893.574	5.778
58	5918.938	5.881
59	5927.371	5.984
60	5941.785	6.087
61	5897.368	6.190
62	5954.405	6.294
63	5911.546	6.397
64	5835.944	6.500
65	5894.796	6.603
66	5913.920	6.706
67	5941.672	6.810
68	5899.302	6.913
69	5926.808	7.016
70	5886.247	7.119
71	5954.580	7.222
72	5915.410	7.325
73	5916.062	7.429
74	5946.319	7.532
75	5872.309	7.635
76	5874.887	7.738
77	5907.988	7.841
78	5856.884	7.944
79	5833.094	8.048
80	5866.178	8.151
81	5880.245	8.254
82	5853.000	8.357
83	5813.048	8.460
84	5819.228	8.563
85	5830.257	8.667
86	5827.293	8.770
87	5825.014	8.873
88	5825.225	8.976
89	5828.351	9.079
90	5814.076	9.183
91	5803.434	9.286
92	5800.185	9.389
93	5816.415	9.492
94	5828.065	9.595
95	5821.619	9.698
96	5850.485	9.802
97	5796.294	9.905
98	5828.856	10.008
99	5883.901	10.111
100	5856.035	10.214
101	5838.245	10.317
102	5868.331	10.421
103	5891.509	10.524
104	5887.956	10.627
105	5867.029	10.730
106	5930.703	10.833
107	5923.245	10.937
108	5875.442	11.040
109	5927.549	11.143
110	5866.274	11.246
111	5898.294	11.349
112	5899.513	11.452
113	5928.160	11.556
114	5940.491	11.659
115	5892.742	11.762
116	5905.796	11.865
