# Supplementary material for: Spatial control of the APC/C ensures the rapid degradation of cyclin B1
Source: EMBO J. 2024 Aug 14;43(19):4324–55. doi: 10.1038/s44318-024-00194-2 (PMC11445581; doi:10.1038/s44318-024-00194-2)
Supplement: Supplementary file 10 — Source data Fig. 6 [file 44318_2024_194_MOESM10_ESM.zip › Figure 6/Fig 6D/RawData_MiddlePanel/C3-220615_SUM - 220614_4816 - 29.Project Sum Z.crop.txt]

	Plot Values	Distance
1	5207.320	0.000
2	5198.346	0.103
3	5179.452	0.206
4	5178.735	0.310
5	5201.384	0.413
6	5198.746	0.516
7	5205.998	0.619
8	5203.748	0.722
9	5190.183	0.825
10	5187.491	0.929
11	5185.983	1.032
12	5207.402	1.135
13	5247.967	1.238
14	5238.368	1.341
15	5215.966	1.444
16	5214.226	1.548
17	5249.474	1.651
18	5234.940	1.754
19	5214.531	1.857
20	5253.433	1.960
21	5192.628	2.063
22	5190.027	2.167
23	5219.637	2.270
24	5231.901	2.373
25	5229.606	2.476
26	5208.656	2.579
27	5214.455	2.683
28	5221.735	2.786
29	5236.215	2.889
30	5219.825	2.992
31	5234.274	3.095
32	5236.812	3.198
33	5254.868	3.302
34	5266.386	3.405
35	5267.641	3.508
36	5263.881	3.611
37	5252.552	3.714
38	5318.210	3.817
39	5312.991	3.921
40	5299.030	4.024
41	5327.011	4.127
42	5328.607	4.230
43	5365.131	4.333
44	5370.230	4.437
45	5394.463	4.540
46	5442.579	4.643
47	5429.236	4.746
48	5438.574	4.849
49	5487.409	4.952
50	5513.735	5.056
51	5530.618	5.159
52	5530.931	5.262
53	5572.359	5.365
54	5590.696	5.468
55	5623.824	5.571
56	5637.488	5.675
57	5655.861	5.778
58	5673.270	5.881
59	5731.517	5.984
60	5723.237	6.087
61	5745.455	6.190
62	5746.864	6.294
63	5740.675	6.397
64	5768.795	6.500
65	5791.820	6.603
66	5787.932	6.706
67	5808.042	6.810
68	5802.240	6.913
69	5786.368	7.016
70	5830.670	7.119
71	5810.101	7.222
72	5767.217	7.325
73	5730.798	7.429
74	5703.490	7.532
75	5707.741	7.635
76	5658.307	7.738
77	5602.843	7.841
78	5569.277	7.944
79	5559.591	8.048
80	5540.576	8.151
81	5533.318	8.254
82	5479.038	8.357
83	5464.515	8.460
84	5423.049	8.563
85	5405.504	8.667
86	5378.552	8.770
87	5351.098	8.873
88	5324.567	8.976
89	5362.210	9.079
90	5350.521	9.183
91	5326.154	9.286
92	5303.043	9.389
93	5296.496	9.492
94	5304.905	9.595
95	5296.386	9.698
96	5302.457	9.802
97	5292.190	9.905
98	5289.610	10.008
99	5272.049	10.111
100	5290.709	10.214
101	5277.995	10.317
102	5278.403	10.421
103	5244.106	10.524
104	5249.735	10.627
105	5256.391	10.730
106	5247.761	10.833
107	5231.527	10.937
108	5227.417	11.040
109	5216.475	11.143
110	5215.583	11.246
111	5211.962	11.349
112	5202.025	11.452
113	5191.774	11.556
114	5187.382	11.659
115	5193.162	11.762
116	5181.674	11.865
117	5175.592	11.968
118	5187.120	12.071
119	5181.156	12.175
120	5189.882	12.278
