# Supplementary material for: Spatial control of the APC/C ensures the rapid degradation of cyclin B1
Source: EMBO J. 2024 Aug 14;43(19):4324–55. doi: 10.1038/s44318-024-00194-2 (PMC11445581; doi:10.1038/s44318-024-00194-2)
Supplement: Supplementary file 10 — Source data Fig. 6 [file 44318_2024_194_MOESM10_ESM.zip › Figure 6/Fig 6D/RawData_MiddlePanel/C1-220614_SUM - 220614_4816 - 20.Project Sum Z.crop.txt]

	Plot Values	Distance
1	5966.304	0.000
2	5966.939	0.103
3	5946.010	0.206
4	5901.193	0.310
5	5904.173	0.413
6	5887.667	0.516
7	5875.671	0.619
8	5849.922	0.722
9	5830.217	0.825
10	5815.511	0.929
11	5849.100	1.032
12	5893.458	1.135
13	5801.990	1.238
14	5781.165	1.341
15	5829.333	1.444
16	5790.659	1.548
17	5814.313	1.651
18	5803.730	1.754
19	5767.050	1.857
20	5759.500	1.960
21	5773.294	2.063
22	5726.462	2.167
23	5750.406	2.270
24	5768.803	2.373
25	5763.233	2.476
26	5733.317	2.579
27	5748.231	2.683
28	5718.033	2.786
29	5727.862	2.889
30	5701.321	2.992
31	5709.695	3.095
32	5718.681	3.198
33	5716.239	3.302
34	5704.994	3.405
35	5659.524	3.508
36	5687.218	3.611
37	5692.329	3.714
38	5683.798	3.817
39	5714.896	3.921
40	5717.682	4.024
41	5718.911	4.127
42	5741.975	4.230
43	5746.773	4.333
44	5729.888	4.437
45	5732.354	4.540
46	5727.856	4.643
47	5729.094	4.746
48	5730.251	4.849
49	5718.919	4.952
50	5718.971	5.056
51	5746.372	5.159
52	5736.878	5.262
53	5741.378	5.365
54	5748.285	5.468
55	5753.714	5.571
56	5741.639	5.675
57	5750.112	5.778
58	5730.021	5.881
59	5796.437	5.984
60	5793.271	6.087
61	5815.740	6.190
62	5845.028	6.294
63	5817.608	6.397
64	5780.056	6.500
65	5808.703	6.603
66	5817.008	6.706
67	5785.127	6.810
68	5763.673	6.913
69	5769.169	7.016
70	5814.274	7.119
71	5789.133	7.222
72	5785.356	7.325
73	5802.991	7.429
74	5751.908	7.532
75	5783.927	7.635
76	5757.487	7.738
77	5756.735	7.841
78	5756.409	7.944
79	5782.152	8.048
80	5804.935	8.151
81	5764.333	8.254
82	5728.772	8.357
83	5716.856	8.460
84	5678.944	8.563
85	5713.300	8.667
86	5752.751	8.770
87	5703.724	8.873
88	5734.566	8.976
89	5726.450	9.079
90	5686.131	9.183
91	5709.472	9.286
92	5691.006	9.389
93	5642.269	9.492
94	5646.190	9.595
95	5676.702	9.698
96	5647.907	9.802
97	5655.402	9.905
98	5643.415	10.008
99	5640.988	10.111
100	5643.901	10.214
101	5636.989	10.317
102	5659.780	10.421
103	5652.259	10.524
104	5654.885	10.627
105	5665.113	10.730
106	5636.333	10.833
107	5637.922	10.937
108	5656.054	11.040
109	5620.868	11.143
110	5616.299	11.246
111	5600.580	11.349
112	5630.564	11.452
113	5642.145	11.556
114	5641.049	11.659
115	5664.868	11.762
116	5647.678	11.865
117	5655.305	11.968
118	5679.893	12.071
119	5673.450	12.175
120	5701.180	12.278
121	5713.528	12.381
122	5701.365	12.484
123	5717.481	12.587
124	5715.707	12.690
125	5726.059	12.794
126	5748.119	12.897
127	5723.461	13.000
128	5734.911	13.103
129	5760.448	13.206
130	5747.645	13.310
131	5769.411	13.413
132	5741.003	13.516
