# Supplementary material for: Spatial control of the APC/C ensures the rapid degradation of cyclin B1
Source: EMBO J. 2024 Aug 14;43(19):4324–55. doi: 10.1038/s44318-024-00194-2 (PMC11445581; doi:10.1038/s44318-024-00194-2)
Supplement: Supplementary file 10 — Source data Fig. 6 [file 44318_2024_194_MOESM10_ESM.zip › Figure 6/Fig 6D/RawData_MiddlePanel/C1-220615_SUM - 220614_4816 - 24.Project Sum Z.crop.txt]

	Plot Values	Distance
1	6205.149	0.000
2	6202.449	0.103
3	6185.566	0.206
4	6229.768	0.310
5	6232.898	0.413
6	6198.023	0.516
7	6168.236	0.619
8	6141.130	0.722
9	6092.778	0.825
10	6118.414	0.929
11	6091.828	1.032
12	6094.735	1.135
13	6066.962	1.238
14	6015.036	1.341
15	6010.718	1.444
16	6001.447	1.548
17	5951.267	1.651
18	5981.847	1.754
19	6001.794	1.857
20	5922.240	1.960
21	5923.108	2.063
22	5972.222	2.167
23	5913.350	2.270
24	5921.028	2.373
25	5893.375	2.476
26	5878.823	2.579
27	5884.621	2.683
28	5879.215	2.786
29	5849.216	2.889
30	5874.128	2.992
31	5849.472	3.095
32	5872.662	3.198
33	5851.451	3.302
34	5850.973	3.405
35	5858.934	3.508
36	5822.915	3.611
37	5806.829	3.714
38	5834.224	3.817
39	5874.526	3.921
40	5866.499	4.024
41	5855.699	4.127
42	5896.907	4.230
43	5857.969	4.333
44	5873.913	4.437
45	5876.147	4.540
46	5889.398	4.643
47	5901.820	4.746
48	5937.223	4.849
49	5941.644	4.952
50	5915.636	5.056
51	5923.699	5.159
52	5879.022	5.262
53	5914.730	5.365
54	5957.056	5.468
55	5955.651	5.571
56	5971.103	5.675
57	5945.652	5.778
58	5988.190	5.881
59	5965.694	5.984
60	6023.688	6.087
61	5985.017	6.190
62	5950.333	6.294
63	5978.223	6.397
64	5925.121	6.500
65	5981.293	6.603
66	5958.866	6.706
67	5992.204	6.810
68	5986.453	6.913
69	5997.229	7.016
70	6037.725	7.119
71	5945.779	7.222
72	5964.079	7.325
73	5966.613	7.429
74	5993.960	7.532
75	6003.868	7.635
76	5967.766	7.738
77	5955.849	7.841
78	5915.107	7.944
79	5888.937	8.048
80	5881.875	8.151
81	5881.579	8.254
82	5832.379	8.357
83	5834.268	8.460
84	5829.336	8.563
85	5845.174	8.667
86	5811.911	8.770
87	5799.967	8.873
88	5803.302	8.976
89	5820.111	9.079
90	5815.445	9.183
91	5862.989	9.286
92	5845.298	9.389
93	5865.704	9.492
94	5871.638	9.595
95	5893.349	9.698
96	5909.699	9.802
97	5845.207	9.905
98	5879.700	10.008
99	5878.253	10.111
100	5891.397	10.214
101	5910.459	10.317
102	5941.981	10.421
103	5939.841	10.524
104	5936.295	10.627
105	5971.943	10.730
106	6012.032	10.833
107	5957.571	10.937
108	6009.975	11.040
109	6031.105	11.143
110	6010.070	11.246
111	6010.285	11.349
112	5992.289	11.452
113	5934.722	11.556
114	5948.800	11.659
115	5988.017	11.762
116	5992.448	11.865
