# Supplementary material for: Spatial control of the APC/C ensures the rapid degradation of cyclin B1
Source: EMBO J. 2024 Aug 14;43(19):4324–55. doi: 10.1038/s44318-024-00194-2 (PMC11445581; doi:10.1038/s44318-024-00194-2)
Supplement: Supplementary file 10 — Source data Fig. 6 [file 44318_2024_194_MOESM10_ESM.zip › Figure 6/Fig 6D/RawData_MiddlePanel/C1-220615_SUM - 220614_4816 - 15.Project Sum Z.crop.txt]

	Plot Values	Distance
1	5742.501	0.000
2	5780.246	0.103
3	5812.568	0.206
4	5783.975	0.310
5	5845.052	0.413
6	5853.144	0.516
7	5830.820	0.619
8	5857.785	0.722
9	5827.454	0.825
10	5815.157	0.929
11	5785.698	1.032
12	5738.972	1.135
13	5731.828	1.238
14	5749.479	1.341
15	5717.114	1.444
16	5723.893	1.548
17	5679.178	1.651
18	5663.852	1.754
19	5678.344	1.857
20	5626.102	1.960
21	5638.256	2.063
22	5642.334	2.167
23	5696.448	2.270
24	5633.638	2.373
25	5651.961	2.476
26	5652.789	2.579
27	5636.508	2.683
28	5644.920	2.786
29	5686.345	2.889
30	5688.265	2.992
31	5645.689	3.095
32	5649.125	3.198
33	5655.120	3.302
34	5645.014	3.405
35	5636.862	3.508
36	5662.858	3.611
37	5664.192	3.714
38	5636.145	3.817
39	5654.413	3.921
40	5658.515	4.024
41	5686.170	4.127
42	5625.483	4.230
43	5652.835	4.333
44	5645.992	4.437
45	5645.087	4.540
46	5679.719	4.643
47	5705.919	4.746
48	5655.420	4.849
49	5667.235	4.952
50	5679.348	5.056
51	5721.802	5.159
52	5704.808	5.262
53	5701.863	5.365
54	5707.316	5.468
55	5679.437	5.571
56	5662.514	5.675
57	5688.268	5.778
58	5725.523	5.881
59	5689.187	5.984
60	5691.271	6.087
61	5659.950	6.190
62	5716.891	6.294
63	5731.340	6.397
64	5733.643	6.500
65	5704.486	6.603
66	5666.168	6.706
67	5671.089	6.810
68	5679.260	6.913
69	5717.047	7.016
70	5725.082	7.119
71	5671.354	7.222
72	5656.870	7.325
73	5705.358	7.429
74	5719.469	7.532
75	5673.861	7.635
76	5687.385	7.738
77	5690.231	7.841
78	5661.119	7.944
79	5683.539	8.048
80	5661.847	8.151
81	5697.126	8.254
82	5689.971	8.357
83	5673.909	8.460
84	5679.024	8.563
85	5673.826	8.667
86	5652.845	8.770
87	5658.140	8.873
88	5663.328	8.976
89	5646.683	9.079
90	5619.125	9.183
91	5658.688	9.286
92	5654.569	9.389
93	5654.119	9.492
94	5657.111	9.595
95	5649.039	9.698
96	5640.979	9.802
97	5652.690	9.905
98	5642.051	10.008
99	5639.923	10.111
100	5656.138	10.214
101	5658.006	10.317
102	5705.807	10.421
103	5632.083	10.524
104	5636.808	10.627
105	5663.006	10.730
106	5656.435	10.833
107	5647.353	10.937
108	5684.914	11.040
109	5723.315	11.143
110	5673.688	11.246
111	5714.500	11.349
112	5750.452	11.452
113	5740.202	11.556
114	5742.633	11.659
115	5804.380	11.762
116	5823.115	11.865
117	5794.780	11.968
118	5803.897	12.071
119	5795.786	12.175
120	5792.412	12.278
121	5786.227	12.381
