# Supplementary material for: Spatial control of the APC/C ensures the rapid degradation of cyclin B1
Source: EMBO J. 2024 Aug 14;43(19):4324–55. doi: 10.1038/s44318-024-00194-2 (PMC11445581; doi:10.1038/s44318-024-00194-2)
Supplement: Supplementary file 10 — Source data Fig. 6 [file 44318_2024_194_MOESM10_ESM.zip › Figure 6/Fig 6D/RawData_MiddlePanel/C1-220717_SUM - 220617_4816 - 15.Project Sum Z.crop.txt]

	Plot Values	Distance
1	5997.882	0.000
2	5964.732	0.103
3	6007.838	0.206
4	5911.039	0.310
5	5909.521	0.413
6	5980.670	0.516
7	5934.946	0.619
8	5909.583	0.722
9	5883.039	0.825
10	5874.417	0.929
11	5860.494	1.032
12	5853.479	1.135
13	5817.421	1.238
14	5782.029	1.341
15	5780.925	1.444
16	5785.427	1.548
17	5762.781	1.651
18	5757.724	1.754
19	5754.810	1.857
20	5758.522	1.960
21	5752.358	2.063
22	5729.367	2.167
23	5704.870	2.270
24	5756.881	2.373
25	5729.542	2.476
26	5736.564	2.579
27	5743.612	2.683
28	5744.318	2.786
29	5767.978	2.889
30	5739.709	2.992
31	5749.914	3.095
32	5736.277	3.198
33	5758.058	3.302
34	5737.339	3.405
35	5735.314	3.508
36	5762.451	3.611
37	5794.694	3.714
38	5810.725	3.817
39	5825.113	3.921
40	5806.961	4.024
41	5832.476	4.127
42	5811.222	4.230
43	5810.290	4.333
44	5847.900	4.437
45	5813.324	4.540
46	5849.876	4.643
47	5823.883	4.746
48	5775.103	4.849
49	5810.761	4.952
50	5853.462	5.056
51	5797.083	5.159
52	5805.378	5.262
53	5871.601	5.365
54	5855.820	5.468
55	5813.151	5.571
56	5799.627	5.675
57	5781.879	5.778
58	5784.803	5.881
59	5753.796	5.984
60	5774.937	6.087
61	5777.706	6.190
62	5752.621	6.294
63	5766.987	6.397
64	5717.833	6.500
65	5712.873	6.603
66	5720.861	6.706
67	5723.249	6.810
68	5715.706	6.913
69	5719.842	7.016
70	5686.183	7.119
71	5659.549	7.222
72	5652.989	7.325
73	5642.676	7.429
74	5680.130	7.532
75	5666.151	7.635
76	5656.383	7.738
77	5681.529	7.841
78	5675.583	7.944
79	5680.409	8.048
80	5665.468	8.151
81	5664.235	8.254
82	5633.333	8.357
83	5648.180	8.460
84	5646.457	8.563
85	5644.194	8.667
86	5653.310	8.770
87	5681.109	8.873
88	5695.346	8.976
89	5708.354	9.079
90	5669.691	9.183
91	5680.859	9.286
92	5727.769	9.389
93	5744.849	9.492
94	5739.383	9.595
95	5747.888	9.698
96	5746.644	9.802
97	5749.161	9.905
98	5770.327	10.008
99	5775.610	10.111
100	5790.931	10.214
101	5805.229	10.317
102	5798.319	10.421
103	5848.995	10.524
104	5847.905	10.627
105	5915.202	10.730
106	5885.165	10.833
107	5918.406	10.937
108	5888.526	11.040
109	5867.669	11.143
110	5902.658	11.246
111	5922.951	11.349
112	5883.381	11.452
