# Supplementary material for: Spatial control of the APC/C ensures the rapid degradation of cyclin B1
Source: EMBO J. 2024 Aug 14;43(19):4324–55. doi: 10.1038/s44318-024-00194-2 (PMC11445581; doi:10.1038/s44318-024-00194-2)
Supplement: Supplementary file 10 — Source data Fig. 6 [file 44318_2024_194_MOESM10_ESM.zip › Figure 6/Fig 6D/RawData_MiddlePanel/C3-220615_SUM - 220614_4816 - 18.Project Sum Z.crop.txt]

	Plot Values	Distance
1	5153.525	0.000
2	5145.425	0.103
3	5137.153	0.206
4	5134.593	0.310
5	5145.979	0.413
6	5132.964	0.516
7	5130.558	0.619
8	5153.452	0.722
9	5125.479	0.825
10	5134.126	0.929
11	5152.799	1.032
12	5121.964	1.135
13	5134.774	1.238
14	5133.356	1.341
15	5121.967	1.444
16	5130.391	1.548
17	5147.924	1.651
18	5138.890	1.754
19	5138.664	1.857
20	5136.203	1.960
21	5148.513	2.063
22	5154.197	2.167
23	5162.879	2.270
24	5137.714	2.373
25	5161.482	2.476
26	5167.958	2.579
27	5160.543	2.683
28	5155.755	2.786
29	5168.369	2.889
30	5168.431	2.992
31	5167.411	3.095
32	5175.903	3.198
33	5175.692	3.302
34	5174.002	3.405
35	5191.686	3.508
36	5184.327	3.611
37	5217.340	3.714
38	5224.728	3.817
39	5204.594	3.921
40	5213.307	4.024
41	5202.440	4.127
42	5195.353	4.230
43	5196.986	4.333
44	5217.834	4.437
45	5207.792	4.540
46	5210.392	4.643
47	5216.747	4.746
48	5207.896	4.849
49	5197.493	4.952
50	5161.274	5.056
51	5179.023	5.159
52	5186.378	5.262
53	5195.223	5.365
54	5170.147	5.468
55	5159.604	5.571
56	5191.897	5.675
57	5184.109	5.778
58	5178.455	5.881
59	5175.879	5.984
60	5173.086	6.087
61	5188.184	6.190
62	5160.313	6.294
63	5173.279	6.397
64	5171.376	6.500
65	5163.619	6.603
66	5174.214	6.706
67	5181.968	6.810
68	5160.616	6.913
69	5171.937	7.016
70	5178.558	7.119
71	5170.912	7.222
72	5142.771	7.325
73	5147.196	7.429
74	5152.317	7.532
75	5138.975	7.635
76	5169.198	7.738
77	5174.405	7.841
78	5179.060	7.944
79	5174.718	8.048
80	5161.028	8.151
81	5154.209	8.254
82	5167.495	8.357
83	5165.101	8.460
84	5169.844	8.563
85	5182.883	8.667
86	5170.321	8.770
87	5154.119	8.873
88	5144.130	8.976
89	5145.667	9.079
90	5165.929	9.183
91	5158.735	9.286
92	5140.099	9.389
93	5149.853	9.492
94	5150.980	9.595
95	5129.280	9.698
96	5152.801	9.802
97	5141.363	9.905
98	5125.620	10.008
99	5140.321	10.111
100	5149.950	10.214
101	5110.820	10.317
102	5132.329	10.421
103	5118.176	10.524
104	5125.231	10.627
105	5132.959	10.730
106	5149.359	10.833
107	5138.541	10.937
108	5138.322	11.040
109	5140.318	11.143
110	5126.703	11.246
111	5127.871	11.349
112	5123.240	11.452
113	5153.727	11.556
