# Supplementary material for: Spatial control of the APC/C ensures the rapid degradation of cyclin B1
Source: EMBO J. 2024 Aug 14;43(19):4324–55. doi: 10.1038/s44318-024-00194-2 (PMC11445581; doi:10.1038/s44318-024-00194-2)
Supplement: Supplementary file 10 — Source data Fig. 6 [file 44318_2024_194_MOESM10_ESM.zip › Figure 6/Fig 6D/RawData_MiddlePanel/C2-220616_SUM - 220616_4816 - 14.Project Sum Z.crop.txt]

	Plot Values	Distance
1	5334.707	0.000
2	5331.980	0.103
3	5330.522	0.206
4	5357.346	0.310
5	5351.663	0.413
6	5362.204	0.516
7	5320.611	0.619
8	5292.651	0.722
9	5332.988	0.825
10	5342.198	0.929
11	5356.510	1.032
12	5329.403	1.135
13	5340.770	1.238
14	5336.143	1.341
15	5319.498	1.444
16	5315.601	1.548
17	5332.122	1.651
18	5300.832	1.754
19	5303.737	1.857
20	5298.300	1.960
21	5312.773	2.063
22	5323.336	2.167
23	5326.743	2.270
24	5340.577	2.373
25	5329.625	2.476
26	5308.608	2.579
27	5320.365	2.683
28	5337.670	2.786
29	5331.022	2.889
30	5325.427	2.992
31	5303.032	3.095
32	5317.912	3.198
33	5334.549	3.302
34	5324.511	3.405
35	5331.852	3.508
36	5316.733	3.611
37	5312.616	3.714
38	5338.180	3.817
39	5323.371	3.921
40	5336.894	4.024
41	5345.314	4.127
42	5324.737	4.230
43	5297.572	4.333
44	5309.407	4.437
45	5312.806	4.540
46	5342.681	4.643
47	5320.262	4.746
48	5319.126	4.849
49	5341.653	4.952
50	5336.173	5.056
51	5316.366	5.159
52	5333.605	5.262
53	5333.910	5.365
54	5313.788	5.468
55	5330.298	5.571
56	5295.070	5.675
57	5290.763	5.778
58	5314.115	5.881
59	5328.892	5.984
60	5316.109	6.087
61	5315.522	6.190
62	5324.522	6.294
63	5321.489	6.397
64	5328.598	6.500
65	5323.510	6.603
66	5332.322	6.706
67	5330.336	6.810
68	5319.548	6.913
69	5310.823	7.016
70	5347.481	7.119
71	5333.906	7.222
72	5322.042	7.325
73	5314.878	7.429
74	5341.281	7.532
75	5326.259	7.635
76	5308.305	7.738
77	5301.575	7.841
78	5317.511	7.944
79	5310.726	8.048
80	5290.747	8.151
81	5320.542	8.254
82	5327.102	8.357
83	5309.100	8.460
84	5287.426	8.563
85	5326.136	8.667
86	5313.426	8.770
87	5320.018	8.873
88	5302.025	8.976
89	5300.513	9.079
90	5328.296	9.183
91	5313.157	9.286
92	5306.319	9.389
93	5311.895	9.492
94	5332.232	9.595
95	5301.858	9.698
96	5314.178	9.802
97	5319.092	9.905
98	5337.680	10.008
99	5338.298	10.111
100	5314.582	10.214
101	5326.467	10.317
102	5302.212	10.421
103	5299.721	10.524
104	5311.993	10.627
105	5322.680	10.730
106	5320.194	10.833
107	5332.748	10.937
108	5337.746	11.040
109	5321.721	11.143
110	5340.755	11.246
111	5343.695	11.349
112	5337.465	11.452
113	5336.483	11.556
114	5356.704	11.659
115	5368.299	11.762
116	5373.456	11.865
117	5339.469	11.968
118	5355.154	12.071
119	5345.345	12.175
120	5347.950	12.278
121	5345.130	12.381
122	5337.593	12.484
123	5387.647	12.587
124	5371.576	12.690
125	5343.562	12.794
126	5324.774	12.897
127	5354.464	13.000
