# Supplementary material for: Spatial control of the APC/C ensures the rapid degradation of cyclin B1
Source: EMBO J. 2024 Aug 14;43(19):4324–55. doi: 10.1038/s44318-024-00194-2 (PMC11445581; doi:10.1038/s44318-024-00194-2)
Supplement: Supplementary file 10 — Source data Fig. 6 [file 44318_2024_194_MOESM10_ESM.zip › Figure 6/Fig 6D/RawData_MiddlePanel/C1-220614_SUM - 220614_4816 - 11.Project Sum Z.crop.txt]

	Plot Values	Distance
1	5947.293	0.000
2	5983.926	0.103
3	5988.986	0.206
4	6011.565	0.310
5	6029.415	0.413
6	6011.182	0.516
7	5965.884	0.619
8	5922.173	0.722
9	5918.376	0.825
10	5910.664	0.929
11	5888.653	1.032
12	5880.327	1.135
13	5869.666	1.238
14	5842.608	1.341
15	5836.840	1.444
16	5811.724	1.548
17	5775.303	1.651
18	5811.736	1.754
19	5780.376	1.857
20	5786.796	1.960
21	5814.344	2.063
22	5772.940	2.167
23	5795.496	2.270
24	5810.516	2.373
25	5764.217	2.476
26	5774.688	2.579
27	5780.606	2.683
28	5800.408	2.786
29	5766.127	2.889
30	5745.614	2.992
31	5789.935	3.095
32	5789.469	3.198
33	5805.187	3.302
34	5787.409	3.405
35	5793.812	3.508
36	5786.110	3.611
37	5821.977	3.714
38	5786.278	3.817
39	5804.886	3.921
40	5808.992	4.024
41	5764.718	4.127
42	5753.228	4.230
43	5787.810	4.333
44	5765.024	4.437
45	5809.671	4.540
46	5786.570	4.643
47	5805.177	4.746
48	5807.550	4.849
49	5819.959	4.952
50	5819.735	5.056
51	5839.129	5.159
52	5816.255	5.262
53	5805.206	5.365
54	5806.540	5.468
55	5831.430	5.571
56	5861.464	5.675
57	5809.438	5.778
58	5838.589	5.881
59	5844.713	5.984
60	5867.500	6.087
61	5822.062	6.190
62	5857.882	6.294
63	5858.702	6.397
64	5864.468	6.500
65	5888.246	6.603
66	5861.932	6.706
67	5856.431	6.810
68	5808.554	6.913
69	5869.040	7.016
70	5873.634	7.119
71	5856.826	7.222
72	5858.750	7.325
73	5832.605	7.429
74	5858.379	7.532
75	5859.164	7.635
76	5861.927	7.738
77	5865.912	7.841
78	5807.622	7.944
79	5825.811	8.048
80	5824.614	8.151
81	5801.364	8.254
82	5783.859	8.357
83	5824.116	8.460
84	5831.396	8.563
85	5781.019	8.667
86	5804.929	8.770
87	5802.484	8.873
88	5791.369	8.976
89	5755.882	9.079
90	5746.850	9.183
91	5791.090	9.286
92	5767.473	9.389
93	5746.127	9.492
94	5749.840	9.595
95	5773.805	9.698
96	5761.641	9.802
97	5736.934	9.905
98	5769.357	10.008
99	5767.989	10.111
100	5776.188	10.214
101	5764.954	10.317
102	5756.484	10.421
103	5756.417	10.524
104	5793.348	10.627
105	5803.313	10.730
106	5811.471	10.833
107	5822.625	10.937
108	5766.032	11.040
109	5747.688	11.143
110	5738.679	11.246
111	5779.931	11.349
112	5777.726	11.452
113	5843.658	11.556
114	5865.108	11.659
115	5828.576	11.762
116	5821.782	11.865
117	5874.631	11.968
118	5882.024	12.071
119	5903.442	12.175
120	5899.133	12.278
121	5915.633	12.381
122	5909.311	12.484
123	5940.315	12.587
