# Supplementary material for: Spatial control of the APC/C ensures the rapid degradation of cyclin B1
Source: EMBO J. 2024 Aug 14;43(19):4324–55. doi: 10.1038/s44318-024-00194-2 (PMC11445581; doi:10.1038/s44318-024-00194-2)
Supplement: Supplementary file 10 — Source data Fig. 6 [file 44318_2024_194_MOESM10_ESM.zip › Figure 6/Fig 6D/RawData_MiddlePanel/C3-220614_SUM - 220614_4816 - 16.Project Sum Z.crop.txt]

	Plot Values	Distance
1	5144.156	0.000
2	5165.869	0.103
3	5148.802	0.206
4	5147.510	0.310
5	5140.787	0.413
6	5152.116	0.516
7	5157.126	0.619
8	5157.891	0.722
9	5156.687	0.825
10	5159.652	0.929
11	5168.073	1.032
12	5165.566	1.135
13	5165.412	1.238
14	5145.908	1.341
15	5162.324	1.444
16	5146.745	1.548
17	5155.792	1.651
18	5157.359	1.754
19	5174.037	1.857
20	5144.225	1.960
21	5164.905	2.063
22	5177.166	2.167
23	5165.418	2.270
24	5181.642	2.373
25	5163.144	2.476
26	5152.117	2.579
27	5166.682	2.683
28	5166.535	2.786
29	5163.714	2.889
30	5174.562	2.992
31	5171.746	3.095
32	5184.488	3.198
33	5173.579	3.302
34	5183.983	3.405
35	5179.750	3.508
36	5181.582	3.611
37	5226.760	3.714
38	5216.073	3.817
39	5216.414	3.921
40	5219.133	4.024
41	5237.247	4.127
42	5273.994	4.230
43	5315.805	4.333
44	5332.985	4.437
45	5386.357	4.540
46	5414.662	4.643
47	5394.844	4.746
48	5465.590	4.849
49	5469.201	4.952
50	5486.403	5.056
51	5480.248	5.159
52	5500.819	5.262
53	5511.793	5.365
54	5527.529	5.468
55	5514.061	5.571
56	5506.450	5.675
57	5538.553	5.778
58	5525.711	5.881
59	5502.854	5.984
60	5484.919	6.087
61	5473.526	6.190
62	5485.727	6.294
63	5477.887	6.397
64	5452.998	6.500
65	5469.398	6.603
66	5443.707	6.706
67	5439.409	6.810
68	5433.879	6.913
69	5425.760	7.016
70	5429.168	7.119
71	5420.105	7.222
72	5398.114	7.325
73	5390.144	7.429
74	5391.842	7.532
75	5395.610	7.635
76	5372.294	7.738
77	5383.448	7.841
78	5366.157	7.944
79	5339.536	8.048
80	5341.447	8.151
81	5350.115	8.254
82	5343.101	8.357
83	5319.690	8.460
84	5320.287	8.563
85	5307.574	8.667
86	5300.715	8.770
87	5296.503	8.873
88	5262.045	8.976
89	5251.038	9.079
90	5240.128	9.183
91	5234.869	9.286
92	5192.046	9.389
93	5204.024	9.492
94	5192.958	9.595
95	5198.598	9.698
96	5175.187	9.802
97	5173.410	9.905
98	5154.243	10.008
99	5167.494	10.111
100	5180.935	10.214
101	5174.794	10.317
102	5159.058	10.421
103	5173.328	10.524
104	5186.583	10.627
105	5178.267	10.730
106	5175.639	10.833
107	5161.329	10.937
108	5160.947	11.040
109	5158.799	11.143
110	5163.259	11.246
111	5150.664	11.349
112	5146.041	11.452
113	5119.676	11.556
114	5139.242	11.659
115	5150.722	11.762
116	5153.624	11.865
117	5151.386	11.968
118	5168.259	12.071
119	5144.200	12.175
