# Supplementary material for: Spatial control of the APC/C ensures the rapid degradation of cyclin B1
Source: EMBO J. 2024 Aug 14;43(19):4324–55. doi: 10.1038/s44318-024-00194-2 (PMC11445581; doi:10.1038/s44318-024-00194-2)
Supplement: Supplementary file 10 — Source data Fig. 6 [file 44318_2024_194_MOESM10_ESM.zip › Figure 6/Fig 6D/RawData_MiddlePanel/C1-220613_SUM - 220613_4816 - Position 5.Project Sum Z.crop.txt]

	Plot Values	Distance
1	6816.939	0.000
2	6787.062	0.103
3	6745.241	0.206
4	6762.197	0.310
5	6699.052	0.413
6	6741.844	0.516
7	6730.766	0.619
8	6710.301	0.722
9	6756.280	0.825
10	6766.686	0.929
11	6727.269	1.032
12	6727.576	1.135
13	6707.627	1.238
14	6672.884	1.341
15	6652.851	1.444
16	6697.072	1.548
17	6609.481	1.651
18	6638.051	1.754
19	6666.938	1.857
20	6652.213	1.960
21	6602.389	2.063
22	6633.095	2.167
23	6677.152	2.270
24	6621.064	2.373
25	6632.981	2.476
26	6600.963	2.579
27	6540.201	2.683
28	6529.350	2.786
29	6539.917	2.889
30	6581.106	2.992
31	6532.424	3.095
32	6488.426	3.198
33	6535.370	3.302
34	6476.091	3.405
35	6457.057	3.508
36	6454.387	3.611
37	6368.933	3.714
38	6375.971	3.817
39	6397.130	3.921
40	6353.771	4.024
41	6301.371	4.127
42	6392.425	4.230
43	6386.512	4.333
44	6332.385	4.437
45	6345.381	4.540
46	6332.835	4.643
47	6391.394	4.746
48	6362.673	4.849
49	6361.591	4.952
50	6415.975	5.056
51	6452.785	5.159
52	6448.977	5.262
53	6421.304	5.365
54	6471.724	5.468
55	6471.140	5.571
56	6459.930	5.675
57	6490.893	5.778
58	6492.699	5.881
59	6490.991	5.984
60	6546.149	6.087
61	6614.622	6.190
62	6615.600	6.294
63	6564.528	6.397
64	6583.518	6.500
65	6582.951	6.603
66	6588.173	6.706
67	6553.408	6.810
68	6552.779	6.913
69	6574.838	7.016
70	6514.199	7.119
71	6514.803	7.222
72	6403.633	7.325
73	6370.476	7.429
74	6423.830	7.532
75	6392.431	7.635
76	6323.806	7.738
77	6380.067	7.841
78	6383.028	7.944
79	6343.607	8.048
80	6342.533	8.151
81	6350.894	8.254
82	6340.411	8.357
83	6338.608	8.460
84	6326.532	8.563
85	6338.615	8.667
86	6370.731	8.770
87	6397.075	8.873
88	6386.597	8.976
89	6388.898	9.079
90	6407.347	9.183
91	6458.898	9.286
92	6398.993	9.389
93	6404.896	9.492
94	6399.118	9.595
95	6392.281	9.698
96	6438.000	9.802
97	6462.442	9.905
98	6479.525	10.008
99	6438.373	10.111
100	6480.264	10.214
101	6494.793	10.317
102	6502.189	10.421
103	6394.307	10.524
104	6410.589	10.627
105	6449.963	10.730
106	6456.010	10.833
107	6432.702	10.937
108	6452.258	11.040
109	6450.469	11.143
110	6464.486	11.246
111	6483.665	11.349
112	6489.707	11.452
113	6492.980	11.556
114	6467.652	11.659
115	6524.502	11.762
116	6494.420	11.865
117	6445.353	11.968
118	6533.564	12.071
119	6575.744	12.175
120	6670.889	12.278
121	6679.422	12.381
122	6729.446	12.484
123	6766.355	12.587
124	6833.651	12.690
125	6821.583	12.794
126	6844.866	12.897
127	6804.986	13.000
128	6773.388	13.103
129	6858.145	13.206
130	6687.027	13.310
131	6772.540	13.413
132	6797.084	13.516
