# Supplementary material for: Spatial control of the APC/C ensures the rapid degradation of cyclin B1
Source: EMBO J. 2024 Aug 14;43(19):4324–55. doi: 10.1038/s44318-024-00194-2 (PMC11445581; doi:10.1038/s44318-024-00194-2)
Supplement: Supplementary file 10 — Source data Fig. 6 [file 44318_2024_194_MOESM10_ESM.zip › Figure 6/Fig 6D/RawData_MiddlePanel/C3-220717_SUM - 220617_4816 - 13.Project Sum Z.crop.txt]

	Plot Values	Distance
1	5115.828	0.000
2	5108.960	0.103
3	5133.794	0.206
4	5138.450	0.310
5	5132.563	0.413
6	5133.043	0.516
7	5141.113	0.619
8	5137.342	0.722
9	5129.712	0.825
10	5139.005	0.929
11	5136.174	1.032
12	5126.581	1.135
13	5124.521	1.238
14	5124.394	1.341
15	5137.206	1.444
16	5126.998	1.548
17	5131.256	1.651
18	5138.124	1.754
19	5118.905	1.857
20	5128.517	1.960
21	5122.964	2.063
22	5133.454	2.167
23	5130.176	2.270
24	5132.312	2.373
25	5133.436	2.476
26	5132.466	2.579
27	5128.477	2.683
28	5137.332	2.786
29	5131.662	2.889
30	5128.059	2.992
31	5122.725	3.095
32	5140.291	3.198
33	5149.352	3.302
34	5131.346	3.405
35	5130.005	3.508
36	5133.400	3.611
37	5126.633	3.714
38	5130.873	3.817
39	5127.116	3.921
40	5137.454	4.024
41	5126.839	4.127
42	5142.243	4.230
43	5135.970	4.333
44	5129.933	4.437
45	5110.341	4.540
46	5135.130	4.643
47	5135.639	4.746
48	5138.243	4.849
49	5147.002	4.952
50	5155.312	5.056
51	5128.210	5.159
52	5126.508	5.262
53	5122.120	5.365
54	5112.339	5.468
55	5136.302	5.571
56	5129.260	5.675
57	5128.775	5.778
58	5137.397	5.881
59	5141.497	5.984
60	5145.312	6.087
61	5149.958	6.190
62	5156.543	6.294
63	5142.332	6.397
64	5124.747	6.500
65	5133.623	6.603
66	5136.144	6.706
67	5136.616	6.810
68	5125.547	6.913
69	5132.695	7.016
70	5148.664	7.119
71	5142.128	7.222
72	5153.396	7.325
73	5131.118	7.429
74	5124.004	7.532
75	5147.897	7.635
76	5114.368	7.738
77	5126.226	7.841
78	5122.899	7.944
79	5142.345	8.048
80	5148.204	8.151
81	5153.229	8.254
82	5142.634	8.357
83	5138.248	8.460
84	5126.742	8.563
85	5145.528	8.667
86	5141.663	8.770
87	5144.761	8.873
88	5149.421	8.976
89	5130.939	9.079
90	5132.697	9.183
91	5143.089	9.286
92	5136.117	9.389
93	5150.995	9.492
94	5135.211	9.595
95	5135.703	9.698
96	5146.221	9.802
97	5148.087	9.905
98	5125.435	10.008
99	5130.545	10.111
100	5138.813	10.214
101	5128.203	10.317
102	5129.417	10.421
103	5133.666	10.524
104	5134.338	10.627
105	5134.032	10.730
106	5138.192	10.833
107	5130.261	10.937
108	5132.052	11.040
109	5143.836	11.143
110	5123.545	11.246
111	5141.985	11.349
112	5127.786	11.452
113	5129.614	11.556
114	5118.501	11.659
115	5139.606	11.762
116	5145.106	11.865
117	5124.909	11.968
118	5118.253	12.071
119	5130.377	12.175
120	5120.142	12.278
121	5122.283	12.381
122	5148.013	12.484
123	5133.691	12.587
124	5123.374	12.690
