# Supplementary material for: Spatial control of the APC/C ensures the rapid degradation of cyclin B1
Source: EMBO J. 2024 Aug 14;43(19):4324–55. doi: 10.1038/s44318-024-00194-2 (PMC11445581; doi:10.1038/s44318-024-00194-2)
Supplement: Supplementary file 10 — Source data Fig. 6 [file 44318_2024_194_MOESM10_ESM.zip › Figure 6/Fig 6D/RawData_MiddlePanel/C1-220613_SUM - 220613_4816 - Position 4.Project Sum Z.crop.txt]

	Plot Values	Distance
1	6096.417	0.000
2	6099.417	0.103
3	6102.988	0.206
4	6053.282	0.310
5	6072.757	0.413
6	6109.534	0.516
7	6087.795	0.619
8	6035.062	0.722
9	6016.779	0.825
10	6021.724	0.929
11	5987.519	1.032
12	5942.883	1.135
13	5961.486	1.238
14	5929.195	1.341
15	5946.767	1.444
16	5988.043	1.548
17	5949.072	1.651
18	5960.852	1.754
19	5981.112	1.857
20	5957.244	1.960
21	5957.522	2.063
22	5970.323	2.167
23	5964.659	2.270
24	5967.628	2.373
25	5943.518	2.476
26	5979.238	2.579
27	5992.734	2.683
28	5890.969	2.786
29	5925.661	2.889
30	5922.807	2.992
31	5963.085	3.095
32	5895.763	3.198
33	5923.436	3.302
34	5929.230	3.405
35	5890.575	3.508
36	5882.739	3.611
37	5928.216	3.714
38	5955.667	3.817
39	5978.094	3.921
40	5974.316	4.024
41	5937.770	4.127
42	5937.338	4.230
43	5936.288	4.333
44	5894.927	4.437
45	5975.717	4.540
46	5982.102	4.643
47	5945.740	4.746
48	5986.239	4.849
49	5946.758	4.952
50	5941.190	5.056
51	5954.848	5.159
52	5981.558	5.262
53	5953.285	5.365
54	5968.650	5.468
55	5969.689	5.571
56	5948.083	5.675
57	5953.339	5.778
58	5922.585	5.881
59	5924.814	5.984
60	5911.663	6.087
61	5942.422	6.190
62	5917.882	6.294
63	5922.668	6.397
64	5928.658	6.500
65	5917.861	6.603
66	5901.844	6.706
67	5921.603	6.810
68	5900.205	6.913
69	5928.490	7.016
70	5905.492	7.119
71	5946.989	7.222
72	5948.016	7.325
73	5869.776	7.429
74	5902.662	7.532
75	5873.298	7.635
76	5819.066	7.738
77	5898.389	7.841
78	5927.313	7.944
79	5904.021	8.048
80	5845.039	8.151
81	5862.377	8.254
82	5861.851	8.357
83	5933.231	8.460
84	5962.936	8.563
85	5962.861	8.667
86	5923.778	8.770
87	5957.788	8.873
88	5941.759	8.976
89	5942.108	9.079
90	5903.611	9.183
91	5900.033	9.286
92	5965.789	9.389
93	5946.312	9.492
94	5947.688	9.595
95	6023.574	9.698
96	6004.559	9.802
97	5983.955	9.905
98	5983.702	10.008
99	6038.970	10.111
100	6045.029	10.214
101	6024.592	10.317
102	6079.389	10.421
103	6100.252	10.524
104	6072.421	10.627
105	6094.704	10.730
106	6063.733	10.833
107	6098.141	10.937
108	6088.849	11.040
109	6105.254	11.143
110	6194.833	11.246
111	6170.751	11.349
112	6032.733	11.452
113	6083.485	11.556
114	6123.750	11.659
115	6115.003	11.762
116	6135.484	11.865
117	6134.742	11.968
118	6125.277	12.071
119	6167.411	12.175
