# Supplementary material for: Spatial control of the APC/C ensures the rapid degradation of cyclin B1
Source: EMBO J. 2024 Aug 14;43(19):4324–55. doi: 10.1038/s44318-024-00194-2 (PMC11445581; doi:10.1038/s44318-024-00194-2)
Supplement: Supplementary file 10 — Source data Fig. 6 [file 44318_2024_194_MOESM10_ESM.zip › Figure 6/Fig 6D/RawData_MiddlePanel/C3-220614_SUM - 220614_4816 - 17.Project Sum Z.crop.txt]

	Plot Values	Distance
1	5137.249	0.000
2	5129.987	0.103
3	5127.172	0.206
4	5135.130	0.310
5	5145.060	0.413
6	5135.842	0.516
7	5124.256	0.619
8	5115.466	0.722
9	5124.820	0.825
10	5114.414	0.929
11	5128.037	1.032
12	5127.133	1.135
13	5130.176	1.238
14	5126.521	1.341
15	5124.942	1.444
16	5133.039	1.548
17	5139.750	1.651
18	5131.866	1.754
19	5110.036	1.857
20	5134.799	1.960
21	5131.485	2.063
22	5129.581	2.167
23	5146.081	2.270
24	5153.532	2.373
25	5146.942	2.476
26	5144.125	2.579
27	5156.625	2.683
28	5136.896	2.786
29	5132.734	2.889
30	5131.382	2.992
31	5134.541	3.095
32	5109.173	3.198
33	5134.438	3.302
34	5133.222	3.405
35	5135.790	3.508
36	5152.093	3.611
37	5126.465	3.714
38	5141.453	3.817
39	5132.676	3.921
40	5155.314	4.024
41	5146.816	4.127
42	5165.294	4.230
43	5173.008	4.333
44	5185.332	4.437
45	5199.482	4.540
46	5183.701	4.643
47	5204.078	4.746
48	5202.709	4.849
49	5207.804	4.952
50	5237.597	5.056
51	5233.424	5.159
52	5245.224	5.262
53	5267.708	5.365
54	5240.303	5.468
55	5227.447	5.571
56	5226.905	5.675
57	5252.255	5.778
58	5234.073	5.881
59	5225.465	5.984
60	5222.578	6.087
61	5230.172	6.190
62	5221.275	6.294
63	5211.903	6.397
64	5211.809	6.500
65	5202.314	6.603
66	5169.436	6.706
67	5185.865	6.810
68	5182.373	6.913
69	5187.195	7.016
70	5198.358	7.119
71	5202.696	7.222
72	5193.229	7.325
73	5178.952	7.429
74	5177.850	7.532
75	5172.336	7.635
76	5167.039	7.738
77	5152.049	7.841
78	5158.149	7.944
79	5167.461	8.048
80	5156.204	8.151
81	5151.692	8.254
82	5146.369	8.357
83	5126.469	8.460
84	5130.491	8.563
85	5128.120	8.667
86	5136.833	8.770
87	5127.139	8.873
88	5124.006	8.976
89	5126.187	9.079
90	5134.026	9.183
91	5138.865	9.286
92	5133.609	9.389
93	5140.075	9.492
94	5121.937	9.595
95	5143.500	9.698
96	5140.242	9.802
97	5115.622	9.905
98	5131.581	10.008
99	5146.350	10.111
100	5149.714	10.214
101	5136.378	10.317
102	5141.733	10.421
103	5144.883	10.524
104	5119.700	10.627
105	5148.995	10.730
106	5156.646	10.833
107	5145.888	10.937
108	5146.692	11.040
109	5151.849	11.143
110	5143.956	11.246
111	5148.818	11.349
112	5146.508	11.452
113	5137.124	11.556
114	5137.297	11.659
115	5142.050	11.762
116	5147.548	11.865
117	5145.096	11.968
118	5148.577	12.071
119	5154.657	12.175
120	5161.237	12.278
121	5146.072	12.381
122	5128.704	12.484
123	5132.121	12.587
124	5153.980	12.690
125	5142.763	12.794
126	5145.376	12.897
127	5160.482	13.000
128	5146.143	13.103
