# Supplementary material for: Spatial control of the APC/C ensures the rapid degradation of cyclin B1
Source: EMBO J. 2024 Aug 14;43(19):4324–55. doi: 10.1038/s44318-024-00194-2 (PMC11445581; doi:10.1038/s44318-024-00194-2)
Supplement: Supplementary file 10 — Source data Fig. 6 [file 44318_2024_194_MOESM10_ESM.zip › Figure 6/Fig 6D/RawData_MiddlePanel/C1-220717_SUM - 220617_4816 - 14.Project Sum Z.crop.txt]

	Plot Values	Distance
1	5825.347	0.000
2	5944.538	0.103
3	5919.695	0.206
4	5918.574	0.310
5	5914.270	0.413
6	5942.894	0.516
7	5868.682	0.619
8	5894.507	0.722
9	5869.037	0.825
10	5880.238	0.929
11	5872.552	1.032
12	5847.734	1.135
13	5835.211	1.238
14	5872.887	1.341
15	5822.530	1.444
16	5843.532	1.548
17	5776.421	1.651
18	5778.424	1.754
19	5742.815	1.857
20	5780.496	1.960
21	5749.146	2.063
22	5807.792	2.167
23	5832.428	2.270
24	5820.145	2.373
25	5758.744	2.476
26	5760.429	2.579
27	5777.714	2.683
28	5795.105	2.786
29	5754.042	2.889
30	5776.221	2.992
31	5756.509	3.095
32	5753.768	3.198
33	5783.919	3.302
34	5776.935	3.405
35	5736.518	3.508
36	5771.556	3.611
37	5807.771	3.714
38	5751.055	3.817
39	5735.634	3.921
40	5754.597	4.024
41	5724.353	4.127
42	5712.738	4.230
43	5715.021	4.333
44	5790.347	4.437
45	5789.594	4.540
46	5839.855	4.643
47	5834.604	4.746
48	5814.337	4.849
49	5814.635	4.952
50	5808.567	5.056
51	5761.188	5.159
52	5764.500	5.262
53	5761.912	5.365
54	5797.589	5.468
55	5808.717	5.571
56	5797.487	5.675
57	5791.310	5.778
58	5847.707	5.881
59	5815.657	5.984
60	5788.240	6.087
61	5828.096	6.190
62	5837.345	6.294
63	5824.175	6.397
64	5800.755	6.500
65	5794.092	6.603
66	5801.653	6.706
67	5816.906	6.810
68	5851.127	6.913
69	5828.943	7.016
70	5809.711	7.119
71	5814.928	7.222
72	5757.807	7.325
73	5737.904	7.429
74	5747.197	7.532
75	5778.542	7.635
76	5807.256	7.738
77	5767.331	7.841
78	5743.202	7.944
79	5727.350	8.048
80	5746.003	8.151
81	5748.455	8.254
82	5732.680	8.357
83	5722.389	8.460
84	5735.217	8.563
85	5735.374	8.667
86	5722.388	8.770
87	5745.315	8.873
88	5682.544	8.976
89	5685.457	9.079
90	5692.641	9.183
91	5717.307	9.286
92	5743.878	9.389
93	5724.830	9.492
94	5684.117	9.595
95	5694.996	9.698
96	5672.248	9.802
97	5704.417	9.905
98	5703.868	10.008
99	5675.397	10.111
100	5701.889	10.214
101	5689.701	10.317
102	5709.559	10.421
103	5710.037	10.524
104	5698.341	10.627
105	5695.951	10.730
106	5708.393	10.833
107	5680.652	10.937
108	5685.214	11.040
109	5692.008	11.143
110	5732.232	11.246
111	5716.323	11.349
112	5726.249	11.452
113	5728.283	11.556
114	5737.232	11.659
115	5765.381	11.762
116	5713.002	11.865
117	5795.648	11.968
118	5792.254	12.071
119	5803.950	12.175
120	5826.038	12.278
121	5847.112	12.381
122	5788.217	12.484
123	5773.302	12.587
124	5812.600	12.690
125	5827.677	12.794
126	5859.713	12.897
127	5834.163	13.000
128	5794.459	13.103
129	5794.219	13.206
130	5802.431	13.310
131	5820.656	13.413
