# Supplementary material for: Spatial control of the APC/C ensures the rapid degradation of cyclin B1
Source: EMBO J. 2024 Aug 14;43(19):4324–55. doi: 10.1038/s44318-024-00194-2 (PMC11445581; doi:10.1038/s44318-024-00194-2)
Supplement: Supplementary file 10 — Source data Fig. 6 [file 44318_2024_194_MOESM10_ESM.zip › Figure 6/Fig 6D/RawData_MiddlePanel/C3-220615_SUM - 220614_4816 - 19.Project Sum Z.crop.txt]

	Plot Values	Distance
1	5153.387	0.000
2	5143.123	0.103
3	5157.095	0.206
4	5150.084	0.310
5	5149.562	0.413
6	5155.068	0.516
7	5144.570	0.619
8	5154.426	0.722
9	5152.331	0.825
10	5134.702	0.929
11	5144.546	1.032
12	5136.040	1.135
13	5143.192	1.238
14	5143.030	1.341
15	5141.380	1.444
16	5140.942	1.548
17	5154.403	1.651
18	5155.767	1.754
19	5146.526	1.857
20	5138.967	1.960
21	5140.375	2.063
22	5131.740	2.167
23	5144.528	2.270
24	5148.160	2.373
25	5146.006	2.476
26	5130.726	2.579
27	5144.641	2.683
28	5134.795	2.786
29	5152.973	2.889
30	5148.147	2.992
31	5150.434	3.095
32	5142.351	3.198
33	5150.231	3.302
34	5161.979	3.405
35	5154.899	3.508
36	5143.219	3.611
37	5166.624	3.714
38	5153.206	3.817
39	5168.853	3.921
40	5154.366	4.024
41	5163.675	4.127
42	5165.215	4.230
43	5160.047	4.333
44	5160.261	4.437
45	5162.646	4.540
46	5174.846	4.643
47	5162.975	4.746
48	5163.418	4.849
49	5188.714	4.952
50	5180.720	5.056
51	5174.859	5.159
52	5177.340	5.262
53	5162.912	5.365
54	5167.116	5.468
55	5157.617	5.571
56	5168.147	5.675
57	5169.495	5.778
58	5176.168	5.881
59	5185.813	5.984
60	5159.838	6.087
61	5172.023	6.190
62	5184.196	6.294
63	5187.486	6.397
64	5176.866	6.500
65	5179.738	6.603
66	5183.631	6.706
67	5179.226	6.810
68	5171.697	6.913
69	5172.530	7.016
70	5148.261	7.119
71	5175.178	7.222
72	5171.031	7.325
73	5169.202	7.429
74	5172.146	7.532
75	5164.955	7.635
76	5173.338	7.738
77	5154.673	7.841
78	5159.388	7.944
79	5156.199	8.048
80	5157.063	8.151
81	5163.314	8.254
82	5156.724	8.357
83	5153.549	8.460
84	5166.567	8.563
85	5167.630	8.667
86	5152.886	8.770
87	5147.012	8.873
88	5158.501	8.976
89	5137.272	9.079
90	5149.295	9.183
91	5145.441	9.286
92	5141.922	9.389
93	5146.765	9.492
94	5150.983	9.595
95	5144.388	9.698
96	5150.748	9.802
97	5143.005	9.905
98	5134.563	10.008
99	5145.915	10.111
100	5136.261	10.214
101	5140.317	10.317
102	5166.585	10.421
103	5147.992	10.524
104	5144.568	10.627
105	5150.638	10.730
106	5146.331	10.833
107	5139.585	10.937
108	5150.246	11.040
109	5138.034	11.143
110	5139.252	11.246
111	5135.717	11.349
112	5131.009	11.452
113	5124.799	11.556
114	5122.020	11.659
115	5142.767	11.762
116	5136.247	11.865
117	5135.860	11.968
118	5112.796	12.071
119	5116.025	12.175
120	5138.072	12.278
121	5154.819	12.381
122	5132.136	12.484
123	5131.520	12.587
124	5135.625	12.690
125	5139.834	12.794
126	5123.025	12.897
127	5132.704	13.000
128	5115.159	13.103
129	5114.438	13.206
130	5134.357	13.310
