# Supplementary material for: Spatial control of the APC/C ensures the rapid degradation of cyclin B1
Source: EMBO J. 2024 Aug 14;43(19):4324–55. doi: 10.1038/s44318-024-00194-2 (PMC11445581; doi:10.1038/s44318-024-00194-2)
Supplement: Supplementary file 10 — Source data Fig. 6 [file 44318_2024_194_MOESM10_ESM.zip › Figure 6/Fig 6D/RawData_MiddlePanel/C2-220616_SUM - 220616_4816 - 3.Project Sum Z.crop.txt]

	Plot Values	Distance
1	5471.058	0.000
2	5514.135	0.103
3	5506.537	0.206
4	5505.332	0.310
5	5484.373	0.413
6	5440.378	0.516
7	5441.732	0.619
8	5462.927	0.722
9	5452.318	0.825
10	5449.330	0.929
11	5421.012	1.032
12	5443.017	1.135
13	5496.885	1.238
14	5451.990	1.341
15	5447.505	1.444
16	5435.372	1.548
17	5409.395	1.651
18	5431.744	1.754
19	5452.440	1.857
20	5438.413	1.960
21	5482.419	2.063
22	5456.341	2.167
23	5466.645	2.270
24	5443.912	2.373
25	5444.049	2.476
26	5409.737	2.579
27	5394.927	2.683
28	5429.166	2.786
29	5440.604	2.889
30	5453.460	2.992
31	5420.954	3.095
32	5429.878	3.198
33	5433.184	3.302
34	5453.605	3.405
35	5490.775	3.508
36	5441.742	3.611
37	5465.090	3.714
38	5479.332	3.817
39	5474.436	3.921
40	5434.697	4.024
41	5437.737	4.127
42	5446.171	4.230
43	5432.778	4.333
44	5444.017	4.437
45	5463.165	4.540
46	5443.727	4.643
47	5472.927	4.746
48	5456.949	4.849
49	5495.440	4.952
50	5463.332	5.056
51	5449.993	5.159
52	5424.445	5.262
53	5432.722	5.365
54	5476.551	5.468
55	5440.547	5.571
56	5458.896	5.675
57	5417.222	5.778
58	5438.164	5.881
59	5480.993	5.984
60	5463.865	6.087
61	5446.618	6.190
62	5447.827	6.294
63	5418.445	6.397
64	5430.799	6.500
65	5463.526	6.603
66	5447.119	6.706
67	5460.228	6.810
68	5411.979	6.913
69	5406.289	7.016
70	5425.628	7.119
71	5445.322	7.222
72	5449.775	7.325
73	5453.506	7.429
74	5436.349	7.532
75	5415.280	7.635
76	5436.375	7.738
77	5411.080	7.841
78	5424.886	7.944
79	5448.261	8.048
80	5452.118	8.151
81	5440.548	8.254
82	5422.330	8.357
83	5421.332	8.460
84	5417.606	8.563
85	5435.624	8.667
86	5451.415	8.770
87	5459.262	8.873
88	5459.131	8.976
89	5437.652	9.079
90	5420.976	9.183
91	5445.503	9.286
92	5455.429	9.389
93	5449.351	9.492
94	5443.171	9.595
95	5442.355	9.698
96	5429.599	9.802
97	5438.218	9.905
98	5470.913	10.008
99	5536.141	10.111
100	5502.234	10.214
101	5451.581	10.317
102	5477.149	10.421
103	5429.751	10.524
104	5420.897	10.627
105	5491.003	10.730
