# Supplementary material for: Spatial control of the APC/C ensures the rapid degradation of cyclin B1
Source: EMBO J. 2024 Aug 14;43(19):4324–55. doi: 10.1038/s44318-024-00194-2 (PMC11445581; doi:10.1038/s44318-024-00194-2)
Supplement: Supplementary file 10 — Source data Fig. 6 [file 44318_2024_194_MOESM10_ESM.zip › Figure 6/Fig 6D/RawData_MiddlePanel/C1-220614_SUM - 220614_4816 - 6.Project Sum Z.crop.txt]

	Plot Values	Distance
1	6164.508	0.000
2	6165.780	0.103
3	6179.722	0.206
4	6182.713	0.310
5	6156.203	0.413
6	6161.223	0.516
7	6169.339	0.619
8	6175.957	0.722
9	6141.716	0.825
10	6088.851	0.929
11	6103.937	1.032
12	6109.392	1.135
13	6099.796	1.238
14	5997.205	1.341
15	5996.201	1.444
16	5997.075	1.548
17	6026.193	1.651
18	5987.523	1.754
19	5981.827	1.857
20	5968.367	1.960
21	5976.707	2.063
22	5944.483	2.167
23	5948.190	2.270
24	5998.465	2.373
25	5930.957	2.476
26	5916.011	2.579
27	5930.313	2.683
28	5917.828	2.786
29	5903.589	2.889
30	5910.259	2.992
31	5910.348	3.095
32	5921.679	3.198
33	5920.826	3.302
34	5949.531	3.405
35	5962.924	3.508
36	5924.501	3.611
37	5939.869	3.714
38	5955.193	3.817
39	5977.547	3.921
40	5935.455	4.024
41	5935.170	4.127
42	5905.814	4.230
43	5920.039	4.333
44	5902.922	4.437
45	5881.819	4.540
46	5912.536	4.643
47	5880.371	4.746
48	5892.654	4.849
49	5889.710	4.952
50	5876.610	5.056
51	5928.686	5.159
52	5967.566	5.262
53	5942.895	5.365
54	5945.111	5.468
55	5946.931	5.571
56	5948.854	5.675
57	5941.289	5.778
58	5928.291	5.881
59	5927.266	5.984
60	5904.408	6.087
61	5944.510	6.190
62	5957.089	6.294
63	5949.561	6.397
64	5984.582	6.500
65	6002.708	6.603
66	5954.479	6.706
67	5928.284	6.810
68	6000.354	6.913
69	6060.459	7.016
70	6043.239	7.119
71	6037.631	7.222
72	6030.522	7.325
73	6051.759	7.429
74	6030.024	7.532
75	6041.750	7.635
76	6089.998	7.738
77	6039.409	7.841
78	5998.119	7.944
79	5980.823	8.048
80	5994.187	8.151
81	5970.058	8.254
82	5933.920	8.357
83	5944.617	8.460
84	5972.984	8.563
85	5918.336	8.667
86	5966.592	8.770
87	5940.856	8.873
88	5904.320	8.976
89	5869.279	9.079
90	5906.271	9.183
91	5865.558	9.286
92	5901.637	9.389
93	5911.385	9.492
94	5922.024	9.595
95	5872.742	9.698
96	5927.647	9.802
97	5905.076	9.905
98	5884.632	10.008
99	5863.450	10.111
100	5906.574	10.214
101	5922.710	10.317
102	5919.150	10.421
103	5911.275	10.524
104	5903.004	10.627
105	5945.820	10.730
106	5972.110	10.833
107	6018.256	10.937
108	6026.378	11.040
109	6041.690	11.143
110	6059.160	11.246
111	6062.366	11.349
112	6079.704	11.452
113	6095.979	11.556
114	6147.676	11.659
115	6159.586	11.762
116	6206.240	11.865
117	6164.621	11.968
118	6114.682	12.071
