# Supplementary material for: Spatial control of the APC/C ensures the rapid degradation of cyclin B1
Source: EMBO J. 2024 Aug 14;43(19):4324–55. doi: 10.1038/s44318-024-00194-2 (PMC11445581; doi:10.1038/s44318-024-00194-2)
Supplement: Supplementary file 10 — Source data Fig. 6 [file 44318_2024_194_MOESM10_ESM.zip › Figure 6/Fig 6D/RawData_MiddlePanel/C3-220614_SUM - 220614_4816 - 26.Project Sum Z.crop.txt]

	Plot Values	Distance
1	5141.160	0.000
2	5114.467	0.103
3	5135.721	0.206
4	5140.024	0.310
5	5136.457	0.413
6	5121.500	0.516
7	5121.875	0.619
8	5135.619	0.722
9	5130.863	0.825
10	5125.334	0.929
11	5126.362	1.032
12	5142.085	1.135
13	5117.756	1.238
14	5119.405	1.341
15	5128.766	1.444
16	5138.402	1.548
17	5133.133	1.651
18	5126.753	1.754
19	5122.570	1.857
20	5133.825	1.960
21	5134.543	2.063
22	5143.185	2.167
23	5121.909	2.270
24	5154.563	2.373
25	5106.060	2.476
26	5126.323	2.579
27	5133.818	2.683
28	5135.029	2.786
29	5130.584	2.889
30	5119.656	2.992
31	5140.833	3.095
32	5138.765	3.198
33	5145.702	3.302
34	5131.960	3.405
35	5121.856	3.508
36	5130.044	3.611
37	5121.452	3.714
38	5127.273	3.817
39	5142.946	3.921
40	5125.355	4.024
41	5132.081	4.127
42	5123.734	4.230
43	5137.777	4.333
44	5120.742	4.437
45	5128.668	4.540
46	5137.292	4.643
47	5141.853	4.746
48	5130.825	4.849
49	5129.001	4.952
50	5137.127	5.056
51	5147.614	5.159
52	5186.082	5.262
53	5150.892	5.365
54	5166.268	5.468
55	5158.831	5.571
56	5184.214	5.675
57	5163.562	5.778
58	5154.051	5.881
59	5188.659	5.984
60	5107.379	6.087
61	5147.057	6.190
62	5158.242	6.294
63	5164.322	6.397
64	5145.324	6.500
65	5122.115	6.603
66	5116.515	6.706
67	5133.626	6.810
68	5132.708	6.913
69	5135.347	7.016
70	5129.993	7.119
71	5118.764	7.222
72	5121.195	7.325
73	5114.729	7.429
74	5101.740	7.532
75	5136.580	7.635
76	5121.849	7.738
77	5129.263	7.841
78	5123.819	7.944
79	5139.315	8.048
80	5110.652	8.151
81	5129.183	8.254
82	5122.390	8.357
83	5125.415	8.460
84	5123.024	8.563
85	5116.997	8.667
86	5124.427	8.770
87	5131.301	8.873
88	5127.751	8.976
89	5118.011	9.079
90	5128.753	9.183
91	5099.225	9.286
92	5094.401	9.389
93	5117.604	9.492
94	5127.800	9.595
95	5152.646	9.698
96	5142.809	9.802
97	5124.836	9.905
98	5132.457	10.008
99	5129.107	10.111
100	5115.051	10.214
101	5127.100	10.317
102	5130.438	10.421
103	5127.847	10.524
104	5136.233	10.627
105	5112.707	10.730
106	5123.128	10.833
107	5129.606	10.937
108	5111.521	11.040
109	5113.050	11.143
110	5147.124	11.246
111	5136.484	11.349
112	5114.170	11.452
113	5117.738	11.556
114	5113.933	11.659
115	5121.280	11.762
116	5130.938	11.865
117	5132.248	11.968
118	5129.811	12.071
119	5132.061	12.175
