# Supplementary material for: Spatial control of the APC/C ensures the rapid degradation of cyclin B1
Source: EMBO J. 2024 Aug 14;43(19):4324–55. doi: 10.1038/s44318-024-00194-2 (PMC11445581; doi:10.1038/s44318-024-00194-2)
Supplement: Supplementary file 10 — Source data Fig. 6 [file 44318_2024_194_MOESM10_ESM.zip › Figure 6/Fig 6D/RawData_MiddlePanel/C1-220717_SUM - 220617_4816 - 6.Project Sum Z.crop.txt]

	Plot Values	Distance
1	6290.560	0.000
2	6282.013	0.103
3	6369.254	0.206
4	6364.552	0.310
5	6384.085	0.413
6	6360.232	0.516
7	6361.491	0.619
8	6368.275	0.722
9	6311.074	0.825
10	6314.984	0.929
11	6302.060	1.032
12	6319.859	1.135
13	6259.230	1.238
14	6350.818	1.341
15	6292.258	1.444
16	6285.094	1.548
17	6218.323	1.651
18	6186.115	1.754
19	6194.402	1.857
20	6114.157	1.960
21	6115.708	2.063
22	6168.828	2.167
23	6160.173	2.270
24	6125.313	2.373
25	6114.900	2.476
26	6080.483	2.579
27	6113.798	2.683
28	6099.208	2.786
29	6033.763	2.889
30	6081.158	2.992
31	6114.691	3.095
32	6100.132	3.198
33	6111.594	3.302
34	6143.108	3.405
35	6088.099	3.508
36	6073.738	3.611
37	6137.164	3.714
38	6158.784	3.817
39	6089.959	3.921
40	6125.546	4.024
41	6095.628	4.127
42	6105.991	4.230
43	6077.468	4.333
44	6142.698	4.437
45	6101.315	4.540
46	6142.992	4.643
47	6145.282	4.746
48	6135.820	4.849
49	6101.424	4.952
50	6120.499	5.056
51	6147.635	5.159
52	6186.035	5.262
53	6163.927	5.365
54	6167.994	5.468
55	6151.244	5.571
56	6102.697	5.675
57	6145.144	5.778
58	6178.133	5.881
59	6176.806	5.984
60	6133.917	6.087
61	6171.935	6.190
62	6160.065	6.294
63	6092.088	6.397
64	6107.076	6.500
65	6104.375	6.603
66	6097.728	6.706
67	6148.161	6.810
68	6088.938	6.913
69	6078.037	7.016
70	6054.936	7.119
71	6069.045	7.222
72	6060.378	7.325
73	6085.564	7.429
74	6028.178	7.532
75	6062.824	7.635
76	6048.646	7.738
77	6027.028	7.841
78	6053.419	7.944
79	6056.328	8.048
80	6066.256	8.151
81	6050.461	8.254
82	5990.986	8.357
83	6021.541	8.460
84	6068.184	8.563
85	6065.849	8.667
86	6102.466	8.770
87	6116.525	8.873
88	6089.876	8.976
89	6071.802	9.079
90	6072.021	9.183
91	6039.465	9.286
92	6002.094	9.389
93	6063.142	9.492
94	6106.213	9.595
95	6092.946	9.698
96	6080.260	9.802
97	6151.656	9.905
98	6110.516	10.008
99	6138.409	10.111
100	6156.207	10.214
101	6124.012	10.317
102	6182.079	10.421
103	6181.764	10.524
104	6167.082	10.627
105	6169.036	10.730
106	6114.462	10.833
107	6198.516	10.937
108	6189.300	11.040
109	6220.487	11.143
110	6193.302	11.246
111	6216.361	11.349
112	6265.359	11.452
113	6218.220	11.556
114	6199.178	11.659
115	6233.230	11.762
116	6250.838	11.865
117	6262.653	11.968
118	6311.759	12.071
119	6296.866	12.175
120	6324.690	12.278
121	6329.299	12.381
122	6261.815	12.484
