# Supplementary material for: Spatial control of the APC/C ensures the rapid degradation of cyclin B1
Source: EMBO J. 2024 Aug 14;43(19):4324–55. doi: 10.1038/s44318-024-00194-2 (PMC11445581; doi:10.1038/s44318-024-00194-2)
Supplement: Supplementary file 10 — Source data Fig. 6 [file 44318_2024_194_MOESM10_ESM.zip › Figure 6/Fig 6D/RawData_MiddlePanel/C2-220616_SUM - 220616_4816 - 9.Project Sum Z.crop.txt]

	Plot Values	Distance
1	5447.679	0.000
2	5452.537	0.103
3	5428.885	0.206
4	5428.821	0.310
5	5434.312	0.413
6	5466.647	0.516
7	5466.837	0.619
8	5456.623	0.722
9	5433.343	0.825
10	5453.384	0.929
11	5445.303	1.032
12	5451.214	1.135
13	5437.149	1.238
14	5429.774	1.341
15	5447.458	1.444
16	5434.793	1.548
17	5431.187	1.651
18	5429.388	1.754
19	5429.064	1.857
20	5424.213	1.960
21	5422.530	2.063
22	5408.735	2.167
23	5417.298	2.270
24	5429.872	2.373
25	5441.553	2.476
26	5430.040	2.579
27	5435.204	2.683
28	5451.582	2.786
29	5444.180	2.889
30	5415.126	2.992
31	5434.756	3.095
32	5447.489	3.198
33	5418.804	3.302
34	5441.836	3.405
35	5423.586	3.508
36	5416.621	3.611
37	5432.194	3.714
38	5435.967	3.817
39	5428.979	3.921
40	5399.506	4.024
41	5398.719	4.127
42	5414.786	4.230
43	5401.221	4.333
44	5426.768	4.437
45	5421.770	4.540
46	5414.658	4.643
47	5425.514	4.746
48	5439.939	4.849
49	5437.043	4.952
50	5440.285	5.056
51	5435.303	5.159
52	5444.650	5.262
53	5451.937	5.365
54	5429.282	5.468
55	5391.252	5.571
56	5388.479	5.675
57	5432.657	5.778
58	5412.580	5.881
59	5422.553	5.984
60	5399.776	6.087
61	5416.843	6.190
62	5423.907	6.294
63	5420.506	6.397
64	5411.627	6.500
65	5414.008	6.603
66	5399.826	6.706
67	5410.328	6.810
68	5420.259	6.913
69	5427.126	7.016
70	5401.406	7.119
71	5422.070	7.222
72	5382.539	7.325
73	5377.638	7.429
74	5416.177	7.532
75	5400.076	7.635
76	5408.395	7.738
77	5439.946	7.841
78	5458.394	7.944
79	5416.273	8.048
80	5400.378	8.151
81	5431.501	8.254
82	5415.124	8.357
83	5418.994	8.460
84	5416.102	8.563
85	5423.315	8.667
86	5414.338	8.770
87	5432.845	8.873
88	5414.848	8.976
89	5410.225	9.079
90	5419.336	9.183
91	5416.166	9.286
92	5445.013	9.389
93	5463.600	9.492
94	5441.530	9.595
95	5441.549	9.698
96	5410.823	9.802
97	5437.445	9.905
98	5416.598	10.008
99	5452.800	10.111
100	5415.588	10.214
101	5425.863	10.317
102	5434.732	10.421
103	5447.094	10.524
104	5437.760	10.627
105	5438.659	10.730
106	5432.239	10.833
107	5433.935	10.937
108	5451.407	11.040
109	5445.542	11.143
110	5445.464	11.246
111	5455.671	11.349
112	5456.425	11.452
113	5480.102	11.556
114	5477.141	11.659
115	5463.681	11.762
116	5460.516	11.865
117	5483.118	11.968
118	5496.090	12.071
119	5482.454	12.175
120	5473.233	12.278
121	5492.279	12.381
122	5461.651	12.484
123	5490.277	12.587
124	5509.487	12.690
125	5493.558	12.794
126	5470.564	12.897
127	5473.299	13.000
128	5462.487	13.103
129	5499.652	13.206
130	5484.087	13.310
131	5473.392	13.413
132	5451.903	13.516
133	5483.920	13.619
134	5466.615	13.722
135	5491.007	13.825
136	5487.257	13.929
137	5450.985	14.032
138	5449.970	14.135
139	5460.408	14.238
140	5458.326	14.341
141	5465.887	14.444
142	5463.994	14.548
143	5464.920	14.651
144	5452.836	14.754
145	5436.814	14.857
146	5475.558	14.960
147	5454.854	15.063
148	5447.373	15.167
149	5455.503	15.270
