# Supplementary material for: Spatial control of the APC/C ensures the rapid degradation of cyclin B1
Source: EMBO J. 2024 Aug 14;43(19):4324–55. doi: 10.1038/s44318-024-00194-2 (PMC11445581; doi:10.1038/s44318-024-00194-2)
Supplement: Supplementary file 10 — Source data Fig. 6 [file 44318_2024_194_MOESM10_ESM.zip › Figure 6/Fig 6D/RawData_MiddlePanel/C3-220615_SUM - 220614_4816 - 7.Project Sum Z.crop.txt]

	Plot Values	Distance
1	5151.618	0.000
2	5143.067	0.103
3	5139.175	0.206
4	5127.395	0.310
5	5133.952	0.413
6	5140.088	0.516
7	5130.903	0.619
8	5150.414	0.722
9	5157.114	0.825
10	5159.759	0.929
11	5139.020	1.032
12	5123.487	1.135
13	5149.426	1.238
14	5168.612	1.341
15	5168.366	1.444
16	5168.265	1.548
17	5153.182	1.651
18	5143.808	1.754
19	5160.413	1.857
20	5135.384	1.960
21	5149.512	2.063
22	5152.838	2.167
23	5150.260	2.270
24	5161.911	2.373
25	5155.431	2.476
26	5134.078	2.579
27	5137.522	2.683
28	5158.924	2.786
29	5174.922	2.889
30	5179.241	2.992
31	5175.659	3.095
32	5161.501	3.198
33	5170.154	3.302
34	5179.664	3.405
35	5171.764	3.508
36	5185.005	3.611
37	5213.889	3.714
38	5190.130	3.817
39	5188.221	3.921
40	5192.024	4.024
41	5204.987	4.127
42	5199.693	4.230
43	5206.806	4.333
44	5212.209	4.437
45	5197.142	4.540
46	5212.008	4.643
47	5204.763	4.746
48	5208.217	4.849
49	5210.780	4.952
50	5215.184	5.056
51	5217.640	5.159
52	5194.343	5.262
53	5196.177	5.365
54	5197.764	5.468
55	5197.776	5.571
56	5221.117	5.675
57	5205.267	5.778
58	5214.135	5.881
59	5221.102	5.984
60	5218.592	6.087
61	5217.960	6.190
62	5204.593	6.294
63	5231.606	6.397
64	5214.395	6.500
65	5203.700	6.603
66	5216.838	6.706
67	5199.839	6.810
68	5214.922	6.913
69	5192.299	7.016
70	5184.634	7.119
71	5188.912	7.222
72	5199.379	7.325
73	5199.210	7.429
74	5191.671	7.532
75	5180.654	7.635
76	5188.915	7.738
77	5171.945	7.841
78	5161.296	7.944
79	5150.219	8.048
80	5166.430	8.151
81	5179.970	8.254
82	5149.492	8.357
83	5155.202	8.460
84	5127.559	8.563
85	5151.391	8.667
86	5167.782	8.770
87	5134.769	8.873
88	5138.773	8.976
89	5139.330	9.079
90	5148.231	9.183
91	5150.067	9.286
92	5120.553	9.389
93	5135.762	9.492
94	5135.557	9.595
95	5147.747	9.698
96	5146.965	9.802
97	5136.773	9.905
98	5146.400	10.008
99	5157.251	10.111
100	5152.634	10.214
101	5154.487	10.317
102	5136.671	10.421
103	5156.510	10.524
104	5146.900	10.627
105	5150.976	10.730
106	5126.246	10.833
107	5143.439	10.937
108	5167.573	11.040
109	5149.521	11.143
110	5147.970	11.246
111	5141.794	11.349
112	5142.224	11.452
113	5152.552	11.556
114	5167.801	11.659
115	5158.508	11.762
116	5135.039	11.865
117	5112.154	11.968
118	5139.852	12.071
119	5143.585	12.175
120	5138.210	12.278
121	5112.480	12.381
