# Supplementary material for: Spatial control of the APC/C ensures the rapid degradation of cyclin B1
Source: EMBO J. 2024 Aug 14;43(19):4324–55. doi: 10.1038/s44318-024-00194-2 (PMC11445581; doi:10.1038/s44318-024-00194-2)
Supplement: Supplementary file 10 — Source data Fig. 6 [file 44318_2024_194_MOESM10_ESM.zip › Figure 6/Fig 6D/RawData_MiddlePanel/C3-220717_SUM - 220617_4816 - 14.Project Sum Z.crop.txt]

	Plot Values	Distance
1	5141.099	0.000
2	5162.585	0.103
3	5163.943	0.206
4	5154.604	0.310
5	5148.217	0.413
6	5156.700	0.516
7	5157.800	0.619
8	5146.873	0.722
9	5131.629	0.825
10	5136.131	0.929
11	5142.489	1.032
12	5154.585	1.135
13	5154.585	1.238
14	5172.532	1.341
15	5163.581	1.444
16	5160.306	1.548
17	5143.743	1.651
18	5132.562	1.754
19	5133.493	1.857
20	5138.573	1.960
21	5143.321	2.063
22	5152.221	2.167
23	5173.500	2.270
24	5150.604	2.373
25	5129.136	2.476
26	5132.113	2.579
27	5154.370	2.683
28	5151.190	2.786
29	5156.238	2.889
30	5159.844	2.992
31	5137.970	3.095
32	5144.479	3.198
33	5148.050	3.302
34	5147.349	3.405
35	5152.658	3.508
36	5163.675	3.611
37	5165.397	3.714
38	5157.719	3.817
39	5157.479	3.921
40	5142.357	4.024
41	5118.063	4.127
42	5117.903	4.230
43	5116.976	4.333
44	5149.336	4.437
45	5165.002	4.540
46	5195.404	4.643
47	5195.358	4.746
48	5197.365	4.849
49	5189.947	4.952
50	5186.179	5.056
51	5185.654	5.159
52	5188.852	5.262
53	5168.737	5.365
54	5166.443	5.468
55	5177.958	5.571
56	5183.262	5.675
57	5186.983	5.778
58	5198.919	5.881
59	5191.077	5.984
60	5196.479	6.087
61	5188.475	6.190
62	5187.736	6.294
63	5206.343	6.397
64	5201.326	6.500
65	5200.258	6.603
66	5200.114	6.706
67	5191.971	6.810
68	5194.754	6.913
69	5201.017	7.016
70	5183.142	7.119
71	5184.838	7.222
72	5175.954	7.325
73	5155.755	7.429
74	5179.738	7.532
75	5174.061	7.635
76	5187.938	7.738
77	5176.979	7.841
78	5167.979	7.944
79	5169.271	8.048
80	5171.388	8.151
81	5178.410	8.254
82	5178.289	8.357
83	5145.118	8.460
84	5139.028	8.563
85	5135.892	8.667
86	5137.666	8.770
87	5166.703	8.873
88	5159.225	8.976
89	5134.890	9.079
90	5138.638	9.183
91	5147.105	9.286
92	5164.342	9.389
93	5171.756	9.492
94	5154.005	9.595
95	5143.309	9.698
96	5118.170	9.802
97	5143.531	9.905
98	5125.811	10.008
99	5124.397	10.111
100	5135.015	10.214
101	5143.729	10.317
102	5148.980	10.421
103	5145.962	10.524
104	5144.411	10.627
105	5153.693	10.730
106	5160.752	10.833
107	5146.769	10.937
108	5124.774	11.040
109	5117.660	11.143
110	5136.996	11.246
111	5156.081	11.349
112	5137.050	11.452
113	5160.798	11.556
114	5158.428	11.659
115	5149.990	11.762
116	5148.341	11.865
117	5160.819	11.968
118	5154.492	12.071
119	5152.127	12.175
120	5143.100	12.278
121	5121.736	12.381
122	5143.493	12.484
123	5128.247	12.587
124	5124.800	12.690
125	5122.600	12.794
126	5156.647	12.897
127	5144.762	13.000
128	5139.394	13.103
129	5115.428	13.206
130	5125.698	13.310
131	5126.532	13.413
