# Supplementary material for: Spatial control of the APC/C ensures the rapid degradation of cyclin B1
Source: EMBO J. 2024 Aug 14;43(19):4324–55. doi: 10.1038/s44318-024-00194-2 (PMC11445581; doi:10.1038/s44318-024-00194-2)
Supplement: Supplementary file 10 — Source data Fig. 6 [file 44318_2024_194_MOESM10_ESM.zip › Figure 6/Fig 6D/RawData_MiddlePanel/C1-220613_SUM - 220613_4816 - Position 3.Project Sum Z.crop.txt]

	Plot Values	Distance
1	5917.392	0.000
2	5870.886	0.103
3	5860.838	0.206
4	5829.653	0.310
5	5845.752	0.413
6	5855.470	0.516
7	5820.004	0.619
8	5786.498	0.722
9	5769.030	0.825
10	5811.752	0.929
11	5755.548	1.032
12	5755.504	1.135
13	5723.453	1.238
14	5765.614	1.341
15	5726.852	1.444
16	5707.532	1.548
17	5704.948	1.651
18	5665.074	1.754
19	5671.320	1.857
20	5712.777	1.960
21	5693.287	2.063
22	5705.386	2.167
23	5632.431	2.270
24	5643.018	2.373
25	5664.326	2.476
26	5638.089	2.579
27	5656.523	2.683
28	5675.052	2.786
29	5664.150	2.889
30	5692.618	2.992
31	5703.414	3.095
32	5690.847	3.198
33	5721.491	3.302
34	5687.202	3.405
35	5692.199	3.508
36	5655.147	3.611
37	5694.479	3.714
38	5684.195	3.817
39	5684.829	3.921
40	5728.660	4.024
41	5724.715	4.127
42	5706.629	4.230
43	5702.225	4.333
44	5704.652	4.437
45	5751.385	4.540
46	5703.586	4.643
47	5712.261	4.746
48	5680.444	4.849
49	5691.121	4.952
50	5700.674	5.056
51	5723.768	5.159
52	5678.100	5.262
53	5687.864	5.365
54	5660.876	5.468
55	5719.376	5.571
56	5693.990	5.675
57	5714.589	5.778
58	5733.075	5.881
59	5742.495	5.984
60	5716.509	6.087
61	5727.694	6.190
62	5747.115	6.294
63	5728.404	6.397
64	5741.162	6.500
65	5757.614	6.603
66	5744.594	6.706
67	5703.761	6.810
68	5712.850	6.913
69	5735.160	7.016
70	5676.130	7.119
71	5741.375	7.222
72	5694.412	7.325
73	5707.777	7.429
74	5662.057	7.532
75	5658.555	7.635
76	5640.449	7.738
77	5673.497	7.841
78	5652.709	7.944
79	5635.604	8.048
80	5628.856	8.151
81	5620.268	8.254
82	5644.875	8.357
83	5608.959	8.460
84	5660.188	8.563
85	5636.601	8.667
86	5613.780	8.770
87	5595.958	8.873
88	5624.981	8.976
89	5628.331	9.079
90	5609.830	9.183
91	5588.520	9.286
92	5586.104	9.389
93	5639.381	9.492
94	5620.252	9.595
95	5609.825	9.698
96	5617.137	9.802
97	5591.796	9.905
98	5605.937	10.008
99	5609.099	10.111
100	5617.908	10.214
101	5621.368	10.317
102	5606.190	10.421
103	5628.646	10.524
104	5615.106	10.627
105	5632.142	10.730
106	5674.063	10.833
107	5666.183	10.937
108	5703.307	11.040
109	5654.792	11.143
110	5673.195	11.246
