# Supplementary material for: Spatial control of the APC/C ensures the rapid degradation of cyclin B1
Source: EMBO J. 2024 Aug 14;43(19):4324–55. doi: 10.1038/s44318-024-00194-2 (PMC11445581; doi:10.1038/s44318-024-00194-2)
Supplement: Supplementary file 10 — Source data Fig. 6 [file 44318_2024_194_MOESM10_ESM.zip › Figure 6/Fig 6D/RawData_MiddlePanel/C1-220615_SUM - 220614_4816 - 19.Project Sum Z.crop.txt]

	Plot Values	Distance
1	6231.775	0.000
2	6282.524	0.103
3	6323.171	0.206
4	6298.531	0.310
5	6312.271	0.413
6	6307.923	0.516
7	6250.140	0.619
8	6254.080	0.722
9	6243.544	0.825
10	6282.345	0.929
11	6249.235	1.032
12	6167.220	1.135
13	6197.436	1.238
14	6174.175	1.341
15	6122.100	1.444
16	6146.377	1.548
17	6140.126	1.651
18	6098.831	1.754
19	6089.132	1.857
20	6124.404	1.960
21	6135.636	2.063
22	6135.328	2.167
23	6062.488	2.270
24	6075.263	2.373
25	6080.226	2.476
26	6064.973	2.579
27	6096.460	2.683
28	6100.149	2.786
29	6072.076	2.889
30	6078.624	2.992
31	6051.389	3.095
32	6080.159	3.198
33	6101.962	3.302
34	6111.984	3.405
35	6108.360	3.508
36	6057.341	3.611
37	6123.870	3.714
38	6104.442	3.817
39	6148.734	3.921
40	6099.379	4.024
41	6098.525	4.127
42	6096.197	4.230
43	6095.909	4.333
44	6124.708	4.437
45	6069.469	4.540
46	6141.017	4.643
47	6170.252	4.746
48	6100.453	4.849
49	6083.049	4.952
50	6167.876	5.056
51	6095.868	5.159
52	6134.945	5.262
53	6124.989	5.365
54	6140.900	5.468
55	6107.922	5.571
56	6147.407	5.675
57	6171.942	5.778
58	6184.458	5.881
59	6194.792	5.984
60	6159.177	6.087
61	6152.985	6.190
62	6208.167	6.294
63	6218.422	6.397
64	6161.888	6.500
65	6223.825	6.603
66	6215.936	6.706
67	6169.830	6.810
68	6220.566	6.913
69	6192.263	7.016
70	6146.644	7.119
71	6179.632	7.222
72	6143.189	7.325
73	6199.617	7.429
74	6229.954	7.532
75	6176.721	7.635
76	6181.631	7.738
77	6209.982	7.841
78	6188.561	7.944
79	6173.467	8.048
80	6179.505	8.151
81	6184.169	8.254
82	6148.679	8.357
83	6176.277	8.460
84	6150.155	8.563
85	6182.970	8.667
86	6124.581	8.770
87	6157.880	8.873
88	6122.170	8.976
89	6097.860	9.079
90	6102.608	9.183
91	6062.142	9.286
92	6099.558	9.389
93	6062.440	9.492
94	6060.135	9.595
95	6098.188	9.698
96	6092.384	9.802
97	6094.675	9.905
98	6032.573	10.008
99	6090.864	10.111
100	6033.379	10.214
101	6054.963	10.317
102	6053.179	10.421
103	6062.341	10.524
104	6081.987	10.627
105	6068.222	10.730
106	6050.871	10.833
107	6032.446	10.937
108	6090.456	11.040
109	6082.870	11.143
110	6120.802	11.246
111	6093.596	11.349
112	6104.117	11.452
113	6137.480	11.556
114	6093.996	11.659
115	6137.540	11.762
116	6146.301	11.865
117	6178.866	11.968
118	6161.628	12.071
119	6225.196	12.175
120	6209.031	12.278
121	6222.891	12.381
122	6247.407	12.484
123	6265.685	12.587
124	6338.400	12.690
125	6297.820	12.794
126	6348.564	12.897
127	6346.155	13.000
128	6343.424	13.103
129	6362.208	13.206
130	6338.142	13.310
