# Supplementary material for: Spatial control of the APC/C ensures the rapid degradation of cyclin B1
Source: EMBO J. 2024 Aug 14;43(19):4324–55. doi: 10.1038/s44318-024-00194-2 (PMC11445581; doi:10.1038/s44318-024-00194-2)
Supplement: Supplementary file 10 — Source data Fig. 6 [file 44318_2024_194_MOESM10_ESM.zip › Figure 6/Fig 6D/RawData_MiddlePanel/C1-220717_SUM - 220617_4816 - 13.Project Sum Z.crop.txt]

	Plot Values	Distance
1	5986.450	0.000
2	5985.931	0.103
3	6003.875	0.206
4	5996.357	0.310
5	5955.411	0.413
6	5976.882	0.516
7	5931.584	0.619
8	5943.859	0.722
9	5940.796	0.825
10	5899.250	0.929
11	5918.356	1.032
12	5905.965	1.135
13	5865.227	1.238
14	5844.774	1.341
15	5865.951	1.444
16	5866.532	1.548
17	5859.146	1.651
18	5875.616	1.754
19	5868.603	1.857
20	5856.674	1.960
21	5852.910	2.063
22	5850.459	2.167
23	5808.524	2.270
24	5821.254	2.373
25	5804.140	2.476
26	5851.361	2.579
27	5846.768	2.683
28	5853.695	2.786
29	5826.275	2.889
30	5809.994	2.992
31	5813.006	3.095
32	5863.670	3.198
33	5851.453	3.302
34	5854.309	3.405
35	5856.552	3.508
36	5864.276	3.611
37	5840.548	3.714
38	5854.778	3.817
39	5894.606	3.921
40	5860.100	4.024
41	5881.618	4.127
42	5847.623	4.230
43	5831.052	4.333
44	5836.943	4.437
45	5911.531	4.540
46	5909.938	4.643
47	5885.961	4.746
48	5904.539	4.849
49	5942.659	4.952
50	5918.412	5.056
51	5876.958	5.159
52	5891.934	5.262
53	5912.313	5.365
54	5938.825	5.468
55	5884.608	5.571
56	5919.599	5.675
57	5901.481	5.778
58	5960.683	5.881
59	5938.558	5.984
60	5900.826	6.087
61	5947.597	6.190
62	5934.457	6.294
63	5873.454	6.397
64	5899.554	6.500
65	5926.594	6.603
66	5903.159	6.706
67	5875.368	6.810
68	5864.453	6.913
69	5880.827	7.016
70	5887.106	7.119
71	5857.232	7.222
72	5912.280	7.325
73	5885.506	7.429
74	5893.170	7.532
75	5891.466	7.635
76	5858.448	7.738
77	5869.995	7.841
78	5843.066	7.944
79	5883.489	8.048
80	5838.972	8.151
81	5881.968	8.254
82	5868.454	8.357
83	5889.224	8.460
84	5901.058	8.563
85	5876.889	8.667
86	5889.523	8.770
87	5884.089	8.873
88	5882.676	8.976
89	5871.233	9.079
90	5860.368	9.183
91	5888.432	9.286
92	5843.640	9.389
93	5878.621	9.492
94	5873.810	9.595
95	5899.208	9.698
96	5869.878	9.802
97	5892.085	9.905
98	5886.888	10.008
99	5890.816	10.111
100	5884.479	10.214
101	5872.256	10.317
102	5914.607	10.421
103	5937.624	10.524
104	5930.690	10.627
105	5900.145	10.730
106	5911.112	10.833
107	5922.654	10.937
108	5974.121	11.040
109	5967.524	11.143
110	5981.894	11.246
111	5998.394	11.349
112	6032.727	11.452
113	6014.490	11.556
114	5991.703	11.659
115	6053.695	11.762
116	6088.482	11.865
117	6023.807	11.968
118	6071.378	12.071
119	6096.587	12.175
120	6096.512	12.278
121	6121.885	12.381
122	6120.232	12.484
123	6121.964	12.587
124	6063.024	12.690
