# Supplementary material for: Spatial control of the APC/C ensures the rapid degradation of cyclin B1
Source: EMBO J. 2024 Aug 14;43(19):4324–55. doi: 10.1038/s44318-024-00194-2 (PMC11445581; doi:10.1038/s44318-024-00194-2)
Supplement: Supplementary file 10 — Source data Fig. 6 [file 44318_2024_194_MOESM10_ESM.zip › Figure 6/Fig 6D/RawData_MiddlePanel/C1-220614_SUM - 220614_4816 - 17.Project Sum Z.crop.txt]

	Plot Values	Distance
1	5907.732	0.000
2	5921.749	0.103
3	5874.550	0.206
4	5885.772	0.310
5	5885.966	0.413
6	5887.167	0.516
7	5844.367	0.619
8	5862.714	0.722
9	5817.845	0.825
10	5815.197	0.929
11	5863.271	1.032
12	5804.403	1.135
13	5811.202	1.238
14	5798.748	1.341
15	5781.365	1.444
16	5758.249	1.548
17	5771.985	1.651
18	5771.017	1.754
19	5766.680	1.857
20	5770.258	1.960
21	5731.255	2.063
22	5759.177	2.167
23	5809.172	2.270
24	5738.883	2.373
25	5751.721	2.476
26	5799.563	2.579
27	5778.611	2.683
28	5759.323	2.786
29	5766.142	2.889
30	5759.597	2.992
31	5776.261	3.095
32	5738.358	3.198
33	5793.983	3.302
34	5762.092	3.405
35	5744.346	3.508
36	5762.193	3.611
37	5752.099	3.714
38	5787.642	3.817
39	5793.140	3.921
40	5793.657	4.024
41	5794.018	4.127
42	5822.260	4.230
43	5851.097	4.333
44	5813.316	4.437
45	5824.896	4.540
46	5822.171	4.643
47	5846.000	4.746
48	5832.620	4.849
49	5864.458	4.952
50	5930.613	5.056
51	5886.229	5.159
52	5883.320	5.262
53	5923.406	5.365
54	5895.244	5.468
55	5857.510	5.571
56	5854.647	5.675
57	5912.843	5.778
58	5822.713	5.881
59	5840.919	5.984
60	5852.983	6.087
61	5836.800	6.190
62	5899.045	6.294
63	5808.055	6.397
64	5801.833	6.500
65	5778.308	6.603
66	5770.886	6.706
67	5798.909	6.810
68	5757.292	6.913
69	5785.206	7.016
70	5831.321	7.119
71	5848.582	7.222
72	5864.993	7.325
73	5824.325	7.429
74	5793.456	7.532
75	5849.952	7.635
76	5822.580	7.738
77	5809.201	7.841
78	5803.351	7.944
79	5799.839	8.048
80	5805.089	8.151
81	5768.005	8.254
82	5763.429	8.357
83	5751.445	8.460
84	5770.167	8.563
85	5773.745	8.667
86	5729.094	8.770
87	5732.347	8.873
88	5714.271	8.976
89	5735.467	9.079
90	5737.289	9.183
91	5714.427	9.286
92	5725.971	9.389
93	5734.637	9.492
94	5728.788	9.595
95	5732.414	9.698
96	5766.537	9.802
97	5719.811	9.905
98	5762.015	10.008
99	5800.288	10.111
100	5752.168	10.214
101	5732.532	10.317
102	5743.237	10.421
103	5758.649	10.524
104	5737.030	10.627
105	5805.296	10.730
106	5824.871	10.833
107	5858.401	10.937
108	5852.977	11.040
109	5854.942	11.143
110	5834.804	11.246
111	5867.042	11.349
112	5881.263	11.452
113	5863.417	11.556
114	5895.807	11.659
115	5906.028	11.762
116	5863.395	11.865
117	5886.641	11.968
118	5933.432	12.071
119	5905.379	12.175
120	5905.511	12.278
121	5940.504	12.381
122	5924.361	12.484
123	5935.634	12.587
124	5966.622	12.690
125	5910.697	12.794
126	5904.499	12.897
127	5877.826	13.000
128	5838.510	13.103
