# Supplementary material for: Spatial control of the APC/C ensures the rapid degradation of cyclin B1
Source: EMBO J. 2024 Aug 14;43(19):4324–55. doi: 10.1038/s44318-024-00194-2 (PMC11445581; doi:10.1038/s44318-024-00194-2)
Supplement: Supplementary file 10 — Source data Fig. 6 [file 44318_2024_194_MOESM10_ESM.zip › Figure 6/Fig 6D/RawData_MiddlePanel/C3-220616_SUM - 220616_4816 - 3.Project Sum Z.crop.txt]

	Plot Values	Distance
1	5170.955	0.000
2	5196.384	0.103
3	5175.614	0.206
4	5178.477	0.310
5	5161.164	0.413
6	5144.504	0.516
7	5148.607	0.619
8	5163.572	0.722
9	5162.153	0.825
10	5184.781	0.929
11	5179.121	1.032
12	5188.817	1.135
13	5228.890	1.238
14	5213.971	1.341
15	5213.087	1.444
16	5194.322	1.548
17	5195.122	1.651
18	5211.889	1.754
19	5226.225	1.857
20	5210.639	1.960
21	5253.261	2.063
22	5239.599	2.167
23	5247.306	2.270
24	5223.620	2.373
25	5230.004	2.476
26	5236.232	2.579
27	5202.312	2.683
28	5230.020	2.786
29	5233.961	2.889
30	5253.598	2.992
31	5226.168	3.095
32	5250.588	3.198
33	5247.167	3.302
34	5273.657	3.405
35	5295.503	3.508
36	5266.578	3.611
37	5266.250	3.714
38	5278.966	3.817
39	5298.315	3.921
40	5259.800	4.024
41	5230.101	4.127
42	5259.189	4.230
43	5244.900	4.333
44	5266.985	4.437
45	5295.873	4.540
46	5280.148	4.643
47	5304.539	4.746
48	5296.498	4.849
49	5316.426	4.952
50	5299.431	5.056
51	5294.163	5.159
52	5263.431	5.262
53	5282.786	5.365
54	5316.120	5.468
55	5297.376	5.571
56	5325.883	5.675
57	5283.981	5.778
58	5287.931	5.881
59	5334.029	5.984
60	5327.958	6.087
61	5305.766	6.190
62	5320.607	6.294
63	5311.660	6.397
64	5329.261	6.500
65	5348.118	6.603
66	5340.656	6.706
67	5329.933	6.810
68	5296.212	6.913
69	5307.330	7.016
70	5314.892	7.119
71	5306.368	7.222
72	5300.512	7.325
73	5307.902	7.429
74	5266.088	7.532
75	5237.046	7.635
76	5236.606	7.738
77	5219.474	7.841
78	5219.574	7.944
79	5220.845	8.048
80	5219.260	8.151
81	5183.921	8.254
82	5167.532	8.357
83	5198.099	8.460
84	5166.287	8.563
85	5166.959	8.667
86	5181.576	8.770
87	5185.361	8.873
88	5183.236	8.976
89	5164.589	9.079
90	5148.599	9.183
91	5153.880	9.286
92	5162.485	9.389
93	5158.778	9.492
94	5159.662	9.595
95	5156.508	9.698
96	5139.901	9.802
97	5150.299	9.905
98	5165.768	10.008
99	5195.593	10.111
100	5184.503	10.214
101	5153.124	10.317
102	5172.943	10.421
103	5121.973	10.524
104	5130.092	10.627
105	5181.620	10.730
