# Supplementary material for: Spatial control of the APC/C ensures the rapid degradation of cyclin B1
Source: EMBO J. 2024 Aug 14;43(19):4324–55. doi: 10.1038/s44318-024-00194-2 (PMC11445581; doi:10.1038/s44318-024-00194-2)
Supplement: Supplementary file 10 — Source data Fig. 6 [file 44318_2024_194_MOESM10_ESM.zip › Figure 6/Fig 6D/RawData_MiddlePanel/C1-220614_SUM - 220614_4816 - 26.Project Sum Z.crop.txt]

	Plot Values	Distance
1	5579.942	0.000
2	5561.495	0.103
3	5577.205	0.206
4	5544.326	0.310
5	5541.830	0.413
6	5555.387	0.516
7	5529.081	0.619
8	5557.101	0.722
9	5557.826	0.825
10	5514.524	0.929
11	5542.113	1.032
12	5471.789	1.135
13	5494.395	1.238
14	5510.541	1.341
15	5484.136	1.444
16	5531.800	1.548
17	5517.230	1.651
18	5476.156	1.754
19	5473.632	1.857
20	5490.630	1.960
21	5512.946	2.063
22	5526.918	2.167
23	5507.458	2.270
24	5493.520	2.373
25	5456.304	2.476
26	5482.364	2.579
27	5517.520	2.683
28	5484.386	2.786
29	5500.274	2.889
30	5494.426	2.992
31	5526.381	3.095
32	5488.521	3.198
33	5474.153	3.302
34	5491.347	3.405
35	5468.632	3.508
36	5476.798	3.611
37	5485.427	3.714
38	5501.662	3.817
39	5517.824	3.921
40	5527.679	4.024
41	5517.771	4.127
42	5537.864	4.230
43	5559.152	4.333
44	5509.934	4.437
45	5507.304	4.540
46	5522.319	4.643
47	5550.917	4.746
48	5501.820	4.849
49	5538.028	4.952
50	5561.710	5.056
51	5531.077	5.159
52	5573.741	5.262
53	5563.368	5.365
54	5576.912	5.468
55	5574.948	5.571
56	5585.767	5.675
57	5573.608	5.778
58	5561.691	5.881
59	5595.222	5.984
60	5559.269	6.087
61	5546.092	6.190
62	5573.182	6.294
63	5601.978	6.397
64	5546.715	6.500
65	5494.154	6.603
66	5552.172	6.706
67	5582.008	6.810
68	5579.113	6.913
69	5541.409	7.016
70	5545.043	7.119
71	5518.540	7.222
72	5535.757	7.325
73	5543.095	7.429
74	5485.724	7.532
75	5538.143	7.635
76	5497.694	7.738
77	5538.355	7.841
78	5532.923	7.944
79	5535.258	8.048
80	5495.603	8.151
81	5538.244	8.254
82	5483.265	8.357
83	5505.336	8.460
84	5467.058	8.563
85	5509.249	8.667
86	5507.737	8.770
87	5466.605	8.873
88	5516.564	8.976
89	5541.339	9.079
90	5483.062	9.183
91	5504.979	9.286
92	5452.718	9.389
93	5532.099	9.492
94	5482.359	9.595
95	5505.430	9.698
96	5534.791	9.802
97	5564.554	9.905
98	5560.688	10.008
99	5544.372	10.111
100	5511.765	10.214
101	5528.023	10.317
102	5499.672	10.421
103	5540.475	10.524
104	5533.421	10.627
105	5506.167	10.730
106	5558.150	10.833
107	5584.092	10.937
108	5545.377	11.040
109	5552.412	11.143
110	5586.241	11.246
111	5588.479	11.349
112	5579.767	11.452
113	5585.453	11.556
114	5606.341	11.659
115	5600.542	11.762
116	5624.653	11.865
117	5584.077	11.968
118	5615.288	12.071
119	5604.449	12.175
