# Supplementary material for: Spatial control of the APC/C ensures the rapid degradation of cyclin B1
Source: EMBO J. 2024 Aug 14;43(19):4324–55. doi: 10.1038/s44318-024-00194-2 (PMC11445581; doi:10.1038/s44318-024-00194-2)
Supplement: Supplementary file 10 — Source data Fig. 6 [file 44318_2024_194_MOESM10_ESM.zip › Figure 6/Fig 6D/RawData_MiddlePanel/C1-220614_SUM - 220614_4816 - 1.Project Sum Z.crop.txt]

	Plot Values	Distance
1	5763.600	0.000
2	5794.227	0.103
3	5804.583	0.206
4	5809.433	0.310
5	5803.457	0.413
6	5740.737	0.516
7	5741.664	0.619
8	5780.642	0.722
9	5756.629	0.825
10	5731.156	0.929
11	5732.799	1.032
12	5756.404	1.135
13	5770.945	1.238
14	5738.577	1.341
15	5731.920	1.444
16	5758.947	1.548
17	5725.356	1.651
18	5718.024	1.754
19	5725.127	1.857
20	5725.710	1.960
21	5707.105	2.063
22	5677.611	2.167
23	5695.383	2.270
24	5718.742	2.373
25	5696.469	2.476
26	5656.622	2.579
27	5676.075	2.683
28	5672.568	2.786
29	5717.163	2.889
30	5686.099	2.992
31	5680.293	3.095
32	5693.721	3.198
33	5663.688	3.302
34	5671.922	3.405
35	5689.469	3.508
36	5685.147	3.611
37	5688.452	3.714
38	5666.154	3.817
39	5694.742	3.921
40	5672.322	4.024
41	5688.032	4.127
42	5689.672	4.230
43	5653.808	4.333
44	5651.872	4.437
45	5608.596	4.540
46	5640.134	4.643
47	5659.084	4.746
48	5643.640	4.849
49	5665.007	4.952
50	5648.019	5.056
51	5618.580	5.159
52	5671.984	5.262
53	5659.141	5.365
54	5658.450	5.468
55	5692.529	5.571
56	5681.707	5.675
57	5639.296	5.778
58	5665.141	5.881
59	5653.629	5.984
60	5718.437	6.087
61	5721.931	6.190
62	5698.445	6.294
63	5718.101	6.397
64	5674.903	6.500
65	5690.996	6.603
66	5686.763	6.706
67	5693.660	6.810
68	5667.346	6.913
69	5681.647	7.016
70	5683.324	7.119
71	5721.430	7.222
72	5663.461	7.325
73	5666.053	7.429
74	5713.538	7.532
75	5695.312	7.635
76	5667.889	7.738
77	5694.852	7.841
78	5681.938	7.944
79	5721.159	8.048
80	5672.669	8.151
81	5674.752	8.254
82	5681.938	8.357
83	5673.387	8.460
84	5668.902	8.563
85	5679.804	8.667
86	5691.671	8.770
87	5694.996	8.873
88	5722.913	8.976
89	5712.198	9.079
90	5698.590	9.183
91	5665.153	9.286
92	5654.543	9.389
93	5651.216	9.492
94	5657.850	9.595
95	5650.774	9.698
96	5655.307	9.802
97	5616.466	9.905
98	5667.413	10.008
99	5674.692	10.111
100	5641.416	10.214
101	5676.103	10.317
102	5661.469	10.421
103	5654.611	10.524
104	5637.025	10.627
105	5669.672	10.730
106	5656.866	10.833
107	5663.745	10.937
108	5686.432	11.040
109	5657.452	11.143
110	5667.937	11.246
111	5675.914	11.349
112	5690.007	11.452
113	5650.072	11.556
114	5593.186	11.659
115	5616.114	11.762
116	5623.441	11.865
117	5624.072	11.968
118	5628.131	12.071
119	5655.084	12.175
120	5617.925	12.278
121	5605.109	12.381
122	5636.745	12.484
123	5622.626	12.587
124	5613.627	12.690
125	5599.681	12.794
126	5606.589	12.897
127	5604.653	13.000
128	5636.756	13.103
129	5624.076	13.206
130	5634.104	13.310
131	5639.709	13.413
132	5617.754	13.516
133	5642.444	13.619
134	5651.370	13.722
135	5644.732	13.825
136	5662.770	13.929
137	5669.614	14.032
138	5596.604	14.135
139	5654.220	14.238
140	5636.342	14.341
141	5608.266	14.444
