# Supplementary material for: Spatial control of the APC/C ensures the rapid degradation of cyclin B1
Source: EMBO J. 2024 Aug 14;43(19):4324–55. doi: 10.1038/s44318-024-00194-2 (PMC11445581; doi:10.1038/s44318-024-00194-2)
Supplement: Supplementary file 10 — Source data Fig. 6 [file 44318_2024_194_MOESM10_ESM.zip › Figure 6/Fig 6D/RawData_MiddlePanel/C1-220717_SUM - 220617_4816 - 1.Project Sum Z.crop.txt]

	Plot Values	Distance
1	6410.806	0.000
2	6457.651	0.103
3	6441.779	0.206
4	6396.662	0.310
5	6447.665	0.413
6	6439.583	0.516
7	6427.927	0.619
8	6414.568	0.722
9	6418.558	0.825
10	6357.023	0.929
11	6329.031	1.032
12	6354.317	1.135
13	6361.382	1.238
14	6372.453	1.341
15	6380.797	1.444
16	6382.637	1.548
17	6344.510	1.651
18	6388.348	1.754
19	6330.303	1.857
20	6347.268	1.960
21	6303.152	2.063
22	6347.421	2.167
23	6367.918	2.270
24	6307.279	2.373
25	6332.303	2.476
26	6344.072	2.579
27	6349.355	2.683
28	6302.921	2.786
29	6335.096	2.889
30	6335.517	2.992
31	6356.990	3.095
32	6400.352	3.198
33	6390.852	3.302
34	6371.280	3.405
35	6391.362	3.508
36	6378.938	3.611
37	6372.364	3.714
38	6318.300	3.817
39	6350.545	3.921
40	6352.359	4.024
41	6384.745	4.127
42	6398.021	4.230
43	6370.033	4.333
44	6406.439	4.437
45	6435.647	4.540
46	6404.326	4.643
47	6401.087	4.746
48	6420.822	4.849
49	6426.833	4.952
50	6456.865	5.056
51	6404.192	5.159
52	6431.605	5.262
53	6461.159	5.365
54	6516.576	5.468
55	6529.440	5.571
56	6506.123	5.675
57	6461.950	5.778
58	6487.248	5.881
59	6509.742	5.984
60	6404.769	6.087
61	6382.849	6.190
62	6446.522	6.294
63	6497.603	6.397
64	6463.328	6.500
65	6458.393	6.603
66	6438.388	6.706
67	6449.250	6.810
68	6495.484	6.913
69	6519.932	7.016
70	6471.109	7.119
71	6493.661	7.222
72	6445.270	7.325
73	6454.625	7.429
74	6546.062	7.532
75	6520.982	7.635
76	6500.698	7.738
77	6514.268	7.841
78	6458.145	7.944
79	6431.263	8.048
80	6426.770	8.151
81	6439.528	8.254
82	6407.194	8.357
83	6445.203	8.460
84	6420.903	8.563
85	6443.584	8.667
86	6438.103	8.770
87	6395.811	8.873
88	6439.482	8.976
89	6449.812	9.079
90	6429.308	9.183
91	6425.107	9.286
92	6401.042	9.389
93	6448.350	9.492
94	6396.455	9.595
95	6415.427	9.698
96	6435.640	9.802
97	6409.915	9.905
98	6405.100	10.008
99	6364.131	10.111
100	6399.021	10.214
101	6356.936	10.317
102	6373.462	10.421
103	6361.444	10.524
104	6296.222	10.627
105	6372.262	10.730
106	6448.721	10.833
107	6365.768	10.937
108	6369.431	11.040
109	6415.510	11.143
110	6443.983	11.246
111	6386.977	11.349
112	6373.163	11.452
113	6423.885	11.556
114	6450.237	11.659
115	6473.781	11.762
116	6448.888	11.865
117	6431.564	11.968
118	6468.781	12.071
119	6505.809	12.175
120	6438.938	12.278
121	6468.599	12.381
122	6431.461	12.484
123	6481.975	12.587
124	6523.710	12.690
125	6486.807	12.794
126	6568.201	12.897
127	6578.309	13.000
128	6567.113	13.103
129	6600.068	13.206
130	6654.203	13.310
131	6674.069	13.413
132	6707.521	13.516
133	6749.983	13.619
134	6724.834	13.722
135	6674.390	13.825
136	6653.130	13.929
137	6712.470	14.032
138	6637.456	14.135
139	6603.601	14.238
