# Supplementary material for: Spatial control of the APC/C ensures the rapid degradation of cyclin B1
Source: EMBO J. 2024 Aug 14;43(19):4324–55. doi: 10.1038/s44318-024-00194-2 (PMC11445581; doi:10.1038/s44318-024-00194-2)
Supplement: Supplementary file 10 — Source data Fig. 6 [file 44318_2024_194_MOESM10_ESM.zip › Figure 6/Fig 6D/RawData_MiddlePanel/C3-220614_SUM - 220614_4816.Project Sum Z.crop.txt]

	Plot Values	Distance
1	5160.795	0.000
2	5152.035	0.103
3	5133.104	0.206
4	5128.979	0.310
5	5131.531	0.413
6	5121.072	0.516
7	5142.000	0.619
8	5124.553	0.722
9	5137.364	0.825
10	5130.328	0.929
11	5130.677	1.032
12	5120.185	1.135
13	5140.125	1.238
14	5158.014	1.341
15	5129.106	1.444
16	5122.900	1.548
17	5127.291	1.651
18	5130.047	1.754
19	5136.445	1.857
20	5142.522	1.960
21	5149.175	2.063
22	5143.749	2.167
23	5145.694	2.270
24	5146.218	2.373
25	5119.131	2.476
26	5124.748	2.579
27	5119.391	2.683
28	5126.364	2.786
29	5149.458	2.889
30	5131.807	2.992
31	5122.202	3.095
32	5131.769	3.198
33	5126.646	3.302
34	5146.437	3.405
35	5145.738	3.508
36	5142.654	3.611
37	5160.304	3.714
38	5172.650	3.817
39	5173.754	3.921
40	5197.091	4.024
41	5189.035	4.127
42	5192.204	4.230
43	5184.254	4.333
44	5208.662	4.437
45	5191.409	4.540
46	5213.741	4.643
47	5231.320	4.746
48	5224.805	4.849
49	5230.065	4.952
50	5246.730	5.056
51	5220.461	5.159
52	5234.075	5.262
53	5224.682	5.365
54	5232.374	5.468
55	5228.340	5.571
56	5239.845	5.675
57	5217.652	5.778
58	5220.279	5.881
59	5221.468	5.984
60	5221.677	6.087
61	5212.283	6.190
62	5202.101	6.294
63	5190.828	6.397
64	5214.630	6.500
65	5208.340	6.603
66	5217.319	6.706
67	5208.772	6.810
68	5196.162	6.913
69	5192.760	7.016
70	5177.217	7.119
71	5181.906	7.222
72	5182.284	7.325
73	5195.416	7.429
74	5194.586	7.532
75	5197.288	7.635
76	5200.810	7.738
77	5195.554	7.841
78	5204.733	7.944
79	5209.349	8.048
80	5201.034	8.151
81	5189.576	8.254
82	5180.591	8.357
83	5223.785	8.460
84	5206.780	8.563
85	5208.530	8.667
86	5185.173	8.770
87	5174.503	8.873
88	5176.615	8.976
89	5165.685	9.079
90	5167.097	9.183
91	5172.689	9.286
92	5159.568	9.389
93	5155.397	9.492
94	5144.772	9.595
95	5145.811	9.698
96	5164.519	9.802
97	5149.666	9.905
98	5143.900	10.008
99	5143.245	10.111
100	5154.175	10.214
101	5149.032	10.317
102	5158.820	10.421
103	5155.309	10.524
104	5150.189	10.627
105	5146.823	10.730
106	5146.868	10.833
107	5144.317	10.937
108	5138.747	11.040
109	5131.978	11.143
110	5137.063	11.246
111	5135.379	11.349
112	5134.670	11.452
113	5127.191	11.556
114	5127.757	11.659
115	5124.314	11.762
116	5128.464	11.865
117	5121.856	11.968
118	5123.560	12.071
119	5129.774	12.175
120	5129.922	12.278
121	5127.671	12.381
