# Supplementary material for: Spatial control of the APC/C ensures the rapid degradation of cyclin B1
Source: EMBO J. 2024 Aug 14;43(19):4324–55. doi: 10.1038/s44318-024-00194-2 (PMC11445581; doi:10.1038/s44318-024-00194-2)
Supplement: Supplementary file 10 — Source data Fig. 6 [file 44318_2024_194_MOESM10_ESM.zip › Figure 6/Fig 6D/RawData_MiddlePanel/C3-220616_SUM - 220616_4816 - 9.Project Sum Z.crop.txt]

	Plot Values	Distance
1	5127.772	0.000
2	5121.162	0.103
3	5110.481	0.206
4	5111.446	0.310
5	5119.994	0.413
6	5140.584	0.516
7	5136.040	0.619
8	5111.799	0.722
9	5104.397	0.825
10	5124.579	0.929
11	5121.179	1.032
12	5128.542	1.135
13	5113.065	1.238
14	5112.165	1.341
15	5120.942	1.444
16	5114.860	1.548
17	5121.136	1.651
18	5107.603	1.754
19	5120.833	1.857
20	5118.414	1.960
21	5105.571	2.063
22	5081.661	2.167
23	5091.071	2.270
24	5113.327	2.373
25	5135.313	2.476
26	5118.368	2.579
27	5121.056	2.683
28	5127.518	2.786
29	5136.271	2.889
30	5113.676	2.992
31	5115.807	3.095
32	5122.700	3.198
33	5124.574	3.302
34	5139.715	3.405
35	5117.564	3.508
36	5120.942	3.611
37	5130.245	3.714
38	5118.742	3.817
39	5117.680	3.921
40	5104.038	4.024
41	5129.594	4.127
42	5128.947	4.230
43	5122.375	4.333
44	5126.392	4.437
45	5124.448	4.540
46	5128.843	4.643
47	5132.209	4.746
48	5133.844	4.849
49	5122.832	4.952
50	5143.915	5.056
51	5138.504	5.159
52	5138.042	5.262
53	5138.627	5.365
54	5135.357	5.468
55	5106.762	5.571
56	5111.052	5.675
57	5147.383	5.778
58	5134.882	5.881
59	5135.112	5.984
60	5131.402	6.087
61	5137.065	6.190
62	5143.329	6.294
63	5146.886	6.397
64	5116.896	6.500
65	5135.910	6.603
66	5134.043	6.706
67	5135.528	6.810
68	5132.092	6.913
69	5144.144	7.016
70	5136.463	7.119
71	5126.379	7.222
72	5108.788	7.325
73	5103.174	7.429
74	5119.656	7.532
75	5133.238	7.635
76	5127.440	7.738
77	5149.897	7.841
78	5147.955	7.944
79	5128.566	8.048
80	5116.629	8.151
81	5121.395	8.254
82	5119.620	8.357
83	5154.191	8.460
84	5138.717	8.563
85	5131.453	8.667
86	5129.104	8.770
87	5127.535	8.873
88	5125.793	8.976
89	5137.244	9.079
90	5128.054	9.183
91	5132.841	9.286
92	5143.894	9.389
93	5156.201	9.492
94	5144.030	9.595
95	5125.347	9.698
96	5124.454	9.802
97	5128.954	9.905
98	5100.629	10.008
99	5123.986	10.111
100	5108.166	10.214
101	5128.032	10.317
102	5130.051	10.421
103	5114.348	10.524
104	5127.373	10.627
105	5146.180	10.730
106	5136.931	10.833
107	5131.947	10.937
108	5135.500	11.040
109	5150.089	11.143
110	5152.006	11.246
111	5147.444	11.349
112	5135.501	11.452
113	5147.922	11.556
114	5152.885	11.659
115	5152.367	11.762
116	5142.239	11.865
117	5151.830	11.968
118	5152.649	12.071
119	5156.771	12.175
120	5152.144	12.278
121	5142.976	12.381
122	5137.845	12.484
123	5137.160	12.587
124	5145.372	12.690
125	5151.426	12.794
126	5134.206	12.897
127	5139.834	13.000
128	5136.272	13.103
129	5141.274	13.206
130	5133.481	13.310
131	5128.281	13.413
132	5123.449	13.516
133	5131.909	13.619
134	5117.270	13.722
135	5136.371	13.825
136	5132.305	13.929
137	5111.775	14.032
138	5104.920	14.135
139	5120.210	14.238
140	5133.870	14.341
141	5138.465	14.444
142	5123.589	14.548
143	5128.432	14.651
144	5118.106	14.754
145	5128.926	14.857
146	5139.755	14.960
147	5124.765	15.063
148	5138.385	15.167
149	5129.929	15.270
