# Supplementary material for: Spatial control of the APC/C ensures the rapid degradation of cyclin B1
Source: EMBO J. 2024 Aug 14;43(19):4324–55. doi: 10.1038/s44318-024-00194-2 (PMC11445581; doi:10.1038/s44318-024-00194-2)
Supplement: Supplementary file 10 — Source data Fig. 6 [file 44318_2024_194_MOESM10_ESM.zip › Figure 6/Fig 6D/RawData_MiddlePanel/C2-220615_SUM - 220614_4816 - 7.Project Sum Z.crop.txt]

	Plot Values	Distance
1	6191.841	0.000
2	6225.774	0.103
3	6164.348	0.206
4	6199.674	0.310
5	6216.392	0.413
6	6212.044	0.516
7	6209.038	0.619
8	6264.701	0.722
9	6273.291	0.825
10	6203.771	0.929
11	6219.450	1.032
12	6177.039	1.135
13	6216.234	1.238
14	6189.707	1.341
15	6109.673	1.444
16	6106.270	1.548
17	6142.305	1.651
18	6142.692	1.754
19	6171.804	1.857
20	6139.779	1.960
21	6155.928	2.063
22	6130.946	2.167
23	6114.342	2.270
24	6127.512	2.373
25	6110.540	2.476
26	6079.521	2.579
27	6018.825	2.683
28	6104.213	2.786
29	6145.430	2.889
30	6100.203	2.992
31	6109.314	3.095
32	6093.694	3.198
33	6074.451	3.302
34	6095.701	3.405
35	6079.669	3.508
36	6076.656	3.611
37	6094.771	3.714
38	6048.170	3.817
39	6051.833	3.921
40	6060.706	4.024
41	6080.418	4.127
42	6063.198	4.230
43	6110.434	4.333
44	6048.163	4.437
45	6100.554	4.540
46	6128.120	4.643
47	6105.802	4.746
48	6097.566	4.849
49	6077.938	4.952
50	6084.209	5.056
51	6095.562	5.159
52	6078.854	5.262
53	6091.735	5.365
54	6063.490	5.468
55	6086.991	5.571
56	6099.371	5.675
57	6100.276	5.778
58	6037.052	5.881
59	6119.738	5.984
60	6115.948	6.087
61	6127.163	6.190
62	6110.922	6.294
63	6127.038	6.397
64	6076.439	6.500
65	6082.827	6.603
66	6092.857	6.706
67	6140.593	6.810
68	6146.539	6.913
69	6110.166	7.016
70	6079.123	7.119
71	6120.852	7.222
72	6149.489	7.325
73	6160.920	7.429
74	6190.519	7.532
75	6122.270	7.635
76	6052.185	7.738
77	6119.377	7.841
78	6125.372	7.944
79	6089.821	8.048
80	6115.324	8.151
81	6127.993	8.254
82	6125.507	8.357
83	6128.250	8.460
84	6042.500	8.563
85	6084.812	8.667
86	6102.711	8.770
87	6107.084	8.873
88	6114.226	8.976
89	6067.465	9.079
90	6074.895	9.183
91	6082.432	9.286
92	6069.808	9.389
93	6072.447	9.492
94	6079.539	9.595
95	6093.045	9.698
96	6058.865	9.802
97	6056.456	9.905
98	6092.665	10.008
99	6152.337	10.111
100	6112.368	10.214
101	6095.928	10.317
102	6072.180	10.421
103	6121.755	10.524
104	6141.678	10.627
105	6103.898	10.730
106	6112.511	10.833
107	6132.336	10.937
108	6071.387	11.040
109	6112.554	11.143
110	6083.872	11.246
111	6087.719	11.349
112	6111.637	11.452
113	6142.549	11.556
114	6146.341	11.659
115	6116.027	11.762
116	6158.398	11.865
117	6146.984	11.968
118	6097.957	12.071
119	6052.421	12.175
120	6072.798	12.278
121	6022.778	12.381
