# Supplementary material for: Spatial control of the APC/C ensures the rapid degradation of cyclin B1
Source: EMBO J. 2024 Aug 14;43(19):4324–55. doi: 10.1038/s44318-024-00194-2 (PMC11445581; doi:10.1038/s44318-024-00194-2)
Supplement: Supplementary file 10 — Source data Fig. 6 [file 44318_2024_194_MOESM10_ESM.zip › Figure 6/Fig 6D/RawData_MiddlePanel/C1-220717_SUM - 220617_4816 - 10.Project Sum Z.crop.txt]

	Plot Values	Distance
1	5734.833	0.000
2	5717.276	0.103
3	5733.936	0.206
4	5742.033	0.310
5	5681.014	0.413
6	5673.389	0.516
7	5652.356	0.619
8	5635.756	0.722
9	5655.511	0.825
10	5636.567	0.929
11	5623.053	1.032
12	5613.061	1.135
13	5609.399	1.238
14	5596.963	1.341
15	5573.542	1.444
16	5576.066	1.548
17	5578.701	1.651
18	5569.837	1.754
19	5551.608	1.857
20	5574.963	1.960
21	5564.772	2.063
22	5551.577	2.167
23	5538.000	2.270
24	5547.255	2.373
25	5548.168	2.476
26	5568.675	2.579
27	5534.070	2.683
28	5567.179	2.786
29	5549.043	2.889
30	5525.590	2.992
31	5521.676	3.095
32	5545.087	3.198
33	5558.826	3.302
34	5576.900	3.405
35	5539.663	3.508
36	5532.935	3.611
37	5566.400	3.714
38	5568.288	3.817
39	5559.063	3.921
40	5579.527	4.024
41	5576.898	4.127
42	5566.513	4.230
43	5590.665	4.333
44	5535.695	4.437
45	5563.174	4.540
46	5593.062	4.643
47	5583.646	4.746
48	5569.322	4.849
49	5583.323	4.952
50	5582.430	5.056
51	5606.558	5.159
52	5608.582	5.262
53	5582.773	5.365
54	5594.918	5.468
55	5581.097	5.571
56	5557.729	5.675
57	5606.509	5.778
58	5583.968	5.881
59	5597.314	5.984
60	5576.138	6.087
61	5560.519	6.190
62	5542.542	6.294
63	5560.571	6.397
64	5602.188	6.500
65	5598.470	6.603
66	5592.537	6.706
67	5585.541	6.810
68	5587.753	6.913
69	5557.594	7.016
70	5590.530	7.119
71	5590.124	7.222
72	5556.604	7.325
73	5554.231	7.429
74	5561.535	7.532
75	5563.333	7.635
76	5536.746	7.738
77	5544.694	7.841
78	5563.774	7.944
79	5514.425	8.048
80	5505.199	8.151
81	5543.610	8.254
82	5510.716	8.357
83	5489.634	8.460
84	5531.337	8.563
85	5524.053	8.667
86	5559.295	8.770
87	5532.861	8.873
88	5527.094	8.976
89	5538.360	9.079
90	5569.137	9.183
91	5567.342	9.286
92	5558.394	9.389
93	5558.342	9.492
94	5565.788	9.595
95	5555.326	9.698
96	5580.213	9.802
97	5544.324	9.905
98	5583.816	10.008
99	5593.387	10.111
100	5606.083	10.214
101	5621.991	10.317
102	5612.170	10.421
103	5641.344	10.524
104	5666.037	10.627
105	5680.049	10.730
106	5652.400	10.833
107	5654.897	10.937
108	5657.199	11.040
109	5701.638	11.143
110	5693.218	11.246
