# Supplementary material for: Spatial control of the APC/C ensures the rapid degradation of cyclin B1
Source: EMBO J. 2024 Aug 14;43(19):4324–55. doi: 10.1038/s44318-024-00194-2 (PMC11445581; doi:10.1038/s44318-024-00194-2)
Supplement: Supplementary file 10 — Source data Fig. 6 [file 44318_2024_194_MOESM10_ESM.zip › Figure 6/Fig 6D/RawData_MiddlePanel/C2-220613_SUM - 220613_4816 - Position 3.Project Sum Z.crop.txt]

	Plot Values	Distance
1	5485.647	0.000
2	5465.949	0.103
3	5476.369	0.206
4	5445.538	0.310
5	5454.128	0.413
6	5474.704	0.516
7	5468.704	0.619
8	5456.394	0.722
9	5440.641	0.825
10	5467.131	0.929
11	5450.629	1.032
12	5443.122	1.135
13	5419.988	1.238
14	5457.958	1.341
15	5418.940	1.444
16	5420.595	1.548
17	5417.002	1.651
18	5387.580	1.754
19	5384.074	1.857
20	5408.662	1.960
21	5414.645	2.063
22	5429.846	2.167
23	5389.181	2.270
24	5388.473	2.373
25	5411.458	2.476
26	5391.558	2.579
27	5409.177	2.683
28	5418.917	2.786
29	5414.837	2.889
30	5418.516	2.992
31	5426.629	3.095
32	5442.841	3.198
33	5441.823	3.302
34	5417.285	3.405
35	5407.794	3.508
36	5421.054	3.611
37	5438.667	3.714
38	5419.422	3.817
39	5413.250	3.921
40	5427.169	4.024
41	5417.077	4.127
42	5408.534	4.230
43	5430.105	4.333
44	5411.387	4.437
45	5432.886	4.540
46	5429.718	4.643
47	5420.513	4.746
48	5400.771	4.849
49	5405.968	4.952
50	5417.990	5.056
51	5436.676	5.159
52	5401.147	5.262
53	5397.636	5.365
54	5411.399	5.468
55	5430.522	5.571
56	5399.580	5.675
57	5399.902	5.778
58	5416.712	5.881
59	5416.069	5.984
60	5397.725	6.087
61	5382.234	6.190
62	5393.910	6.294
63	5400.402	6.397
64	5393.267	6.500
65	5419.287	6.603
66	5413.718	6.706
67	5393.554	6.810
68	5384.980	6.913
69	5398.821	7.016
70	5380.525	7.119
71	5417.010	7.222
72	5400.678	7.325
73	5425.856	7.429
74	5414.743	7.532
75	5379.644	7.635
76	5399.895	7.738
77	5405.882	7.841
78	5404.260	7.944
79	5408.387	8.048
80	5408.781	8.151
81	5382.649	8.254
82	5409.930	8.357
83	5400.665	8.460
84	5422.451	8.563
85	5413.752	8.667
86	5408.547	8.770
87	5395.828	8.873
88	5403.805	8.976
89	5406.549	9.079
90	5401.400	9.183
91	5381.607	9.286
92	5384.513	9.389
93	5414.056	9.492
94	5401.622	9.595
95	5406.260	9.698
96	5405.584	9.802
97	5384.968	9.905
98	5385.538	10.008
99	5380.191	10.111
100	5378.253	10.214
101	5389.480	10.317
102	5372.012	10.421
103	5390.231	10.524
104	5388.556	10.627
105	5398.164	10.730
106	5413.546	10.833
107	5401.825	10.937
108	5420.057	11.040
109	5387.041	11.143
110	5401.740	11.246
