# Supplementary material for: Spatial control of the APC/C ensures the rapid degradation of cyclin B1
Source: EMBO J. 2024 Aug 14;43(19):4324–55. doi: 10.1038/s44318-024-00194-2 (PMC11445581; doi:10.1038/s44318-024-00194-2)
Supplement: Supplementary file 10 — Source data Fig. 6 [file 44318_2024_194_MOESM10_ESM.zip › Figure 6/Fig 6D/RawData_MiddlePanel/C3-220614_SUM - 220614_4816 - 19.Project Sum Z.crop.txt]

	Plot Values	Distance
1	5140.942	0.000
2	5156.905	0.103
3	5153.655	0.206
4	5144.921	0.310
5	5148.570	0.413
6	5149.014	0.516
7	5154.837	0.619
8	5153.874	0.722
9	5143.543	0.825
10	5151.725	0.929
11	5154.601	1.032
12	5142.521	1.135
13	5142.963	1.238
14	5144.183	1.341
15	5132.710	1.444
16	5142.911	1.548
17	5138.520	1.651
18	5144.177	1.754
19	5142.345	1.857
20	5149.896	1.960
21	5147.858	2.063
22	5139.288	2.167
23	5137.550	2.270
24	5140.653	2.373
25	5144.410	2.476
26	5152.128	2.579
27	5152.115	2.683
28	5134.953	2.786
29	5138.584	2.889
30	5132.748	2.992
31	5158.495	3.095
32	5146.428	3.198
33	5154.027	3.302
34	5149.979	3.405
35	5152.101	3.508
36	5151.879	3.611
37	5173.973	3.714
38	5137.049	3.817
39	5158.030	3.921
40	5158.089	4.024
41	5165.023	4.127
42	5156.340	4.230
43	5164.044	4.333
44	5168.401	4.437
45	5170.349	4.540
46	5166.344	4.643
47	5171.368	4.746
48	5175.676	4.849
49	5171.762	4.952
50	5157.225	5.056
51	5187.442	5.159
52	5182.584	5.262
53	5170.365	5.365
54	5173.356	5.468
55	5157.074	5.571
56	5171.658	5.675
57	5158.745	5.778
58	5163.655	5.881
59	5163.169	5.984
60	5167.272	6.087
61	5175.845	6.190
62	5168.707	6.294
63	5165.716	6.397
64	5177.144	6.500
65	5177.710	6.603
66	5167.267	6.706
67	5169.166	6.810
68	5177.166	6.913
69	5179.355	7.016
70	5168.090	7.119
71	5179.584	7.222
72	5149.538	7.325
73	5168.247	7.429
74	5156.654	7.532
75	5167.041	7.635
76	5173.246	7.738
77	5162.875	7.841
78	5171.475	7.944
79	5158.285	8.048
80	5158.893	8.151
81	5160.362	8.254
82	5155.233	8.357
83	5159.878	8.460
84	5154.919	8.563
85	5141.481	8.667
86	5172.449	8.770
87	5163.217	8.873
88	5145.095	8.976
89	5150.511	9.079
90	5161.275	9.183
91	5144.991	9.286
92	5152.942	9.389
93	5153.099	9.492
94	5143.809	9.595
95	5149.061	9.698
96	5144.881	9.802
97	5142.201	9.905
98	5149.445	10.008
99	5143.468	10.111
100	5144.577	10.214
101	5140.624	10.317
102	5143.175	10.421
103	5131.338	10.524
104	5166.408	10.627
105	5151.551	10.730
106	5135.154	10.833
107	5142.745	10.937
108	5144.862	11.040
109	5139.577	11.143
110	5150.707	11.246
111	5138.204	11.349
112	5135.725	11.452
113	5142.133	11.556
114	5129.682	11.659
115	5124.151	11.762
116	5122.551	11.865
117	5134.446	11.968
118	5131.639	12.071
119	5137.790	12.175
120	5126.633	12.278
121	5119.206	12.381
122	5125.153	12.484
123	5141.354	12.587
124	5137.046	12.690
125	5133.256	12.794
126	5128.155	12.897
127	5139.047	13.000
128	5126.383	13.103
129	5133.343	13.206
