# Supplementary material for: Spatial control of the APC/C ensures the rapid degradation of cyclin B1
Source: EMBO J. 2024 Aug 14;43(19):4324–55. doi: 10.1038/s44318-024-00194-2 (PMC11445581; doi:10.1038/s44318-024-00194-2)
Supplement: Supplementary file 10 — Source data Fig. 6 [file 44318_2024_194_MOESM10_ESM.zip › Figure 6/Fig 6D/RawData_MiddlePanel/C3-220614_SUM - 220614_4816 - 13.Project Sum Z.crop.txt]

	Plot Values	Distance
1	5139.789	0.000
2	5143.047	0.103
3	5152.881	0.206
4	5124.974	0.310
5	5151.823	0.413
6	5166.279	0.516
7	5140.802	0.619
8	5133.356	0.722
9	5150.625	0.825
10	5140.836	0.929
11	5146.393	1.032
12	5161.652	1.135
13	5152.484	1.238
14	5154.375	1.341
15	5159.518	1.444
16	5145.449	1.548
17	5132.958	1.651
18	5159.060	1.754
19	5168.889	1.857
20	5162.118	1.960
21	5164.284	2.063
22	5161.842	2.167
23	5146.950	2.270
24	5148.201	2.373
25	5149.228	2.476
26	5142.548	2.579
27	5154.724	2.683
28	5158.788	2.786
29	5177.571	2.889
30	5168.685	2.992
31	5164.690	3.095
32	5175.073	3.198
33	5189.402	3.302
34	5196.250	3.405
35	5199.886	3.508
36	5189.915	3.611
37	5200.232	3.714
38	5225.246	3.817
39	5221.232	3.921
40	5239.123	4.024
41	5255.722	4.127
42	5264.714	4.230
43	5286.727	4.333
44	5303.034	4.437
45	5315.134	4.540
46	5331.779	4.643
47	5316.822	4.746
48	5345.389	4.849
49	5369.188	4.952
50	5362.212	5.056
51	5378.924	5.159
52	5369.996	5.262
53	5355.280	5.365
54	5397.657	5.468
55	5384.201	5.571
56	5388.898	5.675
57	5384.099	5.778
58	5351.769	5.881
59	5340.365	5.984
60	5309.928	6.087
61	5305.080	6.190
62	5295.957	6.294
63	5276.111	6.397
64	5288.912	6.500
65	5239.422	6.603
66	5233.644	6.706
67	5236.583	6.810
68	5227.893	6.913
69	5208.271	7.016
70	5208.632	7.119
71	5184.126	7.222
72	5179.205	7.325
73	5184.080	7.429
74	5178.939	7.532
75	5174.934	7.635
76	5157.812	7.738
77	5164.275	7.841
78	5163.202	7.944
79	5158.837	8.048
80	5166.237	8.151
81	5171.646	8.254
82	5163.688	8.357
83	5168.400	8.460
84	5165.211	8.563
85	5153.455	8.667
86	5144.392	8.770
87	5145.530	8.873
88	5151.653	8.976
89	5163.308	9.079
90	5162.623	9.183
91	5150.910	9.286
92	5144.221	9.389
93	5135.317	9.492
94	5149.099	9.595
95	5159.155	9.698
96	5155.515	9.802
97	5158.449	9.905
98	5170.866	10.008
99	5131.205	10.111
100	5138.945	10.214
101	5130.417	10.317
102	5150.015	10.421
103	5138.440	10.524
104	5130.932	10.627
105	5124.901	10.730
106	5139.122	10.833
107	5131.822	10.937
108	5137.519	11.040
109	5141.669	11.143
