# Supplementary material for: Spatial control of the APC/C ensures the rapid degradation of cyclin B1
Source: EMBO J. 2024 Aug 14;43(19):4324–55. doi: 10.1038/s44318-024-00194-2 (PMC11445581; doi:10.1038/s44318-024-00194-2)
Supplement: Supplementary file 10 — Source data Fig. 6 [file 44318_2024_194_MOESM10_ESM.zip › Figure 6/Fig 6D/RawData_MiddlePanel/C3-220615_SUM - 220614_4816 - 17.Project Sum Z.crop.txt]

	Plot Values	Distance
1	5128.602	0.000
2	5134.772	0.103
3	5135.299	0.206
4	5119.413	0.310
5	5132.282	0.413
6	5135.631	0.516
7	5147.021	0.619
8	5130.533	0.722
9	5118.245	0.825
10	5126.833	0.929
11	5126.938	1.032
12	5116.176	1.135
13	5124.698	1.238
14	5119.069	1.341
15	5129.871	1.444
16	5123.802	1.548
17	5134.225	1.651
18	5143.831	1.754
19	5129.826	1.857
20	5125.732	1.960
21	5129.125	2.063
22	5124.842	2.167
23	5133.750	2.270
24	5130.240	2.373
25	5148.407	2.476
26	5144.321	2.579
27	5143.795	2.683
28	5155.403	2.786
29	5141.944	2.889
30	5136.817	2.992
31	5155.315	3.095
32	5136.117	3.198
33	5112.442	3.302
34	5129.104	3.405
35	5129.119	3.508
36	5142.548	3.611
37	5159.207	3.714
38	5144.148	3.817
39	5144.198	3.921
40	5156.491	4.024
41	5158.798	4.127
42	5154.371	4.230
43	5162.873	4.333
44	5172.858	4.437
45	5178.867	4.540
46	5191.615	4.643
47	5186.719	4.746
48	5219.528	4.849
49	5214.740	4.952
50	5221.408	5.056
51	5240.246	5.159
52	5238.056	5.262
53	5240.152	5.365
54	5266.875	5.468
55	5259.537	5.571
56	5231.202	5.675
57	5238.101	5.778
58	5238.833	5.881
59	5236.624	5.984
60	5225.159	6.087
61	5229.011	6.190
62	5238.497	6.294
63	5227.224	6.397
64	5213.217	6.500
65	5208.653	6.603
66	5203.528	6.706
67	5174.215	6.810
68	5187.111	6.913
69	5183.952	7.016
70	5177.178	7.119
71	5184.030	7.222
72	5194.657	7.325
73	5182.708	7.429
74	5177.562	7.532
75	5166.433	7.635
76	5173.712	7.738
77	5165.062	7.841
78	5152.553	7.944
79	5155.471	8.048
80	5163.230	8.151
81	5156.735	8.254
82	5147.602	8.357
83	5150.175	8.460
84	5132.160	8.563
85	5132.604	8.667
86	5141.241	8.770
87	5143.961	8.873
88	5127.868	8.976
89	5119.457	9.079
90	5128.531	9.183
91	5137.264	9.286
92	5142.091	9.389
93	5133.885	9.492
94	5147.214	9.595
95	5139.765	9.698
96	5153.779	9.802
97	5147.401	9.905
98	5123.832	10.008
99	5129.169	10.111
100	5147.441	10.214
101	5146.717	10.317
102	5140.161	10.421
103	5146.703	10.524
104	5146.313	10.627
105	5128.851	10.730
106	5138.482	10.833
107	5153.270	10.937
108	5149.265	11.040
109	5143.225	11.143
110	5146.325	11.246
111	5141.857	11.349
112	5147.094	11.452
113	5147.743	11.556
114	5134.630	11.659
115	5137.394	11.762
116	5146.981	11.865
117	5146.776	11.968
118	5148.844	12.071
119	5152.469	12.175
120	5151.201	12.278
121	5164.502	12.381
122	5141.370	12.484
123	5135.835	12.587
124	5141.040	12.690
125	5143.840	12.794
126	5129.910	12.897
127	5140.331	13.000
128	5156.446	13.103
