# Supplementary material for: Spatial control of the APC/C ensures the rapid degradation of cyclin B1
Source: EMBO J. 2024 Aug 14;43(19):4324–55. doi: 10.1038/s44318-024-00194-2 (PMC11445581; doi:10.1038/s44318-024-00194-2)
Supplement: Supplementary file 10 — Source data Fig. 6 [file 44318_2024_194_MOESM10_ESM.zip › Figure 6/Fig 6D/RawData_MiddlePanel/C3-220615_SUM - 220614_4816 - 26.Project Sum Z.crop.txt]

	Plot Values	Distance
1	5139.771	0.000
2	5135.313	0.103
3	5115.775	0.206
4	5134.108	0.310
5	5145.521	0.413
6	5137.776	0.516
7	5117.167	0.619
8	5118.910	0.722
9	5137.824	0.825
10	5132.623	0.929
11	5122.126	1.032
12	5125.910	1.135
13	5141.490	1.238
14	5121.794	1.341
15	5122.613	1.444
16	5131.826	1.548
17	5129.583	1.651
18	5130.971	1.754
19	5125.479	1.857
20	5125.795	1.960
21	5132.165	2.063
22	5136.572	2.167
23	5144.827	2.270
24	5125.853	2.373
25	5147.323	2.476
26	5105.974	2.579
27	5122.849	2.683
28	5134.950	2.786
29	5136.700	2.889
30	5130.986	2.992
31	5125.237	3.095
32	5140.396	3.198
33	5143.427	3.302
34	5146.509	3.405
35	5134.476	3.508
36	5129.942	3.611
37	5131.458	3.714
38	5124.392	3.817
39	5127.403	3.921
40	5142.903	4.024
41	5124.839	4.127
42	5132.690	4.230
43	5122.474	4.333
44	5135.839	4.437
45	5119.951	4.540
46	5127.592	4.643
47	5140.187	4.746
48	5138.558	4.849
49	5130.369	4.952
50	5128.146	5.056
51	5138.542	5.159
52	5149.549	5.262
53	5181.548	5.365
54	5153.397	5.468
55	5167.766	5.571
56	5157.215	5.675
57	5189.067	5.778
58	5164.350	5.881
59	5155.273	5.984
60	5179.688	6.087
61	5115.669	6.190
62	5145.564	6.294
63	5157.177	6.397
64	5161.019	6.500
65	5144.335	6.603
66	5125.487	6.706
67	5118.908	6.810
68	5133.223	6.913
69	5133.254	7.016
70	5135.004	7.119
71	5126.172	7.222
72	5120.793	7.325
73	5121.040	7.429
74	5117.069	7.532
75	5101.883	7.635
76	5132.467	7.738
77	5123.788	7.841
78	5130.744	7.944
79	5125.027	8.048
80	5135.436	8.151
81	5113.402	8.254
82	5128.214	8.357
83	5123.446	8.460
84	5124.363	8.563
85	5123.271	8.667
86	5118.036	8.770
87	5124.836	8.873
88	5127.974	8.976
89	5128.125	9.079
90	5120.899	9.183
91	5126.273	9.286
92	5104.635	9.389
93	5093.296	9.492
94	5116.369	9.595
95	5127.521	9.698
96	5150.260	9.802
97	5141.001	9.905
98	5131.189	10.008
99	5130.174	10.111
100	5126.857	10.214
101	5117.189	10.317
102	5126.653	10.421
103	5129.562	10.524
104	5128.668	10.627
105	5132.590	10.730
106	5111.931	10.833
107	5122.113	10.937
108	5128.032	11.040
109	5111.603	11.143
110	5113.187	11.246
111	5146.223	11.349
112	5131.626	11.452
113	5113.609	11.556
114	5114.348	11.659
115	5116.331	11.762
116	5121.186	11.865
117	5127.620	11.968
118	5132.953	12.071
119	5134.171	12.175
