# Supplementary material for: Spatial control of the APC/C ensures the rapid degradation of cyclin B1
Source: EMBO J. 2024 Aug 14;43(19):4324–55. doi: 10.1038/s44318-024-00194-2 (PMC11445581; doi:10.1038/s44318-024-00194-2)
Supplement: Supplementary file 10 — Source data Fig. 6 [file 44318_2024_194_MOESM10_ESM.zip › Figure 6/Fig 6D/RawData_MiddlePanel/C2-220615_SUM - 220614_4816 - 4.Project Sum Z.crop.txt]

	Plot Values	Distance
1	6286.869	0.000
2	6253.945	0.103
3	6319.653	0.206
4	6305.735	0.310
5	6240.855	0.413
6	6276.025	0.516
7	6272.135	0.619
8	6218.092	0.722
9	6211.216	0.825
10	6165.665	0.929
11	6186.576	1.032
12	6234.959	1.135
13	6160.310	1.238
14	6194.186	1.341
15	6174.917	1.444
16	6118.317	1.548
17	6137.427	1.651
18	6104.626	1.754
19	6141.310	1.857
20	6157.135	1.960
21	6145.494	2.063
22	6148.564	2.167
23	6141.417	2.270
24	6149.950	2.373
25	6134.613	2.476
26	6143.878	2.579
27	6113.091	2.683
28	6079.468	2.786
29	6083.295	2.889
30	6092.952	2.992
31	6089.930	3.095
32	6101.585	3.198
33	6088.312	3.302
34	6128.894	3.405
35	6097.265	3.508
36	6108.630	3.611
37	6091.700	3.714
38	6123.591	3.817
39	6096.396	3.921
40	6075.389	4.024
41	6059.231	4.127
42	6102.966	4.230
43	6104.985	4.333
44	6119.158	4.437
45	6078.383	4.540
46	6070.474	4.643
47	6079.299	4.746
48	6034.074	4.849
49	6039.635	4.952
50	6063.193	5.056
51	6052.888	5.159
52	6057.943	5.262
53	6054.969	5.365
54	6065.848	5.468
55	6052.042	5.571
56	6004.850	5.675
57	6001.130	5.778
58	6015.256	5.881
59	6045.517	5.984
60	6079.704	6.087
61	6013.407	6.190
62	6082.659	6.294
63	6079.248	6.397
64	6058.139	6.500
65	6024.452	6.603
66	6023.151	6.706
67	6046.927	6.810
68	6064.852	6.913
69	6035.770	7.016
70	6057.467	7.119
71	6063.078	7.222
72	6072.152	7.325
73	6039.464	7.429
74	6031.271	7.532
75	6027.804	7.635
76	6026.668	7.738
77	6019.943	7.841
78	6050.140	7.944
79	6069.469	8.048
80	6078.382	8.151
81	6059.139	8.254
82	6039.801	8.357
83	6087.268	8.460
84	6085.448	8.563
85	6044.482	8.667
86	5999.632	8.770
87	6035.041	8.873
88	6028.113	8.976
89	6084.072	9.079
90	6031.970	9.183
91	6054.931	9.286
92	6069.220	9.389
93	6097.124	9.492
94	6065.738	9.595
95	6058.310	9.698
96	6045.105	9.802
97	6044.999	9.905
98	6019.447	10.008
99	6089.820	10.111
100	6105.264	10.214
101	6078.527	10.317
102	6157.502	10.421
103	6127.359	10.524
104	6113.138	10.627
105	6135.167	10.730
106	6142.036	10.833
107	6120.127	10.937
108	6137.072	11.040
109	6199.247	11.143
110	6169.056	11.246
111	6178.993	11.349
112	6116.674	11.452
113	6184.502	11.556
114	6164.033	11.659
115	6183.740	11.762
116	6133.848	11.865
117	6145.101	11.968
118	6127.733	12.071
119	6137.031	12.175
120	6122.029	12.278
121	6063.413	12.381
