# Supplementary material for: Spatial control of the APC/C ensures the rapid degradation of cyclin B1
Source: EMBO J. 2024 Aug 14;43(19):4324–55. doi: 10.1038/s44318-024-00194-2 (PMC11445581; doi:10.1038/s44318-024-00194-2)
Supplement: Supplementary file 10 — Source data Fig. 6 [file 44318_2024_194_MOESM10_ESM.zip › Figure 6/Fig 6D/RawData_MiddlePanel/C1-220614_SUM - 220614_4816 - 8.Project Sum Z.crop.txt]

	Plot Values	Distance
1	6046.004	0.000
2	6032.145	0.103
3	6036.668	0.206
4	6062.115	0.310
5	6063.799	0.413
6	5982.141	0.516
7	5972.849	0.619
8	5963.507	0.722
9	5979.549	0.825
10	5926.194	0.929
11	5923.631	1.032
12	5904.090	1.135
13	5925.458	1.238
14	5886.883	1.341
15	5879.091	1.444
16	5893.587	1.548
17	5871.293	1.651
18	5866.948	1.754
19	5834.331	1.857
20	5848.202	1.960
21	5842.803	2.063
22	5856.608	2.167
23	5800.146	2.270
24	5826.020	2.373
25	5833.076	2.476
26	5788.386	2.579
27	5835.487	2.683
28	5818.462	2.786
29	5816.956	2.889
30	5823.466	2.992
31	5803.388	3.095
32	5853.146	3.198
33	5862.634	3.302
34	5845.208	3.405
35	5803.740	3.508
36	5811.821	3.611
37	5841.808	3.714
38	5801.357	3.817
39	5829.593	3.921
40	5831.758	4.024
41	5878.870	4.127
42	5862.131	4.230
43	5839.426	4.333
44	5859.639	4.437
45	5859.722	4.540
46	5836.751	4.643
47	5873.032	4.746
48	5847.430	4.849
49	5918.127	4.952
50	5897.907	5.056
51	5869.375	5.159
52	5907.776	5.262
53	5894.557	5.365
54	5919.217	5.468
55	5920.831	5.571
56	5948.162	5.675
57	5884.080	5.778
58	5904.550	5.881
59	5898.791	5.984
60	5899.879	6.087
61	5893.021	6.190
62	5894.356	6.294
63	5885.619	6.397
64	5915.696	6.500
65	5935.296	6.603
66	5909.698	6.706
67	5950.691	6.810
68	5908.750	6.913
69	5897.337	7.016
70	5911.091	7.119
71	5880.468	7.222
72	5922.334	7.325
73	5907.386	7.429
74	5892.925	7.532
75	5933.891	7.635
76	5939.034	7.738
77	5889.329	7.841
78	5853.153	7.944
79	5846.024	8.048
80	5828.858	8.151
81	5843.792	8.254
82	5842.868	8.357
83	5850.016	8.460
84	5845.796	8.563
85	5849.780	8.667
86	5875.282	8.770
87	5833.144	8.873
88	5812.254	8.976
89	5827.705	9.079
90	5787.636	9.183
91	5781.250	9.286
92	5864.440	9.389
93	5842.361	9.492
94	5781.233	9.595
95	5842.538	9.698
96	5800.010	9.802
97	5815.249	9.905
98	5830.875	10.008
99	5821.125	10.111
100	5844.717	10.214
101	5847.347	10.317
102	5830.180	10.421
103	5803.321	10.524
104	5853.243	10.627
105	5843.479	10.730
106	5828.369	10.833
107	5804.651	10.937
108	5863.105	11.040
109	5885.056	11.143
110	5911.619	11.246
111	5876.624	11.349
112	5901.698	11.452
113	5886.511	11.556
114	5894.348	11.659
115	5945.566	11.762
116	5950.716	11.865
117	5971.906	11.968
118	5978.314	12.071
119	5991.177	12.175
120	5964.238	12.278
121	6002.645	12.381
122	5997.530	12.484
123	5959.355	12.587
