# Supplementary material for: Spatial control of the APC/C ensures the rapid degradation of cyclin B1
Source: EMBO J. 2024 Aug 14;43(19):4324–55. doi: 10.1038/s44318-024-00194-2 (PMC11445581; doi:10.1038/s44318-024-00194-2)
Supplement: Supplementary file 10 — Source data Fig. 6 [file 44318_2024_194_MOESM10_ESM.zip › Figure 6/Fig 6D/RawData_MiddlePanel/C1-220717_SUM - 220617_4816 - 2.Project Sum Z.crop.txt]

	Plot Values	Distance
1	5888.157	0.000
2	5865.074	0.103
3	5865.999	0.206
4	5854.750	0.310
5	5846.633	0.413
6	5881.898	0.516
7	5919.560	0.619
8	5859.716	0.722
9	5830.987	0.825
10	5902.183	0.929
11	5851.412	1.032
12	5858.516	1.135
13	5825.154	1.238
14	5805.224	1.341
15	5832.240	1.444
16	5794.146	1.548
17	5796.168	1.651
18	5771.575	1.754
19	5763.193	1.857
20	5799.677	1.960
21	5732.473	2.063
22	5745.223	2.167
23	5770.452	2.270
24	5783.267	2.373
25	5773.275	2.476
26	5764.762	2.579
27	5744.519	2.683
28	5721.535	2.786
29	5712.931	2.889
30	5703.857	2.992
31	5726.178	3.095
32	5712.718	3.198
33	5735.862	3.302
34	5748.542	3.405
35	5726.497	3.508
36	5720.284	3.611
37	5731.219	3.714
38	5758.985	3.817
39	5755.836	3.921
40	5769.389	4.024
41	5722.542	4.127
42	5733.418	4.230
43	5736.598	4.333
44	5774.653	4.437
45	5797.816	4.540
46	5787.221	4.643
47	5773.378	4.746
48	5800.312	4.849
49	5799.611	4.952
50	5803.328	5.056
51	5791.511	5.159
52	5795.744	5.262
53	5833.830	5.365
54	5845.417	5.468
55	5803.258	5.571
56	5841.649	5.675
57	5817.919	5.778
58	5786.186	5.881
59	5774.537	5.984
60	5794.616	6.087
61	5814.309	6.190
62	5814.821	6.294
63	5799.506	6.397
64	5803.489	6.500
65	5798.561	6.603
66	5781.677	6.706
67	5732.148	6.810
68	5719.110	6.913
69	5739.562	7.016
70	5761.771	7.119
71	5712.262	7.222
72	5716.702	7.325
73	5746.441	7.429
74	5718.012	7.532
75	5708.478	7.635
76	5695.182	7.738
77	5723.233	7.841
78	5724.609	7.944
79	5719.021	8.048
80	5707.511	8.151
81	5732.584	8.254
82	5733.138	8.357
83	5704.338	8.460
84	5693.771	8.563
85	5703.788	8.667
86	5725.704	8.770
87	5726.306	8.873
88	5738.864	8.976
89	5712.763	9.079
90	5733.478	9.183
91	5723.815	9.286
92	5771.846	9.389
93	5740.393	9.492
94	5739.547	9.595
95	5743.851	9.698
96	5787.017	9.802
97	5775.216	9.905
98	5766.363	10.008
99	5800.298	10.111
100	5817.226	10.214
101	5778.320	10.317
102	5798.708	10.421
103	5798.989	10.524
104	5833.242	10.627
105	5809.111	10.730
106	5798.709	10.833
107	5817.328	10.937
108	5848.340	11.040
109	5846.029	11.143
110	5762.479	11.246
111	5727.553	11.349
112	5773.708	11.452
113	5808.259	11.556
114	5753.130	11.659
115	5759.495	11.762
