# Supplementary material for: Spatial control of the APC/C ensures the rapid degradation of cyclin B1
Source: EMBO J. 2024 Aug 14;43(19):4324–55. doi: 10.1038/s44318-024-00194-2 (PMC11445581; doi:10.1038/s44318-024-00194-2)
Supplement: Supplementary file 10 — Source data Fig. 6 [file 44318_2024_194_MOESM10_ESM.zip › Figure 6/Fig 6D/RawData_MiddlePanel/C3-220613_SUM - 220613_4816 - 3.Project Sum Z.crop.txt]

	Plot Values	Distance
1	5141.308	0.000
2	5137.809	0.103
3	5125.201	0.206
4	5138.759	0.310
5	5145.431	0.413
6	5127.383	0.516
7	5126.542	0.619
8	5132.416	0.722
9	5129.535	0.825
10	5151.793	0.929
11	5151.133	1.032
12	5147.287	1.135
13	5149.636	1.238
14	5148.297	1.341
15	5140.293	1.444
16	5139.482	1.548
17	5142.509	1.651
18	5134.518	1.754
19	5137.789	1.857
20	5144.963	1.960
21	5135.263	2.063
22	5155.027	2.167
23	5153.704	2.270
24	5143.509	2.373
25	5145.921	2.476
26	5154.958	2.579
27	5146.778	2.683
28	5130.416	2.786
29	5127.481	2.889
30	5144.391	2.992
31	5143.121	3.095
32	5126.755	3.198
33	5135.504	3.302
34	5126.361	3.405
35	5132.495	3.508
36	5138.487	3.611
37	5120.797	3.714
38	5132.590	3.817
39	5140.884	3.921
40	5154.950	4.024
41	5139.051	4.127
42	5132.178	4.230
43	5143.941	4.333
44	5151.862	4.437
45	5154.263	4.540
46	5153.361	4.643
47	5157.791	4.746
48	5141.455	4.849
49	5164.646	4.952
50	5188.572	5.056
51	5181.376	5.159
52	5181.201	5.262
53	5184.551	5.365
54	5187.039	5.468
55	5182.489	5.571
56	5172.890	5.675
57	5170.722	5.778
58	5181.289	5.881
59	5182.814	5.984
60	5177.207	6.087
61	5156.475	6.190
62	5163.950	6.294
63	5179.511	6.397
64	5167.323	6.500
65	5157.645	6.603
66	5172.237	6.706
67	5162.048	6.810
68	5171.970	6.913
69	5150.951	7.016
70	5159.250	7.119
71	5169.726	7.222
72	5163.444	7.325
73	5160.760	7.429
74	5154.346	7.532
75	5157.622	7.635
76	5151.667	7.738
77	5149.295	7.841
78	5157.075	7.944
79	5137.631	8.048
80	5127.498	8.151
81	5126.241	8.254
82	5131.449	8.357
83	5131.423	8.460
84	5120.418	8.563
85	5117.691	8.667
86	5121.512	8.770
87	5121.176	8.873
88	5121.183	8.976
89	5125.988	9.079
90	5132.414	9.183
91	5132.903	9.286
92	5138.038	9.389
93	5122.517	9.492
94	5122.647	9.595
95	5121.321	9.698
96	5136.373	9.802
97	5134.861	9.905
98	5123.231	10.008
99	5132.952	10.111
100	5122.083	10.214
101	5128.908	10.317
102	5140.885	10.421
103	5118.848	10.524
104	5139.705	10.627
105	5123.071	10.730
106	5132.900	10.833
107	5122.278	10.937
108	5134.123	11.040
109	5120.741	11.143
110	5109.208	11.246
111	5124.632	11.349
112	5128.330	11.452
113	5126.980	11.556
114	5100.452	11.659
115	5116.877	11.762
116	5150.158	11.865
117	5118.873	11.968
118	5142.466	12.071
119	5135.977	12.175
120	5137.443	12.278
121	5137.649	12.381
122	5116.767	12.484
123	5134.834	12.587
124	5120.249	12.690
125	5126.213	12.794
126	5144.681	12.897
127	5125.394	13.000
128	5130.595	13.103
129	5144.979	13.206
130	5134.417	13.310
131	5124.278	13.413
