# Supplementary material for: Spatial control of the APC/C ensures the rapid degradation of cyclin B1
Source: EMBO J. 2024 Aug 14;43(19):4324–55. doi: 10.1038/s44318-024-00194-2 (PMC11445581; doi:10.1038/s44318-024-00194-2)
Supplement: Supplementary file 10 — Source data Fig. 6 [file 44318_2024_194_MOESM10_ESM.zip › Figure 6/Fig 6D/RawData_MiddlePanel/C1-220717_SUM - 220617_4816 - 8.Project Sum Z.crop.txt]

	Plot Values	Distance
1	5948.202	0.000
2	5888.012	0.103
3	5904.728	0.206
4	5898.760	0.310
5	5947.623	0.413
6	5875.104	0.516
7	5867.839	0.619
8	5868.726	0.722
9	5853.738	0.825
10	5859.380	0.929
11	5857.693	1.032
12	5797.464	1.135
13	5826.232	1.238
14	5817.559	1.341
15	5813.372	1.444
16	5750.881	1.548
17	5742.791	1.651
18	5781.970	1.754
19	5800.423	1.857
20	5809.487	1.960
21	5777.188	2.063
22	5757.629	2.167
23	5777.635	2.270
24	5788.671	2.373
25	5773.372	2.476
26	5773.123	2.579
27	5731.379	2.683
28	5773.763	2.786
29	5757.853	2.889
30	5757.152	2.992
31	5731.075	3.095
32	5756.153	3.198
33	5781.238	3.302
34	5726.122	3.405
35	5809.307	3.508
36	5790.282	3.611
37	5745.929	3.714
38	5754.354	3.817
39	5759.686	3.921
40	5751.467	4.024
41	5788.231	4.127
42	5778.181	4.230
43	5794.135	4.333
44	5789.502	4.437
45	5804.246	4.540
46	5772.788	4.643
47	5775.504	4.746
48	5774.287	4.849
49	5794.447	4.952
50	5797.558	5.056
51	5834.019	5.159
52	5803.292	5.262
53	5829.501	5.365
54	5870.354	5.468
55	5812.811	5.571
56	5831.208	5.675
57	5835.612	5.778
58	5783.746	5.881
59	5791.761	5.984
60	5824.579	6.087
61	5811.585	6.190
62	5827.803	6.294
63	5803.511	6.397
64	5860.096	6.500
65	5821.775	6.603
66	5780.422	6.706
67	5809.984	6.810
68	5797.065	6.913
69	5822.666	7.016
70	5824.217	7.119
71	5832.597	7.222
72	5794.847	7.325
73	5796.819	7.429
74	5783.222	7.532
75	5781.908	7.635
76	5801.718	7.738
77	5813.765	7.841
78	5822.828	7.944
79	5782.896	8.048
80	5740.669	8.151
81	5738.406	8.254
82	5794.232	8.357
83	5760.891	8.460
84	5762.916	8.563
85	5801.468	8.667
86	5792.469	8.770
87	5786.237	8.873
88	5775.638	8.976
89	5782.270	9.079
90	5756.754	9.183
91	5756.098	9.286
92	5767.799	9.389
93	5741.155	9.492
94	5789.514	9.595
95	5786.233	9.698
96	5767.902	9.802
97	5749.293	9.905
98	5796.287	10.008
99	5803.214	10.111
100	5777.069	10.214
101	5818.633	10.317
102	5790.963	10.421
103	5771.289	10.524
104	5780.987	10.627
105	5825.826	10.730
106	5829.219	10.833
107	5822.468	10.937
108	5809.632	11.040
109	5828.551	11.143
110	5846.908	11.246
111	5869.822	11.349
112	5881.326	11.452
113	5879.330	11.556
114	5885.810	11.659
115	5911.374	11.762
116	5942.240	11.865
117	5952.910	11.968
118	5943.458	12.071
119	5908.012	12.175
120	5943.459	12.278
121	5933.016	12.381
122	5986.094	12.484
123	5991.524	12.587
124	6000.346	12.690
125	5950.403	12.794
126	5934.496	12.897
127	5947.476	13.000
128	5963.461	13.103
