# Supplementary material for: Spatial control of the APC/C ensures the rapid degradation of cyclin B1
Source: EMBO J. 2024 Aug 14;43(19):4324–55. doi: 10.1038/s44318-024-00194-2 (PMC11445581; doi:10.1038/s44318-024-00194-2)
Supplement: Supplementary file 10 — Source data Fig. 6 [file 44318_2024_194_MOESM10_ESM.zip › Figure 6/Fig 6D/RawData_MiddlePanel/C1-220614_SUM - 220614_4816 - 25.Project Sum Z.crop.txt]

	Plot Values	Distance
1	5859.499	0.000
2	5882.588	0.103
3	5855.305	0.206
4	5837.831	0.310
5	5799.817	0.413
6	5834.724	0.516
7	5829.004	0.619
8	5875.815	0.722
9	5824.780	0.825
10	5820.154	0.929
11	5840.020	1.032
12	5799.234	1.135
13	5834.318	1.238
14	5847.856	1.341
15	5760.944	1.444
16	5809.031	1.548
17	5781.419	1.651
18	5817.508	1.754
19	5816.747	1.857
20	5765.520	1.960
21	5751.285	2.063
22	5815.593	2.167
23	5746.412	2.270
24	5745.389	2.373
25	5754.137	2.476
26	5760.024	2.579
27	5817.513	2.683
28	5807.686	2.786
29	5773.203	2.889
30	5766.223	2.992
31	5790.402	3.095
32	5821.407	3.198
33	5830.826	3.302
34	5747.987	3.405
35	5821.118	3.508
36	5833.423	3.611
37	5800.828	3.714
38	5846.013	3.817
39	5843.239	3.921
40	5833.430	4.024
41	5881.382	4.127
42	5816.352	4.230
43	5855.138	4.333
44	5853.075	4.437
45	5828.944	4.540
46	5772.454	4.643
47	5832.641	4.746
48	5852.572	4.849
49	5821.687	4.952
50	5827.031	5.056
51	5838.604	5.159
52	5844.249	5.262
53	5837.095	5.365
54	5830.522	5.468
55	5814.707	5.571
56	5800.282	5.675
57	5818.664	5.778
58	5811.287	5.881
59	5760.363	5.984
60	5799.979	6.087
61	5817.032	6.190
62	5808.163	6.294
63	5788.482	6.397
64	5788.736	6.500
65	5783.312	6.603
66	5786.471	6.706
67	5768.425	6.810
68	5779.297	6.913
69	5769.212	7.016
70	5762.256	7.119
71	5722.247	7.222
72	5733.431	7.325
73	5772.936	7.429
74	5777.972	7.532
75	5838.597	7.635
76	5784.618	7.738
77	5756.891	7.841
78	5750.267	7.944
79	5778.360	8.048
80	5823.318	8.151
81	5809.593	8.254
82	5759.323	8.357
83	5744.521	8.460
84	5738.112	8.563
85	5738.228	8.667
86	5720.781	8.770
87	5754.146	8.873
88	5755.611	8.976
89	5760.859	9.079
90	5769.917	9.183
91	5788.779	9.286
92	5822.521	9.389
93	5774.746	9.492
94	5770.523	9.595
95	5791.738	9.698
96	5816.996	9.802
97	5833.784	9.905
98	5809.689	10.008
99	5832.325	10.111
100	5814.672	10.214
101	5836.195	10.317
102	5848.258	10.421
103	5805.845	10.524
104	5852.112	10.627
105	5835.456	10.730
106	5844.390	10.833
107	5874.501	10.937
108	5859.627	11.040
109	5874.704	11.143
110	5857.278	11.246
111	5850.652	11.349
112	5871.100	11.452
113	5907.154	11.556
114	5869.906	11.659
115	5841.775	11.762
116	5871.441	11.865
