# Supplementary material for: Spatial control of the APC/C ensures the rapid degradation of cyclin B1
Source: EMBO J. 2024 Aug 14;43(19):4324–55. doi: 10.1038/s44318-024-00194-2 (PMC11445581; doi:10.1038/s44318-024-00194-2)
Supplement: Supplementary file 10 — Source data Fig. 6 [file 44318_2024_194_MOESM10_ESM.zip › Figure 6/Fig 6D/RawData_MiddlePanel/C2-220616_SUM - 220616_4816 - 7.Project Sum Z.crop.txt]

	Plot Values	Distance
1	5311.155	0.000
2	5316.531	0.103
3	5327.432	0.206
4	5312.826	0.310
5	5300.459	0.413
6	5304.170	0.516
7	5304.533	0.619
8	5305.860	0.722
9	5320.917	0.825
10	5312.823	0.929
11	5306.719	1.032
12	5306.784	1.135
13	5292.508	1.238
14	5312.870	1.341
15	5299.892	1.444
16	5284.545	1.548
17	5316.777	1.651
18	5314.836	1.754
19	5310.548	1.857
20	5321.660	1.960
21	5302.745	2.063
22	5298.484	2.167
23	5267.230	2.270
24	5278.140	2.373
25	5281.245	2.476
26	5282.261	2.579
27	5299.868	2.683
28	5303.880	2.786
29	5304.016	2.889
30	5305.441	2.992
31	5307.380	3.095
32	5305.359	3.198
33	5299.706	3.302
34	5309.290	3.405
35	5312.527	3.508
36	5309.705	3.611
37	5290.878	3.714
38	5287.698	3.817
39	5286.648	3.921
40	5296.615	4.024
41	5288.515	4.127
42	5307.966	4.230
43	5284.575	4.333
44	5312.806	4.437
45	5283.665	4.540
46	5297.314	4.643
47	5299.455	4.746
48	5314.273	4.849
49	5302.959	4.952
50	5280.190	5.056
51	5306.315	5.159
52	5318.313	5.262
53	5300.639	5.365
54	5282.877	5.468
55	5277.075	5.571
56	5274.130	5.675
57	5290.436	5.778
58	5299.560	5.881
59	5307.949	5.984
60	5298.485	6.087
61	5268.514	6.190
62	5292.682	6.294
63	5277.132	6.397
64	5281.695	6.500
65	5296.333	6.603
66	5292.748	6.706
67	5316.823	6.810
68	5306.629	6.913
69	5289.027	7.016
70	5293.945	7.119
71	5299.032	7.222
72	5291.111	7.325
73	5282.754	7.429
74	5288.696	7.532
75	5238.857	7.635
76	5273.698	7.738
77	5289.542	7.841
78	5281.372	7.944
79	5297.207	8.048
80	5302.116	8.151
81	5301.403	8.254
82	5304.934	8.357
83	5288.784	8.460
84	5300.553	8.563
85	5290.986	8.667
86	5307.920	8.770
87	5290.271	8.873
88	5290.462	8.976
89	5304.867	9.079
90	5297.035	9.183
91	5317.918	9.286
92	5307.575	9.389
93	5288.063	9.492
94	5307.412	9.595
95	5305.166	9.698
96	5284.580	9.802
97	5288.742	9.905
98	5276.846	10.008
99	5304.502	10.111
100	5312.446	10.214
101	5311.822	10.317
102	5281.446	10.421
103	5302.022	10.524
104	5311.407	10.627
105	5303.577	10.730
106	5302.950	10.833
107	5285.106	10.937
108	5266.912	11.040
109	5289.488	11.143
110	5293.214	11.246
111	5292.040	11.349
112	5305.329	11.452
113	5300.999	11.556
114	5297.398	11.659
115	5298.624	11.762
116	5298.189	11.865
117	5295.261	11.968
118	5301.119	12.071
119	5300.776	12.175
120	5295.546	12.278
121	5294.891	12.381
122	5264.140	12.484
123	5259.735	12.587
