# Supplementary material for: Spatial control of the APC/C ensures the rapid degradation of cyclin B1
Source: EMBO J. 2024 Aug 14;43(19):4324–55. doi: 10.1038/s44318-024-00194-2 (PMC11445581; doi:10.1038/s44318-024-00194-2)
Supplement: Supplementary file 10 — Source data Fig. 6 [file 44318_2024_194_MOESM10_ESM.zip › Figure 6/Fig 6D/RawData_MiddlePanel/C3-220615_SUM - 220614_4816 - 9.Project Sum Z.crop.txt]

	Plot Values	Distance
1	5160.263	0.000
2	5174.450	0.103
3	5173.310	0.206
4	5171.723	0.310
5	5163.138	0.413
6	5171.641	0.516
7	5180.866	0.619
8	5166.481	0.722
9	5182.870	0.825
10	5179.465	0.929
11	5193.946	1.032
12	5182.096	1.135
13	5175.702	1.238
14	5176.327	1.341
15	5171.003	1.444
16	5164.015	1.548
17	5172.622	1.651
18	5171.749	1.754
19	5174.824	1.857
20	5183.546	1.960
21	5186.458	2.063
22	5177.772	2.167
23	5178.540	2.270
24	5173.984	2.373
25	5185.274	2.476
26	5182.350	2.579
27	5199.412	2.683
28	5188.832	2.786
29	5195.228	2.889
30	5189.912	2.992
31	5222.649	3.095
32	5204.142	3.198
33	5213.069	3.302
34	5211.625	3.405
35	5229.563	3.508
36	5239.403	3.611
37	5235.559	3.714
38	5244.542	3.817
39	5266.940	3.921
40	5280.723	4.024
41	5271.220	4.127
42	5266.097	4.230
43	5274.143	4.333
44	5313.903	4.437
45	5320.906	4.540
46	5311.533	4.643
47	5306.366	4.746
48	5297.210	4.849
49	5311.265	4.952
50	5318.503	5.056
51	5315.848	5.159
52	5319.915	5.262
53	5317.151	5.365
54	5316.059	5.468
55	5298.930	5.571
56	5320.229	5.675
57	5304.975	5.778
58	5304.335	5.881
59	5298.038	5.984
60	5305.124	6.087
61	5277.625	6.190
62	5274.782	6.294
63	5268.259	6.397
64	5283.709	6.500
65	5283.044	6.603
66	5291.187	6.706
67	5255.396	6.810
68	5295.323	6.913
69	5287.282	7.016
70	5299.096	7.119
71	5285.826	7.222
72	5261.452	7.325
73	5267.768	7.429
74	5255.293	7.532
75	5236.303	7.635
76	5263.696	7.738
77	5249.244	7.841
78	5252.819	7.944
79	5233.328	8.048
80	5251.908	8.151
81	5237.049	8.254
82	5231.630	8.357
83	5213.384	8.460
84	5224.486	8.563
85	5213.054	8.667
86	5212.521	8.770
87	5217.138	8.873
88	5199.026	8.976
89	5184.641	9.079
90	5180.410	9.183
91	5174.363	9.286
92	5178.779	9.389
93	5167.453	9.492
94	5176.325	9.595
95	5187.676	9.698
96	5175.625	9.802
97	5190.429	9.905
98	5197.695	10.008
99	5168.234	10.111
100	5161.530	10.214
101	5178.979	10.317
102	5155.429	10.421
103	5172.545	10.524
104	5177.792	10.627
105	5179.650	10.730
106	5163.281	10.833
107	5153.837	10.937
108	5155.136	11.040
