# Supplementary material for: Spatial control of the APC/C ensures the rapid degradation of cyclin B1
Source: EMBO J. 2024 Aug 14;43(19):4324–55. doi: 10.1038/s44318-024-00194-2 (PMC11445581; doi:10.1038/s44318-024-00194-2)
Supplement: Supplementary file 10 — Source data Fig. 6 [file 44318_2024_194_MOESM10_ESM.zip › Figure 6/Fig 6D/RawData_MiddlePanel/C1-220614_SUM - 220614_4816 - 2.Project Sum Z.crop.txt]

	Plot Values	Distance
1	6083.167	0.000
2	6136.661	0.103
3	6092.041	0.206
4	6022.902	0.310
5	6028.487	0.413
6	6043.435	0.516
7	6014.311	0.619
8	5988.987	0.722
9	5997.838	0.825
10	5997.832	0.929
11	6037.694	1.032
12	5951.793	1.135
13	5953.416	1.238
14	5931.071	1.341
15	5957.518	1.444
16	5968.346	1.548
17	5964.338	1.651
18	5942.804	1.754
19	5908.824	1.857
20	5945.143	1.960
21	5911.977	2.063
22	5871.493	2.167
23	5865.634	2.270
24	5869.491	2.373
25	5850.405	2.476
26	5843.402	2.579
27	5878.212	2.683
28	5923.990	2.786
29	5894.443	2.889
30	5866.956	2.992
31	5900.079	3.095
32	5893.396	3.198
33	5897.129	3.302
34	5881.301	3.405
35	5914.773	3.508
36	5917.032	3.611
37	5947.991	3.714
38	5906.401	3.817
39	5955.931	3.921
40	5941.143	4.024
41	5918.603	4.127
42	5904.200	4.230
43	5912.094	4.333
44	5957.867	4.437
45	5963.494	4.540
46	5935.174	4.643
47	5972.201	4.746
48	5998.704	4.849
49	5989.139	4.952
50	6001.375	5.056
51	6003.726	5.159
52	6038.705	5.262
53	6057.412	5.365
54	6018.069	5.468
55	6049.738	5.571
56	6070.287	5.675
57	6019.651	5.778
58	6025.182	5.881
59	6007.478	5.984
60	6050.837	6.087
61	6056.204	6.190
62	6013.747	6.294
63	6020.889	6.397
64	6033.724	6.500
65	6036.385	6.603
66	5990.709	6.706
67	5954.450	6.810
68	5981.603	6.913
69	6005.692	7.016
70	5990.800	7.119
71	5971.954	7.222
72	5989.816	7.325
73	5934.135	7.429
74	5935.562	7.532
75	5954.764	7.635
76	5903.452	7.738
77	5930.286	7.841
78	5909.947	7.944
79	5904.375	8.048
80	5911.415	8.151
81	5921.686	8.254
82	5910.478	8.357
83	5880.096	8.460
84	5912.437	8.563
85	5899.098	8.667
86	5897.790	8.770
87	5814.624	8.873
88	5841.110	8.976
89	5873.113	9.079
90	5880.636	9.183
91	5875.212	9.286
92	5817.234	9.389
93	5831.328	9.492
94	5849.102	9.595
95	5854.499	9.698
96	5826.881	9.802
97	5835.980	9.905
98	5850.135	10.008
99	5866.401	10.111
100	5861.258	10.214
101	5851.256	10.317
102	5886.760	10.421
103	5867.792	10.524
104	5864.962	10.627
105	5901.420	10.730
106	5940.014	10.833
107	5962.643	10.937
108	5932.849	11.040
109	5921.751	11.143
110	5921.479	11.246
111	5957.957	11.349
112	5994.348	11.452
113	5981.205	11.556
114	5968.666	11.659
115	5958.056	11.762
116	5987.896	11.865
117	5948.243	11.968
118	5972.412	12.071
119	6033.659	12.175
120	6020.975	12.278
121	6032.125	12.381
122	6007.669	12.484
