# Supplementary material for: Spatial control of the APC/C ensures the rapid degradation of cyclin B1
Source: EMBO J. 2024 Aug 14;43(19):4324–55. doi: 10.1038/s44318-024-00194-2 (PMC11445581; doi:10.1038/s44318-024-00194-2)
Supplement: Supplementary file 10 — Source data Fig. 6 [file 44318_2024_194_MOESM10_ESM.zip › Figure 6/Fig 6D/RawData_MiddlePanel/C1-220614_SUM - 220614_4816 - 13.Project Sum Z.crop.txt]

	Plot Values	Distance
1	5589.996	0.000
2	5601.899	0.103
3	5642.323	0.206
4	5626.604	0.310
5	5614.544	0.413
6	5641.591	0.516
7	5623.140	0.619
8	5604.028	0.722
9	5604.132	0.825
10	5572.379	0.929
11	5588.977	1.032
12	5592.490	1.135
13	5612.681	1.238
14	5572.999	1.341
15	5608.220	1.444
16	5569.367	1.548
17	5562.085	1.651
18	5588.183	1.754
19	5598.231	1.857
20	5613.930	1.960
21	5596.837	2.063
22	5589.785	2.167
23	5551.306	2.270
24	5563.850	2.373
25	5553.849	2.476
26	5551.367	2.579
27	5568.287	2.683
28	5528.172	2.786
29	5525.054	2.889
30	5506.696	2.992
31	5532.622	3.095
32	5553.029	3.198
33	5563.563	3.302
34	5565.500	3.405
35	5581.981	3.508
36	5542.025	3.611
37	5529.023	3.714
38	5569.762	3.817
39	5568.773	3.921
40	5577.956	4.024
41	5576.224	4.127
42	5537.782	4.230
43	5554.292	4.333
44	5584.552	4.437
45	5574.794	4.540
46	5591.394	4.643
47	5536.187	4.746
48	5572.625	4.849
49	5618.900	4.952
50	5574.486	5.056
51	5586.674	5.159
52	5581.798	5.262
53	5573.938	5.365
54	5610.499	5.468
55	5615.965	5.571
56	5622.556	5.675
57	5628.067	5.778
58	5592.299	5.881
59	5603.465	5.984
60	5573.366	6.087
61	5584.809	6.190
62	5583.942	6.294
63	5572.920	6.397
64	5600.297	6.500
65	5575.976	6.603
66	5600.253	6.706
67	5610.805	6.810
68	5578.964	6.913
69	5563.207	7.016
70	5572.407	7.119
71	5520.539	7.222
72	5518.904	7.325
73	5544.303	7.429
74	5525.793	7.532
75	5531.535	7.635
76	5530.672	7.738
77	5564.350	7.841
78	5552.689	7.944
79	5525.869	8.048
80	5565.177	8.151
81	5585.751	8.254
82	5573.866	8.357
83	5555.187	8.460
84	5549.485	8.563
85	5550.286	8.667
86	5535.160	8.770
87	5547.607	8.873
88	5557.488	8.976
89	5535.587	9.079
90	5596.066	9.183
91	5623.635	9.286
92	5569.258	9.389
93	5565.511	9.492
94	5555.955	9.595
95	5563.405	9.698
96	5562.480	9.802
97	5568.812	9.905
98	5556.165	10.008
99	5578.361	10.111
100	5531.350	10.214
101	5561.280	10.317
102	5604.646	10.421
103	5597.902	10.524
104	5589.258	10.627
105	5585.948	10.730
106	5569.510	10.833
107	5575.645	10.937
108	5585.906	11.040
109	5589.267	11.143
