# Supplementary material for: Spatial control of the APC/C ensures the rapid degradation of cyclin B1
Source: EMBO J. 2024 Aug 14;43(19):4324–55. doi: 10.1038/s44318-024-00194-2 (PMC11445581; doi:10.1038/s44318-024-00194-2)
Supplement: Supplementary file 10 — Source data Fig. 6 [file 44318_2024_194_MOESM10_ESM.zip › Figure 6/Fig 6D/RawData_MiddlePanel/C2-220615_2_SUM - 220614_4816 - 1.Project Sum Z.crop.txt]

	Plot Values	Distance
1	6150.615	0.000
2	6192.525	0.103
3	6221.046	0.206
4	6174.565	0.310
5	6149.420	0.413
6	6156.834	0.516
7	6105.083	0.619
8	6086.467	0.722
9	6077.647	0.825
10	6093.907	0.929
11	6129.986	1.032
12	6087.366	1.135
13	6063.404	1.238
14	6088.254	1.341
15	6051.069	1.444
16	6026.459	1.548
17	6042.119	1.651
18	6090.386	1.754
19	6060.745	1.857
20	6044.829	1.960
21	6036.542	2.063
22	6031.113	2.167
23	6061.215	2.270
24	6071.445	2.373
25	6049.843	2.476
26	6018.183	2.579
27	6037.426	2.683
28	6060.480	2.786
29	6079.103	2.889
30	6037.823	2.992
31	5998.006	3.095
32	6022.863	3.198
33	6059.589	3.302
34	6020.550	3.405
35	5981.440	3.508
36	6006.298	3.611
37	5999.905	3.714
38	6009.731	3.817
39	5985.160	3.921
40	6041.062	4.024
41	6029.116	4.127
42	6020.551	4.230
43	6034.058	4.333
44	6019.643	4.437
45	6005.082	4.540
46	6024.673	4.643
47	5976.533	4.746
48	6003.712	4.849
49	5992.766	4.952
50	6027.797	5.056
51	6030.097	5.159
52	6021.352	5.262
53	6020.831	5.365
54	5995.289	5.468
55	6007.695	5.571
56	6020.546	5.675
57	5996.701	5.778
58	5991.088	5.881
59	5951.652	5.984
60	5984.732	6.087
61	5959.641	6.190
62	5978.980	6.294
63	5986.941	6.397
64	6017.702	6.500
65	5947.902	6.603
66	5986.518	6.706
67	6029.958	6.810
68	5992.313	6.913
69	6028.968	7.016
70	5969.062	7.119
71	5964.156	7.222
72	5969.959	7.325
73	5970.258	7.429
74	6031.437	7.532
75	5977.105	7.635
76	6007.073	7.738
77	6027.734	7.841
78	6057.994	7.944
79	5986.390	8.048
80	5966.689	8.151
81	6012.505	8.254
82	6038.416	8.357
83	6027.291	8.460
84	5996.283	8.563
85	6002.728	8.667
86	6015.289	8.770
87	6048.369	8.873
88	5970.473	8.976
89	5975.512	9.079
90	6005.683	9.183
91	5989.417	9.286
92	6030.689	9.389
93	6054.818	9.492
94	6074.157	9.595
95	6036.196	9.698
96	6040.754	9.802
97	6075.541	9.905
98	6094.315	10.008
99	6068.836	10.111
100	6066.841	10.214
101	6073.568	10.317
102	6079.893	10.421
103	6077.559	10.524
104	6081.505	10.627
105	6044.804	10.730
106	6099.688	10.833
107	6132.939	10.937
108	6148.491	11.040
109	6149.650	11.143
110	6131.233	11.246
111	6134.020	11.349
112	6080.254	11.452
113	6094.846	11.556
114	6103.371	11.659
115	6107.193	11.762
116	6115.366	11.865
