# Supplementary material for: Spatial control of the APC/C ensures the rapid degradation of cyclin B1
Source: EMBO J. 2024 Aug 14;43(19):4324–55. doi: 10.1038/s44318-024-00194-2 (PMC11445581; doi:10.1038/s44318-024-00194-2)
Supplement: Supplementary file 10 — Source data Fig. 6 [file 44318_2024_194_MOESM10_ESM.zip › Figure 6/Fig 6D/RawData_MiddlePanel/C2-220614_SUM - 220614_4816.Project Sum Z.crop.txt]

	Plot Values	Distance
1	5897.851	0.000
2	5913.009	0.103
3	5940.772	0.206
4	5934.074	0.310
5	5940.735	0.413
6	5913.039	0.516
7	5906.981	0.619
8	5912.687	0.722
9	5903.426	0.825
10	5902.137	0.929
11	5890.520	1.032
12	5901.607	1.135
13	5929.421	1.238
14	5896.121	1.341
15	5890.653	1.444
16	5887.734	1.548
17	5880.869	1.651
18	5933.469	1.754
19	5920.435	1.857
20	5900.656	1.960
21	5912.738	2.063
22	5931.675	2.167
23	5892.542	2.270
24	5873.354	2.373
25	5858.002	2.476
26	5810.474	2.579
27	5844.605	2.683
28	5861.414	2.786
29	5838.240	2.889
30	5830.023	2.992
31	5819.621	3.095
32	5836.744	3.198
33	5810.690	3.302
34	5796.314	3.405
35	5838.504	3.508
36	5856.840	3.611
37	5832.066	3.714
38	5852.375	3.817
39	5854.917	3.921
40	5851.691	4.024
41	5849.125	4.127
42	5849.451	4.230
43	5838.294	4.333
44	5867.914	4.437
45	5814.328	4.540
46	5815.075	4.643
47	5841.056	4.746
48	5832.173	4.849
49	5833.261	4.952
50	5853.978	5.056
51	5816.808	5.159
52	5842.547	5.262
53	5827.510	5.365
54	5834.246	5.468
55	5866.891	5.571
56	5851.679	5.675
57	5836.608	5.778
58	5850.408	5.881
59	5854.694	5.984
60	5881.869	6.087
61	5843.421	6.190
62	5872.955	6.294
63	5832.475	6.397
64	5883.888	6.500
65	5858.904	6.603
66	5855.551	6.706
67	5863.909	6.810
68	5858.836	6.913
69	5836.453	7.016
70	5831.785	7.119
71	5818.129	7.222
72	5791.856	7.325
73	5849.103	7.429
74	5859.361	7.532
75	5856.760	7.635
76	5834.414	7.738
77	5825.711	7.841
78	5865.385	7.944
79	5837.574	8.048
80	5831.744	8.151
81	5813.122	8.254
82	5809.492	8.357
83	5853.130	8.460
84	5842.885	8.563
85	5842.045	8.667
86	5849.514	8.770
87	5844.804	8.873
88	5831.938	8.976
89	5843.125	9.079
90	5832.913	9.183
91	5838.485	9.286
92	5851.638	9.389
93	5818.615	9.492
94	5858.276	9.595
95	5818.807	9.698
96	5828.766	9.802
97	5819.851	9.905
98	5810.753	10.008
99	5814.148	10.111
100	5847.956	10.214
101	5834.391	10.317
102	5840.439	10.421
103	5870.992	10.524
104	5895.008	10.627
105	5851.108	10.730
106	5879.251	10.833
107	5843.280	10.937
108	5872.009	11.040
109	5871.946	11.143
110	5888.226	11.246
111	5858.822	11.349
112	5882.628	11.452
113	5887.159	11.556
114	5849.097	11.659
115	5860.604	11.762
116	5878.659	11.865
117	5894.983	11.968
118	5910.265	12.071
119	5922.821	12.175
120	5864.378	12.278
121	5829.891	12.381
