# Supplementary material for: Spatial control of the APC/C ensures the rapid degradation of cyclin B1
Source: EMBO J. 2024 Aug 14;43(19):4324–55. doi: 10.1038/s44318-024-00194-2 (PMC11445581; doi:10.1038/s44318-024-00194-2)
Supplement: Supplementary file 10 — Source data Fig. 6 [file 44318_2024_194_MOESM10_ESM.zip › Figure 6/Fig 6D/RawData_MiddlePanel/C2-220613_SUM - 220613_4816 - Position 4.Project Sum Z.crop.txt]

	Plot Values	Distance
1	5399.097	0.000
2	5424.084	0.103
3	5401.159	0.206
4	5392.485	0.310
5	5404.938	0.413
6	5399.141	0.516
7	5408.735	0.619
8	5406.517	0.722
9	5408.271	0.825
10	5407.736	0.929
11	5395.461	1.032
12	5384.192	1.135
13	5398.303	1.238
14	5392.870	1.341
15	5397.409	1.444
16	5423.098	1.548
17	5418.625	1.651
18	5394.911	1.754
19	5411.322	1.857
20	5389.038	1.960
21	5404.774	2.063
22	5419.433	2.167
23	5413.580	2.270
24	5419.793	2.373
25	5399.815	2.476
26	5412.354	2.579
27	5417.013	2.683
28	5395.101	2.786
29	5397.271	2.889
30	5388.835	2.992
31	5405.978	3.095
32	5368.167	3.198
33	5384.469	3.302
34	5405.810	3.405
35	5385.775	3.508
36	5367.381	3.611
37	5414.170	3.714
38	5408.471	3.817
39	5420.888	3.921
40	5421.963	4.024
41	5414.524	4.127
42	5412.263	4.230
43	5418.732	4.333
44	5408.028	4.437
45	5426.332	4.540
46	5422.810	4.643
47	5402.374	4.746
48	5418.808	4.849
49	5420.687	4.952
50	5401.472	5.056
51	5409.217	5.159
52	5417.714	5.262
53	5395.025	5.365
54	5403.851	5.468
55	5416.876	5.571
56	5405.831	5.675
57	5406.212	5.778
58	5407.094	5.881
59	5410.771	5.984
60	5398.880	6.087
61	5410.552	6.190
62	5395.507	6.294
63	5416.206	6.397
64	5421.777	6.500
65	5420.370	6.603
66	5403.917	6.706
67	5407.832	6.810
68	5405.951	6.913
69	5430.271	7.016
70	5402.977	7.119
71	5422.450	7.222
72	5445.908	7.325
73	5396.408	7.429
74	5401.913	7.532
75	5384.828	7.635
76	5386.798	7.738
77	5412.103	7.841
78	5409.644	7.944
79	5406.153	8.048
80	5392.670	8.151
81	5388.626	8.254
82	5393.543	8.357
83	5416.224	8.460
84	5429.636	8.563
85	5434.584	8.667
86	5415.349	8.770
87	5413.771	8.873
88	5408.700	8.976
89	5410.292	9.079
90	5380.783	9.183
91	5374.128	9.286
92	5401.074	9.389
93	5384.339	9.492
94	5393.850	9.595
95	5424.726	9.698
96	5402.903	9.802
97	5404.373	9.905
98	5397.076	10.008
99	5435.800	10.111
100	5418.494	10.214
101	5416.898	10.317
102	5423.971	10.421
103	5445.707	10.524
104	5413.317	10.627
105	5419.877	10.730
106	5407.726	10.833
107	5436.472	10.937
108	5433.422	11.040
109	5425.806	11.143
110	5465.165	11.246
111	5454.455	11.349
112	5423.662	11.452
113	5418.513	11.556
114	5423.806	11.659
115	5410.170	11.762
116	5417.568	11.865
117	5423.761	11.968
118	5419.318	12.071
119	5453.169	12.175
