# Supplementary material for: Spatial control of the APC/C ensures the rapid degradation of cyclin B1
Source: EMBO J. 2024 Aug 14;43(19):4324–55. doi: 10.1038/s44318-024-00194-2 (PMC11445581; doi:10.1038/s44318-024-00194-2)
Supplement: Supplementary file 10 — Source data Fig. 6 [file 44318_2024_194_MOESM10_ESM.zip › Figure 6/Fig 6D/RawData_MiddlePanel/C1-220615_SUM - 220614_4816 - 17.Project Sum Z.crop.txt]

	Plot Values	Distance
1	5922.033	0.000
2	5897.951	0.103
3	5927.903	0.206
4	5886.094	0.310
5	5877.705	0.413
6	5868.919	0.516
7	5855.562	0.619
8	5844.059	0.722
9	5877.911	0.825
10	5837.100	0.929
11	5792.542	1.032
12	5832.599	1.135
13	5832.312	1.238
14	5793.967	1.341
15	5815.262	1.444
16	5779.431	1.548
17	5789.817	1.651
18	5763.090	1.754
19	5747.663	1.857
20	5765.410	1.960
21	5760.261	2.063
22	5767.623	2.167
23	5758.630	2.270
24	5792.456	2.373
25	5788.263	2.476
26	5755.039	2.579
27	5776.711	2.683
28	5796.101	2.786
29	5794.532	2.889
30	5774.613	2.992
31	5769.920	3.095
32	5802.397	3.198
33	5748.360	3.302
34	5790.481	3.405
35	5795.575	3.508
36	5773.441	3.611
37	5752.670	3.714
38	5773.860	3.817
39	5788.410	3.921
40	5820.951	4.024
41	5799.740	4.127
42	5806.211	4.230
43	5823.982	4.333
44	5857.438	4.437
45	5822.123	4.540
46	5821.491	4.643
47	5812.318	4.746
48	5845.185	4.849
49	5859.726	4.952
50	5879.830	5.056
51	5938.834	5.159
52	5898.350	5.262
53	5883.092	5.365
54	5923.080	5.468
55	5908.684	5.571
56	5881.016	5.675
57	5875.408	5.778
58	5897.206	5.881
59	5853.691	5.984
60	5843.668	6.087
61	5874.862	6.190
62	5843.528	6.294
63	5892.579	6.397
64	5829.726	6.500
65	5808.565	6.603
66	5790.745	6.706
67	5771.529	6.810
68	5811.976	6.913
69	5769.805	7.016
70	5780.440	7.119
71	5819.776	7.222
72	5829.152	7.325
73	5838.571	7.429
74	5822.190	7.532
75	5797.250	7.635
76	5834.380	7.738
77	5814.166	7.841
78	5798.723	7.944
79	5797.376	8.048
80	5790.682	8.151
81	5795.290	8.254
82	5770.557	8.357
83	5761.943	8.460
84	5765.845	8.563
85	5765.112	8.667
86	5784.817	8.770
87	5735.600	8.873
88	5742.169	8.976
89	5727.132	9.079
90	5737.500	9.183
91	5731.862	9.286
92	5698.954	9.389
93	5713.110	9.492
94	5744.019	9.595
95	5752.351	9.698
96	5751.633	9.802
97	5768.838	9.905
98	5714.735	10.008
99	5740.837	10.111
100	5783.669	10.214
101	5737.540	10.317
102	5726.453	10.421
103	5727.283	10.524
104	5737.486	10.627
105	5750.219	10.730
106	5805.986	10.833
107	5811.135	10.937
108	5846.507	11.040
109	5839.128	11.143
110	5840.846	11.246
111	5841.110	11.349
112	5863.017	11.452
113	5879.484	11.556
114	5871.175	11.659
115	5887.108	11.762
116	5897.572	11.865
117	5879.388	11.968
118	5885.968	12.071
119	5935.348	12.175
120	5904.900	12.278
121	5903.792	12.381
122	5926.851	12.484
123	5909.742	12.587
124	5933.890	12.690
125	5951.493	12.794
126	5882.216	12.897
127	5879.464	13.000
128	5858.882	13.103
