# Supplementary material for: Spatial control of the APC/C ensures the rapid degradation of cyclin B1
Source: EMBO J. 2024 Aug 14;43(19):4324–55. doi: 10.1038/s44318-024-00194-2 (PMC11445581; doi:10.1038/s44318-024-00194-2)
Supplement: Supplementary file 10 — Source data Fig. 6 [file 44318_2024_194_MOESM10_ESM.zip › Figure 6/Fig 6D/RawData_MiddlePanel/C1-220614_SUM - 220614_4816 - 19.Project Sum Z.crop.txt]

	Plot Values	Distance
1	6241.530	0.000
2	6263.335	0.103
3	6261.556	0.206
4	6225.756	0.310
5	6304.600	0.413
6	6287.444	0.516
7	6300.442	0.619
8	6282.011	0.722
9	6297.722	0.825
10	6264.191	0.929
11	6220.371	1.032
12	6274.036	1.135
13	6265.359	1.238
14	6212.879	1.341
15	6185.951	1.444
16	6202.157	1.548
17	6150.039	1.651
18	6148.121	1.754
19	6093.595	1.857
20	6116.805	1.960
21	6056.556	2.063
22	6139.337	2.167
23	6130.436	2.270
24	6140.652	2.373
25	6103.423	2.476
26	6078.161	2.579
27	6108.610	2.683
28	6072.681	2.786
29	6089.002	2.889
30	6105.335	2.992
31	6098.584	3.095
32	6068.034	3.198
33	6066.747	3.302
34	6084.770	3.405
35	6118.694	3.508
36	6106.938	3.611
37	6100.223	3.714
38	6075.273	3.817
39	6092.000	3.921
40	6120.277	4.024
41	6146.072	4.127
42	6119.674	4.230
43	6105.839	4.333
44	6086.787	4.437
45	6101.514	4.540
46	6132.063	4.643
47	6082.129	4.746
48	6104.193	4.849
49	6170.990	4.952
50	6112.006	5.056
51	6081.573	5.159
52	6146.271	5.262
53	6108.363	5.365
54	6125.078	5.468
55	6109.338	5.571
56	6137.570	5.675
57	6095.272	5.778
58	6120.810	5.881
59	6144.370	5.984
60	6173.361	6.087
61	6167.687	6.190
62	6181.024	6.294
63	6162.849	6.397
64	6158.354	6.500
65	6205.672	6.603
66	6150.503	6.706
67	6165.798	6.810
68	6196.675	6.913
69	6145.506	7.016
70	6181.531	7.119
71	6196.958	7.222
72	6124.514	7.325
73	6165.338	7.429
74	6135.850	7.532
75	6205.016	7.635
76	6218.046	7.738
77	6194.293	7.841
78	6164.396	7.944
79	6214.314	8.048
80	6185.622	8.151
81	6146.052	8.254
82	6161.953	8.357
83	6185.290	8.460
84	6133.281	8.563
85	6156.955	8.667
86	6155.947	8.770
87	6180.552	8.873
88	6130.143	8.976
89	6157.402	9.079
90	6129.279	9.183
91	6101.687	9.286
92	6117.582	9.389
93	6065.646	9.492
94	6083.399	9.595
95	6056.886	9.698
96	6053.772	9.802
97	6097.537	9.905
98	6097.287	10.008
99	6106.350	10.111
100	6025.501	10.214
101	6088.120	10.317
102	6044.617	10.421
103	6061.189	10.524
104	6079.573	10.627
105	6019.925	10.730
106	6074.246	10.833
107	6073.463	10.937
108	6082.865	11.040
109	6052.628	11.143
110	6084.198	11.246
111	6113.609	11.349
112	6140.392	11.452
113	6119.313	11.556
114	6110.838	11.659
115	6146.139	11.762
116	6112.462	11.865
117	6142.325	11.968
118	6156.197	12.071
119	6190.604	12.175
120	6176.513	12.278
121	6212.622	12.381
122	6217.522	12.484
123	6213.025	12.587
124	6242.550	12.690
125	6254.780	12.794
126	6324.859	12.897
127	6311.174	13.000
128	6313.528	13.103
129	6325.301	13.206
