# Supplementary material for: Spatial control of the APC/C ensures the rapid degradation of cyclin B1
Source: EMBO J. 2024 Aug 14;43(19):4324–55. doi: 10.1038/s44318-024-00194-2 (PMC11445581; doi:10.1038/s44318-024-00194-2)
Supplement: Supplementary file 10 — Source data Fig. 6 [file 44318_2024_194_MOESM10_ESM.zip › Figure 6/Fig 6D/RawData_MiddlePanel/C3-220717_SUM - 220617_4816 - 10.Project Sum Z.crop.txt]

	Plot Values	Distance
1	5145.624	0.000
2	5152.095	0.103
3	5142.092	0.206
4	5135.233	0.310
5	5135.823	0.413
6	5148.719	0.516
7	5141.261	0.619
8	5146.348	0.722
9	5161.891	0.825
10	5152.820	0.929
11	5138.104	1.032
12	5140.171	1.135
13	5143.911	1.238
14	5146.897	1.341
15	5129.076	1.444
16	5127.162	1.548
17	5139.914	1.651
18	5143.437	1.754
19	5142.200	1.857
20	5146.425	1.960
21	5130.755	2.063
22	5132.239	2.167
23	5136.789	2.270
24	5140.522	2.373
25	5137.269	2.476
26	5139.088	2.579
27	5143.862	2.683
28	5135.862	2.786
29	5139.715	2.889
30	5121.669	2.992
31	5129.074	3.095
32	5128.896	3.198
33	5130.857	3.302
34	5137.557	3.405
35	5154.362	3.508
36	5144.000	3.611
37	5138.791	3.714
38	5163.565	3.817
39	5148.562	3.921
40	5142.794	4.024
41	5132.211	4.127
42	5146.378	4.230
43	5150.170	4.333
44	5145.210	4.437
45	5144.509	4.540
46	5146.518	4.643
47	5135.980	4.746
48	5144.246	4.849
49	5139.281	4.952
50	5135.426	5.056
51	5144.178	5.159
52	5150.858	5.262
53	5159.174	5.365
54	5154.274	5.468
55	5154.867	5.571
56	5144.168	5.675
57	5164.275	5.778
58	5130.882	5.881
59	5145.675	5.984
60	5136.250	6.087
61	5147.826	6.190
62	5134.611	6.294
63	5138.474	6.397
64	5133.908	6.500
65	5154.041	6.603
66	5136.407	6.706
67	5137.739	6.810
68	5155.924	6.913
69	5144.915	7.016
70	5144.132	7.119
71	5151.319	7.222
72	5141.550	7.325
73	5141.129	7.429
74	5142.314	7.532
75	5142.406	7.635
76	5134.728	7.738
77	5125.753	7.841
78	5133.729	7.944
79	5138.553	8.048
80	5121.080	8.151
81	5135.672	8.254
82	5147.453	8.357
83	5135.544	8.460
84	5115.766	8.563
85	5135.104	8.667
86	5122.742	8.770
87	5125.803	8.873
88	5116.616	8.976
89	5123.022	9.079
90	5128.586	9.183
91	5131.948	9.286
92	5126.147	9.389
93	5109.649	9.492
94	5129.374	9.595
95	5127.032	9.698
96	5129.730	9.802
97	5142.938	9.905
98	5146.959	10.008
99	5142.985	10.111
100	5126.716	10.214
101	5141.520	10.317
102	5113.186	10.421
103	5131.214	10.524
104	5132.849	10.627
105	5134.782	10.730
106	5138.566	10.833
107	5129.599	10.937
108	5119.674	11.040
109	5136.765	11.143
110	5141.131	11.246
