# Supplementary material for: Spatial control of the APC/C ensures the rapid degradation of cyclin B1
Source: EMBO J. 2024 Aug 14;43(19):4324–55. doi: 10.1038/s44318-024-00194-2 (PMC11445581; doi:10.1038/s44318-024-00194-2)
Supplement: Supplementary file 10 — Source data Fig. 6 [file 44318_2024_194_MOESM10_ESM.zip › Figure 6/Fig 6D/RawData_MiddlePanel/C3-220615_SUM - 220614_4816 - 4.Project Sum Z.crop.txt]

	Plot Values	Distance
1	5130.735	0.000
2	5125.277	0.103
3	5137.938	0.206
4	5128.521	0.310
5	5119.438	0.413
6	5140.727	0.516
7	5129.471	0.619
8	5119.261	0.722
9	5135.489	0.825
10	5144.583	0.929
11	5134.360	1.032
12	5139.167	1.135
13	5144.433	1.238
14	5136.722	1.341
15	5125.433	1.444
16	5147.167	1.548
17	5147.985	1.651
18	5135.801	1.754
19	5141.901	1.857
20	5127.870	1.960
21	5124.144	2.063
22	5124.243	2.167
23	5135.464	2.270
24	5150.926	2.373
25	5153.756	2.476
26	5149.372	2.579
27	5145.922	2.683
28	5134.945	2.786
29	5137.450	2.889
30	5141.491	2.992
31	5133.786	3.095
32	5143.945	3.198
33	5158.798	3.302
34	5157.325	3.405
35	5158.438	3.508
36	5158.370	3.611
37	5154.171	3.714
38	5164.522	3.817
39	5159.757	3.921
40	5146.671	4.024
41	5148.829	4.127
42	5141.377	4.230
43	5150.316	4.333
44	5145.340	4.437
45	5145.968	4.540
46	5136.582	4.643
47	5149.997	4.746
48	5136.786	4.849
49	5126.127	4.952
50	5138.422	5.056
51	5139.861	5.159
52	5132.681	5.262
53	5140.237	5.365
54	5139.515	5.468
55	5138.030	5.571
56	5154.406	5.675
57	5130.089	5.778
58	5128.881	5.881
59	5144.727	5.984
60	5137.690	6.087
61	5133.745	6.190
62	5141.349	6.294
63	5131.838	6.397
64	5131.963	6.500
65	5121.915	6.603
66	5136.175	6.706
67	5121.182	6.810
68	5133.342	6.913
69	5126.801	7.016
70	5112.128	7.119
71	5123.439	7.222
72	5124.043	7.325
73	5111.661	7.429
74	5117.877	7.532
75	5139.609	7.635
76	5130.834	7.738
77	5115.152	7.841
78	5143.097	7.944
79	5134.054	8.048
80	5131.724	8.151
81	5131.085	8.254
82	5097.487	8.357
83	5128.906	8.460
84	5123.326	8.563
85	5112.266	8.667
86	5086.954	8.770
87	5109.425	8.873
88	5101.881	8.976
89	5135.573	9.079
90	5115.783	9.183
91	5119.323	9.286
92	5127.138	9.389
93	5141.485	9.492
94	5138.336	9.595
95	5123.479	9.698
96	5115.252	9.802
97	5116.528	9.905
98	5124.884	10.008
99	5125.999	10.111
100	5124.687	10.214
101	5105.117	10.317
102	5123.108	10.421
103	5132.755	10.524
104	5130.564	10.627
105	5120.928	10.730
106	5117.821	10.833
107	5147.902	10.937
108	5137.354	11.040
109	5122.466	11.143
110	5132.865	11.246
111	5130.901	11.349
112	5128.670	11.452
113	5143.466	11.556
114	5127.718	11.659
115	5122.845	11.762
116	5137.739	11.865
117	5135.212	11.968
118	5137.631	12.071
119	5129.513	12.175
120	5134.062	12.278
121	5147.838	12.381
