# Supplementary material for: Spatial control of the APC/C ensures the rapid degradation of cyclin B1
Source: EMBO J. 2024 Aug 14;43(19):4324–55. doi: 10.1038/s44318-024-00194-2 (PMC11445581; doi:10.1038/s44318-024-00194-2)
Supplement: Supplementary file 10 — Source data Fig. 6 [file 44318_2024_194_MOESM10_ESM.zip › Figure 6/Fig 6D/RawData_MiddlePanel/C1-220717_SUM - 220617_4816 - 5.Project Sum Z.crop.txt]

	Plot Values	Distance
1	6014.089	0.000
2	6019.996	0.103
3	5991.584	0.206
4	5988.951	0.310
5	5979.859	0.413
6	5905.344	0.516
7	5965.936	0.619
8	5961.293	0.722
9	5921.279	0.825
10	5916.812	0.929
11	5861.182	1.032
12	5856.666	1.135
13	5866.126	1.238
14	5847.184	1.341
15	5837.264	1.444
16	5838.125	1.548
17	5849.131	1.651
18	5792.610	1.754
19	5776.805	1.857
20	5812.154	1.960
21	5733.039	2.063
22	5806.262	2.167
23	5817.593	2.270
24	5740.232	2.373
25	5775.883	2.476
26	5778.300	2.579
27	5790.024	2.683
28	5757.355	2.786
29	5797.690	2.889
30	5751.369	2.992
31	5747.504	3.095
32	5758.576	3.198
33	5775.888	3.302
34	5765.254	3.405
35	5789.365	3.508
36	5768.401	3.611
37	5769.124	3.714
38	5767.603	3.817
39	5704.833	3.921
40	5715.121	4.024
41	5762.266	4.127
42	5732.790	4.230
43	5734.034	4.333
44	5732.092	4.437
45	5734.957	4.540
46	5729.546	4.643
47	5725.952	4.746
48	5736.496	4.849
49	5792.659	4.952
50	5779.127	5.056
51	5757.863	5.159
52	5768.938	5.262
53	5816.706	5.365
54	5820.861	5.468
55	5790.062	5.571
56	5801.672	5.675
57	5826.369	5.778
58	5870.851	5.881
59	5837.262	5.984
60	5822.764	6.087
61	5855.788	6.190
62	5801.716	6.294
63	5838.930	6.397
64	5841.357	6.500
65	5834.757	6.603
66	5800.464	6.706
67	5806.482	6.810
68	5814.980	6.913
69	5810.227	7.016
70	5864.741	7.119
71	5777.941	7.222
72	5787.612	7.325
73	5797.484	7.429
74	5815.462	7.532
75	5780.651	7.635
76	5813.489	7.738
77	5787.490	7.841
78	5831.909	7.944
79	5801.279	8.048
80	5792.450	8.151
81	5750.289	8.254
82	5767.794	8.357
83	5747.925	8.460
84	5771.482	8.563
85	5747.076	8.667
86	5736.273	8.770
87	5761.089	8.873
88	5736.726	8.976
89	5690.590	9.079
90	5714.666	9.183
91	5711.893	9.286
92	5750.083	9.389
93	5732.142	9.492
94	5734.338	9.595
95	5714.903	9.698
96	5748.009	9.802
97	5749.681	9.905
98	5736.497	10.008
99	5743.410	10.111
100	5724.132	10.214
101	5744.761	10.317
102	5787.185	10.421
103	5764.729	10.524
104	5793.209	10.627
105	5789.017	10.730
106	5811.036	10.833
107	5796.717	10.937
108	5858.497	11.040
109	5818.359	11.143
110	5839.964	11.246
111	5834.704	11.349
112	5819.049	11.452
113	5873.053	11.556
114	5945.679	11.659
115	5911.561	11.762
116	5895.611	11.865
117	5912.087	11.968
118	5963.834	12.071
119	5973.981	12.175
120	5961.911	12.278
121	5944.584	12.381
122	5945.719	12.484
123	5971.674	12.587
124	5942.952	12.690
125	5976.085	12.794
126	5962.598	12.897
127	5947.332	13.000
