# Supplementary material for: Spatial control of the APC/C ensures the rapid degradation of cyclin B1
Source: EMBO J. 2024 Aug 14;43(19):4324–55. doi: 10.1038/s44318-024-00194-2 (PMC11445581; doi:10.1038/s44318-024-00194-2)
Supplement: Supplementary file 10 — Source data Fig. 6 [file 44318_2024_194_MOESM10_ESM.zip › Figure 6/Fig 6D/RawData_MiddlePanel/C3-220614_SUM - 220614_4816 - 25.Project Sum Z.crop.txt]

	Plot Values	Distance
1	5115.455	0.000
2	5126.417	0.103
3	5145.339	0.206
4	5127.734	0.310
5	5120.144	0.413
6	5114.903	0.516
7	5136.696	0.619
8	5126.263	0.722
9	5098.975	0.825
10	5112.599	0.929
11	5130.339	1.032
12	5142.163	1.135
13	5107.957	1.238
14	5129.322	1.341
15	5133.163	1.444
16	5119.878	1.548
17	5125.093	1.651
18	5118.634	1.754
19	5116.985	1.857
20	5115.251	1.960
21	5135.463	2.063
22	5129.029	2.167
23	5114.728	2.270
24	5109.085	2.373
25	5121.867	2.476
26	5134.512	2.579
27	5125.612	2.683
28	5108.826	2.786
29	5113.318	2.889
30	5131.966	2.992
31	5149.252	3.095
32	5148.057	3.198
33	5148.509	3.302
34	5133.090	3.405
35	5185.784	3.508
36	5160.408	3.611
37	5169.347	3.714
38	5191.528	3.817
39	5138.337	3.921
40	5150.154	4.024
41	5150.810	4.127
42	5145.435	4.230
43	5137.775	4.333
44	5135.521	4.437
45	5162.761	4.540
46	5135.340	4.643
47	5135.169	4.746
48	5144.097	4.849
49	5119.750	4.952
50	5112.910	5.056
51	5142.442	5.159
52	5123.245	5.262
53	5140.450	5.365
54	5134.403	5.468
55	5129.262	5.571
56	5129.308	5.675
57	5145.642	5.778
58	5124.138	5.881
59	5124.294	5.984
60	5140.301	6.087
61	5131.642	6.190
62	5122.616	6.294
63	5128.195	6.397
64	5125.524	6.500
65	5138.495	6.603
66	5143.411	6.706
67	5118.460	6.810
68	5103.862	6.913
69	5128.295	7.016
70	5118.397	7.119
71	5116.336	7.222
72	5105.157	7.325
73	5128.394	7.429
74	5127.815	7.532
75	5135.897	7.635
76	5139.101	7.738
77	5135.256	7.841
78	5121.051	7.944
79	5120.998	8.048
80	5122.778	8.151
81	5125.455	8.254
82	5123.058	8.357
83	5117.741	8.460
84	5122.437	8.563
85	5121.845	8.667
86	5141.976	8.770
87	5112.100	8.873
88	5116.944	8.976
89	5120.271	9.079
90	5120.353	9.183
91	5118.275	9.286
92	5143.752	9.389
93	5134.090	9.492
94	5121.568	9.595
95	5128.981	9.698
96	5126.061	9.802
97	5137.942	9.905
98	5117.039	10.008
99	5147.621	10.111
100	5129.248	10.214
101	5113.137	10.317
102	5104.462	10.421
103	5119.617	10.524
104	5127.806	10.627
105	5126.965	10.730
106	5120.537	10.833
107	5137.227	10.937
108	5133.914	11.040
109	5125.791	11.143
110	5105.716	11.246
111	5125.474	11.349
112	5134.786	11.452
113	5133.704	11.556
114	5130.368	11.659
115	5137.397	11.762
116	5119.377	11.865
