# Supplementary material for: Spatial control of the APC/C ensures the rapid degradation of cyclin B1
Source: EMBO J. 2024 Aug 14;43(19):4324–55. doi: 10.1038/s44318-024-00194-2 (PMC11445581; doi:10.1038/s44318-024-00194-2)
Supplement: Supplementary file 10 — Source data Fig. 6 [file 44318_2024_194_MOESM10_ESM.zip › Figure 6/Fig 6D/RawData_MiddlePanel/C2-220613_SUM - 220613_4816 - 3.Project Sum Z.crop.txt]

	Plot Values	Distance
1	5632.770	0.000
2	5641.229	0.103
3	5630.858	0.206
4	5622.924	0.310
5	5637.552	0.413
6	5621.518	0.516
7	5645.174	0.619
8	5671.175	0.722
9	5632.803	0.825
10	5654.749	0.929
11	5641.825	1.032
12	5671.344	1.135
13	5652.344	1.238
14	5632.342	1.341
15	5650.960	1.444
16	5621.429	1.548
17	5653.938	1.651
18	5662.559	1.754
19	5668.667	1.857
20	5648.743	1.960
21	5614.616	2.063
22	5639.422	2.167
23	5648.726	2.270
24	5628.588	2.373
25	5623.360	2.476
26	5650.719	2.579
27	5639.068	2.683
28	5626.218	2.786
29	5602.934	2.889
30	5605.044	2.992
31	5603.159	3.095
32	5589.806	3.198
33	5599.593	3.302
34	5592.496	3.405
35	5588.955	3.508
36	5604.417	3.611
37	5596.928	3.714
38	5595.224	3.817
39	5605.508	3.921
40	5616.753	4.024
41	5605.338	4.127
42	5596.056	4.230
43	5587.428	4.333
44	5588.847	4.437
45	5577.876	4.540
46	5578.534	4.643
47	5603.042	4.746
48	5591.047	4.849
49	5606.067	4.952
50	5614.243	5.056
51	5603.215	5.159
52	5585.852	5.262
53	5627.185	5.365
54	5614.941	5.468
55	5596.020	5.571
56	5542.775	5.675
57	5545.027	5.778
58	5565.509	5.881
59	5561.894	5.984
60	5577.694	6.087
61	5543.869	6.190
62	5512.870	6.294
63	5563.703	6.397
64	5541.120	6.500
65	5543.013	6.603
66	5606.710	6.706
67	5603.735	6.810
68	5571.637	6.913
69	5534.146	7.016
70	5587.535	7.119
71	5591.968	7.222
72	5578.196	7.325
73	5589.187	7.429
74	5581.996	7.532
75	5619.257	7.635
76	5592.519	7.738
77	5582.963	7.841
78	5593.760	7.944
79	5582.977	8.048
80	5558.383	8.151
81	5555.847	8.254
82	5546.120	8.357
83	5546.725	8.460
84	5561.165	8.563
85	5553.224	8.667
86	5572.548	8.770
87	5578.134	8.873
88	5576.938	8.976
89	5571.583	9.079
90	5579.652	9.183
91	5556.019	9.286
92	5613.009	9.389
93	5584.180	9.492
94	5553.601	9.595
95	5576.220	9.698
96	5595.071	9.802
97	5579.993	9.905
98	5576.192	10.008
99	5563.750	10.111
100	5547.641	10.214
101	5577.674	10.317
102	5594.314	10.421
103	5580.924	10.524
104	5594.965	10.627
105	5559.326	10.730
106	5600.752	10.833
107	5568.390	10.937
108	5569.741	11.040
109	5569.511	11.143
110	5533.203	11.246
111	5517.498	11.349
112	5547.752	11.452
113	5556.689	11.556
114	5529.276	11.659
115	5569.339	11.762
116	5612.534	11.865
117	5600.032	11.968
118	5578.105	12.071
119	5546.676	12.175
120	5579.624	12.278
121	5605.650	12.381
122	5580.878	12.484
123	5581.095	12.587
124	5578.181	12.690
125	5586.283	12.794
126	5588.142	12.897
127	5590.040	13.000
128	5583.586	13.103
129	5609.363	13.206
130	5589.958	13.310
131	5576.082	13.413
