# Supplementary material for: Spatial control of the APC/C ensures the rapid degradation of cyclin B1
Source: EMBO J. 2024 Aug 14;43(19):4324–55. doi: 10.1038/s44318-024-00194-2 (PMC11445581; doi:10.1038/s44318-024-00194-2)
Supplement: Supplementary file 10 — Source data Fig. 6 [file 44318_2024_194_MOESM10_ESM.zip › Figure 6/Fig 6D/RawData_MiddlePanel/C1-220615_SUM - 220614_4816 - 26.Project Sum Z.crop.txt]

	Plot Values	Distance
1	5610.558	0.000
2	5596.209	0.103
3	5564.646	0.206
4	5572.737	0.310
5	5550.399	0.413
6	5545.922	0.516
7	5545.723	0.619
8	5540.796	0.722
9	5559.359	0.825
10	5555.789	0.929
11	5525.750	1.032
12	5537.952	1.135
13	5492.554	1.238
14	5494.510	1.341
15	5516.121	1.444
16	5490.175	1.548
17	5516.720	1.651
18	5514.637	1.754
19	5485.737	1.857
20	5479.921	1.960
21	5488.559	2.063
22	5517.894	2.167
23	5509.754	2.270
24	5503.957	2.373
25	5493.024	2.476
26	5455.912	2.579
27	5495.825	2.683
28	5510.711	2.786
29	5488.323	2.889
30	5499.328	2.992
31	5493.753	3.095
32	5530.684	3.198
33	5491.116	3.302
34	5474.500	3.405
35	5493.899	3.508
36	5482.311	3.611
37	5482.113	3.714
38	5485.908	3.817
39	5498.386	3.921
40	5516.489	4.024
41	5516.984	4.127
42	5519.630	4.230
43	5531.747	4.333
44	5546.167	4.437
45	5512.138	4.540
46	5512.347	4.643
47	5526.079	4.746
48	5548.657	4.849
49	5506.762	4.952
50	5539.689	5.056
51	5557.681	5.159
52	5535.357	5.262
53	5573.091	5.365
54	5568.685	5.468
55	5585.458	5.571
56	5575.905	5.675
57	5581.483	5.778
58	5576.591	5.881
59	5561.876	5.984
60	5597.874	6.087
61	5561.923	6.190
62	5549.090	6.294
63	5569.629	6.397
64	5598.129	6.500
65	5547.079	6.603
66	5499.246	6.706
67	5551.088	6.810
68	5580.306	6.913
69	5575.282	7.016
70	5542.921	7.119
71	5536.713	7.222
72	5524.496	7.325
73	5540.709	7.429
74	5534.436	7.532
75	5492.582	7.635
76	5538.265	7.738
77	5494.943	7.841
78	5537.477	7.944
79	5532.298	8.048
80	5539.317	8.151
81	5501.366	8.254
82	5528.827	8.357
83	5489.562	8.460
84	5496.905	8.563
85	5477.754	8.667
86	5505.721	8.770
87	5506.990	8.873
88	5467.767	8.976
89	5517.021	9.079
90	5536.622	9.183
91	5489.183	9.286
92	5496.602	9.389
93	5461.502	9.492
94	5518.028	9.595
95	5492.597	9.698
96	5508.396	9.802
97	5532.720	9.905
98	5563.381	10.008
99	5558.033	10.111
100	5536.627	10.214
101	5515.757	10.317
102	5524.293	10.421
103	5500.173	10.524
104	5537.806	10.627
105	5533.511	10.730
106	5507.180	10.833
107	5553.276	10.937
108	5582.885	11.040
109	5544.847	11.143
110	5548.496	11.246
111	5577.111	11.349
112	5588.503	11.452
113	5583.587	11.556
114	5594.556	11.659
115	5609.688	11.762
116	5601.000	11.865
117	5614.269	11.968
118	5589.457	12.071
119	5612.371	12.175
