# Supplementary material for: Spatial control of the APC/C ensures the rapid degradation of cyclin B1
Source: EMBO J. 2024 Aug 14;43(19):4324–55. doi: 10.1038/s44318-024-00194-2 (PMC11445581; doi:10.1038/s44318-024-00194-2)
Supplement: Supplementary file 10 — Source data Fig. 6 [file 44318_2024_194_MOESM10_ESM.zip › Figure 6/Fig 6D/RawData_MiddlePanel/C3-220616_SUM - 220616_4816 - 7.Project Sum Z.crop.txt]

	Plot Values	Distance
1	5133.624	0.000
2	5123.799	0.103
3	5128.434	0.206
4	5125.713	0.310
5	5115.049	0.413
6	5127.977	0.516
7	5118.773	0.619
8	5136.658	0.722
9	5127.857	0.825
10	5119.383	0.929
11	5127.199	1.032
12	5126.049	1.135
13	5094.035	1.238
14	5117.932	1.341
15	5122.544	1.444
16	5114.185	1.548
17	5137.920	1.651
18	5141.776	1.754
19	5127.419	1.857
20	5130.240	1.960
21	5127.940	2.063
22	5126.727	2.167
23	5094.705	2.270
24	5113.524	2.373
25	5113.565	2.476
26	5125.587	2.579
27	5132.517	2.683
28	5136.518	2.786
29	5142.624	2.889
30	5135.898	2.992
31	5117.909	3.095
32	5132.791	3.198
33	5130.328	3.302
34	5130.854	3.405
35	5147.810	3.508
36	5133.632	3.611
37	5130.419	3.714
38	5130.141	3.817
39	5135.912	3.921
40	5133.308	4.024
41	5134.903	4.127
42	5134.685	4.230
43	5130.442	4.333
44	5146.475	4.437
45	5135.507	4.540
46	5142.769	4.643
47	5122.436	4.746
48	5131.047	4.849
49	5133.717	4.952
50	5108.117	5.056
51	5133.857	5.159
52	5136.882	5.262
53	5132.417	5.365
54	5126.726	5.468
55	5122.591	5.571
56	5112.783	5.675
57	5128.614	5.778
58	5134.832	5.881
59	5129.573	5.984
60	5134.036	6.087
61	5120.686	6.190
62	5126.875	6.294
63	5126.234	6.397
64	5128.020	6.500
65	5134.562	6.603
66	5126.121	6.706
67	5135.676	6.810
68	5134.829	6.913
69	5127.111	7.016
70	5126.649	7.119
71	5130.830	7.222
72	5130.366	7.325
73	5124.296	7.429
74	5121.157	7.532
75	5090.415	7.635
76	5120.400	7.738
77	5133.840	7.841
78	5113.258	7.944
79	5126.749	8.048
80	5129.153	8.151
81	5133.213	8.254
82	5121.243	8.357
83	5127.486	8.460
84	5129.879	8.563
85	5133.919	8.667
86	5134.268	8.770
87	5119.149	8.873
88	5101.903	8.976
89	5126.491	9.079
90	5134.432	9.183
91	5130.525	9.286
92	5138.739	9.389
93	5133.583	9.492
94	5137.918	9.595
95	5136.676	9.698
96	5121.673	9.802
97	5127.013	9.905
98	5115.393	10.008
99	5123.118	10.111
100	5141.420	10.214
101	5144.001	10.317
102	5116.655	10.421
103	5116.376	10.524
104	5133.441	10.627
105	5119.950	10.730
106	5122.931	10.833
107	5115.138	10.937
108	5105.458	11.040
109	5112.896	11.143
110	5127.517	11.246
111	5131.896	11.349
112	5131.598	11.452
113	5119.342	11.556
114	5133.842	11.659
115	5126.153	11.762
116	5119.509	11.865
117	5114.971	11.968
118	5117.650	12.071
119	5122.902	12.175
120	5128.905	12.278
121	5129.451	12.381
122	5098.930	12.484
123	5104.736	12.587
