# Supplementary material for: Spatial control of the APC/C ensures the rapid degradation of cyclin B1
Source: EMBO J. 2024 Aug 14;43(19):4324–55. doi: 10.1038/s44318-024-00194-2 (PMC11445581; doi:10.1038/s44318-024-00194-2)
Supplement: Supplementary file 10 — Source data Fig. 6 [file 44318_2024_194_MOESM10_ESM.zip › Figure 6/Fig 6D/RawData_MiddlePanel/C2-220615_SUM - 220614_4816 - 9.Project Sum Z.crop.txt]

	Plot Values	Distance
1	6281.278	0.000
2	6294.286	0.103
3	6300.090	0.206
4	6309.415	0.310
5	6281.121	0.413
6	6245.930	0.516
7	6274.808	0.619
8	6248.643	0.722
9	6267.589	0.825
10	6201.664	0.929
11	6262.221	1.032
12	6231.291	1.135
13	6263.576	1.238
14	6227.445	1.341
15	6287.347	1.444
16	6217.183	1.548
17	6260.820	1.651
18	6229.857	1.754
19	6197.261	1.857
20	6220.167	1.960
21	6245.565	2.063
22	6248.980	2.167
23	6234.246	2.270
24	6240.276	2.373
25	6205.275	2.476
26	6238.900	2.579
27	6270.619	2.683
28	6281.412	2.786
29	6242.316	2.889
30	6238.418	2.992
31	6270.261	3.095
32	6221.089	3.198
33	6186.926	3.302
34	6208.320	3.405
35	6239.086	3.508
36	6253.481	3.611
37	6256.317	3.714
38	6244.768	3.817
39	6257.976	3.921
40	6271.753	4.024
41	6210.760	4.127
42	6146.787	4.230
43	6198.793	4.333
44	6208.925	4.437
45	6255.364	4.540
46	6215.437	4.643
47	6219.206	4.746
48	6212.281	4.849
49	6236.277	4.952
50	6188.974	5.056
51	6173.777	5.159
52	6178.103	5.262
53	6180.095	5.365
54	6191.051	5.468
55	6204.056	5.571
56	6225.363	5.675
57	6231.572	5.778
58	6189.221	5.881
59	6239.687	5.984
60	6212.903	6.087
61	6178.712	6.190
62	6201.265	6.294
63	6199.391	6.397
64	6185.581	6.500
65	6221.524	6.603
66	6229.491	6.706
67	6205.719	6.810
68	6237.660	6.913
69	6197.243	7.016
70	6205.979	7.119
71	6220.269	7.222
72	6208.001	7.325
73	6265.187	7.429
74	6222.107	7.532
75	6219.444	7.635
76	6226.948	7.738
77	6206.026	7.841
78	6245.048	7.944
79	6167.146	8.048
80	6193.304	8.151
81	6201.721	8.254
82	6207.444	8.357
83	6209.927	8.460
84	6223.325	8.563
85	6219.714	8.667
86	6224.230	8.770
87	6233.509	8.873
88	6259.592	8.976
89	6231.101	9.079
90	6234.875	9.183
91	6192.561	9.286
92	6201.511	9.389
93	6251.069	9.492
94	6249.975	9.595
95	6261.352	9.698
96	6273.540	9.802
97	6312.850	9.905
98	6330.767	10.008
99	6283.470	10.111
100	6310.944	10.214
101	6287.015	10.317
102	6297.352	10.421
103	6339.553	10.524
104	6364.762	10.627
105	6333.883	10.730
106	6340.214	10.833
107	6331.711	10.937
108	6323.092	11.040
