# Supplementary material for: Spatial control of the APC/C ensures the rapid degradation of cyclin B1
Source: EMBO J. 2024 Aug 14;43(19):4324–55. doi: 10.1038/s44318-024-00194-2 (PMC11445581; doi:10.1038/s44318-024-00194-2)
Supplement: Supplementary file 10 — Source data Fig. 6 [file 44318_2024_194_MOESM10_ESM.zip › Figure 6/Fig 6D/RawData_MiddlePanel/C1-220614_SUM - 220614_4816 - 5.Project Sum Z.crop.txt]

	Plot Values	Distance
1	5576.100	0.000
2	5595.195	0.103
3	5584.913	0.206
4	5580.999	0.310
5	5590.112	0.413
6	5609.860	0.516
7	5609.426	0.619
8	5574.361	0.722
9	5586.803	0.825
10	5564.545	0.929
11	5554.231	1.032
12	5513.183	1.135
13	5522.290	1.238
14	5518.744	1.341
15	5545.811	1.444
16	5540.913	1.548
17	5522.355	1.651
18	5511.440	1.754
19	5495.484	1.857
20	5527.012	1.960
21	5523.036	2.063
22	5509.009	2.167
23	5547.159	2.270
24	5537.950	2.373
25	5527.371	2.476
26	5531.176	2.579
27	5530.480	2.683
28	5515.523	2.786
29	5516.419	2.889
30	5483.732	2.992
31	5535.627	3.095
32	5521.393	3.198
33	5561.121	3.302
34	5545.510	3.405
35	5544.094	3.508
36	5519.729	3.611
37	5556.600	3.714
38	5590.962	3.817
39	5589.735	3.921
40	5601.455	4.024
41	5619.461	4.127
42	5597.583	4.230
43	5607.380	4.333
44	5634.661	4.437
45	5582.128	4.540
46	5589.154	4.643
47	5558.812	4.746
48	5554.159	4.849
49	5559.985	4.952
50	5577.869	5.056
51	5529.094	5.159
52	5564.707	5.262
53	5558.726	5.365
54	5581.872	5.468
55	5572.324	5.571
56	5562.795	5.675
57	5545.494	5.778
58	5571.216	5.881
59	5553.587	5.984
60	5532.369	6.087
61	5512.106	6.190
62	5492.303	6.294
63	5548.039	6.397
64	5538.579	6.500
65	5578.356	6.603
66	5531.020	6.706
67	5542.162	6.810
68	5511.377	6.913
69	5565.628	7.016
70	5539.378	7.119
71	5549.042	7.222
72	5532.102	7.325
73	5564.334	7.429
74	5557.390	7.532
75	5547.213	7.635
76	5524.301	7.738
77	5539.134	7.841
78	5517.303	7.944
79	5528.132	8.048
80	5515.248	8.151
81	5544.049	8.254
82	5505.056	8.357
83	5498.906	8.460
84	5501.039	8.563
85	5544.246	8.667
86	5526.687	8.770
87	5517.585	8.873
88	5509.769	8.976
89	5463.587	9.079
90	5506.971	9.183
91	5518.153	9.286
92	5496.461	9.389
93	5529.290	9.492
94	5522.368	9.595
95	5535.053	9.698
96	5507.483	9.802
97	5517.986	9.905
98	5556.409	10.008
99	5539.412	10.111
100	5538.709	10.214
101	5529.416	10.317
102	5535.989	10.421
103	5531.332	10.524
104	5591.734	10.627
105	5572.865	10.730
106	5545.213	10.833
107	5594.165	10.937
108	5585.247	11.040
109	5635.751	11.143
110	5650.573	11.246
111	5619.841	11.349
112	5624.886	11.452
113	5648.006	11.556
114	5655.594	11.659
115	5648.250	11.762
116	5649.897	11.865
