# Supplementary material for: Spatial control of the APC/C ensures the rapid degradation of cyclin B1
Source: EMBO J. 2024 Aug 14;43(19):4324–55. doi: 10.1038/s44318-024-00194-2 (PMC11445581; doi:10.1038/s44318-024-00194-2)
Supplement: Supplementary file 10 — Source data Fig. 6 [file 44318_2024_194_MOESM10_ESM.zip › Figure 6/Fig 6D/RawData_MiddlePanel/C3-220717_SUM - 220617_4816 - 9.Project Sum Z.crop.txt]

	Plot Values	Distance
1	5119.393	0.000
2	5133.350	0.103
3	5126.004	0.206
4	5139.426	0.310
5	5143.538	0.413
6	5144.316	0.516
7	5136.266	0.619
8	5134.399	0.722
9	5136.653	0.825
10	5161.129	0.929
11	5149.358	1.032
12	5133.547	1.135
13	5135.401	1.238
14	5134.080	1.341
15	5118.677	1.444
16	5134.388	1.548
17	5156.588	1.651
18	5130.684	1.754
19	5145.046	1.857
20	5126.589	1.960
21	5142.938	2.063
22	5124.345	2.167
23	5139.580	2.270
24	5154.777	2.373
25	5153.696	2.476
26	5123.168	2.579
27	5131.303	2.683
28	5139.576	2.786
29	5146.383	2.889
30	5137.849	2.992
31	5163.788	3.095
32	5146.838	3.198
33	5151.406	3.302
34	5151.961	3.405
35	5151.380	3.508
36	5115.083	3.611
37	5141.495	3.714
38	5158.093	3.817
39	5161.081	3.921
40	5153.455	4.024
41	5148.624	4.127
42	5166.587	4.230
43	5164.093	4.333
44	5159.370	4.437
45	5146.821	4.540
46	5151.411	4.643
47	5156.517	4.746
48	5161.417	4.849
49	5149.406	4.952
50	5157.809	5.056
51	5167.911	5.159
52	5158.422	5.262
53	5151.106	5.365
54	5154.786	5.468
55	5157.586	5.571
56	5160.201	5.675
57	5152.486	5.778
58	5161.992	5.881
59	5141.346	5.984
60	5155.328	6.087
61	5142.611	6.190
62	5152.184	6.294
63	5150.933	6.397
64	5156.216	6.500
65	5160.969	6.603
66	5147.035	6.706
67	5148.804	6.810
68	5132.116	6.913
69	5150.063	7.016
70	5160.588	7.119
71	5155.604	7.222
72	5139.859	7.325
73	5137.141	7.429
74	5142.158	7.532
75	5137.261	7.635
76	5137.374	7.738
77	5145.947	7.841
78	5154.799	7.944
79	5159.578	8.048
80	5155.664	8.151
81	5148.645	8.254
82	5139.845	8.357
83	5150.975	8.460
84	5142.694	8.563
85	5141.735	8.667
86	5142.163	8.770
87	5140.283	8.873
88	5151.519	8.976
89	5149.493	9.079
90	5137.188	9.183
91	5149.378	9.286
92	5159.532	9.389
93	5139.655	9.492
94	5148.525	9.595
95	5160.140	9.698
96	5149.538	9.802
97	5136.085	9.905
98	5142.803	10.008
99	5148.446	10.111
100	5124.551	10.214
101	5145.318	10.317
102	5152.059	10.421
103	5146.301	10.524
104	5145.054	10.627
105	5146.037	10.730
106	5132.575	10.833
107	5146.945	10.937
108	5141.201	11.040
109	5136.936	11.143
110	5112.362	11.246
111	5134.633	11.349
112	5133.865	11.452
113	5123.615	11.556
114	5137.795	11.659
115	5149.297	11.762
116	5151.392	11.865
117	5115.131	11.968
