# Supplementary material for: Spatial control of the APC/C ensures the rapid degradation of cyclin B1
Source: EMBO J. 2024 Aug 14;43(19):4324–55. doi: 10.1038/s44318-024-00194-2 (PMC11445581; doi:10.1038/s44318-024-00194-2)
Supplement: Supplementary file 10 — Source data Fig. 6 [file 44318_2024_194_MOESM10_ESM.zip › Figure 6/Fig 6D/RawData_MiddlePanel/C1-220615_SUM - 220614_4816 - 8.Project Sum Z.crop.txt]

	Plot Values	Distance
1	6033.728	0.000
2	6054.878	0.103
3	6066.531	0.206
4	5989.386	0.310
5	5967.721	0.413
6	5964.789	0.516
7	5976.090	0.619
8	5937.071	0.722
9	5930.720	0.825
10	5904.996	0.929
11	5929.031	1.032
12	5876.715	1.135
13	5884.317	1.238
14	5896.675	1.341
15	5879.872	1.444
16	5865.383	1.548
17	5835.418	1.651
18	5852.537	1.754
19	5843.803	1.857
20	5858.416	1.960
21	5804.480	2.063
22	5825.267	2.167
23	5834.373	2.270
24	5795.915	2.373
25	5826.743	2.476
26	5820.952	2.579
27	5817.038	2.683
28	5823.505	2.786
29	5806.033	2.889
30	5852.690	2.992
31	5863.584	3.095
32	5844.240	3.198
33	5801.480	3.302
34	5815.971	3.405
35	5835.999	3.508
36	5802.568	3.611
37	5831.010	3.714
38	5834.436	3.817
39	5879.992	3.921
40	5861.376	4.024
41	5840.808	4.127
42	5864.157	4.230
43	5860.590	4.333
44	5830.406	4.437
45	5874.946	4.540
46	5847.796	4.643
47	5920.057	4.746
48	5900.130	4.849
49	5869.865	4.952
50	5900.075	5.056
51	5888.279	5.159
52	5923.542	5.262
53	5924.836	5.365
54	5944.537	5.468
55	5878.149	5.571
56	5904.577	5.675
57	5901.188	5.778
58	5905.125	5.881
59	5893.144	5.984
60	5880.880	6.087
61	5890.785	6.190
62	5915.835	6.294
63	5931.143	6.397
64	5917.172	6.500
65	5940.910	6.603
66	5895.431	6.706
67	5911.832	6.810
68	5900.840	6.913
69	5890.375	7.016
70	5936.877	7.119
71	5893.592	7.222
72	5912.819	7.325
73	5952.448	7.429
74	5923.479	7.532
75	5881.028	7.635
76	5839.122	7.738
77	5845.924	7.841
78	5834.581	7.944
79	5852.440	8.048
80	5829.394	8.151
81	5857.764	8.254
82	5832.140	8.357
83	5862.559	8.460
84	5880.860	8.563
85	5827.121	8.667
86	5824.096	8.770
87	5826.509	8.873
88	5785.609	8.976
89	5807.340	9.079
90	5870.011	9.183
91	5826.337	9.286
92	5779.078	9.389
93	5838.160	9.492
94	5774.646	9.595
95	5829.508	9.698
96	5828.845	9.802
97	5831.375	9.905
98	5840.665	10.008
99	5857.162	10.111
100	5815.938	10.214
101	5845.110	10.317
102	5854.068	10.421
103	5854.598	10.524
104	5807.109	10.627
105	5814.144	10.730
106	5866.810	10.833
107	5870.798	10.937
108	5905.403	11.040
109	5881.581	11.143
110	5893.745	11.246
111	5902.885	11.349
112	5918.287	11.452
113	5964.736	11.556
114	5942.896	11.659
115	5974.763	11.762
116	5980.142	11.865
117	5970.408	11.968
118	5947.819	12.071
119	6029.417	12.175
