# Supplementary material for: Spatial control of the APC/C ensures the rapid degradation of cyclin B1
Source: EMBO J. 2024 Aug 14;43(19):4324–55. doi: 10.1038/s44318-024-00194-2 (PMC11445581; doi:10.1038/s44318-024-00194-2)
Supplement: Supplementary file 10 — Source data Fig. 6 [file 44318_2024_194_MOESM10_ESM.zip › Figure 6/Fig 6D/RawData_MiddlePanel/C2-220614_SUM - 220614_4816 - 4.Project Sum Z.crop.txt]

	Plot Values	Distance
1	6265.944	0.000
2	6293.407	0.103
3	6285.643	0.206
4	6276.230	0.310
5	6317.422	0.413
6	6244.311	0.516
7	6272.716	0.619
8	6238.519	0.722
9	6246.671	0.825
10	6208.417	0.929
11	6183.964	1.032
12	6223.073	1.135
13	6205.065	1.238
14	6217.056	1.341
15	6211.977	1.444
16	6180.656	1.548
17	6118.881	1.651
18	6119.508	1.754
19	6148.475	1.857
20	6186.395	1.960
21	6141.390	2.063
22	6146.003	2.167
23	6148.594	2.270
24	6122.298	2.373
25	6151.262	2.476
26	6127.562	2.579
27	6126.809	2.683
28	6095.640	2.786
29	6076.752	2.889
30	6096.375	2.992
31	6094.619	3.095
32	6093.411	3.198
33	6119.133	3.302
34	6122.292	3.405
35	6109.008	3.508
36	6104.334	3.611
37	6131.911	3.714
38	6097.669	3.817
39	6114.264	3.921
40	6058.517	4.024
41	6046.037	4.127
42	6071.455	4.230
43	6075.016	4.333
44	6105.895	4.437
45	6086.137	4.540
46	6067.469	4.643
47	6039.746	4.746
48	6069.052	4.849
49	6044.659	4.952
50	6069.168	5.056
51	6041.816	5.159
52	6032.780	5.262
53	6049.666	5.365
54	6046.559	5.468
55	6043.160	5.571
56	6010.005	5.675
57	6016.118	5.778
58	5978.307	5.881
59	6029.923	5.984
60	6056.023	6.087
61	6004.590	6.190
62	6031.188	6.294
63	6086.425	6.397
64	6051.142	6.500
65	6069.722	6.603
66	6058.872	6.706
67	6038.217	6.810
68	6066.439	6.913
69	6045.733	7.016
70	6032.375	7.119
71	6082.175	7.222
72	6070.666	7.325
73	6063.359	7.429
74	6025.293	7.532
75	5997.959	7.635
76	6023.354	7.738
77	6019.452	7.841
78	6044.516	7.944
79	6045.399	8.048
80	6070.990	8.151
81	6066.252	8.254
82	6037.318	8.357
83	6047.454	8.460
84	6090.194	8.563
85	6094.101	8.667
86	6044.778	8.770
87	6018.795	8.873
88	6065.500	8.976
89	6064.909	9.079
90	6066.557	9.183
91	6004.380	9.286
92	6042.294	9.389
93	6067.893	9.492
94	6054.513	9.595
95	6031.887	9.698
96	6062.130	9.802
97	5994.111	9.905
98	6039.289	10.008
99	6058.132	10.111
100	6101.292	10.214
101	6078.890	10.317
102	6116.835	10.421
103	6144.762	10.524
104	6073.033	10.627
105	6128.654	10.730
106	6133.292	10.833
107	6153.284	10.937
108	6137.326	11.040
109	6193.585	11.143
110	6201.877	11.246
111	6204.151	11.349
112	6133.284	11.452
113	6151.568	11.556
114	6163.894	11.659
115	6166.372	11.762
116	6160.187	11.865
117	6122.203	11.968
