# Supplementary material for: Spatial control of the APC/C ensures the rapid degradation of cyclin B1
Source: EMBO J. 2024 Aug 14;43(19):4324–55. doi: 10.1038/s44318-024-00194-2 (PMC11445581; doi:10.1038/s44318-024-00194-2)
Supplement: Supplementary file 10 — Source data Fig. 6 [file 44318_2024_194_MOESM10_ESM.zip › Figure 6/Fig 6D/RawData_MiddlePanel/C2-220717_SUM - 220617_4816 - 14.Project Sum Z.crop.txt]

	Plot Values	Distance
1	5751.531	0.000
2	5842.448	0.103
3	5821.342	0.206
4	5812.823	0.310
5	5828.395	0.413
6	5843.344	0.516
7	5789.261	0.619
8	5819.746	0.722
9	5821.909	0.825
10	5813.466	0.929
11	5843.080	1.032
12	5816.169	1.135
13	5801.586	1.238
14	5844.075	1.341
15	5807.631	1.444
16	5790.285	1.548
17	5761.028	1.651
18	5755.445	1.754
19	5708.860	1.857
20	5751.242	1.960
21	5724.489	2.063
22	5778.956	2.167
23	5803.064	2.270
24	5782.896	2.373
25	5744.384	2.476
26	5749.507	2.579
27	5759.047	2.683
28	5768.922	2.786
29	5716.413	2.889
30	5743.389	2.992
31	5741.758	3.095
32	5736.108	3.198
33	5751.080	3.302
34	5772.454	3.405
35	5738.651	3.508
36	5772.938	3.611
37	5799.179	3.714
38	5738.188	3.817
39	5733.751	3.921
40	5746.647	4.024
41	5711.041	4.127
42	5695.975	4.230
43	5676.665	4.333
44	5734.615	4.437
45	5739.890	4.540
46	5773.793	4.643
47	5749.234	4.746
48	5769.719	4.849
49	5748.474	4.952
50	5730.250	5.056
51	5704.894	5.159
52	5705.758	5.262
53	5692.339	5.365
54	5702.657	5.468
55	5697.164	5.571
56	5696.032	5.675
57	5692.177	5.778
58	5734.606	5.881
59	5710.961	5.984
60	5688.262	6.087
61	5717.090	6.190
62	5734.595	6.294
63	5730.930	6.397
64	5693.382	6.500
65	5683.734	6.603
66	5687.409	6.706
67	5704.986	6.810
68	5740.749	6.913
69	5736.273	7.016
70	5702.121	7.119
71	5719.696	7.222
72	5671.219	7.325
73	5674.515	7.429
74	5683.344	7.532
75	5699.493	7.635
76	5708.219	7.738
77	5697.896	7.841
78	5677.421	7.944
79	5673.047	8.048
80	5692.810	8.151
81	5722.558	8.254
82	5717.619	8.357
83	5692.170	8.460
84	5707.151	8.563
85	5706.836	8.667
86	5706.019	8.770
87	5734.105	8.873
88	5691.262	8.976
89	5680.165	9.079
90	5688.830	9.183
91	5715.001	9.286
92	5735.439	9.389
93	5729.900	9.492
94	5697.846	9.595
95	5716.146	9.698
96	5686.874	9.802
97	5723.372	9.905
98	5721.330	10.008
99	5681.041	10.111
100	5694.438	10.214
101	5710.191	10.317
102	5707.540	10.421
103	5716.475	10.524
104	5705.249	10.627
105	5705.953	10.730
106	5708.050	10.833
107	5671.678	10.937
108	5671.810	11.040
109	5679.332	11.143
110	5715.079	11.246
111	5702.199	11.349
112	5712.128	11.452
113	5723.670	11.556
114	5730.359	11.659
115	5738.250	11.762
116	5686.016	11.865
117	5762.278	11.968
118	5759.194	12.071
119	5776.102	12.175
120	5785.707	12.278
121	5779.815	12.381
122	5743.764	12.484
123	5717.924	12.587
124	5746.751	12.690
125	5719.335	12.794
126	5761.734	12.897
127	5746.028	13.000
128	5696.531	13.103
129	5696.104	13.206
130	5703.591	13.310
131	5741.470	13.413
