# Supplementary material for: Spatial control of the APC/C ensures the rapid degradation of cyclin B1
Source: EMBO J. 2024 Aug 14;43(19):4324–55. doi: 10.1038/s44318-024-00194-2 (PMC11445581; doi:10.1038/s44318-024-00194-2)
Supplement: Supplementary file 10 — Source data Fig. 6 [file 44318_2024_194_MOESM10_ESM.zip › Figure 6/Fig 6D/RawData_MiddlePanel/C1-220615_SUM - 220614_4816 - 2.Project Sum Z.crop.txt]

	Plot Values	Distance
1	5979.388	0.000
2	6085.178	0.103
3	6065.091	0.206
4	6066.930	0.310
5	6145.961	0.413
6	6075.174	0.516
7	6011.032	0.619
8	6023.494	0.722
9	6043.277	0.825
10	6035.753	0.929
11	6004.979	1.032
12	6003.785	1.135
13	5988.884	1.238
14	6041.470	1.341
15	5977.517	1.444
16	5947.057	1.548
17	5934.302	1.651
18	5946.232	1.754
19	5960.209	1.857
20	5972.149	1.960
21	5920.813	2.063
22	5934.685	2.167
23	5932.200	2.270
24	5921.757	2.373
25	5881.562	2.476
26	5861.034	2.579
27	5877.142	2.683
28	5839.340	2.786
29	5840.238	2.889
30	5868.917	2.992
31	5917.934	3.095
32	5906.591	3.198
33	5889.288	3.302
34	5901.556	3.405
35	5893.432	3.508
36	5905.992	3.611
37	5866.890	3.714
38	5901.587	3.817
39	5923.776	3.921
40	5948.205	4.024
41	5920.770	4.127
42	5935.505	4.230
43	5937.354	4.333
44	5932.953	4.437
45	5888.928	4.540
46	5913.162	4.643
47	5923.129	4.746
48	5966.915	4.849
49	5944.072	4.952
50	5962.986	5.056
51	6001.270	5.159
52	5995.133	5.262
53	5993.139	5.365
54	5991.196	5.468
55	6050.939	5.571
56	6026.031	5.675
57	6051.278	5.778
58	6023.943	5.881
59	6063.058	5.984
60	6034.729	6.087
61	6028.566	6.190
62	6004.190	6.294
63	6023.766	6.397
64	6078.615	6.500
65	6006.533	6.603
66	6026.901	6.706
67	6043.759	6.810
68	6027.043	6.913
69	6007.976	7.016
70	5949.048	7.119
71	5966.231	7.222
72	6005.272	7.325
73	5990.831	7.429
74	5968.500	7.532
75	5995.422	7.635
76	5951.392	7.738
77	5929.376	7.841
78	5966.601	7.944
79	5904.761	8.048
80	5935.375	8.151
81	5898.770	8.254
82	5914.628	8.357
83	5901.769	8.460
84	5915.196	8.563
85	5914.172	8.667
86	5892.939	8.770
87	5902.523	8.873
88	5879.568	8.976
89	5917.003	9.079
90	5837.389	9.183
91	5826.769	9.286
92	5876.396	9.389
93	5867.547	9.492
94	5889.693	9.595
95	5839.549	9.698
96	5820.048	9.802
97	5854.516	9.905
98	5858.484	10.008
99	5837.648	10.111
100	5842.129	10.214
101	5836.084	10.317
102	5859.150	10.421
103	5875.253	10.524
104	5846.800	10.627
105	5880.305	10.730
106	5875.078	10.833
107	5871.088	10.937
108	5879.973	11.040
109	5924.166	11.143
110	5951.141	11.246
111	5937.248	11.349
112	5929.942	11.452
113	5923.659	11.556
114	5942.339	11.659
115	5983.717	11.762
116	5997.317	11.865
117	5954.183	11.968
118	5977.362	12.071
119	5992.782	12.175
120	5950.382	12.278
121	5975.668	12.381
122	6006.545	12.484
123	6043.697	12.587
124	6000.495	12.690
125	6008.129	12.794
126	6042.553	12.897
