# Supplementary material for: Spatial control of the APC/C ensures the rapid degradation of cyclin B1
Source: EMBO J. 2024 Aug 14;43(19):4324–55. doi: 10.1038/s44318-024-00194-2 (PMC11445581; doi:10.1038/s44318-024-00194-2)
Supplement: Supplementary file 10 — Source data Fig. 6 [file 44318_2024_194_MOESM10_ESM.zip › Figure 6/Fig 6D/RawData_MiddlePanel/C3-220614_SUM - 220614_4816 - 9.Project Sum Z.crop.txt]

	Plot Values	Distance
1	5158.018	0.000
2	5152.236	0.103
3	5172.125	0.206
4	5165.444	0.310
5	5168.474	0.413
6	5146.953	0.516
7	5168.538	0.619
8	5174.244	0.722
9	5164.344	0.825
10	5174.798	0.929
11	5163.734	1.032
12	5190.558	1.135
13	5179.342	1.238
14	5177.145	1.341
15	5175.404	1.444
16	5167.351	1.548
17	5157.887	1.651
18	5169.113	1.754
19	5166.400	1.857
20	5173.649	1.960
21	5184.348	2.063
22	5183.562	2.167
23	5170.004	2.270
24	5178.510	2.373
25	5168.277	2.476
26	5183.937	2.579
27	5178.847	2.683
28	5197.608	2.786
29	5185.939	2.889
30	5191.531	2.992
31	5178.571	3.095
32	5229.159	3.198
33	5195.860	3.302
34	5212.858	3.405
35	5208.196	3.508
36	5228.600	3.611
37	5240.521	3.714
38	5229.918	3.817
39	5245.886	3.921
40	5262.500	4.024
41	5284.172	4.127
42	5274.045	4.230
43	5272.775	4.333
44	5261.851	4.437
45	5309.787	4.540
46	5319.277	4.643
47	5311.556	4.746
48	5309.580	4.849
49	5295.026	4.952
50	5311.489	5.056
51	5322.370	5.159
52	5312.966	5.262
53	5326.373	5.365
54	5318.980	5.468
55	5317.882	5.571
56	5291.722	5.675
57	5320.894	5.778
58	5303.662	5.881
59	5307.719	5.984
60	5296.554	6.087
61	5304.742	6.190
62	5278.877	6.294
63	5274.092	6.397
64	5264.385	6.500
65	5287.278	6.603
66	5280.708	6.706
67	5294.578	6.810
68	5248.269	6.913
69	5301.661	7.016
70	5283.501	7.119
71	5299.715	7.222
72	5288.063	7.325
73	5261.326	7.429
74	5259.838	7.532
75	5263.117	7.635
76	5230.433	7.738
77	5267.040	7.841
78	5249.036	7.944
79	5250.274	8.048
80	5231.913	8.151
81	5252.577	8.254
82	5240.450	8.357
83	5234.041	8.460
84	5210.112	8.563
85	5227.823	8.667
86	5211.344	8.770
87	5212.710	8.873
88	5219.289	8.976
89	5198.796	9.079
90	5185.872	9.183
91	5180.659	9.286
92	5171.657	9.389
93	5182.467	9.492
94	5168.253	9.595
95	5178.292	9.698
96	5186.439	9.802
97	5173.608	9.905
98	5195.595	10.008
99	5201.410	10.111
100	5170.233	10.214
101	5159.459	10.317
102	5179.871	10.421
103	5150.764	10.524
104	5177.967	10.627
105	5177.599	10.730
106	5183.090	10.833
107	5166.164	10.937
108	5153.901	11.040
109	5149.848	11.143
110	5176.472	11.246
111	5174.946	11.349
