# Supplementary material for: Spatial control of the APC/C ensures the rapid degradation of cyclin B1
Source: EMBO J. 2024 Aug 14;43(19):4324–55. doi: 10.1038/s44318-024-00194-2 (PMC11445581; doi:10.1038/s44318-024-00194-2)
Supplement: Supplementary file 10 — Source data Fig. 6 [file 44318_2024_194_MOESM10_ESM.zip › Figure 6/Fig 6D/RawData_MiddlePanel/C1-220613_SUM - 220613_4816 - 2.Project Sum Z.crop.txt]

	Plot Values	Distance
1	5765.268	0.000
2	5743.613	0.103
3	5735.495	0.206
4	5779.189	0.310
5	5821.940	0.413
6	5774.536	0.516
7	5755.979	0.619
8	5754.283	0.722
9	5770.833	0.825
10	5794.111	0.929
11	5737.754	1.032
12	5746.547	1.135
13	5698.238	1.238
14	5724.388	1.341
15	5681.190	1.444
16	5675.202	1.548
17	5692.300	1.651
18	5671.807	1.754
19	5640.928	1.857
20	5655.311	1.960
21	5614.107	2.063
22	5638.048	2.167
23	5616.165	2.270
24	5605.878	2.373
25	5600.694	2.476
26	5606.812	2.579
27	5558.770	2.683
28	5562.225	2.786
29	5619.550	2.889
30	5611.561	2.992
31	5583.807	3.095
32	5619.958	3.198
33	5607.526	3.302
34	5606.305	3.405
35	5628.969	3.508
36	5603.769	3.611
37	5609.307	3.714
38	5591.570	3.817
39	5589.387	3.921
40	5614.433	4.024
41	5632.292	4.127
42	5606.147	4.230
43	5628.359	4.333
44	5634.956	4.437
45	5662.902	4.540
46	5643.817	4.643
47	5638.012	4.746
48	5651.431	4.849
49	5700.967	4.952
50	5679.323	5.056
51	5652.546	5.159
52	5646.770	5.262
53	5688.418	5.365
54	5662.143	5.468
55	5632.868	5.571
56	5688.566	5.675
57	5731.333	5.778
58	5665.937	5.881
59	5652.517	5.984
60	5664.129	6.087
61	5652.128	6.190
62	5636.526	6.294
63	5611.066	6.397
64	5641.302	6.500
65	5662.168	6.603
66	5610.854	6.706
67	5645.280	6.810
68	5655.517	6.913
69	5628.810	7.016
70	5632.932	7.119
71	5637.013	7.222
72	5644.638	7.325
73	5617.845	7.429
74	5604.343	7.532
75	5629.990	7.635
76	5627.387	7.738
77	5651.638	7.841
78	5635.440	7.944
79	5620.578	8.048
80	5639.176	8.151
81	5618.285	8.254
82	5599.057	8.357
83	5626.455	8.460
84	5611.168	8.563
85	5639.490	8.667
86	5596.517	8.770
87	5644.668	8.873
88	5606.328	8.976
89	5609.561	9.079
90	5588.697	9.183
91	5635.688	9.286
92	5616.955	9.389
93	5621.087	9.492
94	5596.522	9.595
95	5589.458	9.698
96	5593.633	9.802
97	5644.776	9.905
98	5591.093	10.008
99	5577.680	10.111
100	5571.572	10.214
101	5605.923	10.317
102	5617.796	10.421
103	5634.872	10.524
104	5635.366	10.627
105	5614.020	10.730
106	5659.313	10.833
107	5637.652	10.937
108	5631.541	11.040
109	5651.000	11.143
110	5604.138	11.246
111	5622.918	11.349
112	5671.542	11.452
113	5693.148	11.556
114	5642.132	11.659
115	5650.983	11.762
116	5691.072	11.865
117	5686.185	11.968
118	5722.706	12.071
119	5694.089	12.175
120	5708.475	12.278
121	5685.251	12.381
122	5725.510	12.484
123	5753.317	12.587
124	5753.520	12.690
125	5737.764	12.794
126	5744.938	12.897
127	5766.813	13.000
128	5693.756	13.103
129	5689.712	13.206
