# Supplementary material for: Spatial control of the APC/C ensures the rapid degradation of cyclin B1
Source: EMBO J. 2024 Aug 14;43(19):4324–55. doi: 10.1038/s44318-024-00194-2 (PMC11445581; doi:10.1038/s44318-024-00194-2)
Supplement: Supplementary file 10 — Source data Fig. 6 [file 44318_2024_194_MOESM10_ESM.zip › Figure 6/Fig 6D/RawData_MiddlePanel/C3-220717_SUM - 220617_4816 - 3.Project Sum Z.crop.txt]

	Plot Values	Distance
1	5194.191	0.000
2	5197.155	0.103
3	5191.566	0.206
4	5160.027	0.310
5	5192.274	0.413
6	5191.931	0.516
7	5208.054	0.619
8	5226.877	0.722
9	5218.017	0.825
10	5224.568	0.929
11	5226.826	1.032
12	5249.837	1.135
13	5245.725	1.238
14	5269.720	1.341
15	5271.569	1.444
16	5279.927	1.548
17	5286.746	1.651
18	5269.405	1.754
19	5267.964	1.857
20	5298.153	1.960
21	5293.613	2.063
22	5279.165	2.167
23	5307.394	2.270
24	5298.318	2.373
25	5333.980	2.476
26	5303.903	2.579
27	5336.258	2.683
28	5353.135	2.786
29	5339.084	2.889
30	5373.042	2.992
31	5370.241	3.095
32	5381.346	3.198
33	5375.609	3.302
34	5358.244	3.405
35	5350.324	3.508
36	5381.548	3.611
37	5346.222	3.714
38	5351.737	3.817
39	5375.193	3.921
40	5373.553	4.024
41	5365.636	4.127
42	5356.928	4.230
43	5351.182	4.333
44	5324.893	4.437
45	5349.979	4.540
46	5355.484	4.643
47	5313.328	4.746
48	5327.749	4.849
49	5339.916	4.952
50	5336.023	5.056
51	5324.042	5.159
52	5314.763	5.262
53	5304.625	5.365
54	5258.402	5.468
55	5269.972	5.571
56	5274.620	5.675
57	5246.000	5.778
58	5247.633	5.881
59	5245.425	5.984
60	5224.780	6.087
61	5230.941	6.190
62	5237.808	6.294
63	5269.082	6.397
64	5255.603	6.500
65	5233.631	6.603
66	5249.738	6.706
67	5252.479	6.810
68	5260.671	6.913
69	5256.020	7.016
70	5257.958	7.119
71	5257.961	7.222
72	5275.728	7.325
73	5259.283	7.429
74	5252.967	7.532
75	5249.436	7.635
76	5221.312	7.738
77	5205.046	7.841
78	5218.254	7.944
79	5197.637	8.048
80	5195.993	8.151
81	5188.942	8.254
82	5191.434	8.357
83	5200.190	8.460
84	5180.699	8.563
85	5186.796	8.667
86	5167.835	8.770
87	5151.572	8.873
88	5185.960	8.976
89	5175.421	9.079
90	5164.853	9.183
91	5181.527	9.286
92	5188.491	9.389
93	5182.573	9.492
94	5175.455	9.595
95	5175.302	9.698
96	5156.030	9.802
97	5181.444	9.905
98	5179.898	10.008
99	5191.047	10.111
100	5178.715	10.214
101	5171.089	10.317
102	5159.781	10.421
103	5162.848	10.524
104	5184.733	10.627
105	5173.084	10.730
