# Supplementary material for: Spatial control of the APC/C ensures the rapid degradation of cyclin B1
Source: EMBO J. 2024 Aug 14;43(19):4324–55. doi: 10.1038/s44318-024-00194-2 (PMC11445581; doi:10.1038/s44318-024-00194-2)
Supplement: Supplementary file 10 — Source data Fig. 6 [file 44318_2024_194_MOESM10_ESM.zip › Figure 6/Fig 6D/RawData_MiddlePanel/C2-220717_SUM - 220617_4816 - 4.Project Sum Z.crop.txt]

	Plot Values	Distance
1	7134.801	0.000
2	7182.059	0.103
3	7290.937	0.206
4	7227.871	0.310
5	7259.999	0.413
6	7230.924	0.516
7	7198.141	0.619
8	7236.249	0.722
9	7159.190	0.825
10	7160.839	0.929
11	7104.229	1.032
12	7150.178	1.135
13	7111.488	1.238
14	7171.430	1.341
15	7155.619	1.444
16	7118.964	1.548
17	7120.627	1.651
18	7131.440	1.754
19	7095.923	1.857
20	7044.339	1.960
21	7086.290	2.063
22	7085.919	2.167
23	7056.463	2.270
24	6995.132	2.373
25	6925.701	2.476
26	7016.285	2.579
27	7040.260	2.683
28	7058.756	2.786
29	6964.002	2.889
30	7005.377	2.992
31	7006.044	3.095
32	6962.652	3.198
33	6960.284	3.302
34	6993.487	3.405
35	7015.784	3.508
36	6953.406	3.611
37	6943.791	3.714
38	6979.165	3.817
39	6979.425	3.921
40	7003.149	4.024
41	6988.622	4.127
42	6967.878	4.230
43	7001.244	4.333
44	6967.854	4.437
45	6997.068	4.540
46	6977.865	4.643
47	6958.321	4.746
48	6980.997	4.849
49	6952.462	4.952
50	6945.359	5.056
51	6947.134	5.159
52	6958.721	5.262
53	6945.442	5.365
54	6904.007	5.468
55	6978.283	5.571
56	6969.660	5.675
57	6952.681	5.778
58	6951.951	5.881
59	6911.276	5.984
60	6943.220	6.087
61	7012.758	6.190
62	6905.809	6.294
63	6914.501	6.397
64	6984.021	6.500
65	6989.110	6.603
66	6983.148	6.706
67	6916.200	6.810
68	6909.407	6.913
69	6934.361	7.016
70	6954.320	7.119
71	6917.422	7.222
72	6902.150	7.325
73	6988.332	7.429
74	6925.646	7.532
75	6921.877	7.635
76	6923.061	7.738
77	6991.472	7.841
78	6976.325	7.944
79	6958.476	8.048
80	6938.443	8.151
81	6909.444	8.254
82	6986.556	8.357
83	6913.360	8.460
84	6943.459	8.563
85	6983.593	8.667
86	6962.298	8.770
87	7001.409	8.873
88	7002.415	8.976
89	6936.869	9.079
90	6949.380	9.183
91	6956.679	9.286
92	6985.277	9.389
93	6946.866	9.492
94	6876.006	9.595
95	6897.926	9.698
96	6953.081	9.802
97	6966.670	9.905
98	6984.391	10.008
99	6937.500	10.111
100	6950.177	10.214
101	7044.455	10.317
102	6976.607	10.421
103	7002.883	10.524
104	6976.720	10.627
105	6966.622	10.730
106	6963.834	10.833
107	6941.948	10.937
108	6928.068	11.040
109	6968.508	11.143
110	6885.077	11.246
111	6879.557	11.349
112	6847.802	11.452
113	6862.851	11.556
