# Supplementary material for: Spatial control of the APC/C ensures the rapid degradation of cyclin B1
Source: EMBO J. 2024 Aug 14;43(19):4324–55. doi: 10.1038/s44318-024-00194-2 (PMC11445581; doi:10.1038/s44318-024-00194-2)
Supplement: Supplementary file 10 — Source data Fig. 6 [file 44318_2024_194_MOESM10_ESM.zip › Figure 6/Fig 6D/RawData_MiddlePanel/C3-220717_SUM - 220617_4816.Project Sum Z.crop.txt]

	Plot Values	Distance
1	5141.764	0.000
2	5152.019	0.103
3	5164.696	0.206
4	5163.145	0.310
5	5147.126	0.413
6	5157.878	0.516
7	5160.124	0.619
8	5157.596	0.722
9	5142.412	0.825
10	5150.342	0.929
11	5165.495	1.032
12	5174.617	1.135
13	5173.678	1.238
14	5176.529	1.341
15	5169.836	1.444
16	5183.969	1.548
17	5167.097	1.651
18	5152.606	1.754
19	5180.597	1.857
20	5159.941	1.960
21	5158.323	2.063
22	5164.862	2.167
23	5167.074	2.270
24	5151.646	2.373
25	5143.696	2.476
26	5151.096	2.579
27	5164.520	2.683
28	5152.535	2.786
29	5162.745	2.889
30	5159.893	2.992
31	5146.727	3.095
32	5151.321	3.198
33	5156.108	3.302
34	5170.470	3.405
35	5156.524	3.508
36	5139.499	3.611
37	5153.805	3.714
38	5157.560	3.817
39	5154.001	3.921
40	5159.640	4.024
41	5160.349	4.127
42	5169.112	4.230
43	5165.309	4.333
44	5172.077	4.437
45	5169.256	4.540
46	5153.932	4.643
47	5161.444	4.746
48	5157.099	4.849
49	5178.532	4.952
50	5171.292	5.056
51	5182.952	5.159
52	5181.589	5.262
53	5181.499	5.365
54	5186.471	5.468
55	5188.872	5.571
56	5192.747	5.675
57	5203.774	5.778
58	5187.562	5.881
59	5213.920	5.984
60	5185.920	6.087
61	5169.697	6.190
62	5172.797	6.294
63	5186.670	6.397
64	5173.550	6.500
65	5190.035	6.603
66	5207.155	6.706
67	5219.413	6.810
68	5199.026	6.913
69	5191.786	7.016
70	5198.049	7.119
71	5185.496	7.222
72	5162.232	7.325
73	5167.178	7.429
74	5169.641	7.532
75	5152.960	7.635
76	5169.442	7.738
77	5168.328	7.841
78	5142.649	7.944
79	5151.633	8.048
80	5141.852	8.151
81	5136.748	8.254
82	5144.962	8.357
83	5161.664	8.460
84	5157.643	8.563
85	5140.821	8.667
86	5137.541	8.770
87	5152.094	8.873
88	5141.181	8.976
89	5138.391	9.079
90	5150.856	9.183
91	5148.020	9.286
92	5157.654	9.389
93	5160.450	9.492
94	5156.800	9.595
95	5139.772	9.698
96	5133.478	9.802
97	5143.690	9.905
98	5133.454	10.008
99	5155.504	10.111
100	5150.295	10.214
101	5150.590	10.317
102	5158.944	10.421
103	5157.571	10.524
104	5146.188	10.627
105	5146.360	10.730
106	5151.040	10.833
107	5129.989	10.937
108	5131.514	11.040
109	5153.810	11.143
110	5165.503	11.246
111	5134.281	11.349
112	5148.223	11.452
113	5132.927	11.556
114	5142.929	11.659
115	5146.926	11.762
116	5142.752	11.865
117	5141.178	11.968
118	5153.901	12.071
119	5145.202	12.175
120	5168.435	12.278
121	5171.915	12.381
122	5156.097	12.484
123	5166.922	12.587
124	5149.204	12.690
125	5122.201	12.794
126	5138.607	12.897
127	5126.389	13.000
128	5130.590	13.103
129	5130.603	13.206
130	5149.511	13.310
131	5171.098	13.413
