# Supplementary material for: Spatial control of the APC/C ensures the rapid degradation of cyclin B1
Source: EMBO J. 2024 Aug 14;43(19):4324–55. doi: 10.1038/s44318-024-00194-2 (PMC11445581; doi:10.1038/s44318-024-00194-2)
Supplement: Supplementary file 10 — Source data Fig. 6 [file 44318_2024_194_MOESM10_ESM.zip › Figure 6/Fig 6D/RawData_MiddlePanel/C3-220613_SUM - 220613_4816 - Position 5.Project Sum Z.crop.txt]

	Plot Values	Distance
1	5142.011	0.000
2	5140.725	0.103
3	5146.059	0.206
4	5140.406	0.310
5	5152.161	0.413
6	5144.397	0.516
7	5152.957	0.619
8	5148.849	0.722
9	5146.619	0.825
10	5143.990	0.929
11	5141.566	1.032
12	5165.063	1.135
13	5163.761	1.238
14	5152.707	1.341
15	5151.445	1.444
16	5144.904	1.548
17	5153.435	1.651
18	5155.846	1.754
19	5160.742	1.857
20	5138.332	1.960
21	5151.387	2.063
22	5176.413	2.167
23	5163.310	2.270
24	5160.849	2.373
25	5155.619	2.476
26	5187.098	2.579
27	5182.359	2.683
28	5168.704	2.786
29	5165.302	2.889
30	5174.458	2.992
31	5155.767	3.095
32	5152.896	3.198
33	5155.342	3.302
34	5122.476	3.405
35	5134.959	3.508
36	5156.598	3.611
37	5137.379	3.714
38	5150.853	3.817
39	5164.189	3.921
40	5125.028	4.024
41	5125.899	4.127
42	5152.182	4.230
43	5132.647	4.333
44	5134.470	4.437
45	5150.477	4.540
46	5147.744	4.643
47	5154.780	4.746
48	5144.039	4.849
49	5161.715	4.952
50	5182.636	5.056
51	5190.478	5.159
52	5170.584	5.262
53	5154.740	5.365
54	5162.919	5.468
55	5181.571	5.571
56	5177.125	5.675
57	5149.097	5.778
58	5152.753	5.881
59	5162.679	5.984
60	5161.249	6.087
61	5162.625	6.190
62	5192.153	6.294
63	5162.255	6.397
64	5123.048	6.500
65	5153.367	6.603
66	5192.480	6.706
67	5177.530	6.810
68	5178.854	6.913
69	5180.505	7.016
70	5166.410	7.119
71	5170.435	7.222
72	5163.352	7.325
73	5150.462	7.429
74	5137.808	7.532
75	5163.972	7.635
76	5153.839	7.738
77	5159.031	7.841
78	5164.215	7.944
79	5149.684	8.048
80	5136.774	8.151
81	5131.735	8.254
82	5128.579	8.357
83	5167.201	8.460
84	5162.712	8.563
85	5166.635	8.667
86	5154.305	8.770
87	5156.172	8.873
88	5165.940	8.976
89	5160.373	9.079
90	5157.913	9.183
91	5174.089	9.286
92	5147.385	9.389
93	5121.742	9.492
94	5139.558	9.595
95	5158.497	9.698
96	5157.067	9.802
97	5157.273	9.905
98	5136.458	10.008
99	5140.971	10.111
100	5151.988	10.214
101	5148.607	10.317
102	5159.586	10.421
103	5149.648	10.524
104	5140.823	10.627
105	5132.000	10.730
106	5119.856	10.833
107	5153.118	10.937
108	5149.559	11.040
109	5152.147	11.143
110	5155.503	11.246
111	5145.402	11.349
112	5136.623	11.452
113	5139.718	11.556
114	5142.354	11.659
115	5145.170	11.762
116	5128.485	11.865
117	5116.095	11.968
118	5129.793	12.071
119	5141.576	12.175
120	5151.515	12.278
121	5148.562	12.381
122	5145.217	12.484
123	5157.656	12.587
124	5173.786	12.690
125	5157.635	12.794
126	5162.465	12.897
127	5161.417	13.000
128	5163.966	13.103
129	5155.688	13.206
130	5127.861	13.310
131	5129.636	13.413
132	5147.809	13.516
