# Supplementary material for: Spatial control of the APC/C ensures the rapid degradation of cyclin B1
Source: EMBO J. 2024 Aug 14;43(19):4324–55. doi: 10.1038/s44318-024-00194-2 (PMC11445581; doi:10.1038/s44318-024-00194-2)
Supplement: Supplementary file 10 — Source data Fig. 6 [file 44318_2024_194_MOESM10_ESM.zip › Figure 6/Fig 6D/RawData_MiddlePanel/C2-220614_SUM - 220614_4816 - 17.Project Sum Z.crop.txt]

	Plot Values	Distance
1	6093.454	0.000
2	6097.399	0.103
3	6062.984	0.206
4	6091.991	0.310
5	6077.293	0.413
6	6075.189	0.516
7	6048.969	0.619
8	6078.647	0.722
9	6045.356	0.825
10	6058.860	0.929
11	6087.729	1.032
12	6052.506	1.135
13	6041.782	1.238
14	6030.006	1.341
15	6031.196	1.444
16	6013.014	1.548
17	6028.991	1.651
18	6024.225	1.754
19	6036.464	1.857
20	6029.378	1.960
21	5978.577	2.063
22	6016.899	2.167
23	6072.257	2.270
24	6004.212	2.373
25	6037.600	2.476
26	6033.691	2.579
27	6013.763	2.683
28	6015.779	2.786
29	6027.489	2.889
30	6020.775	2.992
31	6035.940	3.095
32	6019.380	3.198
33	6062.656	3.302
34	6013.804	3.405
35	6008.480	3.508
36	6026.913	3.611
37	6015.748	3.714
38	6045.704	3.817
39	6041.416	3.921
40	6036.947	4.024
41	6033.575	4.127
42	6050.698	4.230
43	6063.514	4.333
44	6017.621	4.437
45	6035.318	4.540
46	5984.188	4.643
47	5987.707	4.746
48	5962.207	4.849
49	5980.699	4.952
50	6053.635	5.056
51	6001.592	5.159
52	5984.017	5.262
53	6026.491	5.365
54	5980.055	5.468
55	5955.264	5.571
56	5957.083	5.675
57	6023.108	5.778
58	5945.929	5.881
59	5971.926	5.984
60	5990.857	6.087
61	5984.563	6.190
62	6045.358	6.294
63	5989.759	6.397
64	5975.235	6.500
65	5950.441	6.603
66	5940.391	6.706
67	5989.864	6.810
68	5950.597	6.913
69	5961.829	7.016
70	6020.347	7.119
71	6062.242	7.222
72	6066.741	7.325
73	6036.004	7.429
74	5993.835	7.532
75	6037.669	7.635
76	6007.300	7.738
77	6037.497	7.841
78	6028.487	7.944
79	6034.864	8.048
80	6059.064	8.151
81	6015.863	8.254
82	6039.216	8.357
83	6006.803	8.460
84	6031.802	8.563
85	6048.171	8.667
86	5993.729	8.770
87	6004.129	8.873
88	5963.473	8.976
89	5984.657	9.079
90	5999.334	9.183
91	5969.840	9.286
92	5976.371	9.389
93	6013.221	9.492
94	6019.771	9.595
95	6012.301	9.698
96	6042.032	9.802
97	6001.272	9.905
98	6042.964	10.008
99	6079.848	10.111
100	6013.624	10.214
101	5988.561	10.317
102	6006.870	10.421
103	6025.809	10.524
104	6015.463	10.627
105	6063.550	10.730
106	6083.290	10.833
107	6111.236	10.937
108	6074.237	11.040
109	6096.635	11.143
110	6060.839	11.246
111	6067.995	11.349
112	6091.458	11.452
113	6081.455	11.556
114	6109.916	11.659
115	6115.191	11.762
116	6059.794	11.865
117	6057.937	11.968
118	6125.879	12.071
119	6093.854	12.175
120	6076.355	12.278
121	6104.802	12.381
122	6079.359	12.484
123	6084.751	12.587
124	6120.199	12.690
125	6081.424	12.794
126	6082.788	12.897
127	6073.028	13.000
128	6023.351	13.103
