# Supplementary material for: Spatial control of the APC/C ensures the rapid degradation of cyclin B1
Source: EMBO J. 2024 Aug 14;43(19):4324–55. doi: 10.1038/s44318-024-00194-2 (PMC11445581; doi:10.1038/s44318-024-00194-2)
Supplement: Supplementary file 10 — Source data Fig. 6 [file 44318_2024_194_MOESM10_ESM.zip › Figure 6/Fig 6D/RawData_MiddlePanel/C2-220717_SUM - 220617_4816 - 9.Project Sum Z.crop.txt]

	Plot Values	Distance
1	7026.306	0.000
2	7073.820	0.103
3	7048.187	0.206
4	7034.694	0.310
5	7064.270	0.413
6	6951.508	0.516
7	6930.004	0.619
8	6953.300	0.722
9	7012.211	0.825
10	6924.455	0.929
11	6878.123	1.032
12	6855.650	1.135
13	6881.689	1.238
14	6827.026	1.341
15	6855.225	1.444
16	6862.360	1.548
17	6786.985	1.651
18	6821.574	1.754
19	6826.044	1.857
20	6803.676	1.960
21	6798.252	2.063
22	6789.956	2.167
23	6746.691	2.270
24	6796.034	2.373
25	6740.766	2.476
26	6723.833	2.579
27	6744.766	2.683
28	6771.940	2.786
29	6789.135	2.889
30	6786.297	2.992
31	6798.402	3.095
32	6774.338	3.198
33	6773.551	3.302
34	6785.172	3.405
35	6752.796	3.508
36	6781.500	3.611
37	6789.945	3.714
38	6735.130	3.817
39	6743.757	3.921
40	6745.731	4.024
41	6697.788	4.127
42	6670.373	4.230
43	6672.620	4.333
44	6724.352	4.437
45	6685.138	4.540
46	6723.433	4.643
47	6688.076	4.746
48	6679.480	4.849
49	6701.524	4.952
50	6739.680	5.056
51	6668.506	5.159
52	6658.108	5.262
53	6675.259	5.365
54	6651.406	5.468
55	6666.503	5.571
56	6624.289	5.675
57	6616.630	5.778
58	6643.354	5.881
59	6638.669	5.984
60	6661.630	6.087
61	6641.732	6.190
62	6647.199	6.294
63	6609.229	6.397
64	6682.945	6.500
65	6691.379	6.603
66	6624.191	6.706
67	6563.296	6.810
68	6675.062	6.913
69	6719.096	7.016
70	6669.281	7.119
71	6689.387	7.222
72	6721.804	7.325
73	6681.646	7.429
74	6732.586	7.532
75	6778.271	7.635
76	6738.068	7.738
77	6723.377	7.841
78	6765.265	7.944
79	6771.611	8.048
80	6753.748	8.151
81	6728.087	8.254
82	6722.762	8.357
83	6726.631	8.460
84	6719.374	8.563
85	6719.763	8.667
86	6679.118	8.770
87	6691.519	8.873
88	6736.299	8.976
89	6689.318	9.079
90	6709.015	9.183
91	6791.687	9.286
92	6745.241	9.389
93	6702.736	9.492
94	6711.579	9.595
95	6745.591	9.698
96	6717.729	9.802
97	6752.162	9.905
98	6803.190	10.008
99	6792.649	10.111
100	6822.672	10.214
101	6788.803	10.317
102	6804.764	10.421
103	6736.154	10.524
104	6719.189	10.627
105	6731.731	10.730
106	6774.008	10.833
107	6735.832	10.937
108	6767.106	11.040
109	6794.397	11.143
110	6767.151	11.246
111	6756.705	11.349
112	6774.958	11.452
113	6741.973	11.556
114	6681.263	11.659
115	6705.133	11.762
116	6708.483	11.865
117	6631.547	11.968
