# Supplementary material for: Spatial control of the APC/C ensures the rapid degradation of cyclin B1
Source: EMBO J. 2024 Aug 14;43(19):4324–55. doi: 10.1038/s44318-024-00194-2 (PMC11445581; doi:10.1038/s44318-024-00194-2)
Supplement: Supplementary file 10 — Source data Fig. 6 [file 44318_2024_194_MOESM10_ESM.zip › Figure 6/Fig 6D/RawData_MiddlePanel/C3-220613_SUM - 220613_4816.Project Sum Z.crop.txt]

	Plot Values	Distance
1	5146.694	0.000
2	5166.498	0.103
3	5151.842	0.206
4	5149.336	0.310
5	5161.471	0.413
6	5151.121	0.516
7	5156.455	0.619
8	5160.304	0.722
9	5164.971	0.825
10	5162.877	0.929
11	5162.411	1.032
12	5164.515	1.135
13	5165.295	1.238
14	5179.247	1.341
15	5171.730	1.444
16	5183.804	1.548
17	5175.074	1.651
18	5191.148	1.754
19	5194.112	1.857
20	5195.780	1.960
21	5183.104	2.063
22	5192.235	2.167
23	5200.610	2.270
24	5219.505	2.373
25	5222.842	2.476
26	5220.294	2.579
27	5221.829	2.683
28	5226.416	2.786
29	5231.135	2.889
30	5227.526	2.992
31	5230.657	3.095
32	5223.262	3.198
33	5247.984	3.302
34	5252.142	3.405
35	5241.163	3.508
36	5237.940	3.611
37	5244.034	3.714
38	5241.486	3.817
39	5232.803	3.921
40	5236.393	4.024
41	5240.864	4.127
42	5236.527	4.230
43	5241.443	4.333
44	5248.888	4.437
45	5249.622	4.540
46	5246.011	4.643
47	5254.083	4.746
48	5265.442	4.849
49	5285.225	4.952
50	5290.810	5.056
51	5316.361	5.159
52	5331.933	5.262
53	5369.151	5.365
54	5366.308	5.468
55	5357.975	5.571
56	5359.826	5.675
57	5336.802	5.778
58	5336.435	5.881
59	5351.021	5.984
60	5364.958	6.087
61	5347.223	6.190
62	5329.974	6.294
63	5309.761	6.397
64	5304.683	6.500
65	5301.617	6.603
66	5299.761	6.706
67	5270.940	6.810
68	5264.585	6.913
69	5264.147	7.016
70	5254.521	7.119
71	5263.575	7.222
72	5253.648	7.325
73	5243.936	7.429
74	5228.530	7.532
75	5228.213	7.635
76	5229.044	7.738
77	5201.479	7.841
78	5227.081	7.944
79	5205.731	8.048
80	5214.180	8.151
81	5215.589	8.254
82	5214.596	8.357
83	5206.630	8.460
84	5213.405	8.563
85	5200.110	8.667
86	5191.999	8.770
87	5194.567	8.873
88	5186.943	8.976
89	5194.652	9.079
90	5197.807	9.183
91	5193.595	9.286
92	5195.350	9.389
93	5191.647	9.492
94	5193.760	9.595
95	5185.623	9.698
96	5177.477	9.802
97	5180.595	9.905
98	5182.489	10.008
99	5166.293	10.111
100	5170.795	10.214
101	5149.288	10.317
102	5153.947	10.421
103	5153.338	10.524
104	5169.958	10.627
105	5182.856	10.730
106	5170.202	10.833
107	5159.980	10.937
108	5170.092	11.040
