# Supplementary material for: Spatial control of the APC/C ensures the rapid degradation of cyclin B1
Source: EMBO J. 2024 Aug 14;43(19):4324–55. doi: 10.1038/s44318-024-00194-2 (PMC11445581; doi:10.1038/s44318-024-00194-2)
Supplement: Supplementary file 10 — Source data Fig. 6 [file 44318_2024_194_MOESM10_ESM.zip › Figure 6/Fig 6D/RawData_MiddlePanel/C3-220614_SUM - 220614_4816 - 4.Project Sum Z.crop.txt]

	Plot Values	Distance
1	5129.534	0.000
2	5125.966	0.103
3	5136.365	0.206
4	5135.559	0.310
5	5123.983	0.413
6	5125.281	0.516
7	5137.529	0.619
8	5134.911	0.722
9	5131.383	0.825
10	5138.972	0.929
11	5131.151	1.032
12	5135.520	1.135
13	5136.772	1.238
14	5143.829	1.341
15	5139.186	1.444
16	5131.854	1.548
17	5152.846	1.651
18	5143.817	1.754
19	5135.615	1.857
20	5146.024	1.960
21	5127.158	2.063
22	5137.219	2.167
23	5124.968	2.270
24	5129.343	2.373
25	5153.129	2.476
26	5146.605	2.579
27	5150.871	2.683
28	5134.700	2.786
29	5135.914	2.889
30	5150.896	2.992
31	5143.068	3.095
32	5129.198	3.198
33	5156.411	3.302
34	5157.800	3.405
35	5147.221	3.508
36	5158.267	3.611
37	5162.058	3.714
38	5154.811	3.817
39	5158.389	3.921
40	5134.275	4.024
41	5138.278	4.127
42	5151.013	4.230
43	5153.982	4.333
44	5147.835	4.437
45	5146.144	4.540
46	5144.360	4.643
47	5146.007	4.746
48	5152.480	4.849
49	5134.096	4.952
50	5149.864	5.056
51	5134.157	5.159
52	5136.774	5.262
53	5139.926	5.365
54	5132.436	5.468
55	5134.823	5.571
56	5125.525	5.675
57	5132.790	5.778
58	5131.566	5.881
59	5138.867	5.984
60	5139.533	6.087
61	5140.770	6.190
62	5145.021	6.294
63	5143.964	6.397
64	5144.782	6.500
65	5121.980	6.603
66	5127.485	6.706
67	5133.347	6.810
68	5127.380	6.913
69	5126.061	7.016
70	5109.671	7.119
71	5114.973	7.222
72	5123.580	7.325
73	5130.677	7.429
74	5118.700	7.532
75	5118.536	7.635
76	5137.848	7.738
77	5122.681	7.841
78	5132.230	7.944
79	5130.483	8.048
80	5123.925	8.151
81	5131.855	8.254
82	5113.577	8.357
83	5096.228	8.460
84	5121.893	8.563
85	5118.361	8.667
86	5097.323	8.770
87	5096.658	8.873
88	5098.927	8.976
89	5100.142	9.079
90	5123.596	9.183
91	5121.814	9.286
92	5117.019	9.389
93	5128.567	9.492
94	5129.395	9.595
95	5134.551	9.698
96	5119.894	9.802
97	5114.426	9.905
98	5127.032	10.008
99	5118.380	10.111
100	5128.563	10.214
101	5123.233	10.317
102	5107.914	10.421
103	5127.456	10.524
104	5123.907	10.627
105	5143.211	10.730
106	5130.660	10.833
107	5146.376	10.937
108	5150.256	11.040
109	5132.451	11.143
110	5135.403	11.246
111	5138.093	11.349
112	5132.943	11.452
113	5125.804	11.556
114	5131.299	11.659
115	5127.584	11.762
116	5133.851	11.865
117	5135.656	11.968
