# Supplementary material for: Spatial control of the APC/C ensures the rapid degradation of cyclin B1
Source: EMBO J. 2024 Aug 14;43(19):4324–55. doi: 10.1038/s44318-024-00194-2 (PMC11445581; doi:10.1038/s44318-024-00194-2)
Supplement: Supplementary file 10 — Source data Fig. 6 [file 44318_2024_194_MOESM10_ESM.zip › Figure 6/Fig 6D/RawData_MiddlePanel/C2-220717_SUM - 220617_4816 - 13.Project Sum Z.crop.txt]

	Plot Values	Distance
1	5945.751	0.000
2	5950.942	0.103
3	5993.043	0.206
4	5989.045	0.310
5	5953.262	0.413
6	5979.661	0.516
7	5965.055	0.619
8	5976.576	0.722
9	5977.228	0.825
10	5952.771	0.929
11	5955.562	1.032
12	5951.481	1.135
13	5902.848	1.238
14	5897.028	1.341
15	5890.903	1.444
16	5890.151	1.548
17	5897.767	1.651
18	5910.766	1.754
19	5909.240	1.857
20	5912.153	1.960
21	5885.914	2.063
22	5886.313	2.167
23	5867.565	2.270
24	5858.654	2.373
25	5859.617	2.476
26	5917.643	2.579
27	5912.276	2.683
28	5926.943	2.786
29	5911.887	2.889
30	5908.888	2.992
31	5908.459	3.095
32	5952.359	3.198
33	5917.520	3.302
34	5929.159	3.405
35	5933.118	3.508
36	5910.814	3.611
37	5892.215	3.714
38	5913.585	3.817
39	5948.116	3.921
40	5935.133	4.024
41	5954.491	4.127
42	5917.949	4.230
43	5896.812	4.333
44	5891.347	4.437
45	5945.059	4.540
46	5960.212	4.643
47	5954.312	4.746
48	5938.954	4.849
49	5961.927	4.952
50	5916.433	5.056
51	5903.313	5.159
52	5920.708	5.262
53	5928.521	5.365
54	5949.588	5.468
55	5918.748	5.571
56	5925.914	5.675
57	5917.368	5.778
58	5983.251	5.881
59	5980.329	5.984
60	5932.806	6.087
61	5982.482	6.190
62	5979.069	6.294
63	5928.722	6.397
64	5954.836	6.500
65	5993.095	6.603
66	5955.743	6.706
67	5904.245	6.810
68	5919.937	6.913
69	5944.503	7.016
70	5949.546	7.119
71	5912.224	7.222
72	5978.903	7.325
73	5961.876	7.429
74	5974.618	7.532
75	5958.017	7.635
76	5953.886	7.738
77	5956.447	7.841
78	5955.294	7.944
79	5962.215	8.048
80	5926.508	8.151
81	5982.163	8.254
82	5980.302	8.357
83	5977.030	8.460
84	5972.064	8.563
85	5993.607	8.667
86	5997.050	8.770
87	5982.853	8.873
88	5990.940	8.976
89	5957.311	9.079
90	5970.468	9.183
91	6004.624	9.286
92	5959.144	9.389
93	5975.470	9.492
94	5983.667	9.595
95	6003.549	9.698
96	5998.046	9.802
97	5982.469	9.905
98	5982.244	10.008
99	6001.190	10.111
100	5990.544	10.214
101	5969.142	10.317
102	6012.756	10.421
103	6018.136	10.524
104	6033.752	10.627
105	6004.650	10.730
106	6023.881	10.833
107	6031.942	10.937
108	6056.973	11.040
109	6066.743	11.143
110	6056.215	11.246
111	6054.638	11.349
112	6106.366	11.452
113	6077.437	11.556
114	6050.046	11.659
115	6102.727	11.762
116	6104.888	11.865
117	6076.716	11.968
118	6112.289	12.071
119	6122.544	12.175
120	6137.358	12.278
121	6150.526	12.381
122	6139.569	12.484
123	6153.190	12.587
124	6100.308	12.690
