# Supplementary material for: Spatial control of the APC/C ensures the rapid degradation of cyclin B1
Source: EMBO J. 2024 Aug 14;43(19):4324–55. doi: 10.1038/s44318-024-00194-2 (PMC11445581; doi:10.1038/s44318-024-00194-2)
Supplement: Supplementary file 10 — Source data Fig. 6 [file 44318_2024_194_MOESM10_ESM.zip › Figure 6/Fig 6D/RawData_MiddlePanel/C2-220615_SUM - 220614_4816 - 19.Project Sum Z.crop.txt]

	Plot Values	Distance
1	6292.249	0.000
2	6309.636	0.103
3	6330.649	0.206
4	6314.083	0.310
5	6329.800	0.413
6	6337.464	0.516
7	6263.844	0.619
8	6303.160	0.722
9	6288.569	0.825
10	6305.511	0.929
11	6305.618	1.032
12	6221.919	1.135
13	6270.998	1.238
14	6251.874	1.341
15	6215.080	1.444
16	6209.979	1.548
17	6253.488	1.651
18	6210.258	1.754
19	6186.547	1.857
20	6202.543	1.960
21	6213.919	2.063
22	6219.183	2.167
23	6187.286	2.270
24	6198.960	2.373
25	6182.361	2.476
26	6150.637	2.579
27	6170.099	2.683
28	6185.453	2.786
29	6148.980	2.889
30	6172.939	2.992
31	6181.732	3.095
32	6196.105	3.198
33	6192.860	3.302
34	6190.884	3.405
35	6186.016	3.508
36	6155.064	3.611
37	6211.235	3.714
38	6172.786	3.817
39	6211.710	3.921
40	6156.341	4.024
41	6170.985	4.127
42	6165.678	4.230
43	6180.364	4.333
44	6191.272	4.437
45	6140.245	4.540
46	6191.036	4.643
47	6221.042	4.746
48	6189.188	4.849
49	6147.958	4.952
50	6206.805	5.056
51	6168.577	5.159
52	6209.660	5.262
53	6191.599	5.365
54	6204.041	5.468
55	6170.389	5.571
56	6175.716	5.675
57	6171.700	5.778
58	6209.107	5.881
59	6194.954	5.984
60	6146.574	6.087
61	6162.056	6.190
62	6219.740	6.294
63	6254.197	6.397
64	6183.340	6.500
65	6231.818	6.603
66	6221.858	6.706
67	6178.122	6.810
68	6213.150	6.913
69	6182.339	7.016
70	6147.975	7.119
71	6179.715	7.222
72	6156.122	7.325
73	6195.136	7.429
74	6195.037	7.532
75	6168.404	7.635
76	6163.857	7.738
77	6190.134	7.841
78	6170.534	7.944
79	6147.435	8.048
80	6141.785	8.151
81	6156.747	8.254
82	6130.941	8.357
83	6146.085	8.460
84	6132.845	8.563
85	6164.725	8.667
86	6130.007	8.770
87	6171.322	8.873
88	6155.232	8.976
89	6128.729	9.079
90	6122.873	9.183
91	6109.391	9.286
92	6139.941	9.389
93	6123.301	9.492
94	6125.199	9.595
95	6162.544	9.698
96	6203.726	9.802
97	6178.577	9.905
98	6138.438	10.008
99	6162.704	10.111
100	6120.514	10.214
101	6155.222	10.317
102	6144.718	10.421
103	6162.231	10.524
104	6159.240	10.627
105	6147.229	10.730
106	6139.602	10.833
107	6113.495	10.937
108	6177.650	11.040
109	6178.469	11.143
110	6189.093	11.246
111	6152.912	11.349
112	6194.172	11.452
113	6200.427	11.556
114	6157.792	11.659
115	6207.340	11.762
116	6190.255	11.865
117	6214.880	11.968
118	6213.969	12.071
119	6247.561	12.175
120	6219.973	12.278
121	6212.385	12.381
122	6225.362	12.484
123	6256.752	12.587
124	6272.204	12.690
125	6243.187	12.794
126	6261.014	12.897
127	6265.101	13.000
128	6279.833	13.103
129	6286.444	13.206
130	6276.508	13.310
