# Supplementary material for: Spatial control of the APC/C ensures the rapid degradation of cyclin B1
Source: EMBO J. 2024 Aug 14;43(19):4324–55. doi: 10.1038/s44318-024-00194-2 (PMC11445581; doi:10.1038/s44318-024-00194-2)
Supplement: Supplementary file 10 — Source data Fig. 6 [file 44318_2024_194_MOESM10_ESM.zip › Figure 6/Fig 6D/RawData_MiddlePanel/C1-220615_SUM - 220614_4816 - 5.Project Sum Z.crop.txt]

	Plot Values	Distance
1	5649.435	0.000
2	5610.287	0.103
3	5579.634	0.206
4	5600.175	0.310
5	5579.503	0.413
6	5578.478	0.516
7	5594.584	0.619
8	5610.924	0.722
9	5607.932	0.825
10	5576.127	0.929
11	5582.517	1.032
12	5563.219	1.135
13	5551.413	1.238
14	5509.180	1.341
15	5526.794	1.444
16	5524.744	1.548
17	5544.847	1.651
18	5541.613	1.754
19	5521.993	1.857
20	5513.549	1.960
21	5496.840	2.063
22	5531.849	2.167
23	5517.450	2.270
24	5512.800	2.373
25	5544.469	2.476
26	5536.870	2.579
27	5527.148	2.683
28	5535.051	2.786
29	5527.251	2.889
30	5518.300	2.992
31	5518.091	3.095
32	5483.128	3.198
33	5538.227	3.302
34	5520.012	3.405
35	5558.851	3.508
36	5546.690	3.611
37	5546.531	3.714
38	5516.872	3.817
39	5559.024	3.921
40	5591.687	4.024
41	5590.052	4.127
42	5599.375	4.230
43	5618.408	4.333
44	5597.342	4.437
45	5607.714	4.540
46	5634.832	4.643
47	5583.069	4.746
48	5591.259	4.849
49	5560.485	4.952
50	5556.048	5.056
51	5561.281	5.159
52	5578.416	5.262
53	5531.826	5.365
54	5565.557	5.468
55	5558.736	5.571
56	5584.879	5.675
57	5574.043	5.778
58	5561.985	5.881
59	5545.936	5.984
60	5572.674	6.087
61	5553.026	6.190
62	5531.488	6.294
63	5512.271	6.397
64	5492.119	6.500
65	5546.756	6.603
66	5538.374	6.706
67	5580.182	6.810
68	5530.867	6.913
69	5541.438	7.016
70	5511.580	7.119
71	5564.899	7.222
72	5537.552	7.325
73	5549.472	7.429
74	5532.619	7.532
75	5563.270	7.635
76	5557.959	7.738
77	5547.034	7.841
78	5524.943	7.944
79	5540.074	8.048
80	5514.875	8.151
81	5529.410	8.254
82	5514.914	8.357
83	5543.649	8.460
84	5506.013	8.563
85	5499.174	8.667
86	5500.485	8.770
87	5544.056	8.873
88	5527.579	8.976
89	5516.468	9.079
90	5509.916	9.183
91	5462.664	9.286
92	5508.462	9.389
93	5516.791	9.492
94	5497.127	9.595
95	5529.156	9.698
96	5522.726	9.802
97	5534.987	9.905
98	5506.136	10.008
99	5517.912	10.111
100	5557.374	10.214
101	5536.205	10.317
102	5538.022	10.421
103	5530.276	10.524
104	5535.741	10.627
105	5533.370	10.730
106	5589.483	10.833
107	5574.802	10.937
108	5544.486	11.040
109	5591.770	11.143
110	5586.844	11.246
111	5637.310	11.349
112	5650.734	11.452
113	5618.088	11.556
114	5624.861	11.659
115	5646.988	11.762
116	5657.837	11.865
117	5649.331	11.968
118	5652.707	12.071
119	5630.438	12.175
