# Supplementary material for: Spatial control of the APC/C ensures the rapid degradation of cyclin B1
Source: EMBO J. 2024 Aug 14;43(19):4324–55. doi: 10.1038/s44318-024-00194-2 (PMC11445581; doi:10.1038/s44318-024-00194-2)
Supplement: Supplementary file 10 — Source data Fig. 6 [file 44318_2024_194_MOESM10_ESM.zip › Figure 6/Fig 6D/RawData_MiddlePanel/C2-220614_SUM - 220614_4816 - 9.Project Sum Z.crop.txt]

	Plot Values	Distance
1	6244.938	0.000
2	6270.901	0.103
3	6296.245	0.206
4	6306.686	0.310
5	6305.959	0.413
6	6269.846	0.516
7	6234.195	0.619
8	6275.780	0.722
9	6255.299	0.825
10	6296.097	0.929
11	6224.101	1.032
12	6264.525	1.135
13	6215.737	1.238
14	6278.674	1.341
15	6216.849	1.444
16	6303.533	1.548
17	6221.816	1.651
18	6264.420	1.754
19	6235.781	1.857
20	6216.172	1.960
21	6227.813	2.063
22	6240.495	2.167
23	6244.502	2.270
24	6238.193	2.373
25	6249.627	2.476
26	6205.564	2.579
27	6247.605	2.683
28	6270.090	2.786
29	6289.559	2.889
30	6255.183	2.992
31	6228.028	3.095
32	6286.648	3.198
33	6219.043	3.302
34	6182.240	3.405
35	6214.331	3.508
36	6245.219	3.611
37	6252.371	3.714
38	6259.793	3.817
39	6252.271	3.921
40	6255.018	4.024
41	6278.653	4.127
42	6222.265	4.230
43	6155.463	4.333
44	6188.844	4.437
45	6203.809	4.540
46	6261.998	4.643
47	6235.969	4.746
48	6209.095	4.849
49	6212.429	4.952
50	6241.101	5.056
51	6185.002	5.159
52	6178.980	5.262
53	6181.986	5.365
54	6184.236	5.468
55	6199.463	5.571
56	6197.397	5.675
57	6217.192	5.778
58	6241.986	5.881
59	6190.616	5.984
60	6243.426	6.087
61	6203.884	6.190
62	6185.548	6.294
63	6203.614	6.397
64	6193.362	6.500
65	6194.456	6.603
66	6211.011	6.706
67	6241.820	6.810
68	6191.882	6.913
69	6250.671	7.016
70	6202.130	7.119
71	6196.800	7.222
72	6217.693	7.325
73	6214.101	7.429
74	6267.468	7.532
75	6219.093	7.635
76	6211.902	7.738
77	6228.230	7.841
78	6203.610	7.944
79	6252.242	8.048
80	6157.805	8.151
81	6195.637	8.254
82	6195.871	8.357
83	6208.264	8.460
84	6206.644	8.563
85	6227.322	8.667
86	6214.334	8.770
87	6219.069	8.873
88	6228.341	8.976
89	6257.040	9.079
90	6223.978	9.183
91	6233.362	9.286
92	6176.419	9.389
93	6197.153	9.492
94	6258.904	9.595
95	6251.481	9.698
96	6257.566	9.802
97	6267.623	9.905
98	6308.906	10.008
99	6316.484	10.111
100	6281.860	10.214
101	6305.797	10.317
102	6274.736	10.421
103	6299.997	10.524
104	6345.781	10.627
105	6369.380	10.730
106	6332.938	10.833
107	6329.237	10.937
108	6335.316	11.040
109	6312.160	11.143
110	6402.588	11.246
111	6341.445	11.349
