# Supplementary material for: Spatial control of the APC/C ensures the rapid degradation of cyclin B1
Source: EMBO J. 2024 Aug 14;43(19):4324–55. doi: 10.1038/s44318-024-00194-2 (PMC11445581; doi:10.1038/s44318-024-00194-2)
Supplement: Supplementary file 10 — Source data Fig. 6 [file 44318_2024_194_MOESM10_ESM.zip › Figure 6/Fig 6D/RawData_MiddlePanel/C3-220717_SUM - 220617_4816 - 4.Project Sum Z.crop.txt]

	Plot Values	Distance
1	5127.179	0.000
2	5128.913	0.103
3	5123.896	0.206
4	5121.681	0.310
5	5133.207	0.413
6	5124.570	0.516
7	5131.177	0.619
8	5126.225	0.722
9	5116.507	0.825
10	5122.387	0.929
11	5141.086	1.032
12	5128.281	1.135
13	5132.590	1.238
14	5132.606	1.341
15	5141.458	1.444
16	5139.189	1.548
17	5132.867	1.651
18	5132.540	1.754
19	5129.333	1.857
20	5135.365	1.960
21	5136.473	2.063
22	5125.739	2.167
23	5147.650	2.270
24	5146.635	2.373
25	5139.740	2.476
26	5150.850	2.579
27	5156.420	2.683
28	5149.279	2.786
29	5151.756	2.889
30	5149.210	2.992
31	5149.358	3.095
32	5151.813	3.198
33	5146.889	3.302
34	5159.099	3.405
35	5144.494	3.508
36	5168.732	3.611
37	5166.476	3.714
38	5144.057	3.817
39	5134.734	3.921
40	5138.587	4.024
41	5142.091	4.127
42	5148.125	4.230
43	5143.161	4.333
44	5158.284	4.437
45	5160.919	4.540
46	5153.252	4.643
47	5150.820	4.746
48	5121.089	4.849
49	5151.401	4.952
50	5142.225	5.056
51	5143.896	5.159
52	5147.938	5.262
53	5168.609	5.365
54	5161.395	5.468
55	5148.346	5.571
56	5157.377	5.675
57	5165.134	5.778
58	5154.205	5.881
59	5147.559	5.984
60	5133.642	6.087
61	5151.684	6.190
62	5180.756	6.294
63	5179.881	6.397
64	5148.827	6.500
65	5143.221	6.603
66	5152.102	6.706
67	5155.176	6.810
68	5142.709	6.913
69	5147.754	7.016
70	5135.657	7.119
71	5149.539	7.222
72	5139.530	7.325
73	5121.396	7.429
74	5145.837	7.532
75	5140.525	7.635
76	5133.179	7.738
77	5139.621	7.841
78	5137.178	7.944
79	5120.542	8.048
80	5121.206	8.151
81	5117.918	8.254
82	5129.592	8.357
83	5142.795	8.460
84	5131.657	8.563
85	5137.505	8.667
86	5133.202	8.770
87	5125.556	8.873
88	5127.848	8.976
89	5127.972	9.079
90	5120.643	9.183
91	5124.181	9.286
92	5110.869	9.389
93	5146.480	9.492
94	5149.588	9.595
95	5160.263	9.698
96	5148.542	9.802
97	5127.570	9.905
98	5126.854	10.008
99	5146.168	10.111
100	5145.327	10.214
101	5140.298	10.317
102	5131.545	10.421
103	5123.882	10.524
104	5131.466	10.627
105	5145.128	10.730
106	5132.657	10.833
107	5130.500	10.937
108	5127.127	11.040
109	5137.078	11.143
110	5123.294	11.246
111	5117.562	11.349
112	5135.725	11.452
113	5153.135	11.556
