# Supplementary material for: Spatial control of the APC/C ensures the rapid degradation of cyclin B1
Source: EMBO J. 2024 Aug 14;43(19):4324–55. doi: 10.1038/s44318-024-00194-2 (PMC11445581; doi:10.1038/s44318-024-00194-2)
Supplement: Supplementary file 10 — Source data Fig. 6 [file 44318_2024_194_MOESM10_ESM.zip › Figure 6/Fig 6D/RawData_MiddlePanel/C2-220717_SUM - 220617_4816 - 3.Project Sum Z.crop.txt]

	Plot Values	Distance
1	7227.131	0.000
2	7202.430	0.103
3	7194.869	0.206
4	7121.364	0.310
5	7073.252	0.413
6	7038.041	0.516
7	7090.075	0.619
8	7059.418	0.722
9	7035.885	0.825
10	7049.981	0.929
11	6992.939	1.032
12	6986.121	1.135
13	6919.592	1.238
14	6990.710	1.341
15	6929.137	1.444
16	6902.366	1.548
17	6910.331	1.651
18	6860.168	1.754
19	6849.182	1.857
20	6841.763	1.960
21	6863.727	2.063
22	6796.661	2.167
23	6792.562	2.270
24	6848.779	2.373
25	6870.115	2.476
26	6782.200	2.579
27	6808.922	2.683
28	6774.647	2.786
29	6710.789	2.889
30	6772.973	2.992
31	6754.224	3.095
32	6730.482	3.198
33	6713.114	3.302
34	6758.598	3.405
35	6751.086	3.508
36	6784.299	3.611
37	6714.334	3.714
38	6782.696	3.817
39	6764.677	3.921
40	6769.817	4.024
41	6753.502	4.127
42	6663.059	4.230
43	6702.761	4.333
44	6713.382	4.437
45	6754.614	4.540
46	6767.847	4.643
47	6712.189	4.746
48	6721.877	4.849
49	6711.219	4.952
50	6743.797	5.056
51	6768.132	5.159
52	6790.148	5.262
53	6765.158	5.365
54	6735.075	5.468
55	6737.014	5.571
56	6789.277	5.675
57	6730.564	5.778
58	6711.332	5.881
59	6761.219	5.984
60	6729.041	6.087
61	6738.300	6.190
62	6771.508	6.294
63	6712.046	6.397
64	6773.897	6.500
65	6752.528	6.603
66	6790.834	6.706
67	6802.104	6.810
68	6745.312	6.913
69	6692.273	7.016
70	6769.905	7.119
71	6746.947	7.222
72	6815.288	7.325
73	6742.319	7.429
74	6806.314	7.532
75	6813.502	7.635
76	6827.069	7.738
77	6785.958	7.841
78	6795.697	7.944
79	6791.044	8.048
80	6858.044	8.151
81	6830.267	8.254
82	6810.298	8.357
83	6783.734	8.460
84	6816.854	8.563
85	6825.207	8.667
86	6863.154	8.770
87	6848.875	8.873
88	6852.978	8.976
89	6897.279	9.079
90	6981.401	9.183
91	6940.985	9.286
92	6898.484	9.389
93	6980.192	9.492
94	7016.904	9.595
95	7056.354	9.698
96	7078.159	9.802
97	7037.209	9.905
98	7016.224	10.008
99	7001.158	10.111
100	7053.062	10.214
101	7036.195	10.317
102	7038.829	10.421
103	6979.491	10.524
104	6951.650	10.627
105	6959.225	10.730
