# Supplementary material for: Spatial control of the APC/C ensures the rapid degradation of cyclin B1
Source: EMBO J. 2024 Aug 14;43(19):4324–55. doi: 10.1038/s44318-024-00194-2 (PMC11445581; doi:10.1038/s44318-024-00194-2)
Supplement: Supplementary file 10 — Source data Fig. 6 [file 44318_2024_194_MOESM10_ESM.zip › Figure 6/Fig 6D/RawData_MiddlePanel/C1-220615_2_SUM - 220614_4816 - 1.Project Sum Z.crop.txt]

	Plot Values	Distance
1	5913.563	0.000
2	5935.820	0.103
3	5986.781	0.206
4	5942.109	0.310
5	5905.523	0.413
6	5904.857	0.516
7	5867.009	0.619
8	5838.015	0.722
9	5811.533	0.825
10	5834.250	0.929
11	5864.493	1.032
12	5819.729	1.135
13	5782.856	1.238
14	5805.442	1.341
15	5754.556	1.444
16	5731.263	1.548
17	5746.286	1.651
18	5787.232	1.754
19	5767.302	1.857
20	5729.995	1.960
21	5751.312	2.063
22	5709.015	2.167
23	5734.710	2.270
24	5761.473	2.373
25	5736.585	2.476
26	5738.353	2.579
27	5733.777	2.683
28	5734.647	2.786
29	5776.276	2.889
30	5757.312	2.992
31	5731.490	3.095
32	5775.860	3.198
33	5808.239	3.302
34	5785.475	3.405
35	5754.667	3.508
36	5765.125	3.611
37	5762.175	3.714
38	5798.980	3.817
39	5784.928	3.921
40	5825.096	4.024
41	5811.512	4.127
42	5796.678	4.230
43	5823.750	4.333
44	5806.875	4.437
45	5791.980	4.540
46	5821.964	4.643
47	5770.770	4.746
48	5797.435	4.849
49	5792.113	4.952
50	5844.216	5.056
51	5837.979	5.159
52	5834.649	5.262
53	5846.200	5.365
54	5804.278	5.468
55	5808.014	5.571
56	5824.807	5.675
57	5801.445	5.778
58	5792.190	5.881
59	5771.305	5.984
60	5808.829	6.087
61	5778.531	6.190
62	5781.930	6.294
63	5808.979	6.397
64	5826.803	6.500
65	5776.876	6.603
66	5805.828	6.706
67	5828.796	6.810
68	5794.119	6.913
69	5817.033	7.016
70	5767.118	7.119
71	5768.279	7.222
72	5763.619	7.325
73	5743.065	7.429
74	5775.659	7.532
75	5737.208	7.635
76	5776.542	7.738
77	5788.977	7.841
78	5798.516	7.944
79	5767.448	8.048
80	5762.323	8.151
81	5786.879	8.254
82	5806.185	8.357
83	5784.705	8.460
84	5764.136	8.563
85	5740.578	8.667
86	5750.501	8.770
87	5794.313	8.873
88	5735.004	8.976
89	5730.280	9.079
90	5751.748	9.183
91	5720.707	9.286
92	5745.754	9.389
93	5778.564	9.492
94	5813.001	9.595
95	5768.131	9.698
96	5781.623	9.802
97	5802.769	9.905
98	5814.597	10.008
99	5777.062	10.111
100	5780.267	10.214
101	5780.006	10.317
102	5794.836	10.421
103	5799.358	10.524
104	5845.919	10.627
105	5807.585	10.730
106	5841.336	10.833
107	5864.283	10.937
108	5923.902	11.040
109	5932.653	11.143
110	5915.660	11.246
111	5909.206	11.349
112	5883.272	11.452
113	5890.469	11.556
114	5912.248	11.659
115	5908.399	11.762
116	5939.668	11.865
