# Supplementary material for: Spatial control of the APC/C ensures the rapid degradation of cyclin B1
Source: EMBO J. 2024 Aug 14;43(19):4324–55. doi: 10.1038/s44318-024-00194-2 (PMC11445581; doi:10.1038/s44318-024-00194-2)
Supplement: Supplementary file 10 — Source data Fig. 6 [file 44318_2024_194_MOESM10_ESM.zip › Figure 6/Fig 6D/RawData_MiddlePanel/C2-220614_SUM - 220614_4816 - 26.Project Sum Z.crop.txt]

	Plot Values	Distance
1	6332.028	0.000
2	6349.880	0.103
3	6392.104	0.206
4	6314.483	0.310
5	6338.730	0.413
6	6352.529	0.516
7	6323.757	0.619
8	6356.003	0.722
9	6325.300	0.825
10	6282.336	0.929
11	6334.987	1.032
12	6280.559	1.135
13	6306.658	1.238
14	6310.550	1.341
15	6314.308	1.444
16	6337.834	1.548
17	6302.332	1.651
18	6244.652	1.754
19	6248.348	1.857
20	6225.791	1.960
21	6339.367	2.063
22	6333.296	2.167
23	6256.713	2.270
24	6221.837	2.373
25	6229.756	2.476
26	6212.525	2.579
27	6297.027	2.683
28	6254.086	2.786
29	6289.391	2.889
30	6269.197	2.992
31	6283.134	3.095
32	6259.426	3.198
33	6227.412	3.302
34	6319.602	3.405
35	6262.647	3.508
36	6310.987	3.611
37	6256.201	3.714
38	6289.062	3.817
39	6318.181	3.921
40	6342.175	4.024
41	6308.536	4.127
42	6316.104	4.230
43	6334.442	4.333
44	6273.136	4.437
45	6250.695	4.540
46	6280.363	4.643
47	6306.763	4.746
48	6195.575	4.849
49	6322.012	4.952
50	6303.125	5.056
51	6280.137	5.159
52	6336.170	5.262
53	6320.417	5.365
54	6324.206	5.468
55	6371.577	5.571
56	6353.847	5.675
57	6336.038	5.778
58	6297.977	5.881
59	6346.499	5.984
60	6338.084	6.087
61	6315.369	6.190
62	6349.375	6.294
63	6390.051	6.397
64	6308.114	6.500
65	6229.253	6.603
66	6292.849	6.706
67	6328.555	6.810
68	6338.641	6.913
69	6280.658	7.016
70	6311.473	7.119
71	6297.855	7.222
72	6290.151	7.325
73	6357.604	7.429
74	6286.297	7.532
75	6338.573	7.635
76	6257.548	7.738
77	6309.002	7.841
78	6344.012	7.944
79	6366.382	8.048
80	6284.017	8.151
81	6320.535	8.254
82	6343.315	8.357
83	6319.065	8.460
84	6297.548	8.563
85	6364.353	8.667
86	6334.790	8.770
87	6297.567	8.873
88	6370.835	8.976
89	6419.085	9.079
90	6321.979	9.183
91	6359.838	9.286
92	6303.352	9.389
93	6389.427	9.492
94	6349.125	9.595
95	6307.281	9.698
96	6382.261	9.802
97	6434.167	9.905
98	6435.464	10.008
99	6399.787	10.111
100	6382.076	10.214
101	6420.347	10.317
102	6357.252	10.421
103	6394.441	10.524
104	6386.385	10.627
105	6363.788	10.730
106	6444.015	10.833
107	6436.824	10.937
108	6444.776	11.040
109	6478.091	11.143
110	6456.733	11.246
111	6442.255	11.349
112	6490.249	11.452
113	6505.481	11.556
114	6491.970	11.659
115	6543.428	11.762
116	6548.727	11.865
117	6458.254	11.968
118	6546.426	12.071
119	6486.653	12.175
