# Supplementary material for: Spatial control of the APC/C ensures the rapid degradation of cyclin B1
Source: EMBO J. 2024 Aug 14;43(19):4324–55. doi: 10.1038/s44318-024-00194-2 (PMC11445581; doi:10.1038/s44318-024-00194-2)
Supplement: Supplementary file 10 — Source data Fig. 6 [file 44318_2024_194_MOESM10_ESM.zip › Figure 6/Fig 6D/RawData_MiddlePanel/C3-220613_SUM - 220613_4816 - Position 2.Project Sum Z.crop.txt]

	Plot Values	Distance
1	5164.887	0.000
2	5166.451	0.103
3	5163.923	0.206
4	5163.599	0.310
5	5161.387	0.413
6	5161.052	0.516
7	5153.195	0.619
8	5160.011	0.722
9	5174.881	0.825
10	5195.322	0.929
11	5178.385	1.032
12	5176.783	1.135
13	5175.420	1.238
14	5178.350	1.341
15	5183.883	1.444
16	5199.335	1.548
17	5210.404	1.651
18	5208.845	1.754
19	5199.368	1.857
20	5209.861	1.960
21	5209.550	2.063
22	5218.112	2.167
23	5228.657	2.270
24	5209.482	2.373
25	5190.185	2.476
26	5216.213	2.579
27	5228.551	2.683
28	5234.560	2.786
29	5244.477	2.889
30	5233.383	2.992
31	5244.736	3.095
32	5232.849	3.198
33	5211.479	3.302
34	5243.517	3.405
35	5240.521	3.508
36	5233.158	3.611
37	5239.320	3.714
38	5244.244	3.817
39	5249.675	3.921
40	5249.537	4.024
41	5239.101	4.127
42	5232.543	4.230
43	5227.612	4.333
44	5238.465	4.437
45	5224.360	4.540
46	5237.915	4.643
47	5236.682	4.746
48	5234.738	4.849
49	5245.918	4.952
50	5244.631	5.056
51	5252.405	5.159
52	5234.635	5.262
53	5254.771	5.365
54	5237.736	5.468
55	5256.354	5.571
56	5268.680	5.675
57	5266.173	5.778
58	5284.346	5.881
59	5273.616	5.984
60	5270.691	6.087
61	5288.994	6.190
62	5286.978	6.294
63	5305.128	6.397
64	5285.062	6.500
65	5284.771	6.603
66	5291.497	6.706
67	5284.831	6.810
68	5268.562	6.913
69	5274.539	7.016
70	5277.108	7.119
71	5249.876	7.222
72	5245.211	7.325
73	5249.416	7.429
74	5232.380	7.532
75	5218.307	7.635
76	5216.579	7.738
77	5195.377	7.841
78	5211.347	7.944
79	5216.757	8.048
80	5229.936	8.151
81	5223.189	8.254
82	5212.098	8.357
83	5205.089	8.460
84	5199.919	8.563
85	5184.860	8.667
86	5184.601	8.770
87	5206.789	8.873
88	5203.107	8.976
89	5194.066	9.079
90	5192.600	9.183
91	5198.689	9.286
92	5172.315	9.389
93	5154.210	9.492
94	5146.295	9.595
95	5161.307	9.698
96	5140.796	9.802
97	5158.496	9.905
98	5165.204	10.008
99	5176.277	10.111
100	5189.219	10.214
101	5179.174	10.317
102	5156.195	10.421
103	5164.443	10.524
104	5159.038	10.627
105	5161.969	10.730
106	5173.053	10.833
107	5179.010	10.937
108	5171.330	11.040
109	5171.604	11.143
110	5154.609	11.246
111	5164.234	11.349
112	5159.129	11.452
113	5173.527	11.556
114	5162.828	11.659
115	5176.831	11.762
116	5179.139	11.865
117	5157.901	11.968
118	5163.879	12.071
119	5158.877	12.175
120	5144.444	12.278
121	5142.558	12.381
122	5133.660	12.484
