# Supplementary material for: Spatial control of the APC/C ensures the rapid degradation of cyclin B1
Source: EMBO J. 2024 Aug 14;43(19):4324–55. doi: 10.1038/s44318-024-00194-2 (PMC11445581; doi:10.1038/s44318-024-00194-2)
Supplement: Supplementary file 11 — Source data Fig. 7 [file 44318_2024_194_MOESM11_ESM.zip]

Archive with 808 entries (792 files):
- Figure 7/
- __MACOSX/._Figure 7
- Figure 7/Sequencing/
- __MACOSX/Figure 7/._Sequencing
- Figure 7/Fig 7B/
- __MACOSX/Figure 7/._Fig 7B
- Figure 7/Fig 7E/
- __MACOSX/Figure 7/._Fig 7E
- Figure 7/Fig 7CD/
- __MACOSX/Figure 7/._Fig 7CD
- Figure 7/Statistics_Fig7C.xlsx
- __MACOSX/Figure 7/._Statistics_Fig7C.xlsx
- Figure 7/Fig 7H/
- __MACOSX/Figure 7/._Fig 7H
- Figure 7/Fig 7I/
- __MACOSX/Figure 7/._Fig 7I
- Figure 7/Statistics_Fig7D_S10A.xlsx
- __MACOSX/Figure 7/._Statistics_Fig7D_S10A.xlsx
- Figure 7/Sequencing/CycB1_Sequencing/
- __MACOSX/Figure 7/Sequencing/._CycB1_Sequencing
- Figure 7/Sequencing/README.rtf
- __MACOSX/Figure 7/Sequencing/._README.rtf
- Figure 7/Sequencing/p53_Sequencing/
- __MACOSX/Figure 7/Sequencing/._p53_Sequencing
- Figure 7/Fig 7B/RawData/
- __MACOSX/Figure 7/Fig 7B/._RawData
- Figure 7/Fig 7E/RawData/
- __MACOSX/Figure 7/Fig 7E/._RawData
- Figure 7/Fig 7CD/RawData/
- __MACOSX/Figure 7/Fig 7CD/._RawData
- Figure 7/Fig 7H/Karyotype_Analysis.xlsx
- __MACOSX/Figure 7/Fig 7H/._Karyotype_Analysis.xlsx
- Figure 7/Fig 7I/240320_ChrSpreads_7A11_7H10_4882_4882_2ndRepeat.xlsx
- __MACOSX/Figure 7/Fig 7I/._240320_ChrSpreads_7A11_7H10_4882_4882_2ndRepeat.xlsx
- Figure 7/Fig 7I/240209_ChrSpreads_7A11_7H10_4882_4882_1stRepeat.xlsx
- __MACOSX/Figure 7/Fig 7I/._240209_ChrSpreads_7A11_7H10_4882_4882_1stRepeat.xlsx
- Figure 7/Sequencing/CycB1_Sequencing/B1H3-6173.ab1
- __MACOSX/Figure 7/Sequencing/CycB1_Sequencing/._B1H3-6173.ab1
- Figure 7/Sequencing/CycB1_Sequencing/7A11-6173.ab1
- __MACOSX/Figure 7/Sequencing/CycB1_Sequencing/._7A11-6173.ab1
- Figure 7/Sequencing/CycB1_Sequencing/7H10-6183.ab1
- __MACOSX/Figure 7/Sequencing/CycB1_Sequencing/._7H10-6183.ab1
- Figure 7/Sequencing/CycB1_Sequencing/B1E12-6173.ab1
- __MACOSX/Figure 7/Sequencing/CycB1_Sequencing/._B1E12-6173.ab1
- Figure 7/Sequencing/CycB1_Sequencing/7H10-6146.ab1
- __MACOSX/Figure 7/Sequencing/CycB1_Sequencing/._7H10-6146.ab1
- Figure 7/Sequencing/CycB1_Sequencing/B1E12-6183.ab1
- __MACOSX/Figure 7/Sequencing/CycB1_Sequencing/._B1E12-6183.ab1
- Figure 7/Sequencing/CycB1_Sequencing/B1E12-6146.ab1
- __MACOSX/Figure 7/Sequencing/CycB1_Sequencing/._B1E12-6146.ab1
- Figure 7/Sequencing/CycB1_Sequencing/CycB_Mutant_Genomic_wobbled.dna
- __MACOSX/Figure 7/Sequencing/CycB1_Sequencing/._CycB_Mutant_Genomic_wobbled.dna
- Figure 7/Sequencing/CycB1_Sequencing/7H10-6173.ab1
- __MACOSX/Figure 7/Sequencing/CycB1_Sequencing/._7H10-6173.ab1
- Figure 7/Sequencing/CycB1_Sequencing/B1H3-6146.ab1
- __MACOSX/Figure 7/Sequencing/CycB1_Sequencing/._B1H3-6146.ab1
- Figure 7/Sequencing/CycB1_Sequencing/7A11-6183.ab1
- __MACOSX/Figure 7/Sequencing/CycB1_Sequencing/._7A11-6183.ab1
- Figure 7/Sequencing/CycB1_Sequencing/B1H3-6183.ab1
- __MACOSX/Figure 7/Sequencing/CycB1_Sequencing/._B1H3-6183.ab1
- Figure 7/Sequencing/CycB1_Sequencing/7A11-6146.ab1
- __MACOSX/Figure 7/Sequencing/CycB1_Sequencing/._7A11-6146.ab1
- Figure 7/Sequencing/p53_Sequencing/Sequencing230419/
- __MACOSX/Figure 7/Sequencing/p53_Sequencing/._Sequencing230419
- Figure 7/Sequencing/p53_Sequencing/Sequencing230418/
- __MACOSX/Figure 7/Sequencing/p53_Sequencing/._Sequencing230418
- Figure 7/Sequencing/p53_Sequencing/p53_Ex6_gRNAs.dna
- __MACOSX/Figure 7/Sequencing/p53_Sequencing/._p53_Ex6_gRNAs.dna
- Figure 7/Sequencing/p53_Sequencing/Sequencing230412/
- __MACOSX/Figure 7/Sequencing/p53_Sequencing/._Sequencing230412
- Figure 7/Sequencing/p53_Sequencing/Sequencing230712/
- __MACOSX/Figure 7/Sequencing/p53_Sequencing/._Sequencing230712
- Figure 7/Fig 7B/RawData/Analysis_C1-LineProfile230418_7A11_1.txt
- __MACOSX/Figure 7/Fig 7B/RawData/._Analysis_C1-LineProfile230418_7A11_1.txt
- Figure 7/Fig 7B/RawData/Analysis_C1-LineProfile230418_B1H3_2b.txt
- __MACOSX/Figure 7/Fig 7B/RawData/._Analysis_C1-LineProfile230418_B1H3_2b.txt
- Figure 7/Fig 7B/RawData/Analysis_C1-LineProfile230420_7H10_2.txt
- __MACOSX/Figure 7/Fig 7B/RawData/._Analysis_C1-LineProfile230420_7H10_2.txt
- Figure 7/Fig 7B/RawData/Analysis_C1-LineProfile230418_7A11_2.txt
- __MACOSX/Figure 7/Fig 7B/RawData/._Analysis_C1-LineProfile230418_7A11_2.txt
- Figure 7/Fig 7B/RawData/Analysis_C1-LineProfile230420_7H10_1.txt
- __MACOSX/Figure 7/Fig 7B/RawData/._Analysis_C1-LineProfile230420_7H10_1.txt
- Figure 7/Fig 7B/RawData/Analysis_C1-LineProfile230418_7A11_3.txt
- __MACOSX/Figure 7/Fig 7B/RawData/._Analysis_C1-LineProfile230418_7A11_3.txt
- Figure 7/Fig 7B/RawData/Analysis_C1-LineProfile230420_7H10_5.txt
- __MACOSX/Figure 7/Fig 7B/RawData/._Analysis_C1-LineProfile230420_7H10_5.txt
- Figure 7/Fig 7B/RawData/Analysis_C1-LineProfile230418_7A11_6.txt
- __MACOSX/Figure 7/Fig 7B/RawData/._Analysis_C1-LineProfile230418_7A11_6.txt
- Figure 7/Fig 7B/RawData/Analysis_C1-LineProfile230418_7A11_4.txt
- __MACOSX/Figure 7/Fig 7B/RawData/._Analysis_C1-LineProfile230418_7A11_4.txt
- Figure 7/Fig 7B/RawData/Analysis_C1-LineProfile230420_7H10_6.txt
- __MACOSX/Figure 7/Fig 7B/RawData/._Analysis_C1-LineProfile230420_7H10_6.txt
- Figure 7/Fig 7B/RawData/Analysis_C1-LineProfile230418_E4_4b.txt
- __MACOSX/Figure 7/Fig 7B/RawData/._Analysis_C1-LineProfile230418_E4_4b.txt
- Figure 7/Fig 7B/RawData/Analysis_C1-LineProfile230418_7A11_5.txt
- __MACOSX/Figure 7/Fig 7B/RawData/._Analysis_C1-LineProfile230418_7A11_5.txt
- Figure 7/Fig 7B/RawData/Analysis_C1-LineProfile230420_7H10_4b.txt
- __MACOSX/Figure 7/Fig 7B/RawData/._Analysis_C1-LineProfile230420_7H10_4b.txt
- Figure 7/Fig 7B/RawData/Analysis_C1-LineProfile230418_7H10_3b.txt
- __MACOSX/Figure 7/Fig 7B/RawData/._Analysis_C1-LineProfile230418_7H10_3b.txt
- Figure 7/Fig 7B/RawData/Analysis_C1-LineProfile230420_E4_3b.txt
- __MACOSX/Figure 7/Fig 7B/RawData/._Analysis_C1-LineProfile230420_E4_3b.txt
- Figure 7/Fig 7B/RawData/Analysis_C1-LineProfile230418_7H10_3.txt
- __MACOSX/Figure 7/Fig 7B/RawData/._Analysis_C1-LineProfile230418_7H10_3.txt
- Figure 7/Fig 7B/RawData/Analysis_C1-LineProfile230419_B1H3_5.txt
- __MACOSX/Figure 7/Fig 7B/RawData/._Analysis_C1-LineProfile230419_B1H3_5.txt
- Figure 7/Fig 7B/RawData/Analysis_C1-LineProfile230420_7A11_1.txt
- __MACOSX/Figure 7/Fig 7B/RawData/._Analysis_C1-LineProfile230420_7A11_1.txt
- Figure 7/Fig 7B/RawData/Analysis_C1-LineProfile230419_B1H3_1.txt
- __MACOSX/Figure 7/Fig 7B/RawData/._Analysis_C1-LineProfile230419_B1H3_1.txt
- Figure 7/Fig 7B/RawData/Analysis_C1-LineProfile230420_7A11_4.txt
- __MACOSX/Figure 7/Fig 7B/RawData/._Analysis_C1-LineProfile230420_7A11_4.txt
- Figure 7/Fig 7B/RawData/Analysis_C1-LineProfile230418_7H10_4.txt
- __MACOSX/Figure 7/Fig 7B/RawData/._Analysis_C1-LineProfile230418_7H10_4.txt
- Figure 7/Fig 7B/RawData/Analysis_C1-LineProfile230419_B1H3_2.txt
- __MACOSX/Figure 7/Fig 7B/RawData/._Analysis_C1-LineProfile230419_B1H3_2.txt
- Figure 7/Fig 7B/RawData/Analysis_C1-LineProfile230419_B1H3_3.txt
- __MACOSX/Figure 7/Fig 7B/RawData/._Analysis_C1-LineProfile230419_B1H3_3.txt
- Figure 7/Fig 7B/RawData/Analysis_C1-LineProfile230418_7H10_5.txt
- __MACOSX/Figure 7/Fig 7B/RawData/._Analysis_C1-LineProfile230418_7H10_5.txt
- Figure 7/Fig 7B/RawData/Analysis_C1-LineProfile230420_B1h3_3.txt
- __MACOSX/Figure 7/Fig 7B/RawData/._Analysis_C1-LineProfile230420_B1h3_3.txt
- Figure 7/Fig 7B/RawData/Analysis_C1-LineProfile230420_E4_2.txt
- __MACOSX/Figure 7/Fig 7B/RawData/._Analysis_C1-LineProfile230420_E4_2.txt
- Figure 7/Fig 7B/RawData/Analysis_C1-LineProfile230419_7A11_6.txt
- __MACOSX/Figure 7/Fig 7B/RawData/._Analysis_C1-LineProfile230419_7A11_6.txt
- Figure 7/Fig 7B/RawData/Analysis_C1-LineProfile230420_E4_1.txt
- __MACOSX/Figure 7/Fig 7B/RawData/._Analysis_C1-LineProfile230420_E4_1.txt
- Figure 7/Fig 7B/RawData/Analysis_C1-LineProfile230419_7A11_5.txt
- __MACOSX/Figure 7/Fig 7B/RawData/._Analysis_C1-LineProfile230419_7A11_5.txt
- Figure 7/Fig 7B/RawData/Analysis_C1-LineProfile230418_B1H3_6b.txt
- __MACOSX/Figure 7/Fig 7B/RawData/._Analysis_C1-LineProfile230418_B1H3_6b.txt
- Figure 7/Fig 7B/RawData/Analysis_C1-LineProfile230419_7H10_5b.txt
- __MACOSX/Figure 7/Fig 7B/RawData/._Analysis_C1-LineProfile230419_7H10_5b.txt
- Figure 7/Fig 7B/RawData/Analysis_C1-LineProfile230419_E4_6a.txt
- __MACOSX/Figure 7/Fig 7B/RawData/._Analysis_C1-LineProfile230419_E4_6a.txt
- Figure 7/Fig 7B/RawData/Analysis_C1-LineProfile230420_B1h3_4.txt
- __MACOSX/Figure 7/Fig 7B/RawData/._Analysis_C1-LineProfile230420_B1h3_4.txt
- Figure 7/Fig 7B/RawData/Analysis_C1-LineProfile230419_7H10_5a.txt
- __MACOSX/Figure 7/Fig 7B/RawData/._Analysis_C1-LineProfile230419_7H10_5a.txt
- Figure 7/Fig 7B/RawData/Analysis_C1-LineProfile230419_E4_6b.txt
- __MACOSX/Figure 7/Fig 7B/RawData/._Analysis_C1-LineProfile230419_E4_6b.txt
- Figure 7/Fig 7B/RawData/Analysis_C1-LineProfile230420_E4_6.txt
- __MACOSX/Figure 7/Fig 7B/RawData/._Analysis_C1-LineProfile230420_E4_6.txt
- Figure 7/Fig 7B/RawData/Analysis_C1-LineProfile230419_7A11_3.txt
- __MACOSX/Figure 7/Fig 7B/RawData/._Analysis_C1-LineProfile230419_7A11_3.txt
- Figure 7/Fig 7B/RawData/Analysis_C1-LineProfile230419_E4_6c.txt
- __MACOSX/Figure 7/Fig 7B/RawData/._Analysis_C1-LineProfile230419_E4_6c.txt
- Figure 7/Fig 7B/RawData/Analysis_C1-LineProfile230418_B1H3_1.txt
- __MACOSX/Figure 7/Fig 7B/RawData/._Analysis_C1-LineProfile230418_B1H3_1.txt
- Figure 7/Fig 7B/RawData/Analysis_C1-LineProfile230419_7H10_6.txt
- __MACOSX/Figure 7/Fig 7B/RawData/._Analysis_C1-LineProfile230419_7H10_6.txt
- Figure 7/Fig 7B/RawData/Analysis_C1-LineProfile230418_E4_4.txt
- __MACOSX/Figure 7/Fig 7B/RawData/._Analysis_C1-LineProfile230418_E4_4.txt
- Figure 7/Fig 7B/RawData/Analysis_C1-LineProfile230420_B1h3_6d.txt
- __MACOSX/Figure 7/Fig 7B/RawData/._Analysis_C1-LineProfile230420_B1h3_6d.txt
- Figure 7/Fig 7B/RawData/Analysis_C1-LineProfile230420_7A11_1b.txt
- __MACOSX/Figure 7/Fig 7B/RawData/._Analysis_C1-LineProfile230420_7A11_1b.txt
- Figure 7/Fig 7B/RawData/Analysis_C1-LineProfile230418_E4_3.txt
- __MACOSX/Figure 7/Fig 7B/RawData/._Analysis_C1-LineProfile230418_E4_3.txt
- Figure 7/Fig 7B/RawData/Analysis_C1-LineProfile230419_E4_3.txt
- __MACOSX/Figure 7/Fig 7B/RawData/._Analysis_C1-LineProfile230419_E4_3.txt
- Figure 7/Fig 7B/RawData/Analysis_C1-LineProfile230418_B1H3_6.txt
- __MACOSX/Figure 7/Fig 7B/RawData/._Analysis_C1-LineProfile230418_B1H3_6.txt
- Figure 7/Fig 7B/RawData/Analysis_C1-LineProfile230420_B1h3_6a.txt
- __MACOSX/Figure 7/Fig 7B/RawData/._Analysis_C1-LineProfile230420_B1h3_6a.txt
- Figure 7/Fig 7B/RawData/Analysis_C1-LineProfile230419_E4_2.txt
- __MACOSX/Figure 7/Fig 7B/RawData/._Analysis_C1-LineProfile230419_E4_2.txt
- Figure 7/Fig 7B/RawData/Analysis_C1-LineProfile230418_E4_2.txt
- __MACOSX/Figure 7/Fig 7B/RawData/._Analysis_C1-LineProfile230418_E4_2.txt
- Figure 7/Fig 7B/RawData/Analysis_C1-LineProfile230420_B1h3_6c.txt
- __MACOSX/Figure 7/Fig 7B/RawData/._Analysis_C1-LineProfile230420_B1h3_6c.txt
- Figure 7/Fig 7B/RawData/Analysis_C1-LineProfile230418_B1H3_4.txt
- __MACOSX/Figure 7/Fig 7B/RawData/._Analysis_C1-LineProfile230418_B1H3_4.txt
- Figure 7/Fig 7B/RawData/Analysis_C1-LineProfile230420_B1h3_6b.txt
- __MACOSX/Figure 7/Fig 7B/RawData/._Analysis_C1-LineProfile230420_B1h3_6b.txt
- Figure 7/Fig 7B/RawData/Analysis_C1-LineProfile230418_E4_1.txt
- __MACOSX/Figure 7/Fig 7B/RawData/._Analysis_C1-LineProfile230418_E4_1.txt
- Figure 7/Fig 7E/RawData/7A11.txt
- __MACOSX/Figure 7/Fig 7E/RawData/._7A11.txt
- Figure 7/Fig 7E/RawData/B1H3.txt
- __MACOSX/Figure 7/Fig 7E/RawData/._B1H3.txt
- Figure 7/Fig 7E/RawData/7H10.txt
- __MACOSX/Figure 7/Fig 7E/RawData/._7H10.txt
- Figure 7/Fig 7E/RawData/E4.txt
- __MACOSX/Figure 7/Fig 7E/RawData/._E4.txt
- Figure 7/Fig 7CD/RawData/C1-Whole_230418_E4_1.txt
- __MACOSX/Figure 7/Fig 7CD/RawData/._C1-Whole_230418_E4_1.txt
- Figure 7/Fig 7CD/RawData/C1-Whole_230419_B1H3_1.txt
- __MACOSX/Figure 7/Fig 7CD/RawData/._C1-Whole_230419_B1H3_1.txt
- Figure 7/Fig 7CD/RawData/C1-Centro_230418_B1H3_3.txt
- __MACOSX/Figure 7/Fig 7CD/RawData/._C1-Centro_230418_B1H3_3.txt
- Figure 7/Fig 7CD/RawData/C1-Cyto_230419_7H10_5a.txt
- __MACOSX/Figure 7/Fig 7CD/RawData/._C1-Cyto_230419_7H10_5a.txt
- Figure 7/Fig 7CD/RawData/C1-Cyto_230420_B1H3_3.txt
- __MACOSX/Figure 7/Fig 7CD/RawData/._C1-Cyto_230420_B1H3_3.txt
- Figure 7/Fig 7CD/RawData/C1-Spindle_230418_7H10_6.txt
- __MACOSX/Figure 7/Fig 7CD/RawData/._C1-Spindle_230418_7H10_6.txt
- Figure 7/Fig 7CD/RawData/C1-Spindle_230420_7A11_4.txt
- __MACOSX/Figure 7/Fig 7CD/RawData/._C1-Spindle_230420_7A11_4.txt
- Figure 7/Fig 7CD/RawData/C1-Cyto_230419_7A11_6.txt
- __MACOSX/Figure 7/Fig 7CD/RawData/._C1-Cyto_230419_7A11_6.txt
- Figure 7/Fig 7CD/RawData/C1-Chromatin_230419_7H10_5a.txt
- __MACOSX/Figure 7/Fig 7CD/RawData/._C1-Chromatin_230419_7H10_5a.txt
- Figure 7/Fig 7CD/RawData/C1-Chromatin_230419_E4_6a.txt
- __MACOSX/Figure 7/Fig 7CD/RawData/._C1-Chromatin_230419_E4_6a.txt
- Figure 7/Fig 7CD/RawData/C1-Spindle_230419_B1H3_1.txt
- __MACOSX/Figure 7/Fig 7CD/RawData/._C1-Spindle_230419_B1H3_1.txt
- Figure 7/Fig 7CD/RawData/C1-Cyto_230420_B1H3_2.txt
- __MACOSX/Figure 7/Fig 7CD/RawData/._C1-Cyto_230420_B1H3_2.txt
- Figure 7/Fig 7CD/RawData/C1-Whole_230420_7A11_4.txt
- __MACOSX/Figure 7/Fig 7CD/RawData/._C1-Whole_230420_7A11_4.txt
- Figure 7/Fig 7CD/RawData/C1-Chromatin_230419_7A11_3.txt
- __MACOSX/Figure 7/Fig 7CD/RawData/._C1-Chromatin_230419_7A11_3.txt
- Figure 7/Fig 7CD/RawData/C1-Whole_230418_7H10_6.txt
- __MACOSX/Figure 7/Fig 7CD/RawData/._C1-Whole_230418_7H10_6.txt
- Figure 7/Fig 7CD/RawData/C1-Whole_230418_7H10_4.txt
- __MACOSX/Figure 7/Fig 7CD/RawData/._C1-Whole_230418_7H10_4.txt
- Figure 7/Fig 7CD/RawData/C1-Whole_230418_E4_4b.txt
- __MACOSX/Figure 7/Fig 7CD/RawData/._C1-Whole_230418_E4_4b.txt
- Figure 7/Fig 7CD/RawData/C1-Whole_230418_E4_2.txt
- __MACOSX/Figure 7/Fig 7CD/RawData/._C1-Whole_230418_E4_2.txt
- Figure 7/Fig 7CD/RawData/C1-Chromatin_230419_7A11_1.txt
- __MACOSX/Figure 7/Fig 7CD/RawData/._C1-Chromatin_230419_7A11_1.txt
- Figure 7/Fig 7CD/RawData/C1-Centro_230419_7H10_6.txt
- __MACOSX/Figure 7/Fig 7CD/RawData/._C1-Centro_230419_7H10_6.txt
- Figure 7/Fig 7CD/RawData/C1-Cyto_230419_7H10_5b.txt
- __MACOSX/Figure 7/Fig 7CD/RawData/._C1-Cyto_230419_7H10_5b.txt
- Figure 7/Fig 7CD/RawData/C1-Spindle_230418_7H10_5.txt
- __MACOSX/Figure 7/Fig 7CD/RawData/._C1-Spindle_230418_7H10_5.txt
- Figure 7/Fig 7CD/RawData/C1-Centro_230420_7A11_1b.txt
- __MACOSX/Figure 7/Fig 7CD/RawData/._C1-Centro_230420_7A11_1b.txt
- Figure 7/Fig 7CD/RawData/C1-Chromatin_230419_E4_6c.txt
- __MACOSX/Figure 7/Fig 7CD/RawData/._C1-Chromatin_230419_E4_6c.txt
- Figure 7/Fig 7CD/RawData/C1-Cyto_230419_7A11_4.txt
- __MACOSX/Figure 7/Fig 7CD/RawData/._C1-Cyto_230419_7A11_4.txt
- Figure 7/Fig 7CD/RawData/C1-Cyto_230419_7A11_5.txt
- __MACOSX/Figure 7/Fig 7CD/RawData/._C1-Cyto_230419_7A11_5.txt
- Figure 7/Fig 7CD/RawData/C1-Chromatin_230419_E4_6b.txt
- __MACOSX/Figure 7/Fig 7CD/RawData/._C1-Chromatin_230419_E4_6b.txt
- Figure 7/Fig 7CD/RawData/C1-Chromatin_230419_7H10_5b.txt
- __MACOSX/Figure 7/Fig 7CD/RawData/._C1-Chromatin_230419_7H10_5b.txt
- Figure 7/Fig 7CD/RawData/C1-Spindle_230418_7H10_4.txt
- __MACOSX/Figure 7/Fig 7CD/RawData/._C1-Spindle_230418_7H10_4.txt
- Figure 7/Fig 7CD/RawData/C1-Centro_230418_B1H3_1.txt
- __MACOSX/Figure 7/Fig 7CD/RawData/._C1-Centro_230418_B1H3_1.txt
- Figure 7/Fig 7CD/RawData/C1-Spindle_230418_7H10_3b.txt
- __MACOSX/Figure 7/Fig 7CD/RawData/._C1-Spindle_230418_7H10_3b.txt
- Figure 7/Fig 7CD/RawData/C1-Whole_230418_E4_3.txt
- __MACOSX/Figure 7/Fig 7CD/RawData/._C1-Whole_230418_E4_3.txt
- Figure 7/Fig 7CD/RawData/C1-Whole_230418_7H10_5.txt
- __MACOSX/Figure 7/Fig 7CD/RawData/._C1-Whole_230418_7H10_5.txt
- Figure 7/Fig 7CD/RawData/C1-Chromatin_230419_7A11_4.txt
- __MACOSX/Figure 7/Fig 7CD/RawData/._C1-Chromatin_230419_7A11_4.txt
- Figure 7/Fig 7CD/RawData/C1-Centro_230419_B1H3_4b.txt
- __MACOSX/Figure 7/Fig 7CD/RawData/._C1-Centro_230419_B1H3_4b.txt
- Figure 7/Fig 7CD/RawData/C1-Centro_230419_7H10_3.txt
- __MACOSX/Figure 7/Fig 7CD/RawData/._C1-Centro_230419_7H10_3.txt
- Figure 7/Fig 7CD/RawData/C1-Centro_230418_B1H3_5.txt
- __MACOSX/Figure 7/Fig 7CD/RawData/._C1-Centro_230418_B1H3_5.txt
- Figure 7/Fig 7CD/RawData/C1-Whole_230418_7H10_3b.txt
- __MACOSX/Figure 7/Fig 7CD/RawData/._C1-Whole_230418_7H10_3b.txt
- Figure 7/Fig 7CD/RawData/C1-Cyto_230419_7A11_1.txt
- __MACOSX/Figure 7/Fig 7CD/RawData/._C1-Cyto_230419_7A11_1.txt
- Figure 7/Fig 7CD/RawData/C1-Centro_230418_B1H3_4.txt
- __MACOSX/Figure 7/Fig 7CD/RawData/._C1-Centro_230418_B1H3_4.txt
- Figure 7/Fig 7CD/RawData/C1-Chromatin_230419_7A11_5.txt
- __MACOSX/Figure 7/Fig 7CD/RawData/._C1-Chromatin_230419_7A11_5.txt
- Figure 7/Fig 7CD/RawData/C1-Whole_230418_E4_5b.txt
- __MACOSX/Figure 7/Fig 7CD/RawData/._C1-Whole_230418_E4_5b.txt
- Figure 7/Fig 7CD/RawData/C1-Whole_230418_E4_4.txt
- __MACOSX/Figure 7/Fig 7CD/RawData/._C1-Whole_230418_E4_4.txt
- Figure 7/Fig 7CD/RawData/C1-Whole_230419_B1H3_4.txt
- __MACOSX/Figure 7/Fig 7CD/RawData/._C1-Whole_230419_B1H3_4.txt
- Figure 7/Fig 7CD/RawData/C1-Whole_230419_E4_4.txt
- __MACOSX/Figure 7/Fig 7CD/RawData/._C1-Whole_230419_E4_4.txt
- Figure 7/Fig 7CD/RawData/C1-Centro_230420_B1H3_6b.txt
- __MACOSX/Figure 7/Fig 7CD/RawData/._C1-Centro_230420_B1H3_6b.txt
- Figure 7/Fig 7CD/RawData/C1-Centro_230418_B1H3_6.txt
- __MACOSX/Figure 7/Fig 7CD/RawData/._C1-Centro_230418_B1H3_6.txt
- Figure 7/Fig 7CD/RawData/C1-Chromatin_230420_B1H3_3.txt
- __MACOSX/Figure 7/Fig 7CD/RawData/._C1-Chromatin_230420_B1H3_3.txt
- Figure 7/Fig 7CD/RawData/C1-Spindle_230419_B1H3_5.txt
- __MACOSX/Figure 7/Fig 7CD/RawData/._C1-Spindle_230419_B1H3_5.txt
- Figure 7/Fig 7CD/RawData/C1-Spindle_230418_7H10_3.txt
- __MACOSX/Figure 7/Fig 7CD/RawData/._C1-Spindle_230418_7H10_3.txt
- Figure 7/Fig 7CD/RawData/C1-Cyto_230418_7H10_1b.txt
- __MACOSX/Figure 7/Fig 7CD/RawData/._C1-Cyto_230418_7H10_1b.txt
- Figure 7/Fig 7CD/RawData/C1-Spindle_230420_7A11_1.txt
- __MACOSX/Figure 7/Fig 7CD/RawData/._C1-Spindle_230420_7A11_1.txt
- Figure 7/Fig 7CD/RawData/C1-Cyto_230419_7A11_3.txt
- __MACOSX/Figure 7/Fig 7CD/RawData/._C1-Cyto_230419_7A11_3.txt
- Figure 7/Fig 7CD/RawData/C1-Spindle_230419_B1H3_4.txt
- __MACOSX/Figure 7/Fig 7CD/RawData/._C1-Spindle_230419_B1H3_4.txt
- Figure 7/Fig 7CD/RawData/C1-Whole_230420_7A11_1.txt
- __MACOSX/Figure 7/Fig 7CD/RawData/._C1-Whole_230420_7A11_1.txt
- Figure 7/Fig 7CD/RawData/C1-Chromatin_230420_B1H3_2.txt
- __MACOSX/Figure 7/Fig 7CD/RawData/._C1-Chromatin_230420_B1H3_2.txt
- Figure 7/Fig 7CD/RawData/C1-Chromatin_230418_7H10_1b.txt
- __MACOSX/Figure 7/Fig 7CD/RawData/._C1-Chromatin_230418_7H10_1b.txt
[truncated: 508 more entries]
