# Supplementary material for: Spatial control of the APC/C ensures the rapid degradation of cyclin B1
Source: EMBO J. 2024 Aug 14;43(19):4324–55. doi: 10.1038/s44318-024-00194-2 (PMC11445581; doi:10.1038/s44318-024-00194-2)
Supplement: Supplementary file 11 — Source data Fig. 7 [file 44318_2024_194_MOESM11_ESM.zip › Figure 7/Statistics_Fig7C.xlsx]

## Sheet: Sheet1
	E4 (Parental)			7A11			7H10			B1H3					Tukey
time (min)	Average	SD	N	Average	SD	N	Average	SD	N	Average	SD	N		ANOVA	E4 VS 7A11	E4 VS 7H10	E4 VS B1H3
-38	1.00364	0.0502066	2
-37	1.02883	0.0492197	2
-36	1.03206	0.00973358	2
-35	0.875588	0.280899	7	1.00332	0.119059	7	0.940006	0.144516	7	0.742737		1		0.424993
-34	0.866421	0.260499	6	1.00365	0.109555	7	0.950775	0.132906	7	0.8928	0.244575	3		0.721188
-33	0.8854	0.247271	6	0.989521	0.106421	8	0.967096	0.120228	7	0.913267	0.235957	3		0.722996
-32	0.86919	0.230492	7	0.994912	0.101794	8	0.973521	0.11885	7	0.949341	0.177261	4		0.798574
-31	0.903881	0.209946	8	0.995435	0.095803	9	0.961524	0.135606	8	0.952513	0.157729	4		0.888955
-30	0.920986	0.201703	7	1.01118	0.0896796	11	0.965933	0.129975	8	0.964696	0.137639	4		0.895596
-29	0.934878	0.17114	8	1.01705	0.0820008	11	0.970793	0.137371	10	0.964001	0.1119	5		0.767134
-28	0.954364	0.154593	8	1.01505	0.0773786	11	0.999988	0.139871	12	0.970366	0.0898941	5		0.489259
-27	0.978836	0.128898	9	1.00995	0.0688785	11	1.00924	0.12326	13	0.974659	0.0644232	7		0.156401
-26	0.972347	0.106031	10	1.00473	0.0586978	12	1.00755	0.109256	14	0.978584	0.054436	7		0.165704
-25	0.996802	0.101728	11	1.00589	0.0586309	12	0.998267	0.0997965	14	0.989543	0.0928252	10		0.195199
-24	1.00596	0.0899202	12	1.00326	0.0542	12	1.00003	0.103251	14	0.994896	0.0960585	10		0.212909
-23	1.00859	0.0824608	12	1.00333	0.0503447	12	1.00275	0.0971407	15	1.01676	0.114339	11		0.249168
-22	0.99919	0.0765765	14	0.997882	0.0456298	12	0.999072	0.0846823	15	0.999353	0.080254	11		0.323349
-21	0.996254	0.0791594	14	0.996537	0.0417667	12	0.999716	0.0801787	15	1.00019	0.0663515	12		0.359142
-20	0.993154	0.0826755	14	0.996817	0.0341213	12	0.999451	0.0688074	15	1.00201	0.0590216	11		0.543092
-19	0.998575	0.0709835	14	0.997536	0.0343438	12	0.998439	0.0594857	15	1.00205	0.0521585	11		0.455972
-18	1.00021	0.0625195	14	0.992173	0.0277375	11	1.0017	0.0552355	15	1.00196	0.0476344	12		0.377559
-17	0.998522	0.0481577	14	0.999712	0.0290541	12	1.00247	0.0535184	14	0.999432	0.0388415	13		0.273014
-16	1.00004	0.0378976	14	1.00113	0.0273009	12	0.99976	0.0441191	14	0.999139	0.0307873	13		0.238973
-15	0.999792	0.0296854	14	0.999374	0.0221984	13	0.9994	0.035039	15	0.998039	0.0267293	13		0.199837
-14	0.997682	0.0280974	14	0.997605	0.0193211	12	0.998516	0.0280476	15	0.997211	0.0197196	13		0.262478
-13	0.999197	0.0238902	15	1.00035	0.0152353	12	1.00215	0.0244771	15	0.998553	0.019196	13		0.288917
-12	0.998792	0.0212593	14	1.00036	0.0125555	12	1.00015	0.0163496	15	1.00004	0.0120359	13		0.610151
-11	1.00169	0.013955	14	1.00201	0.00953747	12	0.997604	0.00862386	15	0.999687	0.0100759	14		0.99817
-10	1.00566	0	14	1.00611	0	12	1.00052	0	15	1.00109	0	13
-9	1.00463	0.00793458	14	1.00888	0.00753734	12	1.00196	0.0116292	16	1.00016	0.00923395	13		0.664321
-8	1.0038	0.014913	14	1.00868	0.0132669	12	1.00401	0.0130485	15	1.00112	0.0136516	14		0.1071
-7	0.998577	0.0202245	14	1.00832	0.0174728	12	1.0006	0.0186721	15	1.00615	0.016974	12		0.0037977	0.0121362	0.579879	0.0121362
-6	0.981156	0.0266646	15	1.00856	0.0218073	12	1.00502	0.0223349	15	1.00768	0.0174454	13		2.54808e-06	0.001	0.0037431	0.001
-5	0.954743	0.0392042	14	1.00592	0.0262733	12	1.01317	0.0249723	15	1.00835	0.01798	13		9.76349e-10	0.001	0.001	0.001
-4	0.909071	0.0510403	14	1.00145	0.0285316	12	1.0084	0.0311919	15	1.006	0.023954	14		2.82629e-12	0.001	0.001	0.001
-3	0.841838	0.0631698	14	0.991731	0.0307563	12	1.0044	0.0414952	15	0.999566	0.0333568	12		2.73676e-14	0.001	0.001	0.001
-2	0.748167	0.0721639	14	0.970156	0.0391368	12	0.98868	0.0546178	15	0.986972	0.0391164	13		1.07393e-17	0.001	0.001	0.001
-1	0.641137	0.0786729	14	0.922581	0.0493655	12	0.94226	0.0654046	14	0.954138	0.0467944	13		5.74959e-19	0.001	0.001	0.001
0	0.538553	0.0854042	14	0.839376	0.0706816	12	0.878872	0.0878763	15	0.881721	0.0597625	13		7.10117e-17	0.001	0.001	0.001
1	0.454464	0.0929705	14	0.725006	0.0920999	12	0.778823	0.0942262	15	0.770297	0.0627124	13		2.85073e-14	0.001	0.001	0.001
2	0.385008	0.0911435	14	0.619642	0.118272	12	0.678172	0.0940593	15	0.657738	0.0611152	13		3.2146e-12	0.001	0.001	0.001
3	0.331589	0.0841142	14	0.534057	0.134711	12	0.597993	0.0980193	15	0.567241	0.0625288	13		3.43587e-10	0.001	0.001	0.001
4	0.289876	0.0779673	14	0.464922	0.140082	12	0.537535	0.10337	15	0.491182	0.0653358	13		2.874e-08	0.001	0.001	0.001
5	0.253641	0.0714064	14	0.405596	0.134741	12	0.488009	0.104423	15	0.43357	0.0681758	13		3.54764e-07	0.001	0.001	0.001
6	0.220154	0.0670487	14	0.352523	0.116534	12	0.45166	0.105576	15	0.384172	0.0671352	14		1.9904e-06	0.001	0.001	0.001
7	0.192992	0.0657014	14	0.304656	0.0953643	12	0.418442	0.106648	15	0.345409	0.0707964	13		9.15658e-06	0.001	0.001	0.001
8	0.186208	0.0559213	13	0.267291	0.0810868	12	0.392635	0.108108	15	0.312284	0.070759	13		0.000124864	0.0075275	0.001	0.0075275
9	0.166843	0.0538242	13	0.23779	0.0705285	12	0.402788	0.0947994	13	0.288075	0.070743	13		1.36677e-05	0.00651473	0.001	0.00651473
10	0.146367	0.0284855	10	0.222294	0.0636455	11	0.403044	0.0907232	13	0.264192	0.0711171	13		1.43655e-05	0.0169289	0.001	0.0169289
11	0.126881	0.0274812	9	0.206047	0.0631109	11	0.379762	0.0954882	13	0.251474	0.0734101	12		0.000101706	0.0204673	0.001	0.0204673
12	0.11858	0.025735	7	0.183883	0.0591996	10	0.368501	0.0933354	13	0.252615	0.0690855	10		0.000564054	0.0310261	0.001	0.0310261
13	0.10576	0.0285488	5	0.178635	0.0696774	8	0.359643	0.0937041	13	0.240661	0.0660172	10		0.00278614	0.0719828	0.0012956	0.0719828
14	0.122944	0.0270733	3	0.159482	0.0641565	7	0.345713	0.100356	10	0.245803	0.0738424	8		0.113079
15	0.115316	0.0278558	3	0.159329	0.0702594	6	0.350534	0.11151	9	0.241501	0.0919665	5		0.22022
16	0.108182	0.0284093	3	0.158489	0.0934719	4	0.36317	0.120586	8	0.233793	0.101989	4		0.257723
17	0.102224	0.027613	3	0.215759	0.130289	2	0.507208	0.123985	3	0.232475	0.0999314	4		0.0882497
18	0.127697		1	0.210786	0.138572	2	0.504094	0.122083	3	0.287777	0.0903973	3		0.399419
19	0.129899		1	0.343938		1	0.512683	0.122044	3	0.27822		1		0.607492
20	0.130131		1	0.340128		1	0.522316	0.114546	3	0.275476		1		0.573439
21	0.129312		1	0.351742		1	0.521785	0.112699	3	0.284073		1		0.589022
				0.354079		1	0.766536		1	0.283339	0	2
				0.349033		1	0.789693		1
				0.353842	0	2	0.80575		1
				0.353057		1	0.797099		1
				0.361689		1
