# Supplementary material for: Spatial control of the APC/C ensures the rapid degradation of cyclin B1
Source: EMBO J. 2024 Aug 14;43(19):4324–55. doi: 10.1038/s44318-024-00194-2 (PMC11445581; doi:10.1038/s44318-024-00194-2)
Supplement: Supplementary file 11 — Source data Fig. 7 [file 44318_2024_194_MOESM11_ESM.zip › Figure 7/Statistics_Fig7D_S10A.xlsx]

## Sheet: Parental_CycBWT
	Cytoplasm			Chromatin			Spindle			Cemtrosomes					Tukey
time (min)	Average	SD	N	Average	SD	N	Average	SD	N	Average	SD	N		ANOVA	CentrosomesVsSpindle	CentrosomesVsDNA	CentrosomesVsCytoplasm	SpindleVsDNA	SpindleVsCytoplasm	DNAVsCytoplasm
-38
-37
-36
-35	1.12215	0.252046	6	0.80675	0.437623	6	0.968793	0.0812105	2	0.886644	0.419714	4		0.514945
-34	1.08487	0.244743	6	0.844441	0.372306	6	0.989821	0.0952053	2	0.892053	0.383136	4		0.362146
-33	1.06621	0.260924	6	0.804401	0.386688	7	0.952302	0.0437638	2	0.918807	0.375249	4		0.493965
-32	1.02866	0.224818	7	0.861167	0.323028	7	1.07187	0.0558252	2	0.896758	0.296562	4		0.196487
-31	0.991996	0.239039	7	0.893395	0.307555	7	1.01696	0.00550814	2	0.938711	0.306194	4		0.0924492
-30	0.948977	0.227963	8	0.954334	0.258022	8	1.0119	0.0167373	2	0.958197	0.353515	4		0.0228177	0.9	0.9	0.0571678	0.838075	0.0898223	0.0927711
-29	0.944941	0.182772	9	0.981226	0.207131	9	1.02027	0.0408941	2	0.971243	0.442583	4		0.0084602	0.9	0.7845	0.0209752	0.765591	0.0586253	0.061379
-28	0.944519	0.19777	9	0.993331	0.153227	9	0.992622	0.0662669	2	0.986204	0.291395	4		0.00305277	0.9	0.9	0.0107012	0.9	0.05169	0.0136067
-27	0.928232	0.199124	10	1.0168	0.14192	10	1.02201	0.0155044	2	0.930296	0.2773	6		0.000468763	0.549708	0.9	0.0128605	0.507074	0.00192673	0.00466085
-26	0.964434	0.202213	11	1.0021	0.132746	11	0.931401	0.149824	4	0.888708	0.170618	7		0.00783479	0.9	0.9	0.0855094	0.9	0.0437698	0.0117597
-25	0.978635	0.203933	11	1.00761	0.112199	11	0.970725	0.10359	4	0.965399	0.238203	7		0.00989815	0.9	0.9	0.0280869	0.9	0.0511915	0.0383969
-24	0.983062	0.194086	12	1.00041	0.125511	12	0.94797	0.075955	4	0.982855	0.273389	8		0.0131343	0.9	0.859884	0.0190026	0.9	0.103791	0.069462
-23	0.992299	0.167097	12	1.01739	0.0879812	12	0.992579	0.0946714	6	1.00662	0.268682	8		0.00543488	0.9	0.800811	0.00948743	0.9	0.0349614	0.0474496
-22	0.999953	0.159121	14	1.00126	0.0932973	14	1.00005	0.0931241	6	1.01269	0.249714	9		0.00329764	0.9	0.462218	0.00316859	0.9	0.0531485	0.080918
-21	1.01236	0.130454	14	0.987466	0.0897856	14	1.01676	0.0875873	6	1.02099	0.2327	10		0.00434766	0.9	0.294251	0.00512869	0.578072	0.0357675	0.251895
-20	1.01349	0.0966393	14	0.962998	0.104487	14	1.05141	0.0832585	8	1.0258	0.20079	10		0.000916081	0.9	0.0661778	0.00238426	0.153363	0.00912855	0.54444
-19	1.00768	0.0897946	14	1.01008	0.0770184	14	1.02664	0.0862964	8	1.02179	0.212566	10		0.00216177	0.9	0.336934	0.0021381	0.759175	0.0249228	0.117382
-18	1.00789	0.0815656	14	1.00612	0.0695152	14	1.00503	0.0942897	9	1.00981	0.215238	11		0.00793131	0.9	0.359845	0.00763648	0.707155	0.0539035	0.279334
-17	1.00452	0.0751593	14	1.00963	0.0456699	14	1.0239	0.0693393	9	0.965964	0.190777	12		0.060636
-16	1.01475	0.0666423	14	0.997906	0.0344734	14	1.03262	0.0842888	10	0.986587	0.146039	11		0.0394012	0.9	0.584671	0.0912968	0.45286	0.0569025	0.615882
-15	1.01731	0.0660316	14	0.988054	0.0463902	14	1.02384	0.0722215	12	1.00926	0.153858	11		0.0682425
-14	1.01912	0.0563049	14	0.994953	0.0437157	14	1.00726	0.0648943	12	1.00994	0.12639	12		0.183024
-13	1.00704	0.0573647	14	1.00219	0.0420254	14	0.982284	0.0703554	13	1.02269	0.143717	14		0.349965
-12	0.986432	0.0416186	13	1.00215	0.024337	16	0.965847	0.0586572	13	0.998229	0.0990058	14		0.478603
-11	0.985725	0.029628	14	1.00564	0.0235027	14	0.972996	0.0589842	13	0.975646	0.093494	14		0.97707
-10	0.969714	0	14	1.00639	0	14	0.979009	0	14	0.984641	0	14
-9	0.973771	0.0305264	14	0.999695	0.0343789	14	0.960528	0.0420419	14	1.04845	0.123272	14		0.0660895
-8	0.971771	0.0379661	14	0.993678	0.0332235	14	0.949842	0.0497757	14	1.05761	0.13955	14		0.104704
-7	0.95796	0.0449385	14	0.984699	0.035103	14	0.932926	0.0670986	14	1.0421	0.125711	14		0.0984196
-6	0.957265	0.083698	14	0.970573	0.0432232	14	0.887189	0.0648612	14	1.02344	0.131813	14		0.0569228
-5	0.926138	0.0762932	14	0.927308	0.0575883	14	0.848009	0.0625789	14	1.00398	0.124753	14		0.0053837	0.105408	0.505693	0.643259	0.769121	0.00528653	0.0631863
-4	0.902973	0.0804759	14	0.875348	0.0662582	14	0.797036	0.0706003	14	0.949845	0.0991309	14		0.000122166	0.154969	0.570717	0.0698524	0.807378	0.001	0.00200163
-3	0.879892	0.100239	14	0.768965	0.067119	14	0.714244	0.0691172	14	0.839762	0.0982365	14		6.02243e-08	0.497601	0.671455	0.001	0.9	0.001	0.001
-2	0.808533	0.120268	14	0.640933	0.0721472	14	0.622113	0.0632348	14	0.67715	0.101432	14		5.71077e-10	0.9	0.9	0.001	0.9	0.001	0.001
-1	0.73512	0.0994606	14	0.507624	0.0684919	14	0.516882	0.0591427	14	0.530379	0.082818	14		3.64426e-15	0.675758	0.9	0.001	0.689147	0.001	0.001
0	0.635312	0.107044	14	0.385538	0.0728329	13	0.422113	0.0680572	14	0.406937	0.0723799	14		8.6678e-16	0.293878	0.9	0.001	0.328369	0.001	0.001
1	0.531985	0.126839	14	0.311866	0.0714143	14	0.369059	0.04698	11	0.325528	0.0704761	13		6.86428e-13	0.129838	0.9	0.001	0.200359	0.001	0.001
2	0.441819	0.135454	14	0.289461	0.0626277	14	0.286739	0.0323411	10	0.269013	0.0722301	10		7.73237e-09	0.608482	0.824756	0.001	0.9	0.001	0.001
3	0.353447	0.12176	13	0.245415	0.059851	15	0.218482	0.0362878	5	0.239725	0.023108	6		6.79533e-06	0.9	0.9	0.001	0.9	0.00196564	0.001
4	0.279853	0.0995088	13	0.194742	0.052989	14	0.181834	0.0328441	5	0.22128	0.012271	5		6.21041e-05	0.9	0.9	0.0063982	0.9	0.00916445	0.001
5	0.273148	0.076015	12	0.162583	0.0487884	14	0.15542	0.0280308	3	0.197161	0.0231039	3		7.76112e-06	0.9	0.9	0.00748307	0.9	0.0102264	0.001
6	0.231608	0.0674135	13	0.133553	0.0429877	14	0.148646		1	0.178174	0.021732	3		3.57168e-05	0.9	0.9	0.0230097	0.721145	0.321096	0.001
7	0.199309	0.0781702	12	0.108165	0.0548319	16	0.133846		1	0.196171	0.0164622	2		0.00355974	0.9	0.861746	0.602819	0.9	0.62679	0.0016785
8	0.164888	0.0797297	12	0.121535	0.0449288	13				0.168762		1
9	0.141001	0.0753723	12	0.110361	0.0408869	13
10	0.125272	0.0690546	7	0.0952827	0.0341214	13
11	0.113494	0.0828213	4	0.0837534	0.0295291	13
12	0.136782	0.0402957	3	0.0729804	0.023176	13
13	0.116994	0.0371455	3	0.0654129	0.0223497	13
14	0.0993293	0.0497905	2	0.0606605	0.0220679	13
15	0.128155		1	0.0649665	0.0244877	12
16				0.0719078	0.0332651	11
17				0.0752755	0.047508	8
18				0.0819804	0.0472747	7
19				0.111668	0.0486167	5
20
21

## Sheet: 7A11_CycB4E7E
	Cytoplasm			Chromatin			Spindle			Cemtrosomes					Tukey
time (min)	Average	SD	N	Average	SD	N	Average	SD	N	Average	SD	N		ANOVA	CentrosomesVsSpindle	CentrosomesVsDNA	CentrosomesVsCytoplasm	SpindleVsDNA	SpindleVsCytoplasm	DNAVsCytoplasm
-35	0.887937	0.150447	7	1.01555	0.172417	9	1.04777	0.107559	2	1.03222	0.0856961	7		1.73158e-05	0.0908244	0.00679619	0.0761597	0.9	0.00217367	0.001
-34	0.913539	0.134763	7	1.02818	0.138513	8	1.04964	0.0568561	2	1.01983	0.0968637	7		2.00966e-05	0.0500368	0.0042404	0.160954	0.9	0.0020173	0.001
-33	0.91772	0.125152	10	1.02255	0.1251	9	1.01813	0.109357	2	1.03265	0.0559898	7		3.93815e-06	0.112515	0.00363852	0.089026	0.9	0.00274925	0.001
-32	0.953357	0.135685	9	1.01997	0.157104	9	0.952967	0.145471	3	1.00327	0.0680731	8		0.000163059	0.363411	0.00493344	0.584652	0.70812	0.0671977	0.001
-31	0.959895	0.130749	9	1.01419	0.168121	9	0.969602	0.101939	5	0.997085	0.0719247	8		0.000203263	0.132071	0.00637316	0.709657	0.822118	0.0167154	0.001
-30	0.906923	0.180069	13	0.986072	0.135649	12	0.967422	0.0979679	5	1.00092	0.0774552	8		0.000100188	0.233454	0.03825	0.364253	0.9	0.00723398	0.001
-29	0.946953	0.136999	12	1.00535	0.14098	12	1.00526	0.069643	5	1.00695	0.0960486	8		2.70749e-05	0.0722293	0.0160576	0.441765	0.9	0.00173486	0.001
-28	0.938549	0.154006	12	1.00958	0.121406	12	0.960495	0.0653899	6	1.00499	0.0920406	9		3.27165e-05	0.285004	0.0108983	0.334707	0.718781	0.00840849	0.001
-27	0.955376	0.118028	12	1.00332	0.094265	12	0.992761	0.112955	7	0.975468	0.0795965	9		3.21862e-06	0.00771007	0.001	0.79265	0.9	0.001	0.001
-26	0.97126	0.130581	13	0.986007	0.0874823	13	1.00813	0.102836	8	0.989158	0.0755054	9		2.83224e-05	0.00771152	0.0137292	0.830714	0.9	0.001	0.001
-25	0.978334	0.12653	13	0.985996	0.104859	13	0.998531	0.0721254	10	0.994558	0.106013	10		0.000196479	0.0205457	0.0325416	0.866662	0.9	0.00148973	0.00209047
-24	1.00183	0.109707	13	0.982209	0.0901947	13	1.00471	0.0851732	11	1.00049	0.114492	13		0.000809802	0.0112022	0.0498949	0.9	0.894075	0.00447521	0.0214388
-23	0.985048	0.0933318	13	1.01421	0.119439	13	0.994875	0.0515646	11	1.01034	0.107828	13		0.000179296	0.0649833	0.0130108	0.700519	0.9	0.00474633	0.001
-22	0.996723	0.0833054	13	1.024	0.11946	13	1.0006	0.0651825	11	0.99842	0.0989288	13		0.000175802	0.0300911	0.0035714	0.9	0.9	0.0117548	0.00115894
-21	1.00857	0.0889133	13	1.00032	0.0748143	13	0.995606	0.0721045	12	1.0003	0.106246	13		0.00355379	0.0460855	0.0350375	0.9	0.9	0.0396094	0.0298584
-20	1.00707	0.0825055	13	1.01336	0.0969667	13	0.994845	0.0814162	13	0.978264	0.0935147	13		0.00126115	0.0192772	0.00495157	0.9	0.9	0.0822651	0.0253967
-19	0.997289	0.0807159	13	1.0007	0.0654163	13	1.01119	0.0920953	13	1.00615	0.0731732	13		0.00293195	0.0392836	0.128932	0.9	0.9	0.00891865	0.0360927
-18	1.01362	0.0864589	13	1.00658	0.0615644	13	1.00134	0.0593895	13	0.990626	0.048726	13		0.00292864	0.0160413	0.0146905	0.9	0.9	0.0829165	0.0771023
-17	1.03252	0.0753079	14	0.99232	0.0431905	13	0.997051	0.0608582	13	1.02443	0.106828	13		0.655758
-16	1.01423	0.0668767	13	0.993025	0.0489169	13	1.00134	0.0480303	14	1.00961	0.0731364	13		0.174485
-15	1.00312	0.0679073	13	0.984988	0.0241307	13	1.00656	0.0594373	13	0.984149	0.0616628	13		0.0483669	0.0356661	0.469503	0.852291	0.538447	0.19204	0.898801
-14	0.999934	0.0817356	13	0.991208	0.0409587	13	0.996643	0.0460403	14	1.00431	0.0666607	13		0.768716
-13	1.0027	0.0788693	13	0.996073	0.0411326	13	1.00048	0.0411215	13	1.01301	0.0586506	13		0.902626
-12	0.980086	0.0651405	13	1.0043	0.0522235	13	1.0038	0.0434854	13	0.992674	0.0621189	13		0.543969
-11	0.994594	0.0704484	13	1.00063	0.0287476	13	0.991286	0.0411014	13	1.00424	0.0449533	14		0.887806
-10	0.9843	0	13	1.01005	0	13	1.0011	0	13	0.988425	0	13
-9	0.977116	0.0378278	13	1.02428	0.0296349	13	1.02311	0.0509973	13	0.982332	0.0675941	13		0.7636
-8	0.965839	0.0583565	13	1.02099	0.0340289	13	1.01177	0.0513483	13	0.973236	0.0579609	13		0.988798
-7	0.958705	0.0593755	13	1.03929	0.0310944	13	1.00732	0.0388298	13	0.966324	0.0519267	13		0.689821
-6	0.975688	0.0886535	13	1.04105	0.0323754	13	1.02257	0.0470181	13	0.940342	0.0504321	13		0.26354
-5	0.96111	0.0771636	13	1.05647	0.031076	13	1.03973	0.0540233	13	0.939875	0.058447	13		0.348493
-4	0.97999	0.0729351	13	1.04455	0.0394129	13	1.03414	0.0644057	13	0.93886	0.0455651	13		0.128321
-3	0.950044	0.0664658	13	1.04184	0.0443091	13	1.01699	0.058362	13	0.915594	0.0402139	13		0.163416
-2	0.925818	0.0711691	13	1.00728	0.0350554	13	1.00607	0.0516804	13	0.863632	0.0293756	13		0.00388319	0.112538	0.338333	0.00188133	0.9	0.413467	0.148284
-1	0.887092	0.0783906	13	0.944847	0.0638626	13	0.949853	0.053838	13	0.789436	0.041829	13		0.000412487	0.0914164	0.340064	0.001	0.889396	0.137122	0.0272534
0	0.852765	0.0657722	13	0.819468	0.087682	13	0.864859	0.0638784	13	0.667247	0.0578394	13		2.97022e-08	0.00729381	0.410765	0.001	0.270326	0.00256047	0.001
1	0.735716	0.0760981	14	0.695801	0.0928247	13	0.744888	0.0945325	13	0.552454	0.106048	11		7.72797e-05	0.0631973	0.640914	0.001	0.462803	0.0875295	0.00175622
2	0.632207	0.104209	13	0.612198	0.113346	14	0.599293	0.132389	11	0.450051	0.124944	8		0.00552466	0.651457	0.601113	0.00562626	0.9	0.0632401	0.0558103
3	0.515366	0.128759	14	0.543199	0.135874	12	0.517905	0.180801	7	0.396802	0.168556	6		0.239927
4	0.421621	0.106407	13	0.431718	0.147733	13	0.492757	0.179833	6	0.360031	0.208171	4		0.591314
5	0.390552	0.128617	12	0.37123	0.130258	13	0.455292	0.212332	4	0.31387	0.212948	3		0.424874
6	0.364776	0.11825	12	0.312035	0.100489	13	0.378797	0.233036	3	0.255773	0.162318	3		0.140275
7	0.310306	0.0983376	12	0.276379	0.0950635	13	0.31468	0.173463	3	0.201972	0.107813	3		0.12925
8	0.256455	0.0718131	14	0.247967	0.0875612	14	0.258673	0.115488	3	0.116191	0.00687195	2		0.0543552
9	0.235786	0.0775662	11	0.205442	0.0697952	12	0.211418	0.110835	3	0.105365		1		0.0979573
10	0.190447	0.0613331	8	0.184288	0.0626527	12	0.133349	0.00884731	2	0.104708		1		0.144356
11	0.177955	0.0761663	8	0.168235	0.0530329	12	0.101281		1	0.0860364		1		0.172801
12	0.163058	0.0488889	6	0.1402	0.0526093	10
13	0.164153	0.0596106	4	0.131106	0.0465031	10
14	0.150801	0.0584476	4	0.141774	0.0449251	8
15	0.169659	0.0980712	2	0.14801	0.056715	6
16	0.239388		1	0.120574	0.061737	6
17	0.249935		1	0.123988	0.0467636	4
18	0.247112		1	0.135035	0.0850731	3
19	0.245389		1	0.143058	0.0813655	3
20				0.147642	0.075214	3
21				0.197966	0.0971825	2
22				0.0456025		1
23				0.0411454		1
24
25
26

## Sheet: 7H10_CycB4E7E
	Cytoplasm			Chromatin			Spindle			Cemtrosomes					Tukey
time (min)	Average	SD	N	Average	SD	N	Average	SD	N	Average	SD	N		ANOVA	CentrosomesVsSpindle	CentrosomesVsDNA	CentrosomesVsCytoplasm	SpindleVsDNA	SpindleVsCytoplasm	DNAVsCytoplasm
-35	0.930991	0.185613	7	0.910871	0.099476	7				0.88253		1
-34	0.900469	0.156975	7	0.937128	0.119905	7				1.0152		1
-33	0.887187	0.147774	7	0.978892	0.125203	7				1.03517		1
-32	0.878864	0.134762	7	0.967677	0.108184	7	0.912904		1	1.00005		1		6.53398e-05	0.9	0.250109	0.300877	0.492432	0.137354	0.001
-31	0.939685	0.173336	9	0.9766	0.10499	9	0.939141		1	0.959395	0.0402483	3		2.99018e-05	0.796284	0.0181395	0.484215	0.657717	0.269182	0.001
-30	0.928722	0.170053	9	0.988325	0.137248	9	0.913289	0.0671638	3	0.949979	0.0722699	4		1.50335e-05	0.72848	0.00627841	0.438278	0.152725	0.0837783	0.001
-29	0.8871	0.16199	10	0.993499	0.155094	10	0.956687	0.0805141	3	1.00381	0.17244	5		8.83864e-06	0.830186	0.0404369	0.065746	0.470699	0.023904	0.001
-28	0.906916	0.138596	12	1.01768	0.164751	12	0.952556	0.0721453	4	0.991943	0.198632	7		1.16027e-06	0.778934	0.00844124	0.111768	0.217639	0.0237492	0.001
-27	0.882367	0.142796	13	1.04052	0.257942	13	0.957217	0.0637356	4	0.986717	0.122359	7		1.68498e-06	0.834218	0.00994034	0.114305	0.257341	0.04147	0.001
-26	0.917353	0.112258	14	1.00938	0.220537	14	1.01051	0.130734	5	0.964576	0.0588432	7		6.64066e-07	0.248878	0.0050033	0.236523	0.687388	0.00261387	0.001
-25	0.973624	0.0883686	14	0.969408	0.161591	14	0.978902	0.0897939	6	0.948079	0.141056	9		8.59193e-06	0.161384	0.00213593	0.656078	0.674915	0.0109874	0.001
-24	0.98249	0.106445	14	0.983758	0.196903	14	0.977556	0.126424	8	0.984546	0.15412	11		0.000350281	0.552119	0.0316751	0.482736	0.604058	0.0481257	0.001
-23	0.998857	0.12203	15	1.01099	0.14692	15	0.998371	0.107597	9	1.00765	0.155417	13		3.31269e-05	0.50009	0.0100891	0.285941	0.447114	0.0180226	0.001
-22	1.01222	0.11073	15	1.00853	0.155688	15	0.997246	0.110059	10	1.01168	0.162836	14		0.000450133	0.624615	0.0320768	0.418572	0.513791	0.0560559	0.001
-21	1.01395	0.116364	15	1.00719	0.166349	15	1.01499	0.0724674	11	1.00906	0.147624	15		0.000779312	0.426701	0.0449391	0.47323	0.754497	0.0292327	0.001
-20	1.00983	0.0969785	15	1.02396	0.16516	15	1.0417	0.0730862	13	1.00517	0.0973879	15		1.95789e-05	0.0812537	0.00772564	0.389259	0.842137	0.00114613	0.001
-19	1.02121	0.0846638	15	1.01253	0.118642	15	1.01764	0.0909868	14	1.01049	0.0934974	15		0.000174604	0.312724	0.0232788	0.390261	0.637372	0.00871113	0.001
-18	1.00993	0.0881831	15	1.02051	0.110922	15	1.01046	0.0617945	17	1.03132	0.0851325	15		7.52167e-05	0.9	0.0917402	0.0470652	0.268236	0.011066	0.001
-17	0.996447	0.106096	15	1.00757	0.0971294	15	1.00232	0.0668679	15	1.03057	0.0893866	15		0.000740994	0.9	0.49063	0.0305223	0.585659	0.0195019	0.001
-16	1.00914	0.0773453	15	0.997075	0.0811169	15	0.992182	0.0747148	15	1.00745	0.0912534	15		0.0165873	0.9	0.44706	0.286578	0.627085	0.161061	0.00907164
-15	0.996421	0.0792393	15	0.996205	0.0760191	15	0.997572	0.0669915	15	1.00482	0.0628663	15		0.00832768	0.9	0.625363	0.119998	0.804736	0.0582337	0.00588802
-14	1.00588	0.0891677	15	0.983812	0.046935	15	0.991208	0.0437862	15	1.00617	0.0706483	15		0.161666
-13	0.993865	0.0685977	15	0.981195	0.0584529	15	0.992826	0.0396096	15	1.00182	0.0762941	15		0.153119
-12	0.989951	0.0942633	16	0.991679	0.032442	15	1.00283	0.0482298	15	0.992898	0.0593267	15		0.589971
-11	0.988275	0.0754028	15	0.999252	0.0402855	15	0.98336	0.0260363	15	0.979035	0.0566107	15		0.515229
-10	0.997901	0	15	1.00573	0	15	1.00046	0	15	0.969177	0	15
-9	0.970859	0.0408768	15	1.0101	0.0312455	15	0.985051	0.0319499	15	0.966148	0.0903362	15		0.659654
-8	0.967816	0.0650563	15	1.01514	0.0360164	15	1.00138	0.0364181	15	0.968242	0.0774021	15		0.693009
-7	0.955322	0.069844	16	1.02061	0.0357838	15	0.999574	0.0531908	15	0.954271	0.101111	15		0.897203
-6	0.944985	0.0751599	15	1.03309	0.0343494	15	1.03051	0.088026	15	0.945793	0.0914741	15		0.733436
-5	0.934996	0.0763131	15	1.04323	0.0367957	15	0.990819	0.0502292	15	0.955442	0.0833912	15		0.302537
-4	0.904197	0.0848415	15	1.04606	0.032895	15	0.992216	0.0739326	15	0.918867	0.0713311	15		0.87577
-3	0.897066	0.065943	15	1.03778	0.0366571	15	0.990039	0.0614652	15	0.891927	0.0783058	15		0.982124
-2	0.884051	0.0610987	15	1.02144	0.0478273	15	0.962339	0.0683561	15	0.856471	0.069398	15		0.449456
-1	0.848698	0.100478	15	0.957236	0.0703232	15	0.905925	0.0819312	15	0.787253	0.0657086	15		0.0744095
0	0.783442	0.106978	15	0.861704	0.0797227	15	0.831442	0.08355	15	0.64281	0.0516869	15		9.89516e-05	0.0481122	0.324007	0.001	0.75597	0.117298	0.0112517
1	0.689801	0.111137	15	0.778218	0.0685523	15	0.720401	0.0846522	14	0.544324	0.060192	15		8.09321e-05	0.0864923	0.110328	0.001	0.9	0.0564368	0.034512
2	0.57663	0.132194	15	0.726452	0.0797165	16	0.605031	0.080795	14	0.447102	0.0715781	14		0.00180605	0.242928	0.0171507	0.0013746	0.677737	0.228261	0.795593
3	0.485546	0.12694	16	0.625016	0.0960938	15	0.523468	0.0970517	11	0.365877	0.07302	14		0.00347123	0.284551	0.0310579	0.00232063	0.815497	0.33308	0.759893
4	0.465378	0.115605	14	0.545192	0.0991726	15	0.458617	0.113839	8	0.313683	0.094727	9		0.00840145	0.580129	0.214696	0.00483874	0.9	0.184556	0.257078
5	0.392474	0.138634	14	0.465761	0.102294	15	0.394831	0.106315	7	0.283502	0.10126	6		0.160765
6	0.358931	0.135084	14	0.424303	0.107395	15	0.28339	0.0745945	5	0.253433	0.10434	6		0.0677436
7	0.317871	0.1274	15	0.38534	0.100342	15	0.253612	0.0860747	3	0.270435	0.0838451	4		0.0994925
8	0.321504	0.147868	12	0.362587	0.104488	15	0.131206		1	0.23962	0.117614	3		0.159713
9	0.294359	0.138432	12	0.339948	0.0994955	15	0.0866391		1	0.232849	0.137054	2		0.153379
10	0.281244	0.131619	12	0.332448	0.0928246	15				0.214044	0.136896	2
11	0.267205	0.125827	12	0.318326	0.0930553	14				0.203156	0.136728	2
12	0.265099	0.100739	11	0.322456	0.0929393	14				0.223499	0.100642	2
13	0.239804	0.105027	9	0.314759	0.0965314	13				0.181905	0.122643	2
14	0.232893	0.103268	9	0.320017	0.0860838	15				0.0715772		1
15	0.256119	0.0730286	6	0.270263	0.094841	11
16	0.229704	0.0903069	5	0.273011	0.107083	9
17	0.236779	0.108218	4	0.239862	0.127633	6
18	0.223488	0.123009	4	0.278462	0.137761	5
19	0.220593	0.0832143	4	0.292249	0.129639	5
20	0.246828	0.0815258	2	0.295614	0.12767	5
21	0.227245	0.0595319	2	0.482001	0.129854	3
22	0.234509	0.0696859	2	0.568091	0.153962	2
23	0.246195	0.07202	2	0.291814		1
24	0.217569		1
25	0.23013		1
26	0.207606		1

## Sheet: B1H3_CycB4E7E
	Cytoplasm			Chromatin			Spindle			Cemtrosomes					Tukey
time (min)	Average	SD	N	Average	SD	N	Average	SD	N	Average	SD	N		ANOVA	CentrosomesVsSpindle	CentrosomesVsDNA	CentrosomesVsCytoplasm	SpindleVsDNA	SpindleVsCytoplasm	DNAVsCytoplasm
-35	0.898825		1	0.772166		1				1.02371		1
-34	0.941235	0.1476	3	0.769022	0.259553	3				1.08601		1
-33	0.97046	0.157803	3	0.815317	0.250669	3				1.01212		1
-32	0.994338	0.231255	4	0.845681	0.209671	4	1.04124		1	1.07591	0.00567248	2		0.445586
-31	0.983795	0.204436	4	0.883273	0.142335	4	1.04801		1	1.05649	0.0115912	2		0.216574
-30	0.968008	0.178006	4	0.968754	0.171832	4	1.05384		1	1.06193	0.0458464	2		0.0912125
-29	1.08591	0.326374	5	0.950044	0.193616	5	1.09786		1	1.03619	0.138664	2		0.583336
-28	1.01985	0.238387	5	0.946319	0.134912	5	1.07557		1	1.15487		1		0.324709
-27	0.993874	0.202603	7	0.956811	0.115722	7	1.10927		1	1.1047		1		0.0730276
-26	0.965656	0.194716	7	0.974613	0.111043	7	1.08019	0.0222153	2	0.981344	0.189698	4		0.0146574	0.159418	0.148692	0.9	0.9	0.0717118	0.0340384
-25	0.973981	0.14647	10	0.994886	0.129933	10	1.02783	0.0363215	3	0.988347	0.134896	6		0.000481878	0.0966508	0.0125757	0.9	0.9	0.0319671	0.00100532
-24	0.976908	0.133837	10	0.984892	0.178657	10	0.988771	0.10787	5	0.985258	0.109576	6		0.00449803	0.209805	0.046265	0.9	0.9	0.086872	0.00808646
-23	0.984158	0.143484	10	1.00976	0.202884	10	0.979717	0.102402	5	1.0097	0.1015	6		0.0132346	0.522678	0.0938565	0.9	0.851725	0.245583	0.0137157
-22	1.00365	0.192509	11	1.00172	0.180946	11	0.966815	0.090778	6	1.01761	0.0856827	8		0.0475335	0.654775	0.139707	0.9	0.824323	0.488472	0.0522582
-21	1.01623	0.184866	11	1.02337	0.130576	11	0.994869	0.0449249	7	0.998536	0.0810788	9		0.00528151	0.176548	0.0129879	0.9	0.811315	0.245449	0.0183104
-20	1.01687	0.193431	11	1.01002	0.106525	11	0.982355	0.046524	9	1.00536	0.0698652	9		0.0260434	0.322863	0.0469149	0.9	0.824854	0.420465	0.0638874
-19	1.01785	0.174129	11	0.999341	0.102154	11	1.00207	0.0245781	9	1.03352	0.0637475	9		0.0665454
-18	0.990571	0.136888	12	0.979536	0.0603126	12	1.00433	0.0425518	11	0.994564	0.0895651	12		0.00295484	0.0134948	0.0524119	0.9	0.9	0.0221368	0.0813339
-17	1.01065	0.119522	13	1.00622	0.0591782	13	1.02723	0.0772313	12	0.985918	0.0841331	13		0.00034477	0.001	0.00550894	0.638531	0.9	0.0243813	0.103477
-16	1.01942	0.0800661	13	1.00888	0.0583258	14	1.04351	0.0619449	13	0.986702	0.051064	13		1.66361e-06	0.001	0.001	0.179659	0.335682	0.0016655	0.13835
-15	1.03617	0.058669	13	0.987272	0.0529311	12	1.02693	0.0367387	13	0.995888	0.0448235	13		8.80326e-06	0.001	0.020166	0.00882257	0.0442962	0.0687117	0.9
-14	1.01898	0.0717329	13	0.985845	0.0370597	14	1.01727	0.0596449	13	0.989628	0.0513646	13		0.000822785	0.001	0.103639	0.0634979	0.173485	0.258267	0.9
-13	1.00155	0.106521	13	0.987163	0.0429515	13	0.996747	0.0506355	13	0.989358	0.0695268	13		0.146877
-12	0.998248	0.05232	13	1.00056	0.0511002	13	0.992791	0.0459507	13	1.00206	0.0548144	13		0.261507
-11	0.974009	0.0499721	14	1.01017	0.0376717	13	0.973876	0.0360829	13	1.01627	0.0511171	13		0.984345
-10	0.960684	0	13	1.01041	0	13	0.974649	0	13	1.00128	0	13
-9	0.948791	0.0535276	13	1.018	0.0241467	13	0.987725	0.0412249	13	0.993491	0.107432	13		0.958505
-8	0.944318	0.063497	13	1.02149	0.0413827	13	1.00971	0.0711189	13	0.991887	0.0623961	13		0.495962
-7	0.916773	0.0349367	13	1.02595	0.0331755	13	0.996074	0.0432773	13	0.998594	0.049719	13		0.1147
-6	0.912469	0.0652943	13	1.02663	0.0482334	13	0.988271	0.0349532	13	0.99403	0.0649714	13		0.295968
-5	0.906907	0.0593849	13	1.039	0.043632	13	0.982023	0.0411149	13	0.953682	0.0471741	13		0.895163
-4	0.888405	0.0610645	13	1.04336	0.0521396	13	0.973002	0.0454614	13	0.964288	0.0699791	12		0.624343
-3	0.885934	0.0680461	13	1.0366	0.0710329	13	0.970679	0.0473286	13	0.913071	0.0693049	12		0.510088
-2	0.878596	0.0788587	13	1.00787	0.0506072	13	0.968268	0.034468	13	0.852004	0.0682924	12		0.0019502	0.0631264	0.798572	0.00255397	0.320471	0.603615	0.0245621
-1	0.881828	0.0812453	13	0.941739	0.0616384	13	0.930555	0.0455238	13	0.768485	0.0906069	12		2.79341e-07	0.00555453	0.651088	0.001	0.0891889	0.0287586	0.001
0	0.802274	0.0883052	13	0.838721	0.0709898	13	0.850048	0.0447735	13	0.656279	0.0970946	12		5.15726e-08	0.001	0.494922	0.001	0.0385996	0.0443864	0.001
1	0.705179	0.0807584	13	0.7315	0.0612273	15	0.704481	0.0617434	13	0.522256	0.0837697	11		2.17629e-09	0.00117807	0.0752912	0.001	0.388439	0.001	0.001
2	0.591296	0.0742165	13	0.649411	0.0630852	13	0.575317	0.0644169	10	0.408114	0.0807418	7		1.36085e-07	0.013397	0.006808	0.001	0.9	0.001	0.001
3	0.502181	0.0477131	13	0.526678	0.0629683	13	0.420746	0.0835467	5	0.317369	0.0799964	6		4.82947e-08	0.455425	0.0201281	0.001	0.627702	0.001	0.001
4	0.436729	0.0737247	13	0.415767	0.0570296	13	0.339117	0.074155	5	0.268522	0.0802589	6		2.83386e-07	0.881529	0.429893	0.001	0.9	0.001	0.001
5	0.393275	0.083726	13	0.323658	0.060798	13	0.265396	0.0678681	4	0.206117	0.0720277	5		1.44305e-07	0.9	0.720041	0.001	0.9	0.001	0.001
6	0.350119	0.0869415	13	0.287119	0.0512151	13	0.230221	0.0794025	3	0.157607	0.0844693	3		1.85876e-06	0.9	0.631022	0.001	0.9	0.00211919	0.001
7	0.292969	0.0777954	13	0.242499	0.0543158	13				0.0656858		1
8	0.263394	0.0691431	12	0.219557	0.0493616	13				0.0506554		1
9	0.233502	0.0847553	11	0.190706	0.0378589	13				0.0511241		1
10	0.187172	0.0587403	11	0.181021	0.0497109	13				0.0398981		1
11	0.172735	0.0570323	9	0.162142	0.0446449	13
12	0.13532	0.0460406	6	0.160413	0.042235	12
13	0.122105	0.0425133	5	0.145916	0.0421902	11
14	0.114423	0.018713	2	0.14709	0.0412233	11
15	0.122989	0.018273	2	0.133299	0.0451127	10
16	0.156549		1	0.14414	0.0372837	7
17				0.12559	0.0460399	5
18				0.124174	0.0686502	2
19				0.145149	0.07191	2
20				0.0604509		1
21				0.0534707		1
22				0.0279665		1
23				0.0365397		1
24				0.0369685		1
