# Supplementary material for: Spatial control of the APC/C ensures the rapid degradation of cyclin B1
Source: EMBO J. 2024 Aug 14;43(19):4324–55. doi: 10.1038/s44318-024-00194-2 (PMC11445581; doi:10.1038/s44318-024-00194-2)
Supplement: Supplementary file 11 — Source data Fig. 7 [file 44318_2024_194_MOESM11_ESM.zip › Figure 7/Fig 7H/Karyotype_Analysis.xlsx]

## Sheet: Sheet1
7A11	7H10	B1H3	9B3 (P53-/-)	9B2 (P53-/-)	E4
49	46	57	46	46	46
44	46	46	46	46	45
46	46	46	85	46	46
46	46	46	41	46	46
74	116	46	44	46	46
36	46	48	46	47	46
46	46	47	46	46	46
46	46	46	46	46	46
45	45	46	45	97	46
46	46	46	46	46	46
46	46	47	46	46	46
48	46	46	46	46	46
46	44	49	46	46	91
46	47	48	88	44	46
46	46	46	48	41	46
46	89	46	46	46	43
46	46	48	46	46	46
46	44	46	46	52	35
44	48	46	46	46	46
46	44	47	46	46	46
46	46		110	46	46
46	46	48	46	44	46
44	47	45	46	46	46
46	46	46	46	46	46
44	46	46	46	46	46
34	39	90	46	46	43
46	46	47	46	46	46
46	44	46	46	46	46
46	36	46	46	48	46
46	46	46	46	46	46
46	46	44	46	46	46
48	46	48	97	46	42
46	47	48	46	48	46
46	46	46	46	46	46
36	46	48	46	46	41
46	46	48	46	46	46
46	46	46	46	46
57	46	47	46	46
46	46	46	46	44
44	46	48	46	46
48	46	47	46	65
46	46	47	46	46
44	44	46		46
46	48	46		46
46	46	46
50	46	46
46	46	47
94	44	44
46	47	46
47	46	46
46	45	46
48	46	46
46	46	46
46	76	46
46	76	82
46	44	46
44	46	46
		48
48	46	46
43	44	46
46	48	46
46	46	46
46	46	44
46	46	44
46	46	46
46	46	46
47	46	46
46	44	46
46	45	48
50	44	47
46	46	46
46	42	47
46	46	46
46	46	45
46	42	75
46	46	46
46	46	45
82	84	46
46	46	46
46		46
48
48
46
