# Supplementary material for: Spatial control of the APC/C ensures the rapid degradation of cyclin B1
Source: EMBO J. 2024 Aug 14;43(19):4324–55. doi: 10.1038/s44318-024-00194-2 (PMC11445581; doi:10.1038/s44318-024-00194-2)
Supplement: Supplementary file 11 — Source data Fig. 7 [file 44318_2024_194_MOESM11_ESM.zip › Figure 7/Fig 7I/240320_ChrSpreads_7A11_7H10_4882_4882_2ndRepeat.xlsx]

## Sheet: Sheet1
							7H10 4882			7H10 4883					7A11 4883			7A11 4882
						1	2	46	1	46		1		1	44		1	46
						2	3	46	2	46		2		4	46		5	46
						3	4	46	3	46		3		5	47		9	47
						4	5	46	4	46		4		6	46		10	45
						5	6	46	5	48		5		7	44		11	45
						6	7	48	6	46		6		8	98		12	46
						7	8	46	7	46		7		9	46		14	45
						8	9	44	8	52		8		10	47		15	46
						9	10	52	9	poli		9		11	46		16	45
						10	11	46	10	83		10		13	81		18	46
						11	12	47	11	46		11		15	46		19	45
						12	13	45	13	48		12		16	50		20	46
						13	14	46	14	47		13		18	90		21	46
						14	16	46	15	85		14		19	45		22	46
						15	18	43	16	89		15		21	46		23	46
						16	19	46	17	46		16		22	90		24	44
						17	20	46	18	97		17		23	61		25	46
						18	21	46	19	47		18		24	52		26	47
						19	22	53	20	85		19		26	51		27	46
						20	24	46	21	46		20		27	45		28	40
						21	25	46	22	46		21		30	49		29	46
						22	26	46	23	89		22		31	45		30	46
						23	28	46	24	46		23		32	46		31	46
						24	29	44	25	95		24		33	47		33	46
						25	30	46	26	46		25		35	48		34	54
						26	32	50	27	44		26		36	52		40	46
						27	33	77	28	45		27		37	48		37	44
						28	34	poli	29	90		28		38	46
									30	58		29		39	46			0.4	aneuploid
				0.39	aneuploid				31	46		30
				0.02	poli				32	46		31
									33	46		32			0.69	aneuploid
									34	46		33			0.17	poli
									35	88		34
							18% p+H38oli		36	46		35
									37	46		36
									38	46		37
									39	45		38
									40	46		39	0.45
									0.49	aneuplo
									0.28	poli

## Sheet: Sheet2
	7A11 4883					7H10 4883			7A11 4882			7H10 4882
1	46		1			2	45		2	46	1	46
3	46		2			3	48		2	46	1	46
5	36		3			4	45		3	48	2	46
6	46		4			5	46		4	46	3	46
7	46		5			7	46		6	46	4	46
8	45		6			8	56		7	48	5	46
9	45		7			10	44		8	46	7	47
11	46		8			11	86		9	46	8	50
11	42		9			12	46		10	46	9	46
12	46		10			13	46		11	46	10	70
13	46		11			14	46		12	45	10	46
13	45		12			15	47		13	44	11	46
14	49		13			16	49		14	46	14	46
15	46		14			17	82		15	46	16	44
16	53		15			18	46		16	47	17	46
17	46		16			19	45		17	46	18	46
18	46		17			20	84		18	46	19	46
19	46		18			21	84		18	30	20	46
20	46		19			22	69		19	46	21	88
21	46		20			23	119		21	46	22	48
22	40		21			25	48		22	46	24	46
22	73		22			30	46		23	46	25	45
24	46		23			32	46		24	45	26	46
25	80		24			33	47		25	46	27	46
26	95		25			34	46		26	46	28	46
27	46		26			36	45		27	56	29	46
27	44		27			31	46		28	46	31	46
30	73		28						30	46	33	47
33	42		29				0.33	aneu			35	46
34	46		30				0.26	poli			36	46
38	67		31				0.59	total
35	47		32							0.25	aneu			0.2	aneu
										0.04	poli			0.066	poli
		0.37	aneu											0.266	total
		0.16	poli
		0.53	total
