# Supplementary material for: Spatial control of the APC/C ensures the rapid degradation of cyclin B1
Source: EMBO J. 2024 Aug 14;43(19):4324–55. doi: 10.1038/s44318-024-00194-2 (PMC11445581; doi:10.1038/s44318-024-00194-2)
Supplement: Supplementary file 11 — Source data Fig. 7 [file 44318_2024_194_MOESM11_ESM.zip › Figure 7/Fig 7I/240209_ChrSpreads_7A11_7H10_4882_4882_1stRepeat.xlsx]

## Sheet: Sheet1
							7H10 4882			7H10 4883					7A11 4883			7A11 4882
						1	2	46	1	46		1		1	44		1	46
						2	3	46	2	46		2		4	46		5	46
						3	4	46	3	46		3		5	47		9	47
						4	5	46	4	46		4		6	46		10	45
						5	6	46	5	48		5		7	44		11	45
						6	7	48	6	46		6		8	98		12	46
						7	8	46	7	46		7		9	46		14	45
						8	9	44	8	52		8		10	47		15	46
						9	10	52	9	poli		9		11	46		16	45
						10	11	46	10	83		10		13	81		18	46
						11	12	47	11	46		11		15	46		19	45
						12	13	45	13	48		12		16	50		20	46
						13	14	46	14	47		13		18	90		21	46
						14	16	46	15	85		14		19	45		22	46
						15	18	43	16	89		15		21	46		23	46
						16	19	46	17	46		16		22	90		24	44
						17	20	46	18	97		17		23	61		25	46
						18	21	46	19	47		18		24	52		26	47
						19	22	53	20	85		19		26	51		27	46
						20	24	46	21	46		20		27	45		28	40
						21	25	46	22	46		21		30	49		29	46
						22	26	46	23	89		22		31	45		30	46
						23	28	46	24	46		23		32	46		31	46
						24	29	44	25	95		24		33	47		33	46
						25	30	46	26	46		25		35	48		34	54
						26	32	50	27	44		26		36	52		40	46
						27	33	77	28	45		27		37	48		37	44
						28	34	poli	29	90		28		38	46
									30	58		29		39	46			0.4	aneuploid
				0.39	aneuploid				31	46		30
				0.02	poli				32	46		31
									33	46		32			0.69	aneuploid
									34	46		33			0.17	poli
									35	88		34
							18% p+H38oli		36	46		35
									37	46		36
									38	46		37
									39	45		38
									40	46		39	0.45
									0.49	aneuplo
									0.28	poli
