# Supplementary material for: Spatial control of the APC/C ensures the rapid degradation of cyclin B1
Source: EMBO J. 2024 Aug 14;43(19):4324–55. doi: 10.1038/s44318-024-00194-2 (PMC11445581; doi:10.1038/s44318-024-00194-2)
Supplement: Supplementary file 11 — Source data Fig. 7 [file 44318_2024_194_MOESM11_ESM.zip › Figure 7/Fig 7B/RawData/Analysis_C1-LineProfile230418_7A11_1.txt]

Distance	CycBmEM	DNA	CycBmEM_N	DNA_N	CycBmEM_N	DNA_S	CycBmEM_NS	DNA_NS
0.0	34627.359	14120.284	0.42902027995343817	0.0271512468679118	34627.359	14120.284	0.42902027995343817	0.0271512468679118
0.265	35128.207	13889.169	0.48761372742853487	0.009028381028167146	35128.207	13889.169	0.48761372742853487	0.009028381028167146
0.529	34351.621	13859.3	0.39676210977029297	0.00668620557539539	34351.621	13859.3	0.39676210977029297	0.00668620557539539
0.794	33751.402	13828.021	0.3265433998022897	0.0042334650756383485	34192.00375	13837.63075	0.37808872991454007	0.004987012919800221
1.058	33536.785	13774.033	0.3014356826570428	0.0	33733.244	13953.4925	0.32441912293734687	0.014072303581194063
1.323	33293.168	14352.616	0.27293529951976203	0.04536954367374251	33258.523250000006	14026.65375	0.26888226279122834	0.019809237654785226
1.587	32452.738	14151.945	0.1746146691858188	0.029633941869760042	32855.65225	14032.68475	0.22175099586445726	0.020282158079160534
1.852	32139.918	13852.145	0.13801833209520542	0.006125146773139578	32457.741250000003	14123.90175	0.17519999181080625	0.027434932469849113
2.116	31945.141	14138.901	0.11523166644243873	0.028611097562754324	32106.143000000004	14062.439750000001	0.13406704609931167	0.022615394230261085
2.381	31886.775	14106.768	0.10840351667378367	0.026091390715390406	31826.975	14105.9905	0.10140760542124637	0.02603042310969452
2.646	31336.066	14326.148	0.0439769064735576	0.04329405738749378	31532.034999999996	14235.498	0.066903022397445	0.03618574426038023
2.91	30960.158	14370.175	0.0	0.046746431375882413	31353.59925	14290.7675	0.04602809478406858	0.040519698064892126
3.175	31231.398	14359.979	0.03173195598893307	0.04594691278080189	31279.4025	14366.921499999999	0.03734792959633131	0.04649130841108305
3.439	31589.988	14411.384	0.07368285592283458	0.0499778321001541	31413.39925	14451.9995	0.05302400603660579	0.05316269356528678
3.704	31872.053	14666.46	0.10668121223465553	0.06997959800430872	31791.7425	14758.83375	0.09728580871213235	0.07722307886173523
3.968	32473.531	15597.512	0.17704721070210627	0.1429879725616762	32095.27	15389.30625	0.13279503032926415	0.1266615338869323
4.233	32445.508	16881.869	0.17376884245746027	0.24370073288159014	32550.4565	16645.42075	0.18604660821142152	0.22515966063274262
4.497	33410.734	19435.842	0.286689167451464	0.4439703390833955	33021.075	18318.57925	0.2411035523552706	0.35636026216933026
4.762	33754.527	21359.094	0.32690898881005187	0.5947820041506591	33176.788	20104.328749999997	0.25932017992828615	0.4963896787450225
5.026	33096.383	22740.51	0.2499137209941683	0.7031056388644452	33492.10625	21524.570499999998	0.29620878349526497	0.6077578318084507
5.291	33706.781	22562.836	0.3213232567253757	0.6891733451353026	33591.39825	22486.11925	0.30782480389805644	0.6831576067889762
5.556	33807.902	23282.037	0.33315324906263	0.7455694390054981	33451.851500000004	22803.0825	0.2914994413799962	0.7080122568804001
5.82	33196.34	22626.947	0.26160753873781084	0.6942006045163549	33457.955	22681.89875	0.29221348058283664	0.6985096419778316
6.085	33120.797	22255.775	0.2527698778055299	0.6650951792541707	33256.53425	22850.260499999997	0.2686495726995676	0.7117117163035769
6.349	32901.098	23236.283	0.22706762519229962	0.741981642438284	33243.5275	23232.926	0.2671279327550201	0.7417184035285465
6.614	33755.875	24812.699	0.32706668928443994	0.865596187905376	33381.45325	24179.140000000003	0.28326365694297384	0.8159157052081785
6.878	33748.043	26411.803	0.3261504354896258	0.9909898112348831	33229.61925	25246.873	0.2655008276935134	0.8996419103946358
7.143	32513.461	26526.707	0.18171856080768842	1.0	33038.19	25746.99275	0.24310581023298253	0.938858764052151
7.407	32135.381	25236.762	0.13748755535017596	0.8988490570683451	32558.88575	25435.302	0.18703273337739895	0.9144175566630184
7.672	31838.658	23565.936	0.10277438186210565	0.7678313583488453	32231.28125	24071.982	0.14870678006750238	0.8075129184671388
7.937	32437.625	20958.523	0.1728466222500395	0.5633712584513649	32313.40725	21998.47175	0.15831457617997502	0.6449187637039888
8.201	32841.965	18232.666	0.220149745257579	0.34962338094739986	32493.231999999996	19761.68275	0.17935200079552158	0.46952111768872956
8.466	32854.68	16289.606	0.2216372538123622	0.19725847300730814	32520.62275	17821.68325	0.1825564030721175	0.3173961986325379
8.73	31948.221	15805.938	0.11559199096848935	0.1593316821240785	32336.82725	16495.036	0.16105444643974798	0.2133672514485982
8.995	31702.443	15651.934	0.08683879572056127	0.1472554697156063	32036.3165	15611.093250000002	0.12589814982714956	0.14405294528818038
9.259	31639.922	14696.895	0.07952455880718531	0.0723661563057286	31792.647500000003	15200.60175	0.09739168328878026	0.1118642843061777
9.524	31880.004	14647.64	0.10761138765888512	0.06850382907929742	31773.736750000004	14871.05625	0.09517934334364786	0.08602299800026256
9.788	31872.578	14487.756	0.10674263118795974	0.055966536900417904	31968.1105	14512.800749999999	0.11791883339085267	0.05793041914189922
10.053	32479.938	14218.912	0.17779675590938054	0.03488515428215297	32247.49725	14432.288	0.15060386529946135	0.051617017732908416
10.317	32757.469	14374.844	0.21026468644161994	0.04711255066976539	32285.759	14470.702249999998	0.15508004936913963	0.05462926834011443
10.582	32033.051	14801.297	0.1255161239375983	0.08055283150812144	32331.756999999998	14572.97075	0.16046128558643402	0.06264864529588074
10.847	32056.57	14896.83	0.12826757605713718	0.08804404472348314	32198.336	14679.6475	0.14485256526494972	0.07101369485333042
11.111	31946.254	14645.619	0.11536187462344345	0.0683453525119517	31948.6885	14665.159749999999	0.11564668308405043	0.06987763899555503
11.376	31758.879	14316.893	0.09344115771802279	0.042568327238663876	32021.873000000003	14666.948750000001	0.1242084266803934	0.07001792329985074
11.64	32325.789	14808.453	0.1597630983229702	0.08111396872530421	32253.266750000003	14652.9845	0.15127883034915213	0.06892291765632844
11.905	32982.145	14840.973	0.23654919073217204	0.08366402214939397	32652.8985	14723.964	0.19803114233403724	0.07448876996306819
12.169	33544.781	14929.537	0.302371122562984	0.09060876173891066	33265.247	14806.0025	0.26966886410032936	0.08092181294683773
12.434	34208.273	14645.047	0.3799920447831912	0.06830049917374201	34038.00275	14666.55675	0.3600723866235368	0.06998718464849026
12.698	35416.812	14250.67	0.5213771884158002	0.037375455531914376	34963.942	14474.77275	0.4683966143533169	0.05494845630022383
12.963	36685.902	14073.837	0.6698461016512925	0.02350910875632829	36005.986	14256.28	0.5903037605947694	0.037815363272047944
13.228	37712.957	14055.566	0.7899997075287939	0.022076389626207123	37299.541750000004	14067.9065	0.7416348847955918	0.02304406903211049
13.492	39382.496	13891.553	0.9853165415864805	0.009215322213992174	38311.206	14055.43375	0.8599879501863041	0.02206601925211926
13.757	39463.469	14200.779	0.9947894499786492	0.03346325641194945	39016.7325	14036.232	0.9425264247734808	0.020560315428748588
14.021	39508.008	13997.03	1.0	0.017486293462845613	39508.008	13997.03	1.0	0.017486293462845613
14.286	38743.234	14208.662	0.9105302502968577	0.03408140128101768	38743.234	14208.662	0.9105302502968577	0.03408140128101768
