# Supplementary material for: Spatial control of the APC/C ensures the rapid degradation of cyclin B1
Source: EMBO J. 2024 Aug 14;43(19):4324–55. doi: 10.1038/s44318-024-00194-2 (PMC11445581; doi:10.1038/s44318-024-00194-2)
Supplement: Supplementary file 11 — Source data Fig. 7 [file 44318_2024_194_MOESM11_ESM.zip › Figure 7/Fig 7B/RawData/Analysis_C1-LineProfile230418_B1H3_2b.txt]

Distance	CycBmEM	DNA	CycBmEM_N	DNA_N	CycBmEM_N	DNA_S	CycBmEM_NS	DNA_NS
0.0	28459.855	12608.963	0.0555365301784953	0.08440022636589795	28459.855	12608.963	0.0555365301784953	0.08440022636589795
0.265	30025.225	12166.463	0.23768793378005143	0.016975004365497495	30025.225	12166.463	0.23768793378005143	0.016975004365497495
0.529	29850.801	12276.898	0.21739140553318476	0.033802358922817695	29850.801	12276.898	0.21739140553318476	0.033802358922817695
0.794	28815.945	12125.113	0.09697228869467882	0.010674364976307478	29374.0005	12155.883249999999	0.16190939149629643	0.015362932066155667
1.058	28804.031	12055.059	0.09558593797727075	0.0	29137.703	12192.4735	0.13441306711769033	0.020938312245365083
1.323	29080.035	12312.824	0.12770263626562692	0.03927652508233515	28846.22925	12283.9155	0.10049625979705103	0.034871639138383426
1.587	28684.906	12642.666	0.0817241762506276	0.08953566649489109	28839.79975	12422.093499999999	0.09974810284409022	0.05592628846170852
1.852	28790.227	12677.825	0.09397966088283563	0.09489296226960786	28765.61575	12641.642	0.09111581800103209	0.08937963615064623
2.116	28507.295	12933.253	0.061056798605038286	0.13381339075575086	28670.86275	12909.646	0.0800900592695768	0.13021631230204808
2.381	28701.023	13384.84	0.08359960133980565	0.20262322968794252	28568.939	12994.583000000002	0.06822988939099595	0.1431584503383148
2.646	28277.211	12982.414	0.0342834967363042	0.14130421863995807	28427.657249999997	13087.851499999999	0.051789898164778386	0.15737008721547716
2.91	28225.1	13050.899	0.028219695977965382	0.15173950977825715	28296.48	13177.535249999999	0.03652569851351881	0.1710355036077447
3.175	27982.586	13291.988	0.0	0.1884750563248211	28157.37425	13198.2405	0.020338913528788492	0.174190432597177
3.439	28144.6	13467.661	0.018852461400884386	0.2152429456456717	28513.06425	13409.474999999999	0.061728126779992766	0.2063769479794224
3.704	29699.971	13827.352	0.1998403497411213	0.27005028016893967	29004.492250000003	13618.846749999999	0.11891224297559236	0.23827962984238815
3.968	30190.812	13888.386	0.2569561607603637	0.27935023723012026	29379.05525	13864.41675	0.16249757819168167	0.27569796151840703
4.233	29480.838	14274.268	0.17434134086435726	0.33814838302889655	29614.08925	14133.29425	0.1898468777145346	0.3166677358199046
4.497	29084.736	14543.171	0.12824965949229605	0.37912204285166196	29475.764499999997	14426.02525	0.17375097235967632	0.3612721486140271
4.762	29146.672	14998.276	0.1354567283216882	0.44846793134542967	29259.94825	14772.513749999998	0.1486379110019625	0.4140677735475542
5.026	29327.547	15274.34	0.15650391532950841	0.4905327369642287	29104.115749999997	15173.404499999999	0.1305047484897517	0.47515285335920854
5.291	28857.508	15877.831	0.10180869081551404	0.5824887022755139	29084.7325	15622.8105	0.1282492522212274	0.5436303659429644
5.556	29007.203	16340.795	0.11922767441819897	0.6530320931866853	28918.2675	16163.134	0.10887885838428603	0.6259612855803279
5.82	28480.812	17159.57	0.057975152973922715	0.7777916098948838	28890.832000000002	16713.470999999998	0.10568637684093818	0.7098179960888802
6.085	29217.805	17475.688	0.14373398915611701	0.8259595789984375	29167.907250000004	17079.0185	0.13792772916706686	0.7655177053299906
6.349	29965.809	17340.021	0.2307741001200288	0.8052875392399558	29394.1065	17290.86075	0.16424898924048034	0.7977968256357857
6.614	29912.0	17188.164	0.22451271471185288	0.7821485744098658	29694.76525	17446.4785	0.1992345922082064	0.8215088286661877
6.878	29683.447	17782.041	0.19791756484482692	0.8726396220164915	29956.98	17684.695249999997	0.22974672975877347	0.8578067207632812
7.143	30266.664	18428.555	0.2657825393583853	0.971151147386812	30004.609750000003	18004.16125	0.23528907809539118	0.9064848359532923
7.407	30156.328	18617.885	0.2529434934664996	1.0	30107.481250000004	18166.35475	0.24725953116118238	0.9311988082572966
7.672	30323.486	17836.938	0.2723945269750176	0.8810044636258831	30179.493000000002	18173.76825	0.2556390461246123	0.9323284283325508
7.937	29971.494	17811.695	0.23143562469854662	0.8771581023175079	30395.503749999996	17832.148999999998	0.28077474011742215	0.8802747474944485
8.201	31130.707	17062.078	0.36632531532962476	0.7629364240344026	30788.6615	17164.95525	0.3265238192484452	0.7786121786559634
8.466	31728.959	15949.11	0.435939809990592	0.5933497246460597	30934.889000000003	16579.701250000002	0.343539313585341	0.6894350467313931
8.73	30908.396	15495.922	0.3404565043226007	0.5242959359276022	30884.662	15878.536	0.33769474102505476	0.5825961255105654
8.995	29770.586	15007.034	0.2080573344574015	0.4498024174341969	30522.173749999998	15312.53725	0.295514461904737	0.4963529811700023
9.259	29680.754	14798.083	0.19760419884835395	0.4179638466721503	30070.71475	15036.972249999999	0.24298126494903008	0.4543642098693461
9.524	29923.123	14846.85	0.2258070221677643	0.4253946394434351	29944.668999999998	14865.82275	0.2283141828658735	0.42828558154673024
9.788	30404.213	14811.324	0.2817881759899742	0.41998142263713856	30183.52925	14730.73625	0.2561087169390438	0.40770199453710965
10.053	30726.027	14466.688	0.31923547075008263	0.36746806939571475	30671.02525	14547.50575	0.3128352931798969	0.3797825433738456
10.317	31630.738	14065.161	0.4245105038117665	0.30628604201909376	30899.73625	14168.956750000001	0.33944882842658974	0.3221017515929877
10.582	30837.967	13332.654	0.3322611631545357	0.1946714723200038	30789.44075	13727.35625	0.326614495242783	0.2548135894506423
10.847	29963.031	13044.922	0.23045084325474743	0.150828774067757	30796.353000000003	13294.19	0.3274188265124158	0.18881058251430116
11.111	30753.676	12734.023	0.32245279582861336	0.10345604165035002	31008.500500000002	12984.842	0.3521049805178976	0.14167418121400766
11.376	32479.328	12827.769	0.523255119833694	0.11774043681791976	31801.870000000003	12757.33625	0.44442396452785365	0.10700836042278139
11.64	34011.445	12422.631	0.7015370991943597	0.05600818915509876	33112.07225	12614.30975	0.5968832417846153	0.08521492875172992
11.905	35203.84	12472.816	0.840287952281794	0.06365504738355116	34364.29975	12627.11	0.7425963937892326	0.08716534614813815
12.169	35762.586	12785.224	0.9053054038470829	0.11125771123598294	35293.167	12514.692000000001	0.8506823244938057	0.07003583517222622
12.434	36194.797	12378.097	0.9555988426519862	0.04922239291427207	35934.398499999996	12579.398000000001	0.9252980496952158	0.07989530729597294
12.698	36576.371	12681.455	1.0	0.0954460776500856	36253.6895	12531.408749999999	0.9624517601964677	0.07258302292335661
12.963	36481.004	12280.859	0.9889027942868016	0.03440590989308586	36402.873	12402.323	0.9798112240415603	0.05291379049208384
13.228	36359.32	12268.881	0.9747432592274534	0.032580781510891825	36437.77325	12402.469000000001	0.9838723275017935	0.05293603700600942
13.492	36334.398	12378.681	0.9718432564929192	0.04931137896997441	36329.46275	12300.3595	0.9712689751954466	0.03737726704928651
13.757	36143.129	12273.017	0.9495865907746123	0.033210997823193936	36143.129	12273.017	0.9495865907746123	0.033210997823193936
14.021	34338.559	12599.993	0.739601118715444	0.08303343711992382	34338.559	12599.993	0.739601118715444	0.08303343711992382
