# Supplementary material for: Spatial control of the APC/C ensures the rapid degradation of cyclin B1
Source: EMBO J. 2024 Aug 14;43(19):4324–55. doi: 10.1038/s44318-024-00194-2 (PMC11445581; doi:10.1038/s44318-024-00194-2)
Supplement: Supplementary file 11 — Source data Fig. 7 [file 44318_2024_194_MOESM11_ESM.zip › Figure 7/Fig 7B/RawData/Analysis_C1-LineProfile230420_7H10_2.txt]

Distance	CycBmEM	DNA	CycBmEM_N	DNA_N	CycBmEM_N	DNA_S	CycBmEM_NS	DNA_NS
0.0	50561.102	16956.018	0.6367308543812238	0.009236778092675273	50561.102	16956.018	0.6367308543812238	0.009236778092675273
0.265	51189.746	17340.736	0.6841907821997714	0.01576302555229498	51189.746	17340.736	0.6841907821997714	0.01576302555229498
0.529	51161.359	17662.984	0.6820476853580211	0.021229549581239623	51161.359	17662.984	0.6820476853580211	0.021229549581239623
0.794	48478.363	17398.184	0.47949298588192374	0.016737557193809635	49251.659	17617.6175	0.5378735197649666	0.020459965092401465
1.058	46177.168	18068.566	0.30576262562014994	0.028109728042261632	47684.69025	18042.86075	0.4195740947025788	0.02767367144363255
1.323	44921.871	19041.709	0.21099308195022035	0.04461785095721931	46173.842749999996	18873.8325	0.30551158349618374	0.041770041440495786
1.587	45117.969	20986.871	0.2257976405324409	0.07761502956869257	45390.18749999999	20386.399749999997	0.24634897063480937	0.06742880493171909
1.852	45343.742	23448.453	0.24284253443642628	0.11937261115870286	45066.762749999994	22028.51325	0.2219317881122182	0.09528515440791259
2.116	44883.469	24637.02	0.20809389552978533	0.1395351259470356	44851.09675	23711.4765	0.20564992939263316	0.12383446750203818
2.381	44059.207	25773.562	0.14586564707188004	0.15881510333372167	44228.8565	25347.44225	0.15867345725451534	0.15158652828412356
2.646	42629.008	27530.734	0.03789175197996967	0.18862327269703416	43555.9445	26802.849000000002	0.10787148515546646	0.17627563720260636
2.91	42652.094	29270.08	0.03963464604023078	0.21812904683263398	43429.255	28166.43875	0.0983069708590319	0.19940718847366973
3.175	44376.711	30091.379	0.16983583834404706	0.23206133103128906	43323.520749999996	30086.1165	0.09032448812962013	0.23197205946807586
3.439	43636.27	33452.273	0.11393571615423302	0.28907458731134633	43584.757	32538.0825	0.11004670542364989	0.27356651795084475
3.704	43673.953	37338.598	0.11678062115608867	0.3550011066281095	44330.38775	35737.92675	0.16633863149673653	0.3278477717724522
3.968	45634.617	42069.457	0.2648023503325774	0.4352540621190639	44670.717749999996	40003.5235	0.19203208794344767	0.4002081499025359
4.233	45738.031	47153.766	0.27260966413089166	0.5215028435516238	45169.285	44865.55675	0.22967177860730792	0.48268630831051
4.497	45630.539	52900.406	0.26449447880967397	0.6189872209432428	45497.04375	50183.469750000004	0.2544161595556623	0.5728978820001438
4.762	44984.988	58610.25	0.2157581449495064	0.7158474013866448	45454.90700000001	55417.438500000004	0.25123501551625665	0.6616854491491111
5.026	45466.07	63005.332	0.2520777741749545	0.7904043307149329	45394.8865	59885.835750000006	0.24670372499629117	0.7374860776650217
5.291	45497.949	65027.355	0.25448450205102985	0.8247053576152666	45012.928499999995	63519.332	0.217867532954823	0.7991236814971798
5.556	44102.707	67434.391	0.14914971064380123	0.8655376362718751	44840.7245	66066.50975	0.20486686897001577	0.8423332852072669
5.82	44296.172	68798.961	0.16375548901027753	0.8886858162269934	44406.51275	68275.59875	0.17208574274759858	0.8798076468808144
6.085	43729.223	71841.688	0.12095326928528576	0.9403017774091222	43823.716	70858.97475	0.128087085816356	0.9236313074769977
6.349	43166.762	75360.859	0.07848987432605944	1.0	43329.814750000005	72590.47075	0.0907996581554057	0.9530039164304172
6.614	42127.102	74360.375	0.0	0.9830280720855532	43140.15175	73019.30075	0.07648091449468641	0.9602784673953024
6.878	43537.52	70514.281	0.10648051436740046	0.9177840200865344	43544.21125	70834.10525000001	0.10698567506569079	0.9232094283052484
7.143	45345.461	63100.906	0.24297231156930324	0.7920256210489064	43458.927	65357.05550000001	0.10054707969365352	0.8302983037486948
7.407	42825.625	53452.66	0.05273549283791039	0.6283555017737857	44569.05375	56780.871	0.1843568916451535	0.6848143328756013
7.672	46567.609	40055.637	0.3352392478059999	0.40109218859317913	44982.255750000004	47838.30375000001	0.21555187178411853	0.5331151485437251
7.937	45190.328	34744.012	0.23126043492326062	0.3109872827590293	44908.866	40301.973750000005	0.21001126018578742	0.4052709756239353
8.201	45051.902	32955.586	0.22080986517597878	0.2806489293697473	45224.4285	34985.21000000001	0.23383487652864668	0.3150788974866099
8.466	44087.875	32185.605	0.1480299582093474	0.2675871892244838	44803.854250000004	31969.087	0.20208332310995542	0.263914239044191
8.73	44885.312	27991.145	0.20823303413123484	0.19643355482350333	45055.115000000005	29010.8335	0.221052432906015	0.2137312624502024
8.995	46195.371	22910.998	0.307136874107499	0.11025537638307523	45252.0935	25816.967249999998	0.2359234654646742	0.1595514177316616
9.259	45839.816	20180.121	0.28029399541061545	0.06392955049558398	45335.8895	22678.394	0.24224970433990886	0.10630954784347642
9.524	44423.059	19631.312	0.17333491371028606	0.054619709671743115	44970.8505	20347.58325	0.21469082428863226	0.06677033279234343
9.788	43425.156	18667.902	0.09799751392612846	0.03827669461897139	44711.14750000001	19358.687250000003	0.19508436079854846	0.04999498043599909
10.053	45156.559	18955.414	0.2287110201471639	0.04315396695769792	44345.51975	19024.43325	0.16748103264547942	0.044324790015047334
10.317	44377.305	18843.105	0.1698806827983393	0.041248788811776925	44785.8195	18616.989	0.20072177677653696	0.037413020871157124
10.582	46184.258	18001.535	0.30629789023451626	0.026972633096182266	46256.54325	18142.93625	0.31175511681640616	0.029371323951820807
10.847	49308.051	16771.691	0.5421308740856052	0.0061099069416261234	47443.343	17555.8235	0.40135341167020305	0.019411709134739635
11.111	49903.758	16606.963	0.5871041995623514	0.0033155076893732326	49625.10175	17092.4775	0.5660668469252671	0.011551638497480803
11.376	53104.34	16989.721	0.8287344238185955	0.009808506262741585	51423.259000000005	16694.97275	0.7018200129324158	0.004808480223435236
11.64	53376.887	16411.516	0.8493105542631109	0.0	53376.887	16411.516	0.8493105542631109	0.0
11.905	55372.887	17317.213	1.0	0.015363988026126096	55372.887	17317.213	1.0	0.015363988026126096
