# Supplementary material for: Spatial control of the APC/C ensures the rapid degradation of cyclin B1
Source: EMBO J. 2024 Aug 14;43(19):4324–55. doi: 10.1038/s44318-024-00194-2 (PMC11445581; doi:10.1038/s44318-024-00194-2)
Supplement: Supplementary file 11 — Source data Fig. 7 [file 44318_2024_194_MOESM11_ESM.zip › Figure 7/Fig 7B/RawData/Analysis_C1-LineProfile230418_7A11_2.txt]

Distance	CycBmEM	DNA	CycBmEM_N	DNA_N	CycBmEM_N	DNA_S	CycBmEM_NS	DNA_NS
0.0	42479.926	14174.855	0.8929885483626717	0.0	42479.926	14174.855	0.8929885483626717	0.0
0.265	43504.566	14578.308	1.0	0.01314397206025095	43504.566	14578.308	1.0	0.01314397206025095
0.529	42513.402	15004.862	0.8964847180954671	0.027040544543757684	42513.402	15004.862	0.8964847180954671	0.027040544543757684
0.794	42033.41	14983.992	0.8463552670743237	0.026360627188086953	41946.039749999996	14819.9185	0.8372304844361129	0.021015326744596444
1.058	39732.781	14712.512	0.6060819525746604	0.01751616318629019	40607.56925	15065.188250000001	0.6974431726205087	0.029005895017046333
1.323	38150.684	15559.387	0.4408507527375836	0.045106245150050496	39226.043	15346.507000000001	0.5531592002130538	0.03817089265004128
1.587	36987.297	16130.137	0.3193488284656474	0.06370053507573752	37890.76075	16024.069	0.41370486315998345	0.06024497810011287
1.852	36692.281	17694.24	0.28853791886204255	0.11465696898837327	36959.692500000005	16742.91275	0.31646586701897106	0.08366396907473936
2.116	36008.508	17587.887	0.21712596801061085	0.11119212708479614	36361.706000000006	17450.498499999998	0.25401329496973885	0.10671618910589956
2.381	35758.738	18389.73	0.19104046454065463	0.13731512527469134	35601.084	18335.94425	0.17457538080741072	0.13556285575323618
2.646	33944.809	19671.92	0.0015971718163349385	0.179087201665084	34981.587	19598.104	0.10987629307418728	0.17668237274672308
2.91	34214.293	22742.879	0.029741567929148643	0.27913503696232084	34786.5655	21510.98	0.08950861875394864	0.2390013757005356
3.175	35228.422	25239.391	0.13565527072965636	0.36046813890004614	34516.924	23508.2555	0.06134777364086831	0.304070004186688
3.439	34680.172	26378.832	0.0783970840883333	0.397589639219301	34513.10075	25729.74125	0.06094848068678457	0.37644310992699864
3.704	33929.516	28557.863	0.0	0.46857962462632646	34565.82725	27077.217249999998	0.06645513600451146	0.42034211897107226
3.968	34425.199	28132.783	0.05176818920005614	0.45473107313861544	34627.950249999994	27680.19175	0.07294314390003154	0.43998624103992234
4.233	35476.914	27651.289	0.1616073023117367	0.4390446271754464	34747.52649999999	28057.0615	0.08543145988793761	0.45226416551775184
4.497	35158.477	27886.311	0.12835034803995762	0.4467013371306191	35032.73725	27896.9405	0.11521832784162961	0.4470476323645483
4.762	35070.359	27917.379	0.11914747181476797	0.4477134920135122	35169.57425	28842.22175	0.12950932371110283	0.4778436614908134
5.026	34972.547	31913.908	0.10893217267794904	0.577915189643676	34844.623	31326.6505	0.09557203356640381	0.5587831069173788
5.291	34177.109	37589.004	0.025858141732940675	0.7628024088817079	34774.147249999995	35004.698749999996	0.08821168035676005	0.6786091174669465
5.556	34876.574	42598.504	0.09890893520138253	0.9260053793288899	34647.772249999995	39242.7945	0.07501331585735796	0.8166807444635685
5.82	34564.859	44869.762	0.06635401381715958	1.0	34571.461749999995	42154.11825	0.06704359246165771	0.9115278717084889
6.085	34667.305	43559.203	0.07705327909514806	0.957303698623358	34807.71875	43659.277500000004	0.0917178239278121	0.9605639951930788
6.349	35122.137	43609.641	0.1245550675975582	0.9589469028200672	34839.72275	43747.41525	0.09506026078192763	0.9634354080303941
6.614	35004.59	42951.055	0.11227868261784468	0.9374910306781512	34964.067500000005	43207.386	0.10804658983503965	0.9458419600359108
6.878	35062.238	42709.645	0.11829933002960766	0.9296262080220669	35091.292	42512.2815	0.12133367449778296	0.9231963628363493
7.143	35176.203	40778.785	0.1302016177461213	0.8667213098251121	35148.168	40952.6975	0.12727369569871666	0.8723871520444744
7.407	35349.641	37371.305	0.148315152401293	0.7557100596525671	35080.9775	38134.58425	0.12025644774700896	0.7805767012097478
7.672	34735.828	31678.602	0.08420969081101388	0.5702492273392454	34965.07725	33983.59725	0.108152046203414	0.6453429635737291
7.937	34598.637	26105.697	0.06988172385522785	0.3886912574779914	34767.08025	29435.523500000003	0.0874736163257631	0.4971726579917639
8.201	34384.215	22586.49	0.04748789823551767	0.2740400874972516	34730.40825	24864.4965	0.08364366243518284	0.34825456548866557
8.466	35202.953	19087.197	0.13299533683897197	0.16003768964017387	34620.252	21104.523250000002	0.07213915332034793	0.22575954538647078
8.73	34295.203	16638.709	0.03819165435167422	0.08026914693046631	34552.76275	18466.47475	0.06509070448718252	0.13981536904477346
8.995	34328.68	15553.503	0.04168792852256617	0.04491455211120206	34655.21775	16714.69325	0.07579090970804316	0.08274461460332816
9.259	34794.035	15579.364	0.09028871911896028	0.04575706973147043	34873.456000000006	15826.62975	0.09858329721515804	0.053812665078281544
9.524	36075.906	15534.943	0.22416488686743155	0.044309891539987385	35717.61325	15494.550749999999	0.18674547391397434	0.04299396476425226
9.788	37671.832	15310.393	0.39084036114693926	0.03699434567434918	36730.27625	15233.669249999999	0.2925060704643841	0.03449478605685302
10.053	38379.332	14509.977	0.4647303147242052	0.010917837281605095	37546.2295	14984.099750000001	0.37772267507741475	0.026364137542426835
10.317	38057.848	14581.086	0.4311551375710828	0.013234475673765674	38340.2365	14801.413250000001	0.4606472551057174	0.0204124498569095
10.582	39251.934	14804.197	0.5558632069806424	0.020503140797918054	39251.934	14804.197	0.5558632069806424	0.020503140797918054
10.847	40074.328	14963.681	0.6417524712664687	0.025698921322680694	40074.328	14963.681	0.6417524712664687	0.025698921322680694
