# Supplementary material for: Spatial control of the APC/C ensures the rapid degradation of cyclin B1
Source: EMBO J. 2024 Aug 14;43(19):4324–55. doi: 10.1038/s44318-024-00194-2 (PMC11445581; doi:10.1038/s44318-024-00194-2)
Supplement: Supplementary file 11 — Source data Fig. 7 [file 44318_2024_194_MOESM11_ESM.zip › Figure 7/Fig 7B/RawData/Analysis_C1-LineProfile230420_7H10_1.txt]

Distance	CycBmEM	DNA	CycBmEM_N	DNA_N	CycBmEM_N	DNA_S	CycBmEM_NS	DNA_NS
0.0	46775.848	13871.752	0.648748863065352	0.03305158220524904	46775.848	13871.752	0.648748863065352	0.03305158220524904
0.265	46981.348	13723.654	0.6673378293605258	0.01557488547062689	46981.348	13723.654	0.6673378293605258	0.01557488547062689
0.529	47070.555	13591.672	0.6754072498777696	0.0	47070.555	13591.672	0.6754072498777696	0.0
0.794	47555.516	13897.155	0.7192754916464986	0.03604933050130713	46910.67125	13841.937249999999	0.6609446044281542	0.02953321366571052
1.058	46035.266	14155.268	0.5817578468278225	0.06650863869090806	46564.99725	13912.0535	0.629675882602763	0.037807467453195506
1.323	45598.652	14004.119	0.5422629420589611	0.04867190062056684	45762.7375	14116.20425	0.5571056662878018	0.06189881740995158
1.587	43861.516	14408.275	0.38512638461792476	0.09636539982702429	44321.464	14203.822500000002	0.42673201901954305	0.07223844106231898
1.852	41790.422	14247.628	0.1977809025734638	0.07740782511077675	43200.215	14371.31725	0.3253069101655414	0.09200410265390936
2.116	41550.27	14825.247	0.17605741141181608	0.14557128505726957	42200.91325	14660.651749999999	0.23491281503435807	0.1261477866426434
2.381	41601.445	15161.457	0.18068656153422763	0.185246636575503	41368.78625	14953.28025	0.15964088921292705	0.1606801878256937
2.646	40533.008	15578.789	0.08403868133220062	0.23449500455922553	41087.3125	15455.72875	0.1341795458955248	0.21997295382702933
2.91	40664.527	16257.422	0.09593552930385495	0.3145788891161192	40782.455	15988.42725	0.10660297269683411	0.28283545119693393
3.175	40330.84	16956.041	0.06575111861705323	0.3970212745368879	40462.78325	16704.01075	0.07768634307995231	0.36727977737149065
3.439	40322.758	18023.791	0.06502004306670044	0.5230239412737298	40388.273499999996	17692.80675	0.07094639548184113	0.4839652682248948
3.704	40234.969	19533.973	0.057078890939755954	0.7012369679728423	40367.0715	18570.97175	0.0690285207208178	0.5875954549118146
3.968	40579.719	19770.082	0.0882640302597616	0.7290996358637987	40460.62225	19361.985	0.07749086494776786	0.6809410685144146
4.233	40705.043	20120.094	0.09960049552485342	0.770403728947288	40358.5255	20167.88775	0.0682554730032579	0.7760437570000661
4.497	39914.371	21247.402	0.02807847528866064	0.9034346952163355	40200.7745	20634.475	0.053985750268318915	0.8311046212149192
4.762	39603.965	21400.322	0.0	0.921480424832255	40109.57625	21096.4375	0.045736206738251656	0.8856197295571515
5.026	40214.926	21617.932	0.05526585613949256	0.9471600692327272	40069.09375	21508.46875	0.04207427083535932	0.9342425684978346
5.291	40543.113	21768.219	0.0849527519132841	0.9648950847100205	40109.09175	21713.042999999998	0.04569238019727831	0.9583838946937507
5.556	40074.363	22065.699	0.04255091273633661	1.0	40388.371999999996	21811.34	0.07095530552164686	0.9699836925230472
5.82	40721.086	21793.51	0.10105170129747419	0.9678796161494408	40881.041750000004	21755.11725	0.11552085966958706	0.9633489780006601
6.085	42185.605	21393.041	0.2335280727312533	0.9206212111431791	41376.041750000004	21689.2055	0.1602972018404436	0.955570887371494
6.349	42523.113	21504.572	0.26405812059671024	0.9337827221933562	41892.5165	21681.1265	0.20701609098914592	0.9546175035788769
6.614	42140.262	22033.383	0.22942646933114585	0.9961864648295315	42170.25375	21376.3695	0.2321394407661009	0.9186538466304155
6.878	41832.035	20574.482	0.20154510040529425	0.8240249883555952	42285.369	20956.08425	0.24255245050970423	0.8690569725586195
7.143	42646.066	19711.9	0.2751801117056666	0.7222337148559947	42457.332	20250.274250000002	0.2581077517798598	0.785765994137144
7.407	43210.965	18681.332	0.3262793256773324	0.6006188085074544	43005.98325	19420.352249999996	0.30773723885555293	0.6878288504391123
7.672	44334.867	18713.695	0.4279444176339185	0.6044378900374048	43404.867999999995	18948.6155	0.3438192591641116	0.6321603058380625
7.937	43427.574	18687.535	0.3458731816395289	0.6013508099513961	43406.623	18787.906000000003	0.34397801164999015	0.6131953556437807
8.201	42653.086	19069.062	0.2758151216491809	0.6463739140788672	43233.69625	18653.605750000002	0.32833553219848693	0.5973468989419081
8.466	42519.258	18144.131	0.2637094078713194	0.537224981699964	42864.584	18318.58425	0.29494665057130565	0.5578117995139737
8.73	42858.418	17373.609	0.29438889112519323	0.44629749232566757	42781.71200000001	17908.097999999998	0.2874502767765921	0.5093712823902968
8.995	43096.086	17045.59	0.3158876864606748	0.4075887414566887	43094.25	17318.19825	0.31572160693698625	0.4397586000139013
9.259	43903.238	16709.463	0.38890044229075754	0.3679231845732848	43554.561499999996	16710.288	0.35736012255149174	0.36802054088333674
9.524	44360.504	15712.49	0.4302634703293414	0.25027274517770587	44050.86425	16046.271999999999	0.4022543079137889	0.2896615741252653
9.788	44843.629	14717.545	0.47396563257438196	0.13286162529338172	44371.948249999994	15419.653	0.43129868579174296	0.21571573939993338
10.053	44380.422	14539.114	0.432065197972491	0.11180540255536112	44385.0215	14815.417249999999	0.43248125612565247	0.14441129937395755
10.317	43955.531	14292.52	0.39363072362639556	0.08270542446938155	44511.953	14372.520250000001	0.44396313143122845	0.09214606585511229
10.582	44868.23	13940.902	0.4761909715516453	0.04121181110232473	44979.62775000001	14111.614	0.4862677064426826	0.06135713280120532
10.847	46714.328	13673.92	0.6431839326201985	0.009705893077753894	46004.201	13932.47325	0.5789477921418876	0.04021715413462803
11.111	48478.715	13822.551	0.8027855407693113	0.02724548788905192	47605.647249999995	13920.69475	0.7238102270070089	0.03882720104620857
11.376	50361.316	14245.406	0.9730804630868807	0.07714561211570371	50361.316	14245.406	0.9730804630868807	0.07714561211570371
11.64	50658.91	14360.164	1.0	0.09068793384774443	50658.91	14360.164	1.0	0.09068793384774443
