# Supplementary material for: Spatial control of the APC/C ensures the rapid degradation of cyclin B1
Source: EMBO J. 2024 Aug 14;43(19):4324–55. doi: 10.1038/s44318-024-00194-2 (PMC11445581; doi:10.1038/s44318-024-00194-2)
Supplement: Supplementary file 11 — Source data Fig. 7 [file 44318_2024_194_MOESM11_ESM.zip › Figure 7/Fig 7B/RawData/Analysis_C1-LineProfile230418_7A11_3.txt]

Distance	CycBmEM	DNA	CycBmEM_N	DNA_N	CycBmEM_N	DNA_S	CycBmEM_NS	DNA_NS
0.0	31705.32	17059.592	1.0	0.0	31705.32	17059.592	1.0	0.0
0.265	31391.398	17238.305	0.9550791104598668	0.0030343064944138988	31391.398	17238.305	0.9550791104598668	0.0030343064944138988
0.529	29617.367	17779.076	0.7012228958849965	0.012215871110813953	29617.367	17779.076	0.7012228958849965	0.012215871110813953
0.794	29101.061	18160.715	0.6273417254193779	0.018695588289875494	29684.9605	18015.3365	0.7108952353423493	0.016227256793576117
1.058	28630.016	18883.25	0.5599372096051559	0.030963261279201112	28815.2115	18494.49125	0.5864378900252276	0.02436266031628722
1.323	27912.402	19154.924	0.4572497291913801	0.03557592058525831	28240.1875	18916.422	0.5041544260216675	0.03152647724576592
1.587	27317.271	19466.799	0.3720890398707559	0.04087113882872877	27572.886	19470.12025	0.4086664482072253	0.04092752918894081
1.852	26431.855	20375.508	0.2453898141616092	0.056299796062575055	26925.529499999997	19854.588499999998	0.3160325142058258	0.04745528322961467
2.116	26040.59	20421.123	0.18940147359955797	0.05707427744189656	26464.20725	20138.021	0.25001928214609204	0.05226758605860847
2.381	26067.113	20288.654	0.19319680095244499	0.0548251319012335	26073.579	20484.05125	0.19412205777345937	0.058142714531851415
2.646	25754.758	20850.92	0.14850014238022535	0.06437165272170053	25793.74375	20728.906750000002	0.1540788357161152	0.06230003176027331
2.91	25312.514	21354.93	0.08521692593223242	0.07292906497626264	25541.152	21351.82875	0.11793404146627298	0.0728764099203025
3.175	25030.223	22912.811	0.04482229660018921	0.09937979008201336	25461.195499999998	23122.9015	0.1064926098223752	0.10294684434535548
3.439	25747.287	27372.945	0.14743107437685382	0.1751068696014454	25535.657	26110.11475	0.1171477305736848	0.1536657095911645
3.704	26052.604	32799.773	0.1911206253854638	0.2672471137049366	25835.2385	30474.032750000002	0.16001655617293387	0.22775917077468072
3.968	26510.84	38810.602	0.2566922283292287	0.3693029097103275	26152.074249999998	35355.476500000004	0.20535439082012416	0.3106395234784077
4.233	26297.566	42438.586	0.2261736351889504	0.4309012008969213	26190.032250000004	40194.0235	0.21078601754639492	0.39279154703364383
4.497	25899.119	46727.133	0.1691575812819368	0.5037149638223898	26168.4565	45126.45925	0.20769862041431902	0.47653767534834
4.762	25966.301	52529.516	0.17877103685716017	0.6022316269637216	26075.493000000002	50114.58225000001	0.19439594295060453	0.5612292983071363
5.026	26138.986	58763.094	0.2034815184743708	0.7080694015455126	25861.776250000003	56039.02175	0.16381399418745232	0.661818316736754
5.291	25442.699	66136.344	0.10384584013634146	0.8332572746153917	25788.500500000002	62424.6995	0.1533285491669682	0.7702385406044039
5.556	25606.016	72269.844	0.1272158012000003	0.9373958592929903	25613.67725	68281.588	0.12831209316102693	0.8696806338634737
5.82	25267.008	75957.07	0.07870521283339513	1.0	25312.4235	72038.25	0.08520397577103533	0.9334637045070078
6.085	24933.971	73789.742	0.03104904891440442	0.9632016841196492	25145.881500000003	72342.2245	0.06137253106249975	0.9386247828811956
6.349	24776.531	67352.242	0.00852006130219916	0.8539015881121428	25129.596250000002	69364.04375	0.05904218175157713	0.8880592773429109
6.614	25540.875	60357.121	0.11789440395630982	0.7351338371398516	25183.498000000003	64470.675749999995	0.06675529060591	0.8049764669040667
6.878	25482.615	56383.598	0.1095576482507266	0.6676687582446228	25240.452500000003	60266.6465	0.07490523487013333	0.7335977017555826
7.143	25161.789	56973.625	0.06364882597129774	0.6776866235257135	25317.25225	58471.51775	0.0858949491509415	0.7031188287892394
7.407	25083.73	60171.727	0.052478918425431835	0.7319860962467696	25123.34025	58694.763000000006	0.05814697502836854	0.7069092330235259
7.672	24765.227	61250.102	0.00690250746601797	0.7502954540769978	24969.57675	59690.83725	0.03614407877132285	0.7238212347564354
7.937	24867.561	60367.895	0.021546063222543863	0.735316765176261	24924.94775	59680.33725	0.02975786060475088	0.7236429588716854
8.201	24983.273	56931.625	0.038103953305009854	0.6769735199867131	24865.4005	57501.596000000005	0.021236904954402423	0.6866508613492753
8.466	24845.541	51456.762	0.018395095824038005	0.5840177061571294	24853.34125	53426.299	0.019511278087897932	0.6174577967498031
8.73	24716.99	44948.914	0.0	0.4735231956791086	24996.977750000002	48154.914000000004	0.04006504415217933	0.5279567658228081
8.995	25442.107	39282.355	0.10376112747966948	0.3773126414682816	25385.307	42350.96475000001	0.09563329150168914	0.42941350986200116
9.259	26536.59	33715.828	0.26037694270304906	0.2828004961434851	25819.42375	36696.02375	0.15775353339066694	0.3334002136729861
9.524	26582.008	28836.998	0.26687606337994924	0.19996452140106913	26407.794	32220.98625	0.24194678843157086	0.2574200927584709
9.788	27070.471	27048.764	0.3367730201636157	0.1696027120210478	27036.679750000003	28465.2765	0.3319376374613105	0.19365319003981799
10.053	27957.65	24259.516	0.4637245235986281	0.12224503059366988	27660.483000000004	25489.201250000002	0.4212012025762951	0.1431234330610896
10.317	29031.803	21811.527	0.6174312031629874	0.08068146822857164	28386.07725	23421.903	0.5250306224806213	0.10802348786479446
10.582	29484.385	20567.805	0.6821937429972538	0.059564740615888505	29484.385	20567.805	0.6821937429972538	0.059564740615888505
10.847	28594.145	19509.721	0.5548042236127945	0.041599896688275864	28594.145	19509.721	0.5548042236127945	0.041599896688275864
