# Supplementary material for: Spatial control of the APC/C ensures the rapid degradation of cyclin B1
Source: EMBO J. 2024 Aug 14;43(19):4324–55. doi: 10.1038/s44318-024-00194-2 (PMC11445581; doi:10.1038/s44318-024-00194-2)
Supplement: Supplementary file 11 — Source data Fig. 7 [file 44318_2024_194_MOESM11_ESM.zip › Figure 7/Fig 7B/RawData/Analysis_C1-LineProfile230420_7H10_5.txt]

Distance	CycBmEM	DNA	CycBmEM_N	DNA_N	CycBmEM_N	DNA_S	CycBmEM_NS	DNA_NS
0.0	55520.414	14365.439	0.6124967377407488	0.033662581213303185	55520.414	14365.439	0.6124967377407488	0.033662581213303185
0.265	55039.727	13460.553	0.5787554658197356	0.0	55039.727	13460.553	0.5787554658197356	0.0
0.529	53957.93	13848.05	0.5028199677922531	0.014415240408638565	53957.93	13848.05	0.5028199677922531	0.014415240408638565
0.794	53856.566	14157.031	0.49570483822352823	0.025909614292053358	54504.631	13853.9535	0.5411950166296253	0.014634855971474946
1.058	55164.301	13950.18	0.5874997946829841	0.018214569185207863	54014.25874999999	14183.6795	0.5067738997078671	0.026900962699988373
1.323	53078.238	14779.457	0.4410709981327029	0.049064426914053716	53284.635749999994	14634.506000000001	0.4555588511568859	0.04367211803818481
1.587	51039.438	15651.356	0.29795977358832804	0.08149986176142432	51595.11825	14880.74875	0.3369651105672491	0.052832572029142905
1.852	47098.496	15142.002	0.021329875864981224	0.06255143025588573	49879.74800000001	15196.411250000001	0.21655666588189934	0.06457550378214197
2.116	48302.82	15212.83	0.1058660159415852	0.0651862961972041	48308.844750000004	15351.445	0.10628891634872362	0.07034290011734656
2.381	46794.625	15399.592	0.0	0.07213401225487208	47821.26075	15211.42375	0.0720635174335555	0.06513398241974352
2.646	49089.102	15091.271	0.1610581779276556	0.060664190971012194	48102.56925000001	15326.744999999999	0.09180964452289311	0.06942403767946093
2.91	48223.73	15603.287	0.10031438422233165	0.07971165129475531	48254.44225	15278.217	0.1024701953396617	0.06761875199582876
3.175	48910.312	15018.718	0.14850821920865961	0.05796515346267547	48475.8035	15580.52125	0.11800839406154397	0.07886474471397414
3.439	47680.07	16608.809	0.06215279488752906	0.11711798312745364	48552.8425	16774.353	0.12341605819126451	0.12327637031034193
3.704	49397.258	19866.598	0.18268883444653772	0.2383106933564833	48544.08475	18707.9795	0.12280131798783425	0.1952090326484101
3.968	48188.699	23337.793	0.09785542340861064	0.36744230064702804	48702.497	21572.415250000002	0.1339208839483649	0.3017686446488875
4.233	49543.961	26476.461	0.1929864830507822	0.4842036014645849	49162.8585	24700.46975	0.1662354307396566	0.4181351136249667
4.497	49521.516	29121.027	0.19141098205269585	0.5825838590317705	49280.91325	27473.376	0.17452214833617416	0.5212897450785431
4.762	49869.477	30958.223	0.21583570483260792	0.6509292191707888	49717.43275000001	29502.20075	0.20516313331876118	0.5967638687962649
5.026	49934.777	31453.092	0.22041936333895876	0.6693387955179155	49792.471750000004	30698.5485	0.2104304097453774	0.6412690918782085
5.291	49844.117	31261.852	0.2140555887572472	0.6622244937923588	50037.126	31643.534	0.2276036338514622	0.6764234109185558
5.556	50500.133	32900.969	0.260103878477035	0.7232011351931604	49653.4775	33059.37575	0.20067386799428516	0.7290940101924537
5.82	48334.883	36621.59	0.1081166414038996	0.8616116162663798	49268.42	34841.93375	0.1736451990002711	0.7954067870974155
6.085	48394.547	38583.324	0.11230468736290251	0.9345899031377628	49055.6055	36701.16025	0.15870692957914148	0.8645717018493018
6.349	48992.859	38698.758	0.15430251107272885	0.9388841527999041	48815.958999999995	38398.47375	0.14188521873316653	0.9277133059167599
6.614	49541.547	39690.223	0.1928170350931352	0.9757675514629927	48798.083	39328.4805	0.14063043344282158	0.9623104018501649
6.878	48263.379	40341.617	0.10309750024251979	1.0	48879.26449999999	39692.8155	0.1463288756025966	0.9758639948180623
7.143	48719.273	40040.664	0.13509845600200254	0.9888042750093523	48851.00475000001	39581.65725	0.14434521490619784	0.9717288069400825
7.407	48879.82	38254.125	0.1463678682871338	0.9223434012879848	49049.90325	38493.25675	0.15830666668912877	0.9312393196191936
7.672	50337.141	35336.621	0.24866284222485888	0.8138096021794375	48921.2275	37145.08775	0.14927442019527654	0.8810862081203332
7.937	47748.676	34948.941	0.06696851426711087	0.7993875540045587	48846.30275	35675.701	0.14401516341620002	0.8264236862052781
8.201	48419.574	34163.117	0.1140614288856965	0.7701541873491317	48816.7315	34114.666750000004	0.1419394434834907	0.768351794036129
8.466	48761.535	32009.988	0.1380649885562966	0.6900558326113878	48213.705	32485.166749999997	0.09961069086052197	0.707732913771568
8.73	47925.035	28818.621	0.07934783173298394	0.5713340811211938	48364.854250000004	29679.09175	0.11022043887722982	0.6033443746869543
8.995	48353.273	23724.641	0.10940750633394225	0.3818333976661043	48549.303499999995	26282.857	0.12316764215062179	0.47700135679153177
9.259	49157.371	20578.178	0.16585024197926437	0.2647821157674414	48799.42475	22658.0735	0.14072461604314168	0.34215611777867133
9.524	49762.02	17510.854	0.2082928841263762	0.1506748765599457	49471.95125	19360.347	0.18793184134897978	0.21947769626976077
9.788	50615.141	15627.715	0.26817673295633637	0.08062039508555169	49985.10475	17273.888750000002	0.2239520619514087	0.141859553996821
10.053	50405.887	15378.808	0.2534883887436579	0.07136082857434517	50037.97675	15848.547250000001	0.2276633512706701	0.08883555539319428
10.317	49368.859	14876.812	0.18069539925630992	0.052686121352934545	49971.38575	14946.244999999999	0.22298907250196584	0.05526909202701205
10.582	49495.656	13901.645	0.1895957690515591	0.016409023095216788	49587.71675	14716.044249999999	0.19605786767083175	0.04670541500887021
10.847	49080.465	14706.912	0.1604519136318001	0.046365687012984325	49599.597499999996	14507.428750000001	0.19689182327265914	0.03894472889912394
11.111	50453.41	14544.346	0.2568242111509674	0.04031808413536011	50443.34175000001	14565.90075	0.256117481905078	0.04111994041604902
11.376	52743.836	15110.7	0.41759803378598553	0.061386967420634875	51495.209	14699.80675	0.3299520955040698	0.04610136525845854
11.64	53703.125	14437.269	0.484934223447526	0.03633472246485483	53375.753000000004	14625.49575	0.46195472187721953	0.043336928553125736
11.905	56602.641	14409.668	0.6884624191243992	0.03530794019165312	54886.90625	14467.1175	0.5680283887801587	0.03744511377972243
12.169	56498.023	13910.833	0.6811188787627238	0.016750825041746884	56336.744999999995	14112.87025	0.6697981547721079	0.02426679427570278
12.434	58543.191	13693.711	0.8246770977537825	0.008673689404556288	58171.18550000001	13891.811249999999	0.7985645989102264	0.016043198662076763
12.698	61040.887	13553.033	1.0	0.0034403400103507646	58991.58975000001	13793.22225	0.8561519330474197	0.012375598302210059
12.963	59884.258	14015.312	0.9188117556731723	0.0206375387521863	59801.70125	13703.560249999999	0.9130167794190504	0.009040090451776747
13.228	59738.469	13552.185	0.9085782642492463	0.00340879364001364	59738.469	13552.185	0.9085782642492463	0.00340879364001364
13.492	56194.738	13651.335	0.6598301364947519	0.007097263709501947	56194.738	13651.335	0.6598301364947519	0.007097263709501947
