# Supplementary material for: Spatial control of the APC/C ensures the rapid degradation of cyclin B1
Source: EMBO J. 2024 Aug 14;43(19):4324–55. doi: 10.1038/s44318-024-00194-2 (PMC11445581; doi:10.1038/s44318-024-00194-2)
Supplement: Supplementary file 11 — Source data Fig. 7 [file 44318_2024_194_MOESM11_ESM.zip › Figure 7/Fig 7B/RawData/Analysis_C1-LineProfile230418_7A11_6.txt]

Distance	CycBmEM	DNA	CycBmEM_N	DNA_N	CycBmEM_N	DNA_S	CycBmEM_NS	DNA_NS
0.0	31051.586	18217.721	1.0	0.013962296195517795	31051.586	18217.721	1.0	0.013962296195517795
0.265	30513.559	18391.727	0.8853173746329225	0.016716492420958674	30513.559	18391.727	0.8853173746329225	0.016716492420958674
0.529	29790.543	18606.143	0.7312035976990453	0.020110304920953743	29790.543	18606.143	0.7312035976990453	0.020110304920953743
0.794	29371.393	18717.141	0.6418600844132606	0.021867199928203435	29586.4035	18920.92225	0.6876904398071129	0.025092683817067217
1.058	28670.119	19968.678	0.49238070248322297	0.041676737998153024	28940.797	19922.42125	0.550076810056096	0.04094457838152392
1.323	27931.133	22397.723	0.33486285562885487	0.08012407067878549	28412.14225	21806.98125	0.43739191758271395	0.07077371093222294
1.587	27675.924	26144.383	0.28046402780551727	0.13942683512374981	27957.42725	24688.213499999998	0.3404675810832616	0.1163783394368069
1.852	27552.533	30242.07	0.2541627384154512	0.20428571394653927	27711.691	28041.878000000004	0.28808790813402185	0.16946070502934507
2.116	27687.174	33383.336	0.28286201068626415	0.25400620036830573	27535.36825	30882.561500000003	0.2505040027130245	0.2144235211010454
2.381	27225.842	33760.457	0.18452723394486528	0.25997533496558684	27525.01725	32787.587750000006	0.24829764530870352	0.24457659689794814
2.646	27634.52	33764.488	0.2716385981882335	0.2600391383113608	27590.124750000003	34584.04675	0.2621755715672129	0.2730112520073085
2.91	27812.963	37427.906	0.30967444344948875	0.3180243343839808	27567.0915	37061.4335	0.25726594141717174	0.31222374603514286
3.175	27595.041	43292.883	0.2632234900860996	0.41085617647964295	27607.11625	40532.54775	0.26579737833327616	0.3671651260187306
3.439	27385.941	47644.914	0.2186529816092829	0.47974085489993784	27707.210250000004	44476.663	0.2871328181968747	0.4295932453609025
3.704	28034.896	49540.949	0.3569803576426274	0.5097516156800482	27812.87625	48186.75399999999	0.3096559523370529	0.48831718952513997
3.968	28235.627	52268.27	0.39976698001020167	0.5529201110409308	27752.777500000004	50971.99325	0.29684566134556045	0.5324024246854211
4.233	27354.646	54433.84	0.21198232612012993	0.5871971171207676	27979.928499999998	53650.258	0.34526381328729777	0.5747944494729655
4.497	28294.545	58357.973	0.4123255893762321	0.6493089540501157	28154.98725	56788.49725	0.3825782920095161	0.624467027986813
4.762	28735.131	62093.906	0.5062382725315008	0.7084419297354377	28296.6845	60416.175749999995	0.4127816324316422	0.6818865332441786
5.026	28802.416	66778.984	0.5205803416987058	0.7825981320703932	28638.107500000002	65254.81725000001	0.4855573221288205	0.7584733644773646
5.291	28720.338	73788.406	0.5030850849088436	0.8935444420535118	28750.736750000004	70000.79275	0.5095647010951644	0.833593462681651
5.556	28745.062	77341.875	0.5083551052416073	0.9497893468672614	28692.278250000003	74605.8435	0.4971040360076848	0.9064829802477916
5.82	28501.297	80514.109	0.4563956121815823	1.0	28482.7075	76864.98425000001	0.45243318526943643	0.9422410398916531
6.085	27964.133	75815.547	0.34189693874571253	0.9256303706458393	28022.25625	75189.41975	0.3542861439433455	0.915719923255544
6.349	26878.533	67086.148	0.1104969196044798	0.7874599755090755	27658.4995	69445.8875	0.2767499253427997	0.8248103290826525
6.614	27290.035	54367.746	0.19821023083942402	0.5861509701756951	27460.02675	60318.242	0.23444465807215392	0.6803364213825573
6.878	27707.406	44003.527	0.2871745430989994	0.42210436919961947	27113.164	50589.37075	0.16050946371937158	0.5263462114211155
7.143	26576.682	36900.062	0.04615616133458313	0.3096695308000719	26988.049249999996	42128.13075	0.13384075006346663	0.3924202820247171
7.407	26378.074	33241.188	0.0038220649808599397	0.2517562579234821	26888.2495	36793.46375	0.11256803077432678	0.3079822757755981
7.672	26890.836	33029.078	0.1131193536828646	0.24839894517921882	26744.37025	33903.32325	0.08189958825035282	0.2622366459921773
7.937	27131.889	32442.965	0.1645007730031036	0.23912185006593623	26901.47325	32715.343	0.11538672642937367	0.24343309484768597
8.201	27205.094	32148.141	0.18010471405066653	0.2344553262221067	27105.129500000003	31900.895000000004	0.15879687763445066	0.23054187496206188
8.466	27192.699	29983.396	0.17746266980116793	0.20019137838098577	26972.45625	30295.75775	0.13051703921373453	0.2051354926806198
8.73	26360.143	26608.529	0.0	0.14677341605345046	26936.84825	27975.48725	0.12292705037661122	0.16840986107537687
8.995	26989.457	23161.883	0.13414081765461044	0.09221932364496442	26745.3765	25343.42175	0.0821140744969084	0.12674908578479344
9.259	26439.207	21619.879	0.01685281053185523	0.06781222505977312	26809.939	23096.458	0.0958758318069727	0.09118376574437781
9.524	27450.949	20995.541	0.23250969904142513	0.0579300982193232	27416.066749999998	21577.4185	0.225074406744364	0.06714015312644706
9.788	28784.654	20532.371	0.5167942997495651	0.050598965581727516	27585.6215	21096.233	0.26121568566430403	0.05952386812571778
10.053	27667.676	21237.141	0.2787059333343706	0.06175418364204725	27865.757750000004	20735.11525	0.32092785737778334	0.05380803566022971
10.317	27559.752	20175.408	0.25570149738577247	0.044948895197820846	28267.609249999998	20410.04825	0.4065841256091143	0.048662820527329675
10.582	29058.355	19695.273	0.5751347719667488	0.037349237687723094	28168.85975	19999.88325	0.3855352713440193	0.042170659942016686
10.847	28389.656	18891.711	0.4325988826891852	0.024630323240475538	28446.719	19212.709749999998	0.44476209132243544	0.02971114542833834
11.111	28779.113	18088.447	0.5156132132480351	0.011916125587333869	29057.004999999997	18502.75875	0.5748470140210593	0.018473921628883123
11.376	30000.896	17335.604	0.776041188180268	0.0	29119.810750000004	17986.2895	0.5882343129821679	0.0102991595005295
11.64	29309.578	17629.396	0.6286839678111834	0.004650189174308593	29514.58675	17721.0385	0.6723824098470345	0.006100722073116487
11.905	29968.76	17830.707	0.7691912701486513	0.007836573530823485	29763.36075	17592.20125	0.7254095914625841	0.004061464417367913
12.169	29774.209	17573.098	0.727721939710234	0.0037590949643395715	29774.209	17573.098	0.727721939710234	0.0037590949643395715
12.434	29313.727	17698.236	0.6295683438976024	0.005739800269094709	29313.727	17698.236	0.6295683438976024	0.005739800269094709
