# Supplementary material for: Spatial control of the APC/C ensures the rapid degradation of cyclin B1
Source: EMBO J. 2024 Aug 14;43(19):4324–55. doi: 10.1038/s44318-024-00194-2 (PMC11445581; doi:10.1038/s44318-024-00194-2)
Supplement: Supplementary file 11 — Source data Fig. 7 [file 44318_2024_194_MOESM11_ESM.zip › Figure 7/Fig 7B/RawData/Analysis_C1-LineProfile230418_7A11_4.txt]

Distance	CycBmEM	DNA	CycBmEM_N	DNA_N	CycBmEM_N	DNA_S	CycBmEM_NS	DNA_NS
0.0	38594.988	20773.918	0.9192044743795768	0.006969756996112536	38594.988	20773.918	0.9192044743795768	0.006969756996112536
0.265	39600.379	20823.783	1.0	0.007620199298182323	39600.379	20823.783	1.0	0.007620199298182323
0.529	38359.969	21408.834	0.9003178087581556	0.015251642580409263	38359.969	21408.834	0.9003178087581556	0.015251642580409263
0.794	36143.285	22233.188	0.7221800007666564	0.026004569753385477	37554.07125	21806.541999999998	0.8355540180463171	0.020439371590167246
1.058	36112.652	22760.363	0.7197182626604565	0.03288107472869192	36338.707	22381.775999999998	0.7378845606918936	0.02794276128612288
1.323	34738.922	23124.719	0.6093221705823059	0.03763375808200485	35025.08475	23099.497750000002	0.6323188652008532	0.037304770457196296
1.587	33105.48	24279.721	0.478055026793994	0.052699679264702926	34257.8475	23850.838	0.5706619208982705	0.047105301528041765
1.852	33074.336	25238.549	0.47555222355632576	0.06520669403676738	33537.914000000004	24964.233	0.5128064143896078	0.06162849829757993
2.116	33232.918	27213.943	0.48829623662580574	0.09097386180684455	32814.191249999996	26370.174750000002	0.4546463950640837	0.07996769389461317
2.381	31844.031	28748.486	0.37668209328020946	0.11099054047013783	32304.3485	27676.06925	0.4136742628587905	0.09700186665788016
2.646	31066.109	29503.299	0.314166497972821	0.12083637031777086	31874.204499999996	28825.576500000003	0.37910690491300486	0.11199611396432639
2.91	31353.76	29836.578	0.3372827917731834	0.1251836832625523	31417.389	29752.161000000004	0.34239616408276435	0.1240825424260171
3.175	31405.656	30920.281	0.3414532733048437	0.1393195756536074	31235.834	30853.62825	0.32780598806764605	0.13845015284904943
3.439	31117.811	33154.355	0.3183213892197361	0.16846098216226718	31308.91025	32518.47825	0.3336785630450622	0.16016656449250535
3.704	31358.414	36162.699	0.33765679788248576	0.2077020168915946	31309.674750000002	35168.22625	0.33374000001767967	0.19473004968301744
3.968	31356.818	40435.57	0.3375285396636532	0.26343762402460064	31497.691000000003	38903.64525	0.34884941689522375	0.243455097984538
4.233	32157.721	45861.957	0.40189094081501997	0.3342197688596896	31759.65475	43734.0945	0.36990142439752594	0.30646379206257685
4.497	32165.666	52476.152	0.40252941922894475	0.4204957584744225	31962.912	50251.744	0.386235642975086	0.39148043589821646
4.762	32171.443	62233.297	0.402993672192726	0.5477685922341532	31868.58925	58609.914	0.3786556505500357	0.5005049488008708
5.026	30979.527	73868.25	0.30720856996345186	0.6995356756352179	31366.518	68152.9305	0.3383080539009182	0.6249846764846213
5.291	30149.436	84034.023	0.24050055421855035	0.8321386795946917	30740.783750000002	76541.31450000001	0.288022615074182	0.7344033027676975
5.556	29662.729	86029.688	0.20138766392199967	0.8581702636067272	30164.818000000003	82809.3085	0.24173668700180906	0.8161634240295002
5.82	29867.58	87305.273	0.21784995990323427	0.8748090772813633	30074.80775	86125.7715	0.2345032569631717	0.8594235830277825
6.085	30619.486	87134.102	0.27827484980890255	0.8725763116283483	30218.9415	87094.504	0.24608617554001658	0.8720597927418074
6.349	30725.971	87908.953	0.2868322285259298	0.8826835184507907	30323.444750000002	88609.07999999999	0.25448429628387886	0.8918160205589074
6.614	30080.742	92087.992	0.2349801468974488	0.9371951748751272	30250.602499999997	91008.46475000001	0.248630526082908	0.9231137512385665
6.878	29576.211	96902.812	0.19443487909935078	1.0	30073.32775	93163.35525	0.2343843207702693	0.9512222830249573
7.143	29910.387	95753.664	0.22129002855834778	0.9850104387739111	29974.03525	93380.64624999999	0.2264049478420594	0.9540566409565536
7.407	30328.801	88778.117	0.2549147368130902	0.8940209501771762	30158.994250000003	88395.06825	0.2412686771008531	0.8890244373775178
7.672	30820.578	72145.68	0.2944350639326237	0.677066360558984	30598.870750000002	78343.4825	0.27661816105841	0.7579108993311499
7.937	31335.717	56696.469	0.33583281492957817	0.4755458478145282	30839.57125	66488.5275	0.2959614050446786	0.603274095538228
8.201	30873.189	48333.844	0.29866300450342237	0.36646322360222333	30945.75575	54881.33624999999	0.30449463489280915	0.45186913820914737
8.466	30753.539	42349.352	0.2890476562056124	0.28840112086085395	31065.914500000003	46000.304	0.31415086750692944	0.3360243761225885
8.73	31301.213	36621.551	0.3330599943891047	0.21368731221274845	31144.611750000004	39777.50325	0.32047515893049683	0.2548537585521129
8.995	31650.506	31805.266	0.3611299806238477	0.15086337753262585	31299.9145	34505.472499999996	0.33295564395229155	0.1860850466777953
9.259	31494.4	27245.721	0.34858494459060124	0.09138837610495296	31598.689000000002	29856.3455	0.356965847713295	0.1254415318177747
9.524	31948.637	23752.844	0.3850884712496263	0.04582706142077156	31632.023500000003	26473.934250000002	0.35964468455268783	0.08132113955873857
9.788	31434.551	23091.906	0.34377534174667596	0.037205743176603905	31365.034249999997	24214.672000000002	0.3381888163494191	0.05185117587941585
10.053	30582.549	22768.217	0.27530650781077276	0.03298352281533498	31074.923	22886.01625	0.31487481121892963	0.03452010389128199
10.317	30333.955	21931.098	0.2553289240686433	0.022064088152417508	30705.23	22271.7125	0.2851654342171551	0.026507085836130692
10.582	30469.865	21295.629	0.2662509632425286	0.013774989200166366	30465.434500000003	21935.341500000002	0.2658949181056004	0.022119440642316884
10.847	30475.369	21746.422	0.2666932773004569	0.019655162401348684	30273.064750000005	21645.512749999998	0.2504356439876509	0.01833889558353784
11.111	29813.07	21608.902	0.2134694113389748	0.01786134258021881	29946.56175	21406.023999999998	0.2241971143990182	0.015214988757711663
11.376	29027.943	20973.143	0.15037480571411252	0.009568460849112791	29678.6185	21237.001999999997	0.202664580568703	0.013010254800418088
11.64	29398.092	20619.541	0.18012082792126782	0.0049560533709920715	29150.231249999997	20975.257749999997	0.1602021698301149	0.009596045785607365
11.905	28361.82	20699.445	0.09684363434610445	0.005998326342105789	28486.146750000004	20707.337	0.1068348169953712	0.006101270103219506
12.169	27156.732	20537.219	0.0	0.003882239850667369	27156.732	20537.219	0.0	0.003882239850667369
12.434	27526.969	20239.594	0.0297530940888954	0.0	27526.969	20239.594	0.0297530940888954	0.0
