# Supplementary material for: Spatial control of the APC/C ensures the rapid degradation of cyclin B1
Source: EMBO J. 2024 Aug 14;43(19):4324–55. doi: 10.1038/s44318-024-00194-2 (PMC11445581; doi:10.1038/s44318-024-00194-2)
Supplement: Supplementary file 11 — Source data Fig. 7 [file 44318_2024_194_MOESM11_ESM.zip › Figure 7/Fig 7B/RawData/Analysis_C1-LineProfile230420_7H10_6.txt]

Distance	CycBmEM	DNA	CycBmEM_N	DNA_N	CycBmEM_N	DNA_S	CycBmEM_NS	DNA_NS
0.0	61438.891	13938.592	0.7641992866748061	0.0	61438.891	13938.592	0.7641992866748061	0.0
0.265	63097.875	14476.402	0.8704267407367516	0.0469819260099965	63097.875	14476.402	0.8704267407367516	0.0469819260099965
0.529	62093.906	15041.454	0.8061409665357242	0.09634365460522633	62093.906	15041.454	0.8061409665357242	0.09634365460522633
0.794	61066.996	14662.399	0.7403862426500488	0.06323022427905303	61444.632750000004	14632.5145	0.7645669403015799	0.060619578571747997
1.058	59519.754	14349.803	0.6413138112837952	0.03592250939271612	60163.679500000006	14756.69	0.6825454123544296	0.07146728343639223
1.323	57974.062	14973.104	0.5423406289481503	0.09037274546857345	58242.62	14696.805999999999	0.5595368361496471	0.06623594586888208
1.587	54409.668	14801.918	0.3141066617165944	0.07541830433518572	56257.54475	14696.1535	0.43242922695698427	0.066178944870906
1.852	53126.695	14659.789	0.2319558058793973	0.06300222028714877	54796.71475	14718.57625	0.3388898970313718	0.06813774813124082
2.116	53676.434	14439.494	0.26715649158134513	0.04375772243405532	53440.626	14777.2905	0.2520573203491696	0.07326689885218769
2.381	52549.707	15207.961	0.19501032221934164	0.11088934835236096	53156.603500000005	14741.5835	0.2338708959645409	0.07014761205566301
2.646	53273.578	14659.09	0.24136096417807948	0.06294115714908698	52969.89275	14813.199499999999	0.22191550180854153	0.07640383193467587
2.91	52379.852	14946.253	0.18413422925539977	0.08802709980320025	52467.837999999996	15465.782500000001	0.18976811648583383	0.13341208061242746
3.175	51668.215	17049.826	0.1385669502905145	0.27179071714506164	52236.981499999994	16209.81175	0.17498599788273003	0.19840887720002018
3.439	51626.281	18184.078	0.13588184780692636	0.37087653470273185	51904.707	17527.265750000002	0.15370991915942347	0.3134988278323513
3.704	51944.48	19928.906	0.1562566492848533	0.5233009596784113	52069.915	19483.34075	0.1642884571264358	0.4843773368225225
3.968	53040.684	22770.553	0.22644838112344914	0.771541135763885	51770.257750000004	21364.57125	0.14510091417321636	0.6487175911107447
4.233	50469.586	24574.748	0.06181677847763662	0.9291517342979505	51378.12	23164.991749999997	0.11999169381661268	0.8059984574350617
4.497	50057.73	25385.76	0.035444966380511665	1.0	51467.1505	24345.1315	0.12569246208735066	0.9090929302339235
4.762	52300.602	24649.465	0.17905972236780518	0.9356788508738582	51066.192500000005	24716.88375	0.10001846672285664	0.9415684080114839
5.026	51436.852	24257.562	0.12375239966547308	0.9014430468741267	51453.57525	24344.1475	0.12482321666620458	0.90900697010824
5.291	52019.117	23083.803	0.16103577825102836	0.7989059826849751	52039.50025	23663.53525	0.16234095102726262	0.8495501463768158
5.556	52401.43	22663.311	0.1855159038247439	0.7621727050743033	52017.502	23167.543	0.16093236716429696	0.8062213291532021
5.82	52212.609	22665.496	0.17342538691594245	0.7623635819794031	52027.69725	22488.0675	0.16158518566708246	0.746863809459248
6.085	51477.633	21539.66	0.12636367367661513	0.6640129680983105	51835.955	21910.629	0.14930761635139947	0.6964200228388367
6.349	51252.148	20774.049	0.11192550098829632	0.59713083620333	51491.945250000004	21186.2115	0.12728011041102488	0.6331364665915622
6.614	51025.391	19765.641	0.09740588006324555	0.5090384800852054	50898.49025	20111.76025	0.08928021785610446	0.5392747140602812
6.878	49838.789	18367.691	0.02142581669626086	0.38691657185427863	51259.705	19167.5425	0.11240938803624012	0.4567898802568461
7.143	52922.492	17762.789	0.21888035439715775	0.3340736328845703	50822.712	18222.3695	0.08442801278916603	0.3742215978659525
7.407	49504.176	16993.357	0.0	0.2668577066397558	50553.958	17748.8635	0.06721925538766954	0.3328571311262314
7.672	49950.375	17871.617	0.028570850457259524	0.3435806131263207	50838.121	17722.02675	0.08541467621668583	0.3305127303102392
7.937	50975.441	18260.344	0.09420750001232604	0.37753896859030994	50752.09175	17790.52	0.07990608288344175	0.33649615345909134
8.201	52578.375	18036.762	0.1968459810641814	0.3580073254799789	51690.23525	17870.586499999998	0.1399769428493987	0.34349059086055167
8.466	53256.75	17313.623	0.24028343986382777	0.29483545624559715	52286.909	17533.324249999998	0.1781829372219146	0.3140280853744787
8.73	52337.07	16522.568	0.1813948279473232	0.22573059118202854	52733.681500000006	16751.40875	0.20679050982049954	0.2457216273929062
8.995	52762.531	15132.682	0.20863779040666572	0.10431313666402034	52915.884750000005	16024.26075	0.21845728139232437	0.18219954053264525
9.259	53307.188	15128.17	0.24351306735148082	0.10391897803893502	53480.44925	15442.63175	0.2546072680641401	0.13138968083634306
9.524	55515.008	14987.107	0.3848833865510905	0.09159601746038842	54951.125	14919.395	0.34877703743692656	0.08568084263286777
9.788	58219.773	14429.621	0.5580739054384691	0.042895238368127274	56284.764749999995	14956.12975	0.43417216799774555	0.08888991146107048
10.053	58097.09	15279.621	0.5502183126499418	0.11714941197683121	58463.37699999999	14865.62675	0.573672267278792	0.08098376384447219
10.317	62021.637	14766.158	0.8015134644756665	0.07229438757254188	60229.8955	14779.313749999998	0.6867853309420506	0.07344364562483918
10.582	62581.082	14641.855	0.8373356412041251	0.06143554458185633	61522.685750000004	14848.31075	0.7695648013248912	0.07947107529128596
10.847	63390.934	14705.609	0.8891917869698316	0.06700495703391442	63390.934	14705.609	0.8891917869698316	0.06700495703391442
11.111	65121.457	14940.95	1.0	0.08756384111773326	65121.457	14940.95	1.0	0.08756384111773326
