# Supplementary material for: Spatial control of the APC/C ensures the rapid degradation of cyclin B1
Source: EMBO J. 2024 Aug 14;43(19):4324–55. doi: 10.1038/s44318-024-00194-2 (PMC11445581; doi:10.1038/s44318-024-00194-2)
Supplement: Supplementary file 11 — Source data Fig. 7 [file 44318_2024_194_MOESM11_ESM.zip › Figure 7/Fig 7B/RawData/Analysis_C1-LineProfile230418_E4_4b.txt]

Distance	CycBmEM	DNA	CycBmEM_N	DNA_N	CycBmEM_N	DNA_S	CycBmEM_NS	DNA_NS
0.0	240759.312	16941.785	0.0	0.0914287719098823	240759.312	16941.785	0.0	0.0914287719098823
0.265	249644.656	16770.246	0.12236553484834106	0.08308159628280398	249644.656	16770.246	0.12236553484834106	0.08308159628280398
0.529	261485.984	16529.25	0.28543974267131794	0.07135460744980768	261485.984	16529.25	0.28543974267131794	0.07135460744980768
0.794	271681.0	16675.941	0.42584157580545406	0.07849266666614758	263463.5195	16706.79375	0.31267359981169235	0.07999397728838713
1.058	271042.438	16851.738	0.4170475459216562	0.08704703875478924	268212.8555	16765.321	0.3780796257139514	0.08284194325950692
1.323	268642.0	17004.355	0.3839896384573774	0.09447346016728315	268378.55475	16728.7795	0.38036157195601245	0.08106381514766715
1.587	262148.781	16383.084	0.2945675276395621	0.06424209500244865	263734.28525	16517.014750000002	0.3164024814191307	0.07075923391614355
1.852	253103.922	15828.882	0.17000521365792712	0.0372743417400532	258097.8125	16287.794999999998	0.23877914992944926	0.05960528344164516
2.116	248496.547	15934.859	0.10655421996293045	0.042431236856795645	252289.50775	16052.966499999999	0.158789414327101	0.048178408318534066
2.381	245408.781	16065.041	0.06403069604798424	0.04876595967483876	247670.4765	15942.57575	0.09517789524720341	0.04280673786543073
2.646	243672.656	15941.521	0.04012145131997185	0.042755413190035306	245127.80849999998	16075.1625	0.0601612510112839	0.049258477050534544
2.91	242933.25	16359.229	0.029938636714249074	0.06308129848046844	243702.89824999997	16326.90475	0.04053793593736737	0.06150838391431392
3.175	242796.906	16941.828	0.02806095966726432	0.09143086431191319	243069.58574999997	16639.607	0.03181620014541152	0.07672463561061937
3.439	242875.531	17315.85	0.029143752880160842	0.10963096646006057	243055.23825	17071.68125	0.031618611902206065	0.097749589986523
3.704	243615.266	17669.818	0.03933109834715003	0.12685523069364976	243933.43349999998	17510.328999999998	0.043712778595979815	0.11909441424032377
3.968	246446.031	18113.82	0.07831530348934408	0.14846059549567156	245060.88275	18015.28225	0.059239575362724235	0.14366569809538862
4.233	247306.703	18961.641	0.09016814673424198	0.18971599973217254	247206.3555	18787.388	0.08878619961906048	0.18123675947459106
4.497	251457.422	20404.273	0.14733024990550583	0.2599152119768704	251402.12099999998	20028.93925	0.1465686658359811	0.24165127940165482
4.762	260398.328	22636.023	0.27046096321483254	0.36851331040190477	257296.7695	21849.239250000002	0.22774749430288946	0.33022801002250846
5.026	270024.625	25395.02	0.4030306173569774	0.5027675179790861	265350.07825	24382.44775	0.3386545601961827	0.4534952335081738
5.291	279519.938	29094.475	0.5337964103074148	0.6827848936748341	275232.07425	27239.653000000002	0.4747456024686226	0.5925283048468206
5.556	290985.406	31833.094	0.6916944189952654	0.8160474973314576	285983.6095	30190.164749999996	0.6228116043372102	0.7361017182805477
5.82	303404.469	34438.07	0.8627249706891831	0.9428069641368132	296755.00800000003	32744.76425	0.7711511552332835	0.8604098387857763
6.085	313110.219	35613.418	0.9963888209412711	1.0	305218.13300000003	33965.806749999996	0.8877020526564299	0.919826392430293
6.349	313372.438	33978.645	1.0	0.9204511082529007	308938.67199999996	33777.28025	0.9389398825771523	0.9106525963497609
6.614	305867.562	31078.988	0.8966457386781551	0.7793523130093297	307333.94525	32593.007749999997	0.9168402039322747	0.8530252897441548
6.878	296985.562	29700.98	0.774326256109673	0.7122977377143885	301855.73425	30595.411	0.8413963922996507	0.7558212084312708
7.143	291197.375	27623.031	0.694613574410775	0.6111836747484641	293842.68724999996	28164.1985	0.7310437957181456	0.637517162562704
7.407	281320.25	24253.795	0.5585896136739793	0.4472349247786336	285132.11699999997	25591.18825	0.611085177630281	0.5123131655298274
7.672	271025.281	20786.947	0.41681126632669696	0.2785363248778232	276540.3125	22721.73025	0.49276215570171134	0.37268386909855045
7.937	262618.344	18223.148	0.30103416839539415	0.15378055198928076	267684.14075	20210.3015	0.3707983698429398	0.25047645940662205
8.201	255772.688	17577.316	0.2067584309756887	0.12235403598075065	261484.53125	18442.72625	0.2854197359579312	0.16446534213400874
8.466	256521.812	17183.494	0.21707507813394503	0.10319045568818028	257770.6955	17475.866	0.2342742206140524	0.11741742700339225
8.73	256169.938	16919.506	0.21222920495118178	0.09034466435535729	256607.94925	17114.92125	0.21826132716005076	0.09985367054030297
8.995	257967.359	16779.369	0.23698259457938758	0.08352552613692363	258249.66774999996	16788.64025	0.2408704419363516	0.08397666991199844
9.259	262339.562	16272.192	0.29719489008089206	0.05884603346753251	263139.035	16615.37075	0.30820492427223123	0.07554528726830785
9.524	276079.281	16490.416	0.4864130074774636	0.069464925113418	272451.449	16464.30275	0.4364519026491158	0.06819424098943562
9.788	293419.594	16315.234	0.7252171184587201	0.06094047923986833	284560.49974999996	16118.243	0.6032130850557236	0.05135479625259557
10.053	306403.562	15395.13	0.9040273242058185	0.01616774718956342	295739.84375	15815.913499999999	0.7571707042332813	0.03664328788571244
10.317	307056.938	15062.874	0.9130253667911226	0.0	307056.938	15062.874	0.9130253667911226	0.0
10.582	298871.625	15880.942	0.8003003892161312	0.03980760801271243	298871.625	15880.942	0.8003003892161312	0.03980760801271243
