# Supplementary material for: Spatial control of the APC/C ensures the rapid degradation of cyclin B1
Source: EMBO J. 2024 Aug 14;43(19):4324–55. doi: 10.1038/s44318-024-00194-2 (PMC11445581; doi:10.1038/s44318-024-00194-2)
Supplement: Supplementary file 11 — Source data Fig. 7 [file 44318_2024_194_MOESM11_ESM.zip › Figure 7/Fig 7B/RawData/Analysis_C1-LineProfile230418_7A11_5.txt]

Distance	CycBmEM	DNA	CycBmEM_N	DNA_N	CycBmEM_N	DNA_S	CycBmEM_NS	DNA_NS
0.0	26737.568	16766.449	0.991668171189393	0.019613608237716497	26737.568	16766.449	0.991668171189393	0.019613608237716497
0.265	26785.332	17374.736	1.0	0.03011804961493743	26785.332	17374.736	1.0	0.03011804961493743
0.529	25630.904	17157.75	0.7986245609628247	0.026370942218794376	25630.904	17157.75	0.7986245609628247	0.026370942218794376
0.794	24403.615	17238.559	0.5845394372474478	0.02776642396220145	25193.394	17154.9225	0.7223064464219835	0.026322114431920608
1.058	23953.725	16848.645	0.5060617874776612	0.021033041931749166	24339.1185	17082.277	0.5732888343481232	0.025067607273179898
1.323	23368.23	17084.154	0.403929551704559	0.0251000209799746	23638.191249999996	17268.801	0.4510208949860584	0.028288669737846675
1.587	22827.195	17903.846	0.3095528035145653	0.03925519207746148	23055.84275	17504.5225	0.34943752654719473	0.03235931842522711
1.852	22074.221	18181.445	0.1782059634919934	0.04404901871172317	22464.52125	18002.17475	0.24628893116088998	0.04095322045891695
2.116	21588.439	18839.254	0.09346740593244215	0.055408650066508545	22048.94775	18589.6695	0.17379736302955964	0.05109860275510292
2.381	21705.936	19434.133	0.11396327917923761	0.06568155016471847	21773.16325	19136.9985	0.12569022705646488	0.060550367127106514
2.646	21724.057	20093.162	0.1171242596221864	0.07706224956547586	21724.504	19679.42525	0.1172022331478194	0.0699174750824162
2.91	21879.584	20351.152	0.14425398785741145	0.08151745053296194	21700.5475	20639.896	0.1130233231549104	0.08650373894784553
3.175	21492.613	22681.137	0.07675176596080614	0.12175370552822587	21632.936999999998	22249.4515	0.10122952213741682	0.11429897605324728
3.439	21435.494	25872.355	0.06678807510926331	0.17686249858632547	21499.879249999998	24774.1865	0.0780192718458883	0.15789834740347813
3.704	21191.826	30192.102	0.024283258456072307	0.2514597349663993	21621.37925	28346.61725	0.09921341807503103	0.21959026156169031
3.968	22365.584	34640.875	0.2290305727739824	0.3282851071658106	21768.54475	32996.69925	0.1248845878436311	0.29989201676650357
4.233	22081.275	41281.465	0.17943644503520637	0.4429607263474789	21930.73225	38874.84575	0.1531761564982738	0.4014010829079243
4.497	22084.244	49384.941	0.17995434972783408	0.5828987631520083	22361.5155	45327.04975	0.2283208741407869	0.5128234849514833
4.762	22914.959	56000.918	0.3248621290261247	0.6971493431406354	22610.23475	52210.59375	0.27170681779924544	0.6316946500684772
5.026	23360.461	62175.051	0.4025743474078165	0.803769767633786	23151.624999999996	58601.706000000006	0.36614553488181445	0.7420620653927625
5.291	24246.836	66845.914	0.5571913133654823	0.8844303876446203	23837.813	63809.123	0.4858423975376416	0.8319883774843306
5.556	24828.996	70214.609	0.6587418003511426	0.9426040115182805	24153.72275	68070.74124999999	0.5409488784982337	0.9055817948666187
5.82	24178.598	73047.391	0.5452880528684931	0.9915230126697876	24279.76875	70911.54675	0.5629360172274397	0.954639352958172
6.085	23864.645	73538.273	0.4905229023246406	1.0	23985.41175	72190.449	0.511589142317384	0.976724575414547
6.349	23069.408	71961.523	0.3518038137252595	0.97277127747012	23557.8235	71317.10149999999	0.43700175222385934	0.9616428333820978
6.614	23118.643	66721.219	0.36039223997704434	0.8822770433884836	23191.178499999998	67683.07125000001	0.37304514527584254	0.8988871642256429
6.878	22712.018	58511.27	0.2894616250764257	0.7405003360439676	22763.37225	62251.427749999995	0.29841972782529763	0.8050887093388656
7.143	22153.42	51811.699	0.19202123252246098	0.6248061804528908	22391.234	55497.0215	0.23350489253346818	0.6884476098396823
7.407	21580.855	44943.898	0.09214447255794178	0.5062068794733873	22162.467249999998	48615.3475	0.1935994114481535	0.5696087375472522
7.672	22203.576	39194.523	0.20077031563578557	0.40692155421876314	21947.315749999998	42723.43325	0.15606893941177982	0.46786191764359225
7.937	21851.412	34943.613	0.13933973693093096	0.33351305642932777	21672.114999999998	37787.75025	0.10806363128116458	0.3826281501456087
8.201	21052.617	32068.967	0.0	0.28387111046095653	21710.28125	33524.236750000004	0.11472125336773267	0.30900200389928084
8.466	21733.52	27889.844	0.11877496090421416	0.21170229448807593	21651.055249999998	29981.1935	0.10439002287746749	0.24781757925008838
8.73	21966.672	25022.35	0.15944539367472485	0.16218385562199336	21532.186999999998	26974.7005	0.08365495232189296	0.19589878192329185
8.995	21375.939	22917.641	0.05639945470863284	0.12583786712214168	21773.69575	24182.853750000002	0.12578311498129605	0.14768668710693092
9.259	22018.652	20901.58	0.16851265063761234	0.09102273119551267	21774.778749999998	22191.8225	0.12597203070447427	0.1133037871833095
9.524	21737.852	19925.719	0.11953062379692704	0.07417069479359023	21735.216249999998	20751.072500000002	0.11907085037368859	0.08842363371261054
9.788	21808.422	19259.35	0.13184067235158214	0.06266324173919756	22064.874000000003	19582.356499999998	0.17657549695039793	0.06824120550253843
10.053	22694.57	18242.777	0.2864180410154702	0.04510815428185322	22452.36375	18756.63375	0.24416820825734423	0.053981890045833515
10.317	23568.611	17598.689	0.43888349586539754	0.03398546936869303	22922.62825	17980.6875	0.3261999331904693	0.04058215949923394
10.582	23618.91	16821.934	0.4476575235294274	0.02057177260719194	23440.2635	17133.05625	0.4164948894197604	0.02594450856287414
10.847	23878.963	15868.825	0.49302049726874636	0.004112637993758371	23895.59275	16480.030000000002	0.49592134791281295	0.014667469992410836
11.111	24515.887	15630.672	0.6041238749876804	0.0	23960.441	16227.067750000002	0.5072333091737512	0.010299092687331327
11.376	23828.004	16586.84	0.4841313409091508	0.01651196014837499	23828.004	16586.84	0.4841313409091508	0.01651196014837499
11.64	23571.918	16037.513	0.43946036040514885	0.007025692533869609	23571.918	16037.513	0.43946036040514885	0.007025692533869609
