# Supplementary material for: Spatial control of the APC/C ensures the rapid degradation of cyclin B1
Source: EMBO J. 2024 Aug 14;43(19):4324–55. doi: 10.1038/s44318-024-00194-2 (PMC11445581; doi:10.1038/s44318-024-00194-2)
Supplement: Supplementary file 11 — Source data Fig. 7 [file 44318_2024_194_MOESM11_ESM.zip › Figure 7/Fig 7B/RawData/Analysis_C1-LineProfile230420_7H10_4b.txt]

Distance	CycBmEM	DNA	CycBmEM_N	DNA_N	CycBmEM_N	DNA_S	CycBmEM_NS	DNA_NS
0.0	48937.645	12145.837	1.0	0.22069697293494073	48937.645	12145.837	1.0	0.22069697293494073
0.265	48672.293	12336.728	0.973106443357742	0.25457950487636816	48672.293	12336.728	0.973106443357742	0.25457950487636816
0.529	48327.738	12192.541	0.9381856234322346	0.22898678110710402	48327.738	12192.541	0.9381856234322346	0.22898678110710402
0.794	48452.785	11686.441	0.9508591988243349	0.13915567636378767	48208.14925	11922.6055	0.9260652443813824	0.18107410737772345
1.058	47379.781	11474.712	0.8421097119112175	0.10157446716363396	47672.02625	11815.448750000001	0.8717289127625615	0.1620541326035615
1.323	46527.801	11908.101	0.7557611168824591	0.17849960577972038	47248.0985	11864.65825	0.8287636253072191	0.1707886588807128
1.587	46632.027	12389.379	0.7663244736108653	0.2639248862157092	46446.9345	12056.938750000001	0.7475652570501943	0.20491782255508006
1.852	45248.129	12455.563	0.6260657257962352	0.27567233106125677	45516.210999999996	12305.15925	0.6532359692908003	0.24897615437673273
2.116	43656.887	12467.594	0.46479256087364185	0.2778077944502446	44694.55175	12485.9455	0.5699603972939421	0.2810651260422166
2.381	43241.164	12631.246	0.42265882889502626	0.3068554924416559	43673.119249999996	12413.7575	0.46643770745179547	0.2682519907147901
2.646	42546.297	12100.627	0.35223371424227856	0.21267234490600326	43003.93575	12388.1845	0.39861562824638325	0.26371286634885294
2.91	42571.395	12353.271	0.3547774089745864	0.2575158335975079	42929.867249999996	12472.11575	0.3911087490815112	0.2786103903757004
3.175	43360.613	12803.319	0.4347650442141537	0.33739789055763447	42811.081999999995	12443.07125	0.3790698051536729	0.2734550860450992
3.439	42766.023	12515.068	0.3745030531836729	0.2862342751192512	42919.342749999996	12564.402499999998	0.39004208579319444	0.2949909884900459
3.704	42979.34	12585.952	0.3961228368003648	0.2988159546857899	43228.7195	12646.95925	0.4213975726556366	0.3096445432351907
3.968	43808.902	12683.498	0.480199356424355	0.3161300525780871	43241.663	12646.155499999999	0.4227094027922065	0.3095018802230637
4.233	43412.387	12800.104	0.4400123647604333	0.3368272385091267	43431.207	12775.44975	0.4419197810829304	0.3324511892814684
4.497	43524.199	13032.245	0.4513445663465684	0.37803151135286983	43316.61425	12948.331	0.43030574910684916	0.36313704914494505
4.762	42520.969	13277.477	0.3496667088960398	0.42155939413969656	43129.3115	13306.776	0.41132252261382957	0.42675987139295557
5.026	43059.691	14117.278	0.40426645045227677	0.5706213415701292	43098.88575	13876.36825	0.4082388577799177	0.5278606441073033
5.291	43290.684	15078.473	0.4276777054247857	0.7412303293665177	43088.18175	14526.96075	0.4071540020776855	0.6433386978767485
5.556	43481.383	15634.615	0.44700514353763954	0.8399437264306504	43077.8935	15249.82775	0.40611128284389525	0.7716452404424212
5.82	42479.816	16168.945	0.3454958319608789	0.9347855644023879	42762.6465	15774.784	0.37416084323612175	0.8648232682618417
6.085	41798.703	16217.103	0.27646469202118273	0.943333452847811	42484.87675	15994.39925	0.3460087414802244	0.9038042611999559
6.349	42179.605	15956.934	0.3150692984011966	0.8971543011189749	42101.99875	16219.834749999998	0.307203866521398	0.9438183295922935
6.614	41949.871	16536.357	0.29178564370233384	1.0	41810.62575	16291.50475	0.27767306863962343	0.9565395216036617
6.878	41314.324	16455.625	0.2273726404337805	0.9856703324478612	41768.78	16221.360499999999	0.27343198114880823	0.9440891452573046
7.143	41631.32	15936.526	0.2595003420579221	0.8935319474623822	41597.710750000006	16226.646	0.2560940279220618	0.9450273043249212
7.407	41495.328	15978.076	0.24571748549421082	0.9009069373894416	41524.456000000006	15895.026	0.2486696227227814	0.88616583237278
7.672	41656.852	15209.877	0.26208802290521216	0.7645541121914353	41305.98725	15544.903	0.2265277066916668	0.8240201380711711
7.937	40440.449	15055.133	0.1388049763093221	0.7370875552414258	40957.7285	15343.925000000001	0.19123150986900492	0.7883471964210975
8.201	40238.285	15132.614	0.11831555476727461	0.7508401808620875	40601.815500000004	15164.129500000001	0.155159551017306	0.756434079659831
8.466	40071.676	15258.894	0.10142965008741507	0.7732544703443758	40008.69425	15240.156750000002	0.09504641852687093	0.7699286693814202
8.73	39284.367	15513.986	0.02163549294347192	0.8185324710777924	39911.8575	15255.490250000003	0.08523196594623389	0.7726503157844665
8.995	40053.102	15116.467	0.09954716598677397	0.7479741408536104	39858.49525	15163.27425	0.0798236754757142	0.7562822755651231
9.259	40024.836	14763.75	0.09668239288519585	0.6853680199847141	39781.956249999996	14924.949	0.07206640991207869	0.7139803184504677
9.524	39765.52	14305.593	0.07040058783287304	0.6040466418857541	39810.1925	14547.6035	0.07492816783642055	0.6470027188952036
9.788	39397.312	14004.604	0.033082524640839314	0.5506220728567356	39771.69425	14189.3555	0.07102635112879133	0.583414863506775
10.053	39899.109	13683.475	0.08393989915625712	0.49362271929989615	39533.208999999995	13897.712	0.046855752907492366	0.5316490903469103
10.317	39070.895	13597.176	0.0	0.47830492734525565	39548.92275	13598.312	0.04844834925380709	0.47850656365228683
10.582	39828.375	13107.993	0.07677097321813192	0.39147653510725966	39791.628	13299.109	0.07304664656548529	0.42539900381724516
10.847	40368.133	12807.792	0.1314757138875521	0.3381918335165692	39832.429749999996	13063.7885	0.07718192413915448	0.38363038005958927
11.111	40062.316	12742.193	0.1004810094509339	0.3265482242692725	40249.53125	12780.804250000001	0.11945536777561032	0.33340159562477617
11.376	40739.301	12465.239	0.16909377454582336	0.2773897896060034	40292.751000000004	12409.088	0.1238357108470371	0.2674231696446481
11.64	40001.254	11621.128	0.09429234550383905	0.12756283118674705	40060.44625	11980.835749999998	0.10029150936225223	0.19140978745474285
11.905	39438.914	11094.783	0.03729890794841262	0.03413830475694843	40247.60249999999	11639.491999999998	0.11925988800770287	0.13082238148808312
12.169	40810.941	11376.818	0.1763545240327364	0.08419860040263365	40436.4355	11397.001	0.13839820609623257	0.08778101729066842
12.434	41494.633	11495.275	0.2456470468999422	0.10522433281634455	40715.7675	11294.36675	0.16670864266349134	0.0695637715645239
12.698	41118.582	11210.591	0.20753409177287407	0.05469384828216892	41212.17075	11311.086500000001	0.2170193579446124	0.07253147283607513
12.963	41424.527	11161.662	0.23854176907289687	0.04600910984315342	41239.04675	11192.494750000002	0.2197432538576537	0.051481822735416724
13.228	40918.445	10902.451	0.1872501076849016	0.0	41263.949	11089.60425	0.22226710923049675	0.03321909346730328
13.492	41594.242	11083.713	0.2557424683913144	0.03217341574389076	41051.233250000005	11108.936	0.2007082625991337	0.03665041624762652
13.757	40267.719	11287.918	0.12129870524742195	0.0684191394034619	40267.719	11287.918	0.12129870524742195	0.0684191394034619
14.021	39699.719	11185.766	0.06373162388831181	0.05028749148459354	39699.719	11185.766	0.06373162388831181	0.05028749148459354
