# Supplementary material for: Spatial control of the APC/C ensures the rapid degradation of cyclin B1
Source: EMBO J. 2024 Aug 14;43(19):4324–55. doi: 10.1038/s44318-024-00194-2 (PMC11445581; doi:10.1038/s44318-024-00194-2)
Supplement: Supplementary file 11 — Source data Fig. 7 [file 44318_2024_194_MOESM11_ESM.zip › Figure 7/Fig 7B/RawData/Analysis_C1-LineProfile230418_7H10_3b.txt]

Distance	CycBmEM	DNA	CycBmEM_N	DNA_N	CycBmEM_N	DNA_S	CycBmEM_NS	DNA_NS
0.0	45801.004	37350.336	1.0	0.11413810762046528	45801.004	37350.336	1.0	0.11413810762046528
0.265	45508.777	39872.969	0.9652168934580713	0.13396496497248622	45508.777	39872.969	0.9652168934580713	0.13396496497248622
0.529	45750.441	42756.551	0.9939816026031831	0.1566287329390733	45750.441	42756.551	0.9939816026031831	0.1566287329390733
0.794	45420.102	45666.422	0.9546621125083109	0.17949912162810683	45231.011750000005	43915.797999999995	0.9321551356999054	0.16573993734524667
1.058	44244.727	47367.25	0.8147599342300561	0.19286692984132026	44697.58700000001	46283.006	0.868662816676161	0.18434521815246788
1.323	43375.078	49341.801	0.7112476173630939	0.2083860882013712	44221.721000000005	49084.379	0.8120215830540743	0.20636285720690156
1.587	43846.977	53962.043	0.7674166681148368	0.24469928915680791	43792.93075	52217.30175	0.7609836674956548	0.2309863408682789
1.852	43704.941	58198.113	0.7505104502746325	0.2779930562736163	43426.039	56955.887749999994	0.7173133877829497	0.2682296769668251
2.116	42777.16	66321.594	0.6400788153792357	0.3418402742355049	43146.92575	63638.01375	0.6840911806904701	0.32074843772601225
2.381	42258.625	76070.305	0.5783587889931757	0.41846113123812	42760.83275	71128.02649999999	0.638135420428438	0.3796168559061711
2.646	42302.605	83922.094	0.583593627066708	0.4801729618774431	42277.245	79425.00224999999	0.5805750846941572	0.4448276712124116
2.91	41770.59	91386.016	0.5202691073375095	0.5388363174985784	42082.7715	87479.4905	0.557427352040837	0.5081326345488459
3.175	41999.266	98539.547	0.5474878847659551	0.5950601275812422	41846.18175	96099.60375000001	0.5292666191825514	0.5758831776385527
3.439	41312.266	110550.758	0.4657158575600327	0.689463303596947	41587.08325	107171.61725	0.4984267216701588	0.6629046477708116
3.704	41266.211	128210.148	0.4602340370171378	0.828258842406479	41316.779500000004	119886.96875	0.4662530890662829	0.7628420783726099
3.968	40689.375	142247.422	0.39157457692200576	0.9385860399057716	40700.99225	132767.41	0.39295735142427374	0.8640770464772993
4.233	39536.117	150061.312	0.2543049341979187	1.0	40429.994000000006	141908.822	0.3607010540854711	0.9359247832349067
4.497	40228.273	147116.406	0.33669066820482213	0.9768542506273759	40283.32125	144588.21475	0.3432429345754746	0.9569837077174965
4.762	40679.52	138927.719	0.3904015589771519	0.9124945403368387	40035.75	140628.166	0.31377509907270273	0.9258593540468283
5.026	39699.09	126407.227	0.2737032349109182	0.8140886252230983	39801.6895	132175.49025	0.2859154170147234	0.8594248008089466
5.291	38599.875	116250.609	0.14286620596600158	0.7342617870484732	39252.92599999999	123819.93375	0.22059736191775509	0.7937535649128602
5.556	38033.219	113694.18	0.07541844781694862	0.7141693070430306	38732.8	117767.6035	0.15868796246723474	0.7461847395965849
5.82	38599.016	114718.398	0.14276396117507054	0.7222192390717374	38566.15825	117553.93724999999	0.13885297889424722	0.7445054107922399
6.085	39032.523	125552.562	0.19436330061896812	0.8073713100057184	38280.131	122510.82025	0.10480781431108112	0.7834644714846426
6.349	37455.766	136078.141	0.006685547633337218	0.8900980298180842	38226.75	127777.83000000002	0.09845399686671533	0.8248610008192521
6.614	37819.695	134762.219	0.050003178039485466	0.8797554243814685	38208.29575	129540.27350000001	0.09625743000635878	0.8387130815085543
6.878	38525.199	121768.172	0.13397769373364435	0.7776275618289464	37995.08	124352.1115	0.07087885051621162	0.7979362630442053
7.143	38179.66	104799.914	0.09284898265837946	0.6442640361483225	38117.9715	112447.90424999999	0.08550634262884131	0.7043740924729632
7.407	37947.332	88461.312	0.06519551608385594	0.5158493475331157	38076.25975	99225.86325000001	0.08054148912693931	0.6004542908967637
7.672	37652.848	81874.055	0.03014376403187751	0.46407621807667	37794.8595	88584.65025	0.047047065693528234	0.5168187354261615
7.937	37399.598	79203.32	0.0	0.44308533994653787	37857.9865	80958.2225	0.05456092706387487	0.45687815147885547
8.201	38432.168	74294.203	0.12290442813976606	0.40450170035909827	37944.29025	74916.76375	0.06483346358930872	0.4093947716791108
8.466	38292.547	64295.477	0.10628566218559135	0.3259158283341373	38113.57625	66941.213	0.08498318614765195	0.3467102246110062
8.73	38329.992	49971.852	0.11074265426525036	0.2133380298042513	38530.3555	56821.006	0.13459146004847278	0.26716956191376706
8.995	39066.715	38722.492	0.1984330956032833	0.12492268915758131	38753.005	46161.33425	0.1610929170665006	0.18338892826368078
9.259	39322.766	31655.516	0.22891025621187747	0.0693791657587532	38944.212	37101.404	0.18385184575058044	0.11218160453248009
9.524	39057.375	28055.756	0.19732137692191062	0.041086533409334526	39021.1935	31343.69675	0.19301477633624667	0.06692839476298641
9.788	38637.918	26941.023	0.1473943766079153	0.03232519072627661	38977.36525	28319.045	0.18779800071559477	0.04315587660961623
10.053	38891.402	26623.885	0.17756599312067567	0.029832616544100573	38937.61425	26826.436	0.1830665307687787	0.03142458405721455
10.317	39163.762	25685.08	0.20998437642461318	0.02245399554914649	38840.724500000004	26125.389	0.17153396705265783	0.025914643108189358
10.582	38669.816	25251.568	0.1511911220574271	0.019046769613233743	39076.931500000006	25483.04975	0.19964914206026968	0.02086612091675122
10.847	39582.746	24371.666	0.2598550766383627	0.012131101960524075	39148.9725	24934.9585	0.20822401631346008	0.016558349223587423
11.111	39179.566	24431.52	0.21186549013343722	0.012601529771445382	38984.10425	24359.8175	0.18860012835946746	0.012037977626015075
11.376	38504.289	23384.516	0.13148882460864272	0.004372509158857101	38834.003749999996	23753.9725	0.17073401166423807	0.007276285222706639
11.64	38069.414	22828.188	0.07972665527650952	0.0	38069.414	22828.188	0.07972665527650952	0.0
11.905	37523.496	23603.566	0.014747293488732839	0.006094152022864742	37523.496	23603.566	0.014747293488732839	0.006094152022864742
