# Supplementary material for: Spatial control of the APC/C ensures the rapid degradation of cyclin B1
Source: EMBO J. 2024 Aug 14;43(19):4324–55. doi: 10.1038/s44318-024-00194-2 (PMC11445581; doi:10.1038/s44318-024-00194-2)
Supplement: Supplementary file 11 — Source data Fig. 7 [file 44318_2024_194_MOESM11_ESM.zip › Figure 7/Fig 7B/RawData/Analysis_C1-LineProfile230420_E4_3b.txt]

Distance	CycBmEM	DNA	CycBmEM_N	DNA_N	CycBmEM_N	DNA_S	CycBmEM_NS	DNA_NS
0.0	153554.75	13109.766	0.0	0.0	153554.75	13109.766	0.0	0.0
0.265	160147.375	14029.074	0.1505780041512375	0.04081609819433962	160147.375	14029.074	0.1505780041512375	0.04081609819433962
0.529	158829.344	14194.171	0.12047368646451062	0.048146193617843905	158829.344	14194.171	0.12047368646451062	0.048146193617843905
0.794	159321.188	14422.012	0.1317075861438885	0.05826204230913838	159596.06275	14237.565250000001	0.13798582754948518	0.050072842759447955
1.058	160086.344	14305.004	0.14918403343830414	0.0530670369164699	160414.40250000003	14418.351000000002	0.15667701145159135	0.05809949859637892
1.323	163420.734	14752.217	0.22534273975966213	0.07292272154206347	161718.03125	14583.081000000002	0.18645237639790213	0.06541329968975955
1.587	164043.859	14853.091	0.23957514624975368	0.07740139799136643	162724.617	14712.727	0.20944316887314168	0.07116941610178179
1.852	163347.531	14940.596	0.2236707560448468	0.08128650795722733	163335.70299999998	14945.6545	0.223400600130761	0.08151109888074382
2.116	162530.688	15236.714	0.20501375846878137	0.09443376803231801	162659.67174999998	15331.76375	0.2079597952360694	0.09865385523850728
2.381	160716.609	16296.654	0.16357952018089567	0.1414937469731173	161304.50775	15854.83475	0.17700734603448318	0.12187753794181388
2.646	158623.203	16945.375	0.1157653494434089	0.17029612880459288	160741.99225	16531.81575	0.16415928304073873	0.15193462759153106
2.91	161097.469	17648.52	0.17227850406986897	0.2015148665560961	159998.51950000002	17221.80275	0.1471780892316214	0.18256916698944536
3.175	159556.797	17996.662	0.13708898323231208	0.21697192562397516	160157.8555	17929.355	0.15081738266472916	0.21398358099827147
3.439	161353.953	19126.863	0.1781366939133267	0.2671514030084218	161976.0625	18870.251	0.1923459060061612	0.2557581587531277
3.704	165896.031	20708.959	0.281879442809137	0.3373944398240176	163874.11724999998	20160.873	0.23569818162092396	0.3130601231478408
3.968	168689.688	22811.008	0.34568760652892006	0.4307227241349487	166969.82825000002	21682.40275	0.3064053709133579	0.38061409600743623
4.233	171939.641	24082.781	0.4199177404020477	0.48718781706235686	170080.012	23521.551750000002	0.3774431231923986	0.4622699569137064
4.497	173794.688	26483.459	0.4622877030294896	0.5937748466335026	172880.82075	25394.910750000003	0.44141463553904703	0.5454446980203321
4.762	177099.266	28202.395	0.5377654921957307	0.6700934042505203	176533.2385	27002.1275	0.5248372138172828	0.6168030639734048
5.026	183299.359	29239.875	0.6793779196418629	0.7161561879472393	180066.33225000004	28334.761749999998	0.6055343876068144	0.67597031847912
5.291	186072.016	29413.318	0.7427064355601745	0.7238568350852179	184250.3985	29376.066	0.7011000151317461	0.7222028939795868
5.556	190530.953	30648.676	0.8445502131292167	0.7787051486353698	188110.32425	30412.3725	0.7892621532189222	0.7682135757787579
5.82	192538.969	32347.621	0.8904140445444347	0.8541361314472046	191418.668	31742.749499999998	0.8648259535141339	0.8272806112744687
6.085	196532.734	34561.383	0.9816331208227101	0.9524243299300826	194234.88275	33297.6545	0.9291493446240904	0.8963164025031642
6.349	197336.875	35632.938	1.0	1.0	195827.0665	34391.6145	0.965515412968192	0.9448868258875792
6.614	196899.688	35024.516	0.9900144865056228	0.9729868421730297	196306.22275000002	34355.3885	0.9764595197240883	0.9432784378683429
6.878	194455.594	32202.717	0.9341904715680204	0.8477025793702592	193844.68775	32915.949	0.9202371458671776	0.8793691670072048
7.143	186686.594	28803.625	0.7567436253950673	0.6967872464855305	189913.219	30197.0695	0.8304409390818743	0.7586543982348489
7.407	181611.0	24757.42	0.6408151728587865	0.5171409249105764	185557.64075000002	27195.790500000003	0.7309579137604675	0.6254014532233736
7.672	179477.375	23019.4	0.5920823852199956	0.4399750621271285	181791.67200000002	24581.624000000003	0.6449417884581894	0.5093358075851837
7.937	179391.719	21746.051	0.5901259703589081	0.38343999681749974	178905.34375	22558.63375	0.5790169789611628	0.4195176305539912
8.201	175141.281	20711.664	0.4930443874069609	0.33751453836076023	176122.71474999998	21099.1015	0.515460698858267	0.35471626731794265
8.466	170480.484	18919.291	0.38659005244720296	0.25793547196638206	171833.09749999997	19747.82725	0.4174842472812819	0.2947214206773362
8.73	162318.906	17614.303	0.20017657891205573	0.19999567556470288	166456.324	18527.187	0.29467674307722597	0.2405265563837989
8.995	157884.625	16863.49	0.09889595354268438	0.16666053964335048	161987.449	17429.536	0.19260597789623032	0.19179225732503402
9.259	157265.781	16321.06	0.08476132668297823	0.14257734212570056	158218.00775	16796.329	0.10651053940392333	0.16367867723072044
9.524	155402.719	16386.463	0.04220829847797502	0.14548115158912783	156564.4375	16394.13925	0.06874238059482038	0.14582196726109448
9.788	155704.625	16005.544	0.049103943675643885	0.1285688356861991	156691.039	16358.09525	0.0716340058871057	0.14422165980884039
10.053	158391.031	16719.314	0.11046245471182561	0.1602593098343341	157001.42975	16486.176499999998	0.07872344592684807	0.14990830332423866
10.317	158507.344	16833.385	0.11311908684194776	0.1653239161872936	158542.789	16398.026	0.11392866380971681	0.14599453398482234
10.582	161568.156	16033.861	0.18302917000944993	0.12982607423146264	159863.5	16567.9145	0.1440941936920604	0.15353736587368777
10.847	160987.469	16685.098	0.1697660632050183	0.1587401632416607	160751.1485	16755.194499999998	0.16436841519227316	0.16185235809592008
11.111	161941.625	17468.434	0.1915593407126767	0.19351927872326335	162358.207	16801.88825	0.2010742283523242	0.16392550081311819
11.376	164935.578	17020.16	0.2599423394821519	0.17361648705608607	164020.23450000002	16979.381500000003	0.23903555389328418	0.17180597386549287
11.64	168216.266	16743.834	0.33487447217328997	0.16134796644096128	166951.00775	16837.02175	0.3059755037015678	0.16548538323110082
11.905	172710.562	16115.659	0.43752586243815267	0.13345780070409263	171340.6405	16463.56225	0.4062363464541751	0.14890425957764739
12.169	179500.156	15974.596	0.5926027117231059	0.12719478410944957	175986.23049999998	16142.91675	0.5123433478845533	0.13466800990553193
12.434	183517.938	15737.578	0.6843703452036646	0.11667148836762423	179395.90999999997	15887.23525	0.5902216943558586	0.12331607865890293
12.698	181854.984	15721.108	0.6463878580585113	0.11594024145444524	182043.07799999998	15648.97575	0.6506839948951768	0.11273766190659111
12.963	183299.234	15162.621	0.6793750645954255	0.09114413369484543	183312.19525	15683.6665	0.6796711043605124	0.11427788679143416
13.228	184576.625	16113.359	0.708551149584448	0.13335568364882178	182950.7225	15910.851	0.6714149324638764	0.12436458772325673
13.492	182072.047	16646.316	0.6513456576171209	0.15701829209491447	182072.047	16646.316	0.6513456576171209	0.15701829209491447
13.757	173777.125	16234.403	0.46188655758485914	0.13872988227413086	173777.125	16234.403	0.46188655758485914	0.13872988227413086
