# Supplementary material for: Spatial control of the APC/C ensures the rapid degradation of cyclin B1
Source: EMBO J. 2024 Aug 14;43(19):4324–55. doi: 10.1038/s44318-024-00194-2 (PMC11445581; doi:10.1038/s44318-024-00194-2)
Supplement: Supplementary file 11 — Source data Fig. 7 [file 44318_2024_194_MOESM11_ESM.zip › Figure 7/Fig 7B/RawData/Analysis_C1-LineProfile230418_7H10_3.txt]

Distance	CycBmEM	DNA	CycBmEM_N	DNA_N	CycBmEM_N	DNA_S	CycBmEM_NS	DNA_NS
0.0	52100.469	24296.41	0.7439714553250278	0.0	52100.469	24296.41	0.7439714553250278	0.0
0.265	51599.875	24372.834	0.6968046004346636	0.0008120151293812197	51599.875	24372.834	0.6968046004346636	0.0008120151293812197
0.529	50558.777	25504.551	0.5987104996411092	0.012836658254288808	50558.777	25504.551	0.5987104996411092	0.012836658254288808
0.794	50449.344	26249.145	0.5883995282127311	0.020748068194183185	50923.22175	26085.506	0.6330491306251105	0.019009382130161206
1.058	51084.891	28215.494	0.6482818942119376	0.04164078694279161	49967.235499999995	27366.16475	0.5429744099314271	0.032616551089839504
1.323	47775.93	29495.469	0.3365057176599304	0.055240690968094405	49061.154500000004	28500.9875	0.4576018504402699	0.044674193220139054
1.587	46934.453	30043.842	0.25722026167648043	0.06106722677548702	47784.380000000005	30660.3555	0.33730189165287405	0.06761776442685012
1.852	45342.246	34886.617	0.10719969306314775	0.11252235302102745	46485.6935	34377.22225	0.21493734534673498	0.1071099662861357
2.116	45890.145	43082.961	0.15882370898738116	0.19960959437993392	46069.0245	41931.32950000001	0.17567805286557603	0.18737335705302088
2.381	46109.254	59711.898	0.17946854773529475	0.37629425403563516	45860.55775000001	52620.031	0.15603594579534372	0.3009422271911953
2.646	46100.586	72798.648	0.1786518333955512	0.5153427073281847	46141.006	63846.23024999999	0.1824602775132761	0.4202220821640862
2.91	46464.039	79791.414	0.21289701993487722	0.589641772912591	46078.40725	73958.07975	0.17656211221850993	0.5276618233452076
3.175	45639.75	83530.359	0.13523104780831655	0.6293685591044195	46031.992249999996	80406.2575	0.17218880856377913	0.5961745665926091
3.439	45923.594	85504.609	0.16197533311637155	0.6503452270252413	45893.204249999995	85052.113	0.1591119569504479	0.6455373970505673
3.704	45545.434	91382.07	0.12634442694222633	0.7127940291600176	45617.791249999995	90017.56025	0.13316205542162438	0.6982959322115694
3.968	45362.387	99653.203	0.10909741381958307	0.8006759135565991	45487.39775	96902.451	0.12087614849276238	0.7714488089667364
4.233	45118.176	111069.922	0.08608742009286853	0.9219800661250874	45088.1515	105129.5195	0.08325845843001255	0.8588625022104259
4.497	44326.609	118412.883	0.011504572865372263	1.0	45035.791	111799.34775000002	0.07832495921610476	0.9297303113983032
4.762	45335.992	118061.383	0.10661043008659514	0.9962652659115264	44746.32125	115492.42774999999	0.051050605761208984	0.9689697758860981
5.026	44204.508	114425.523	0.0	0.9576337715077784	44847.79675	114207.48425	0.06061180742049216	0.9553170808897609
5.291	45524.078	105930.148	0.12433222673000124	0.8673692861397387	45240.28125	108238.451	0.09759239340078213	0.8918953114615759
5.556	45896.547	94536.75	0.15942691678653217	0.74631292228726	45504.497	99870.99399999999	0.12248727016718142	0.8029899717980293
5.82	46392.855	84591.555	0.20618993715219222	0.6406439072573404	45787.6795	91069.078	0.14916922777152863	0.7094684476754669
6.085	45337.238	79217.859	0.10672783041738887	0.5835476750175285	45921.622	83084.09375	0.16178952777742683	0.6246269316743307
6.349	46059.848	73990.211	0.17481342675359407	0.528003222135194	46142.25075	77080.9415	0.182577560066852	0.5608426433489491
6.614	46779.062	70524.141	0.24257904594423277	0.49117576898573323	46400.13475	72853.047	0.2068758481137458	0.5159207039133309
6.878	47424.391	67679.977	0.30338308933976743	0.4609561495148676	47085.374	69131.68000000001	0.2714403060775492	0.47638068630132363
7.143	48078.195	64332.391	0.3649856622726026	0.42538760456949976	47086.452000000005	66462.97875000001	0.27154187715025857	0.4480253818053721
7.407	46064.16	63315.406	0.17521971104443157	0.414582004151388	47258.88775	64875.140750000006	0.28778907947022486	0.4311543926003262
7.672	47468.805	64172.789	0.30756785522409785	0.4236918121655494	47917.42475	63337.078250000006	0.34983760406088293	0.41481227468011894
7.937	50058.539	61527.727	0.5515771877023996	0.39558767783403864	47996.956	61483.094750000004	0.3573311795492014	0.395113454262146
8.201	48396.32	56916.457	0.3949599642258765	0.346592322897608	48608.0185	58431.256	0.41490657251524443	0.362687263046927
8.466	48508.41	51108.051	0.4055212829086037	0.2848772392905119	49340.0195	53683.455250000006	0.48387700553402146	0.3122412507957029
8.73	50396.809	45181.586	0.5834495872992062	0.2219077631606531	49711.704000000005	48898.132000000005	0.5188977786086044	0.26139655700867587
8.995	51545.277	42386.434	0.6916602800007311	0.19220890268593047	50534.799750000006	45829.9045	0.5964513206029665	0.22879623315251096
9.259	51688.703	44643.547	0.7051741322033251	0.21619102747294833	51703.525250000006	44610.70525	0.7065707108976337	0.2158420795262908
9.524	53183.312	46231.254	0.8459988440872722	0.23306062478563133	52437.92175	45194.14675	0.7757668521767771	0.22204122279422858
9.788	53334.395	47515.352	0.8602341524157797	0.2467043362324043	53256.044	45506.43775	0.8528517821765943	0.22535935606086727
10.053	54817.766	43635.598	1.0	0.2054814357524851	54817.766	43635.598	1.0	0.2054814357524851
10.317	52559.523	34431.746	0.7872243377104371	0.10768928835656644	52559.523	34431.746	0.7872243377104371	0.10768928835656644
