# Supplementary material for: Spatial control of the APC/C ensures the rapid degradation of cyclin B1
Source: EMBO J. 2024 Aug 14;43(19):4324–55. doi: 10.1038/s44318-024-00194-2 (PMC11445581; doi:10.1038/s44318-024-00194-2)
Supplement: Supplementary file 11 — Source data Fig. 7 [file 44318_2024_194_MOESM11_ESM.zip › Figure 7/Fig 7B/RawData/Analysis_C1-LineProfile230419_B1H3_5.txt]

Distance	CycBmEM	DNA	CycBmEM_N	DNA_N	CycBmEM_N	DNA_S	CycBmEM_NS	DNA_NS
0.0	34029.289	13195.041	0.7284847742263107	0.060466817112503506	34029.289	13195.041	0.7284847742263107	0.060466817112503506
0.265	35155.895	13211.792	0.8472792560168776	0.06204636638602967	35155.895	13211.792	0.8472792560168776	0.06204636638602967
0.529	33944.195	13038.697	0.719512074246472	0.045724231498500134	33944.195	13038.697	0.719512074246472	0.045724231498500134
0.794	32559.15	13279.58	0.5734666040185348	0.06843849140267293	33693.9955	13166.9855	0.6931298963184661	0.05782130074670971
1.058	33116.742	13137.873	0.6322616509919802	0.05507611369963608	33233.64175	13252.7565	0.644588094507013	0.06590914748658264
1.323	33314.48	13554.876	0.6531120487710651	0.09439775334552139	32756.07	13503.9575	0.594230748141856	0.0895963516570227
1.587	32033.908	14043.501	0.5180826887858437	0.1404730481802604	32341.837750000002	13648.37425	0.5505522079248762	0.1032142474571246
1.852	30902.221	13857.247	0.39875244315061636	0.12291007460308054	31768.934500000003	13739.218499999999	0.4901426728257543	0.11178048046360349
2.116	30825.129	13501.25	0.390623510595492	0.08934104572555163	31047.006	13647.37425	0.41401923477612435	0.10311995163756003
2.381	30426.766	13187.499	0.3486182965725454	0.05975563804134756	30611.185750000004	13416.62775	0.36806435724788	0.08136152130840349
2.646	30290.627	13120.515	0.3342631786728663	0.05343932686363422	30144.112	13191.989749999999	0.31881396794653877	0.06017909699305715
2.91	29033.926	12958.695	0.20175088594525145	0.038180377341695194	29402.568499999998	13133.95825	0.24062223471623187	0.05470696913999568
3.175	27858.955	13269.124	0.0778565776742642	0.06745253431330575	28809.1475	13423.19525	0.1780492143536206	0.08198080910339382
3.439	28053.082	14344.447	0.09832621512210044	0.16885099789494012	28328.440000000002	13886.282000000001	0.12736122018765755	0.1256479537241379
3.704	28367.797	14972.862	0.1315112020090141	0.22810790534661057	28144.54725	14583.39	0.10797072879910444	0.19138232390915766
3.968	28298.355	15747.127	0.12418892039103901	0.3011178580817741	28173.188	15595.779	0.11099074027990882	0.2868463743823152
4.233	27973.518	17318.68	0.08993662359748181	0.44930873620593603	27940.065	16531.9025	0.08640918649938373	0.37511890702847084
4.497	27120.59	18088.941	0.0	0.5219411284795628	27725.53025	17325.48475	0.06378766269042231	0.449950395684118
4.762	27509.658	18147.191	0.041025106773168424	0.527433859969199	27761.53425	17712.083	0.06758408887880366	0.4864049945100973
5.026	28442.371	17293.52	0.13937462514456442	0.4469362533856914	27819.1215	17509.13675	0.07365635151675674	0.4672680115387907
5.291	28203.867	16506.895	0.11422567414929415	0.3727608043207099	28210.232249999997	17259.342	0.11489685517905743	0.44371341086461336
5.556	28685.033	17089.762	0.16496201464920274	0.42772272578285314	28653.85575	17300.83075	0.16167454302433565	0.4476256265485731
5.82	29284.152	18313.146	0.22813585815428125	0.5430827227050378	28995.96125	18230.41125	0.19774770932222757	0.5352811816473177
6.085	29810.793	21011.842	0.28366729033613214	0.7975584737806701	29375.5355	19680.77	0.23777175173793735	0.6720439486412161
6.349	29722.164	22308.33	0.2743218438121333	0.9198118722963032	29485.691749999998	20995.2045	0.24938712981575883	0.7959896270826646
6.614	29125.658	22347.5	0.2114235269604886	0.9235054395486473	29335.453500000003	22206.59775	0.23354532260554375	0.9102189464064052
6.878	28683.199	23158.719	0.16476862931342096	1.0	28957.051750000002	22575.644	0.19364491394458008	0.9450184650073871
7.143	28297.186	22488.027	0.12406565569227748	0.9367565481845977	28835.8175	22129.69625	0.18086142095411306	0.9029674564381601
7.407	29237.227	20524.539	0.22318787185026523	0.7516078380193955	28892.458749999998	21050.451250000002	0.18683393303173382	0.8011991646521935
7.672	29352.223	18030.52	0.23531357527097163	0.5164322724047811	28934.66825	19372.97225	0.1912846954803085	0.6430199075448347
7.937	28852.037	16448.803	0.18257167910771968	0.3672829715705647	29200.153	17665.49325	0.21927861997525008	0.4820117758505389
8.201	29359.125	15658.111	0.2360413536720438	0.29272402140741416	29197.11275	16260.320750000003	0.21895804213058764	0.34950988333344024
8.466	29225.066	14903.849	0.22190556047161547	0.22160026795100085	29204.072500000002	15270.2245	0.2196919099554012	0.25614794599188073
8.73	29380.062	14070.135	0.23824904657022586	0.14298452303854323	29150.9695	14565.346000000001	0.21409248711678283	0.18968085014093455
8.995	28639.625	13629.289	0.1601739877532462	0.10141458816677994	29219.39125	14045.484250000001	0.22130718891532974	0.1406600603644119
9.259	29632.812	13578.664	0.2649001608662315	0.09664086230132347	29255.078250000002	13591.805750000001	0.22507018917598873	0.09788007438808616
9.524	29367.814	13089.135	0.23695756151425132	0.05048032404569803	29225.91475	13212.72075	0.22199505654781237	0.06213394362845036
9.788	29263.408	12553.795	0.2259485160575204	0.0	29260.04475	12954.990249999999	0.22559387961773394	0.03783103490416341
10.053	28776.145	12598.367	0.17456928003293248	0.004202953269632118	29157.122499999998	12808.082	0.21474128753721133	0.023978201069616366
10.317	29221.123	12991.031	0.22148979254414117	0.04122952696313531	29116.858500000002	12878.9105	0.2104956674936333	0.030657032525645663
10.582	29206.758	13372.449	0.21997508133993912	0.07719564986981522	29146.9825	12971.73975	0.21367207962836274	0.039410442733960195
10.847	29383.904	12925.112	0.2386541645964382	0.03501364083325812	29278.799750000002	13141.376500000002	0.22757149247083616	0.05540647910348062
11.111	29303.414	13276.914	0.23016693140282615	0.06818709874771385	29752.749	13323.538500000002	0.27754686589222555	0.07258359418700218
11.376	31116.92	13719.679	0.4213912862296986	0.10993798729722155	30827.667999999998	13257.959	0.39089123435097184	0.06639972148786731
11.64	33506.434	13110.131	0.6733525551749243	0.052460159073275704	32196.854000000003	13240.85425	0.5352644591916873	0.06478681506817019
11.905	34860.648	12856.693	0.8161470639593003	0.02856201515446968	33748.611750000004	13135.66175	0.6988888831480181	0.05486760206862394
12.169	35510.445	12856.144	0.8846646272281492	0.028510246749528817	35120.44325	13038.7355	0.8435410615905935	0.04572786188755333
12.434	36604.246	13331.974	1.0	0.07337902657293914	36604.246	13331.974	1.0	0.07337902657293914
12.698	36124.57	13304.281	0.9494207719048435	0.07076769244173751	36124.57	13304.281	0.9494207719048435	0.07076769244173751
