# Supplementary material for: Spatial control of the APC/C ensures the rapid degradation of cyclin B1
Source: EMBO J. 2024 Aug 14;43(19):4324–55. doi: 10.1038/s44318-024-00194-2 (PMC11445581; doi:10.1038/s44318-024-00194-2)
Supplement: Supplementary file 11 — Source data Fig. 7 [file 44318_2024_194_MOESM11_ESM.zip › Figure 7/Fig 7B/RawData/Analysis_C1-LineProfile230420_7A11_1.txt]

Distance	CycBmEM	DNA	CycBmEM_N	DNA_N	CycBmEM_N	DNA_S	CycBmEM_NS	DNA_NS
0.0	41000.664	13188.731	0.6608787908504108	0.06662012677282231	41000.664	13188.731	0.6608787908504108	0.06662012677282231
0.265	40842.254	13911.1	0.6472283083483805	0.13918951066204927	40842.254	13911.1	0.6472283083483805	0.13918951066204927
0.529	40057.328	13689.752	0.5795897840860934	0.1169528310909262	40057.328	13689.752	0.5795897840860934	0.1169528310909262
0.794	38541.988	12834.169	0.44901013536046275	0.03100073295812088	39515.684499999996	13510.10425	0.5329153625275513	0.09890536984247027
1.058	38621.168	13605.396	0.45583322231526857	0.10847840465878472	38737.03225	13569.233	0.46581745889904425	0.10484545995934974
1.323	37727.645	14147.615	0.3788366938343523	0.1629498711295672	37862.46975	13570.6905	0.3904547917493557	0.10499188080107821
1.587	36559.078	13695.582	0.27813911548733905	0.11753851445784005	37238.1075	13702.0485	0.3366523426075497	0.11818814078582435
1.852	36044.539	13359.601	0.23380033879323892	0.08378577289710541	36602.03999999999	13685.69975	0.2818412304374824	0.11654574096681355
2.116	36076.898	13540.001	0.2365887736349993	0.10190880538274157	36269.79875	13638.632	0.25321138781657604	0.11181730215153746
2.381	36398.68	13959.344	0.26431732335072694	0.14403611586846285	35844.246	13694.235999999999	0.216540720765468	0.1174032949360791
2.646	34856.867	13917.998	0.13145644728290679	0.1398824855960066	35608.431500000006	13740.175	0.1962201494254321	0.12201833922298398
2.91	35101.281	13543.357	0.15251805343309538	0.10224595004472488	35616.19625	13704.401499999998	0.19688925228514834	0.11842452379823391
3.175	36107.957	13396.907	0.23926518507386418	0.08753354368374133	35273.13575	13460.8515	0.16732709489364606	0.09395742533993741
3.439	35026.438	12985.144	0.14606869378471782	0.04616772203527682	35097.2355	13384.52925	0.1521694452204701	0.08629007159200591
3.704	34153.266	13612.709	0.07082584859020308	0.10921307060428062	35016.68275	13541.3075	0.14522806586079925	0.10204005672388611
3.968	34779.07	14170.47	0.12475253599441198	0.1652458905722457	34443.549	13888.42775	0.09584007125377815	0.1369118503334879
4.233	33815.422	14785.388	0.04171320664577973	0.2270207181221485	34019.7775	14602.57875	0.0593228978075987	0.20865565173398443
4.497	33331.352	15841.748	0.0	0.33314292763726283	34309.4455	15275.12025	0.08428412478441964	0.2762193515812044
4.762	35311.938	16302.875	0.17067075649748686	0.3794678699931607	34298.08225	16089.0785	0.08330493252830448	0.35798981614163455
5.026	34733.617	17426.303	0.1208357669699513	0.49232774881396607	34619.6935	17192.3985	0.1110187684009211	0.46882963987806536
5.291	35101.867	19198.668	0.15256855013624626	0.6703800130678719	35244.45225	18249.9205	0.16485538468061017	0.5750685842254875
5.556	35830.387	20071.836	0.2153464651187563	0.7580987050269514	35155.666	19357.71775	0.15720450940729452	0.6863581937002571
5.82	34956.793	20734.064	0.1400672554042243	0.824626307892239	35292.4805	20202.85625	0.16899406775761383	0.7712610345559214
6.085	35280.875	20806.857	0.1679940003712284	0.8319391122366233	35652.67775	20815.37775	0.20003293057185892	0.832795109071723
6.349	36542.656	21648.754	0.2767240013932267	0.9165163111310782	35958.119000000006	21022.91775	0.22635336765615516	0.853644633251706
6.614	37052.152	20901.996	0.32062821345594117	0.8414968017468835	36465.945250000004	21088.621	0.2701136942750355	0.8602451994055967
6.878	36988.098	20996.877	0.31510856187974573	0.8510285725078018	36817.669	21373.75925	0.30042237993202425	0.8888902646364585
7.143	36687.77	21947.41	0.2892287429991834	0.9465193731600702	36836.025499999996	21439.577999999998	0.3020041934668296	0.8955024339513917
7.407	36616.082	21912.029	0.28305125553244836	0.9429649883908112	36664.74325	21834.0205	0.287244485389477	0.9351282335146708
7.672	36367.023	22479.766	0.2615893811465304	1.0	36318.757750000004	21908.9365	0.2574302753414604	0.9426543150096481
7.937	35604.156	21296.541	0.1958517216876794	0.8811328984877115	36063.33075	21734.5625	0.23541965862505249	0.9251366561036043
8.201	35666.062	21249.914	0.2011862761335518	0.8764487375358946	35737.16075	21306.64125	0.20731298683862906	0.8821475723173291
8.466	35311.402	20200.344	0.17062456838675466	0.7710086532457107	35379.633499999996	20533.07275	0.17650420285956114	0.8044346728973466
8.73	34936.914	19385.492	0.13835424523025877	0.6891484023200695	35477.91975	19999.57275	0.1849737106924959	0.7508391195099469
8.995	35997.301	19162.541	0.2297297530194185	0.6667506849381126	35778.63575	19235.816499999997	0.21088696425022999	0.674111961362177
9.259	36868.926	18194.889	0.304839290364488	0.5695401049448151	36055.3145	18866.795	0.23472888354546828	0.6370399622912335
9.524	36418.117	18724.258	0.26599224556770784	0.622720656961937	36437.383	18524.543	0.26765243239861586	0.6026572343850587
9.788	36465.188	18016.484	0.2700484406428491	0.5516174906953699	36416.40825	17829.66175	0.265844999421787	0.5328492772486424
10.053	35913.402	16383.016	0.2225000211121031	0.3875188563924476	36162.556749999996	16915.37725	0.24397014645250323	0.4410000106487886
10.317	35853.52	14537.751	0.21733987848735295	0.2021430385453996	35925.255999999994	15619.383000000002	0.22352150220281097	0.31080407997280346
10.582	35468.914	13540.281	0.18419766856893877	0.10193693425799649	35668.898499999996	14376.488500000001	0.20143070258148454	0.18594256445329926
10.847	35439.758	13044.906	0.1816852421575434	0.05217142861735332	35677.7785	13498.447250000001	0.20219590859510755	0.09773430448944889
11.111	35948.922	12870.851	0.22556084516659514	0.03468581653704616	36355.90424999999	13214.7755	0.26063125790734426	0.06923656424273456
11.376	38566.023	13403.064	0.4510812757362998	0.08815207755854222	37086.6815	13269.768750000001	0.323603684294612	0.07476120091812652
11.64	38392.023	13760.254	0.43608737411800974	0.1240354809595644	38419.863	13139.937750000001	0.43848639837693604	0.061718343763788194
11.905	40772.484	12525.582	0.6412160984868394	0.0	40148.7945	13092.1815	0.587471621456032	0.056920738053465744
12.169	42864.648	12679.826	0.821501737482979	0.015495393695756357	41303.385500000004	13075.608250000001	0.6869648620500732	0.0552557849041167
12.434	43184.387	13336.771	0.8490542381124645	0.08149226496114602	43184.387	13336.771	0.8490542381124645	0.08149226496114602
12.698	44936.07	13052.803	1.0	0.052964763359809264	44936.07	13052.803	1.0	0.052964763359809264
