# Supplementary material for: Spatial control of the APC/C ensures the rapid degradation of cyclin B1
Source: EMBO J. 2024 Aug 14;43(19):4324–55. doi: 10.1038/s44318-024-00194-2 (PMC11445581; doi:10.1038/s44318-024-00194-2)
Supplement: Supplementary file 11 — Source data Fig. 7 [file 44318_2024_194_MOESM11_ESM.zip › Figure 7/Fig 7B/RawData/Analysis_C1-LineProfile230419_B1H3_1.txt]

Distance	CycBmEM	DNA	CycBmEM_N	DNA_N	CycBmEM_N	DNA_S	CycBmEM_NS	DNA_NS
0.0	38956.375	11762.685	0.9343429842627801	0.05040490414532096	38956.375	11762.685	0.9343429842627801	0.05040490414532096
0.265	39831.645	11372.415	1.0	0.004536962025405833	39831.645	11372.415	1.0	0.004536962025405833
0.529	39510.797	11506.583	0.9759320870299959	0.020305558275040134	39510.797	11506.583	0.9759320870299959	0.020305558275040134
0.794	37360.473	12034.531	0.814628881495564	0.08235462252882611	38104.91525	11677.62175	0.8704720573426759	0.04040752738684137
1.058	35716.746	11796.958	0.6913272608451435	0.05443296671809341	36906.37699999999	11674.7955	0.7805655773514615	0.04007536177991178
1.323	35037.492	11361.11	0.6403740800351423	0.003208299597687444	35273.79975	11851.847000000002	0.6581003378305392	0.06088400183485883
1.587	32980.488	12214.789	0.48607112894630705	0.10354011849482832	33859.107749999996	11924.947	0.5519794209622365	0.06947535287123313
1.852	31701.705	12326.931	0.39014521402235297	0.11672002667432335	32677.50775	12024.15975	0.46334353741190426	0.08113570256390132
2.116	30990.346	12193.809	0.33678372664381473	0.10107436548876614	31619.36575	12226.22225	0.3839686634344875	0.1048838539837014
2.381	30804.924	12169.36	0.32287458412547526	0.09820090527688782	30589.8205	12151.155999999999	0.3067389301162769	0.09606141205847246
2.646	28862.307	11914.524	0.1771521956734647	0.06825035079391248	29715.696	12044.16425	0.2411678422773361	0.08348680628219332
2.91	28205.207	11898.964	0.12786086266658972	0.06642160356920687	28916.822999999997	12006.370499999999	0.1812416284998271	0.07904495439120877
3.175	27794.854	12042.634	0.09707887153377877	0.08330695792482794	28292.052999999996	11926.817	0.13437548008603137	0.0696951316186752
3.439	28305.844	11851.146	0.1354099904702923	0.0608016141867535	27799.548	11804.71975	0.0974309846324461	0.05534519543090566
3.704	26892.287	11426.135	0.029374213859123515	0.010850606042834329	27726.39125	11729.3835	0.09194324497950034	0.046491020745350886
3.968	27912.58	11597.619	0.10590990405480671	0.031004904826987787	27500.899500000003	11552.178	0.07502833257719782	0.025664281264143902
4.233	26892.887	11333.812	0.029419221924568733	0.0	27120.20275	11462.864	0.04647095884582514	0.015167319205830102
4.497	26783.057	11493.89	0.021180495544801618	0.01881376595349829	27209.753500000003	11724.36625	0.05318846887362215	0.04590134966481393
4.762	27250.49	12472.144	0.05624425397031155	0.13378672787876963	26920.082500000004	12141.38925	0.03145924999759954	0.09491353821805507
5.026	26753.896	13265.711	0.018993028550716273	0.22705365903995234	27254.13375	13005.981	0.05651758420108885	0.19652791889388532
5.291	28229.092	14792.179	0.12965255873852596	0.406457522703321	27303.52675	14225.831	0.06022272316199065	0.3398953547587447
5.556	26980.629	16373.29	0.036001051388408804	0.592283509412936	27116.0795	15638.103500000001	0.04616165966941276	0.5058779649710287
5.82	26500.701	18121.234	0.0	0.7977171687279055	27086.34975	17144.869	0.04393152877995734	0.6829662185961735
6.085	26634.977	19292.773	0.010072504992894582	0.9354066735405313	26783.74375	18407.4165	0.021232011026375903	0.8313518379203432
6.349	27018.668	19842.369	0.03885448772420023	1.0	26882.644500000002	18985.451	0.028650896740695896	0.8992875055076908
6.614	27376.232	18685.428	0.06567659424568878	0.8640261797623264	27296.27675	18845.37875	0.059678875704526194	0.882824990183412
6.878	28155.23	17560.945	0.1241119158553212	0.7318671074307901	27566.892	17982.78475	0.07997865717536576	0.7814454025518076
7.143	27717.438	15842.397	0.09127163087625285	0.529888323014114	27676.80225	16779.7915	0.08822340338388633	0.6400591193077746
7.407	27458.309	15030.396	0.07183347255828249	0.434454867023868	27781.18375	15734.924	0.09605341902268884	0.5172571565307726
7.672	27793.758	14505.958	0.0969966568008988	0.37281832865431835	27498.460750000002	14871.559250000002	0.07484539354452314	0.41578698362131217
7.937	27024.338	14107.486	0.03927981394265845	0.32598641579294835	27536.383	14806.24225	0.07769007206091333	0.40811035878351654
8.201	27869.127	15581.129	0.10265034494181356	0.4991818236629315	27807.695	15134.17825	0.0980421191477513	0.44665226430286603
8.466	28543.557	16342.14	0.15324166090563432	0.5886224891012659	27823.057249999998	15269.86525	0.09919449440339703	0.4625993867115189
8.73	27855.207	15048.706	0.10160615782348181	0.43660681828892967	28015.30875	15587.75775	0.1136159412266678	0.499960892311117
8.995	27793.344	15379.056	0.09696560123574148	0.4754324381913409	27928.987999999998	15322.583750000002	0.1071407246178515	0.4687953256938868
9.259	27523.844	14520.433	0.0767494785065484	0.37451955719401087	27727.49375	14679.488500000001	0.09202594729975612	0.3932131500088677
9.524	27737.58	13769.759	0.09278255163325277	0.28629378636118913	27918.935250000002	14076.508	0.10638663323467573	0.3223456104248935
9.788	28620.973	12636.784	0.15904890156316023	0.15313665995303316	28253.72725	13259.427500000002	0.13150053364562933	0.22631516718992428
10.053	29132.512	12110.734	0.19742120287955592	0.09131066525146397	28333.406000000003	12759.961500000001	0.13747751096996585	0.16761355656429172
10.317	27842.559	12522.569	0.10065738780389451	0.13971311469148057	28605.169749999997	12263.462	0.15786344537941197	0.10926059495164694
10.582	28824.635	11783.761	0.17432628927103724	0.052881939910610055	28799.445499999998	12045.728	0.17243673816347888	0.08367059185241402
10.847	29398.076	11765.848	0.21734207269942782	0.05077664755610148	28492.5875	11969.12775	0.14941826325277494	0.07466786083703739
11.111	27905.08	11804.333	0.10534730323674012	0.05529974118995744	28874.447249999997	11849.629250000002	0.1780628776176691	0.06062335246740436
11.376	29369.998	12044.575	0.21523584526347117	0.08353508121294843	28905.4395	11882.924	0.1803877129781657	0.06453644254836638
11.64	28948.604	11916.94	0.1836256307130237	0.06853430023445817	29228.95075	12058.353750000002	0.20465540549866534	0.08515448036605977
11.905	30692.121	12467.567	0.3144128427814264	0.13324879882687504	29673.76825	12159.546749999998	0.23802269741737714	0.09704756634996983
12.169	29684.35	12209.105	0.23881647091158725	0.10287208512559765	29765.9715	12307.454999999998	0.24493918060116368	0.11443103689615056
12.434	29738.811	12636.208	0.24290177799861748	0.1530689633976714	30172.43275	12466.110499999999	0.27542923816947995	0.13307761821422834
12.698	30574.449	12551.562	0.3055858609862888	0.14312062550676927	30204.65925	12325.5505	0.27784665887126975	0.11655777824606453
12.963	30821.027	11905.327	0.32408252558858536	0.0671694389542198	30795.31775	12309.4045	0.322153986244335	0.11466015917857757
13.228	32046.984	12144.521	0.41604578040384843	0.09528160885564978	31611.170749999997	12192.564250000001	0.3833539282739467	0.10092807158722686
13.492	33002.223	12168.847	0.4877015461170641	0.09814061303226856	32241.65425	12048.12625	0.4306486659909456	0.08395245515778998
13.757	33096.383	11973.81	0.4947648118542845	0.07521815978902177	32759.336	12106.47575	0.4694817561306987	0.09081019848606531
14.021	32891.754	12138.725	0.4794148861475978	0.09460041226732108	33024.87125	12095.1185	0.4894004693141012	0.08947539518158017
14.286	33109.125	12099.092	0.4957206331374583	0.08994239563770928	33109.125	12099.092	0.4957206331374583	0.08994239563770928
14.55	34054.988	11728.444	0.5666730728146483	0.04638060249229096	34054.988	11728.444	0.5666730728146483	0.04638060249229096
