# Supplementary material for: Spatial control of the APC/C ensures the rapid degradation of cyclin B1
Source: EMBO J. 2024 Aug 14;43(19):4324–55. doi: 10.1038/s44318-024-00194-2 (PMC11445581; doi:10.1038/s44318-024-00194-2)
Supplement: Supplementary file 11 — Source data Fig. 7 [file 44318_2024_194_MOESM11_ESM.zip › Figure 7/Fig 7B/RawData/Analysis_C1-LineProfile230420_7A11_4.txt]

Distance	CycBmEM	DNA	CycBmEM_N	DNA_N	CycBmEM_N	DNA_S	CycBmEM_NS	DNA_NS
0.0	43875.188	16172.705	0.9186703443447978	0.02269096896024101	43875.188	16172.705	0.9186703443447978	0.02269096896024101
0.265	44459.773	16445.914	0.9616571905911836	0.030880705843334653	44459.773	16445.914	0.9616571905911836	0.030880705843334653
0.529	44981.203	16412.527	1.0	0.02987989421079009	44981.203	16412.527	1.0	0.02987989421079009
0.794	43318.328	17409.496	0.877722226961077	0.05976512416515093	43722.993	16885.771249999998	0.9074788442815584	0.04406590524606708
1.058	42132.668	17275.148	0.7905359595739734	0.05573789676499264	42291.541	17380.430500000002	0.8022185193791379	0.05889385419463182
1.323	38733.965	18424.551	0.5406158909815014	0.09019250163759363	40124.738249999995	17952.8335	0.6428849465702291	0.07605225659386991
1.587	36313.992	18702.139	0.36266570876436466	0.09851350380774244	38144.84175	18294.687	0.49729532927033704	0.08629968701367542
1.852	35398.742	18776.91	0.2953637577615086	0.100754845844373	36260.23525	18671.5845	0.3587127624059131	0.09759759944297233
2.116	34594.242	18782.738	0.23620569211627754	0.10092954648218025	35138.50575	18919.44875	0.27622755743737093	0.10502759988302131
2.381	34247.047	19416.008	0.21067507110733288	0.11991250339778954	34627.331	19394.713750000003	0.23863885710587981	0.11927418509706438
2.646	34269.293	20603.199	0.21231090743840034	0.1554998446639147	34278.538	19899.80325	0.21299072883913397	0.13441479213202046
2.91	34003.57	20797.268	0.1927712446945251	0.16131727398419732	33945.993	20521.52	0.18853738024995642	0.15305142781500342
3.175	33264.062	21269.605	0.13839229775956727	0.1754760892141121	33554.1775	21306.4765	0.15972563746584328	0.17658135252346496
3.439	32679.785	22555.834	0.09542809997088043	0.21403220223163574	33444.68625	22705.776749999997	0.15167431297227169	0.21852689922195268
3.704	33831.328	26200.4	0.18010560946411394	0.32328203145786544	33159.36025	25075.123750000002	0.13069316413660836	0.28955065215376385
3.968	32862.266	30274.656	0.10884664935187187	0.4454122857114422	33273.21475	28180.394500000002	0.1390653356530845	0.3826345197908724
4.233	33719.48	33690.688	0.1718809838254717	0.5478115597625463	33340.30375000001	31612.90075	0.14399865506398934	0.48552762740106964
4.497	32948.141	36285.859	0.11516137761449985	0.6256046326724245	33041.482	34698.19325	0.1220251103744644	0.5780126252685707
4.762	32636.041	38541.57	0.09221143070601416	0.6932220229278699	33156.830500000004	38408.0585	0.1305071416175706	0.6892198705248849
5.026	33323.66	45114.117	0.14277477432429664	0.8902412667366988	33072.105	42179.3015	0.12427694063456866	0.8022669805842484
5.291	33380.578	48775.66	0.146960179893464	1.0	33084.396	45117.36025	0.12518074645786947	0.8903384866824037
5.556	32997.305	48038.094	0.11877660090770303	0.977890657065046	32929.949250000005	47373.98925	0.11382366631468414	0.9579833949861517
5.82	32018.254	47568.086	0.04678311013327289	0.9638016561428618	32912.967749999996	47137.4435	0.11257494948217378	0.9508926788921941
6.085	33255.734	44167.934	0.13777990699425519	0.8618784023608688	32905.459	45048.78525	0.1120228014083221	0.8882828764837714
6.349	33350.543	40421.027	0.14475158759805726	0.7495607903663091	32736.4125	42818.0235	0.09959214392653643	0.8214133671287741
6.614	32321.119	39115.047	0.06905397098056036	0.7104126196450568	32651.916750000004	40723.34675	0.09337883736936671	0.75862315363788
6.878	31680.271	39189.379	0.021929883904594046	0.7126408021792856	32371.18625	38874.05375	0.07273561381732388	0.703188584902052
7.143	32132.812	36770.762	0.055207012786083864	0.6401401274175565	32397.441	38069.938500000004	0.074666229384756	0.6790843558276692
7.407	33455.562	37204.566	0.1524740498677857	0.6531438740687778	32535.881999999998	37856.25475	0.08484634345062482	0.6726789530455766
7.672	32874.883	38260.312	0.10977442724403567	0.6847910085166861	32640.3625	37655.898250000006	0.092529207686357	0.6666730490752917
7.937	32098.193	38387.953	0.052661340847522775	0.6886171862981463	32839.060750000004	37481.2135	0.10714027557584432	0.661436683728656
8.201	32927.605	36072.023	0.11365128434403314	0.6191946660310138	32521.90275	36802.99975	0.08381839393021331	0.6411064890315697
8.466	32186.93	34491.711	0.05918652328526165	0.571823095280433	32709.913500000002	34508.208	0.09764356769094555	0.5723176107955164
8.73	33626.926	29081.145	0.16507512228696464	0.4096354955724719	32711.786750000003	31299.86625	0.09778131516946632	0.47614407784622054
8.995	32105.686	25554.586	0.053212330761605864	0.30392305450096346	32325.39625	28113.471749999997	0.06936849408345803	0.38062843758277143
9.259	31382.043	23326.445	0.0	0.23713210497721754	32253.26775	25405.407250000004	0.06406460031354874	0.29945125924147786
9.524	31898.416	23659.453	0.03797094820562444	0.24711438191525859	31770.08275	23763.83625	0.02853409695892981	0.2502433833482354
9.788	31694.186	22514.861	0.022953108868488937	0.21280399199950217	31849.6495	22467.51975	0.03438495465896422	0.21138488654830268
10.053	32423.953	20369.32	0.0766157615617435	0.14848906730123243	32250.183749999997	21047.407999999996	0.0638378216007459	0.16881549250531866
10.317	32984.18	17645.998	0.11781146776712671	0.06685452880528142	32798.68925	19258.9315	0.10417159956938515	0.11520396449344428
10.582	34092.438	16505.547	0.19930606008018145	0.03266826986776103	33482.37525	17613.25725	0.1544457341482856	0.06587308921926797
10.847	34428.93	15932.164	0.2240496471840907	0.015480490902797017	34577.307	16545.82475	0.23496039461260837	0.033875639225077345
11.111	36803.68	16099.59	0.3986744034190346	0.020499267324469904	35480.950500000006	16038.159	0.3014088737833807	0.018657806294762512
11.376	36598.754	15615.335	0.383605384450216	0.005983197084022084	36459.339	15926.603500000001	0.3733536483135722	0.01531380886838949
11.64	38005.992	16059.325	0.4870851582009475	0.019292280162268954	38005.992	16059.325	0.4870851582009475	0.019292280162268954
11.905	37044.836	15415.736	0.416407557525612	0.0	37044.836	15415.736	0.416407557525612	0.0
