# Supplementary material for: Spatial control of the APC/C ensures the rapid degradation of cyclin B1
Source: EMBO J. 2024 Aug 14;43(19):4324–55. doi: 10.1038/s44318-024-00194-2 (PMC11445581; doi:10.1038/s44318-024-00194-2)
Supplement: Supplementary file 11 — Source data Fig. 7 [file 44318_2024_194_MOESM11_ESM.zip › Figure 7/Fig 7B/RawData/Analysis_C1-LineProfile230418_7H10_4.txt]

Distance	CycBmEM	DNA	CycBmEM_N	DNA_N	CycBmEM_N	DNA_S	CycBmEM_NS	DNA_NS
0.0	43001.16	13134.921	0.6445651156162977	0.14464718788873795	43001.16	13134.921	0.6445651156162977	0.14464718788873795
0.265	43357.832	13219.086	0.6810637732873736	0.15666900584928958	43357.832	13219.086	0.6810637732873736	0.15666900584928958
0.529	42876.734	12474.73	0.6318324593399947	0.0503479421073011	42876.734	12474.73	0.6318324593399947	0.0503479421073011
0.794	40546.566	12353.219	0.3933836768504928	0.03299175934481539	41379.10524999999	12811.05875	0.4785783797805919	0.0983878994220985
1.058	38735.289	13197.2	0.20803360964450665	0.1535428903869879	39859.213749999995	12784.535000000002	0.32304612730302673	0.09459934486698433
1.323	37278.266	13112.991	0.05893476337711292	0.14151478762883296	38763.49325	12825.17525	0.21091978311935058	0.10040424818037247
1.587	38493.852	12637.291	0.18332708260529	0.07356755536085365	38078.24325	12798.19925	0.14079735924221756	0.09655109590444019
1.852	37805.566	12245.315	0.1128939813419607	0.017579150241086285	37842.1115	12800.08475	0.11663372456239399	0.0968204137653636
2.116	37790.762	13204.742	0.11137907092521232	0.15462016183068156	38169.9415	12947.74175	0.1501809470646056	0.11791119466717781
2.381	38589.586	13703.619	0.1931236533859594	0.22587791123608977	38258.21000000001	13574.983	0.1592135646085658	0.20750401977083058
2.646	38846.926	15146.256	0.21945755278113077	0.4319388557754647	38534.386	14535.985999999999	0.18747497363693655	0.3447701413836639
2.91	38910.27	16089.327	0.2259396174554437	0.5666436366924196	38560.4925	15418.572	0.1901464819316441	0.47083546814100397
3.175	37895.188	16735.086	0.1220651041040426	0.658881468860042	38510.3205	16180.258999999998	0.1850123232293259	0.579632027957065
3.439	38388.898	16750.367	0.1725870185766866	0.661064150500334	38239.68475	16547.93525	0.15731785438174362	0.6321495464732929
3.704	37764.383	16616.961	0.10867967739080159	0.642008929840376	37895.433750000004	16996.121	0.12209025198535281	0.6961667448219337
3.968	37533.266	17882.07	0.08502920786988041	0.822712430086983	37745.2705	17459.10975	0.10672387319328004	0.7622983490550879
4.233	37294.535	18587.041	0.06059958893575151	0.9234078857926582	37443.133	17922.266499999998	0.07580579388765823	0.8284539497881809
4.497	37180.348	18602.994	0.048914701354199425	0.9256865534327063	37498.47875	18493.06575	0.08146938840250371	0.9099848079301577
4.762	37985.766	18900.158	0.1313340554501835	0.968132362408283	37955.0265	18803.36425	0.12818844691494638	0.9543067004084119
5.026	39359.457	19123.264	0.2719054419196511	1.0	38226.89475	18423.6665	0.1560090389109104	0.9000720752016027
5.291	38382.008	17068.25	0.17188195691960756	0.7064693849654216	38797.242249999996	18263.386749999998	0.2143733572651798	0.8771783072783241
5.556	39461.738	17961.875	0.2823719747712771	0.834111481739592	39282.8895	17553.68475	0.2640702012188668	0.7758070929940077
5.82	39928.355	16061.35	0.3301214312649314	0.562647505271017	39319.11125	16744.497	0.26777681472790943	0.660225701365558
6.085	39504.344	15886.513	0.2867318959558216	0.5376744334862017	39563.999749999995	16277.67325	0.2928365377481724	0.5935463198867709
6.349	39361.562	15200.955	0.27212084900065964	0.4397518590502728	39273.75075	15475.33625	0.26313502237726555	0.47894346410330735
6.614	38300.742	14752.527	0.1635659132876494	0.3757000586057377	38612.0185	15093.16725	0.19541919701766097	0.4243558546674836
6.878	37281.426	14532.674	0.0592581298265131	0.34429706752772216	38406.837750000006	14693.416000000001	0.17442281391233	0.36725686153491044
7.143	38683.621	14287.508	0.20274636353449782	0.3092784609559091	38029.97075	14419.01	0.13585757856858172	0.3280617212832243
7.407	37854.094	14103.331	0.1178599076256665	0.2829712980435282	38034.5715	14154.736499999999	0.13632837862936636	0.29031386993411396
7.672	38319.145	13695.433	0.16544911353078806	0.2247086532092963	37999.04225	13845.724999999999	0.13269262944507362	0.24617580778575016
7.937	37139.309	13296.628	0.044715133089342135	0.16774481893426693	37503.723	13526.123500000002	0.08200603856144917	0.20052510912336935
8.201	36702.344	13009.102	0.0	0.12667566630638596	37393.69375	13282.108	0.07074661833907338	0.16567083572524643
8.466	37413.977	13127.269	0.07282222673616333	0.1435542044510365	37424.864499999996	13176.9185	0.0739363571848497	0.15064595578273512
8.73	38443.828	13274.675	0.17820806891389335	0.1646091334392511	38581.3165	13111.252250000001	0.19227742590073177	0.14126643099627895
8.995	41765.117	13033.963	0.5180794079528704	0.13022671978844222	40183.8515	12952.7295	0.3562666831760931	0.11862362646819653
9.259	43112.484	12375.011	0.6559570291014455	0.036104448194056275	41469.56225	12793.381	0.48783494905699304	0.09586287485782426
9.524	42556.82	12489.875	0.5990952902597628	0.05251119800954742	42814.68425	12538.170250000001	0.6254828367628769	0.059409513269564514
9.788	43824.316	12253.832	0.7287996197374287	0.018795687086212133	43587.9215	12310.24025	0.7046090975466619	0.02685283332245396
10.053	44858.066	12122.243	0.8345844510880106	0.0	44428.435249999995	12365.466	0.7906198402713005	0.03474107562311268
10.317	46474.539	12595.914	1.0	0.06765741739669119	46474.539	12595.914	1.0	0.06765741739669119
10.582	45230.266	12549.001	0.8726721069319642	0.06095653762501211	45230.266	12549.001	0.8726721069319642	0.06095653762501211
