# Supplementary material for: Spatial control of the APC/C ensures the rapid degradation of cyclin B1
Source: EMBO J. 2024 Aug 14;43(19):4324–55. doi: 10.1038/s44318-024-00194-2 (PMC11445581; doi:10.1038/s44318-024-00194-2)
Supplement: Supplementary file 11 — Source data Fig. 7 [file 44318_2024_194_MOESM11_ESM.zip › Figure 7/Fig 7B/RawData/Analysis_C1-LineProfile230419_B1H3_2.txt]

Distance	CycBmEM	DNA	CycBmEM_N	DNA_N	CycBmEM_N	DNA_S	CycBmEM_NS	DNA_NS
0.0	46193.312	13192.214	0.7953469848034415	0.07283879672455125	46193.312	13192.214	0.7953469848034415	0.07283879672455125
0.265	49448.641	12909.072	0.9759167565957471	0.031000681042993316	49448.641	12909.072	0.9759167565957471	0.031000681042993316
0.529	49882.816	12699.273	1.0	0.0	49882.816	12699.273	1.0	0.0
0.794	46656.914	12708.214	0.8210625138152421	0.0013211554354664425	47666.63374999999	12788.908	0.8770706361376507	0.013244801192039595
1.058	44678.164	12839.073	0.7113032741396136	0.02065736828969862	45799.13075	12782.62225	0.7734821538271236	0.01231599537854194
1.323	41978.629	12883.929	0.5615628273536389	0.027285457789002696	43285.915	12857.575	0.6340766453693526	0.02339129266806772
1.587	39829.953	12999.084	0.44237796616891584	0.044301189158103126	41002.07125	12959.686000000002	0.5073941672705851	0.038479594051682865
1.852	37521.539	13116.658	0.31433260142017205	0.06167436096992701	38476.00874999999	13016.65925	0.3672760627232106	0.046898173507412926
2.116	34573.914	13066.966	0.15083085595011542	0.05433168611261888	36430.028249999996	13102.3895	0.2537876159405638	0.05956599430725501
2.381	33794.707	13226.85	0.10760904022305191	0.07795674098837102	34952.7275	13139.79125	0.17184325354398222	0.06509261608428812
2.646	33920.75	13148.691	0.1146005165825895	0.06640767626623557	33830.7305	13119.43275	0.1096072269421699	0.062084368356635604
2.91	33033.551	13035.224	0.06538849501292279	0.04964137005931693	33217.9365	13201.7875	0.07561617020544875	0.07425341271397497
3.175	32122.738	13396.385	0.014866629003230783	0.10300786354197636	32732.940000000002	13298.634750000001	0.04871391014968576	0.08856392280764089
3.439	31854.721	13614.239	0.0	0.13519878136303468	32238.665	13428.90525	0.021296981184090697	0.10781317671166918
3.704	31943.65	13669.773	0.004932800720209212	0.14340469188234875	32132.872	13668.61025	0.015428751623507635	0.1432328796149751
3.968	32610.379	13994.044	0.041915576770590546	0.1913201816725406	32410.72275	13993.5425	0.03084084868645303	0.1912460781661222
4.233	33234.141	14696.114	0.07651501725501236	0.29506065774656487	32609.78725	14343.451	0.04188275300302112	0.24294986037067123
4.497	32650.979	15013.873	0.044167617266272344	0.3420139101812308	32715.901	14850.38325	0.04776877423820983	0.3178560562660611
4.762	32368.105	15697.502	0.028476885660964082	0.4430294754639081	32751.960999999996	15622.876250000001	0.04976898557501494	0.43200249691136894
5.026	32754.619	17084.016	0.04991642211781098	0.6479059442537719	32718.471750000004	16547.027000000002	0.04791137111269929	0.5685584511170274
5.291	33100.184	18392.717	0.06908455940574974	0.8412844745691987	32799.02775	17660.26725	0.052379730082407434	0.7330549735717197
5.556	32973.203	19466.834	0.06204105314510491	1.0	32886.559	18598.84825	0.05723499903899991	0.8717431952220307
5.82	32718.23	19451.826	0.04789796148733398	0.997782362065152	32847.791	19114.30525	0.05508457771051234	0.9479090399037411
6.085	32599.547	19145.844	0.04131473680386072	0.9525693229806133	32885.199	19335.771	0.0571595612292923	0.9806336433465471
6.349	33249.816	19278.58	0.07738449348086959	0.9721828883404232	33085.322	19165.63875	0.06826017945878352	0.9554942689101734
6.614	33773.695	18786.305	0.10644352606306981	0.8994425022545052	33442.456999999995	18999.43375	0.08807009281901373	0.9309351995497347
6.878	34146.77	18787.006	0.1271376149282548	0.8995460846233971	33778.72349999999	18842.59375	0.10672245181756569	0.9077599374427511
7.143	33944.613	18518.484	0.1159241727980686	0.8598682745526788	33882.86825	18560.45175	0.11249925463561161	0.8660695854828647
7.407	33666.395	18150.012	0.10049170475305326	0.8054214805008776	33786.5695	18090.686	0.10715766141680509	0.7966552499489847
7.672	33388.5	16907.242	0.08507715318784369	0.6217851601189852	33587.507750000004	17650.9745	0.09611590963992578	0.7316818422471554
7.937	33350.523	17028.16	0.08297060782073758	0.6396524538160795	33774.51475	17470.819750000002	0.10648899675756085	0.7050615059103273
8.201	34692.641	17797.865	0.15741652126860892	0.753386929205367	34058.13175	17534.786500000002	0.12222094181331966	0.7145134709535682
8.466	34800.863	18405.879	0.16341948497608852	0.8432293406738413	34139.25375	17711.34025	0.12672069622442078	0.7406017101286565
8.73	33712.988	17613.457	0.10307617083224803	0.7261381168193385	34144.0975	17233.94625	0.12698937408528183	0.6700601959849348
8.995	33369.898	15118.584	0.08404531926418182	0.35748639724119247	33768.612	16282.714	0.10616157724928774	0.5295025785508252
9.259	33190.699	13992.936	0.0741053339246326	0.1911564594689284	33409.722499999996	15051.742	0.086254343567637	0.347609574557215
9.524	33365.305	13481.991	0.08379055024948555	0.11565732469940068	33346.246	13938.371	0.08273336700300282	0.1830937319959142
9.788	33459.082	13159.973	0.08899226457371126	0.06807474657413516	33754.627	13423.022500000001	0.10538584359578754	0.10694391967800523
10.053	35003.422	13057.19	0.17465522563532074	0.05288714796955673	34456.883	13218.3485	0.14433926601784597	0.07670052770857934
10.317	35999.723	13174.24	0.2299190236128663	0.07018289159122475	35035.43475	13243.91575	0.1764309401520238	0.08047843972148916
10.582	35679.512	13584.26	0.21215724678619685	0.13076897275104	35763.51775	13344.71225	0.2168169598618156	0.0953725056929669
10.847	36371.414	13563.159	0.2505363434128784	0.12765101046004615	36377.85375	13376.20075	0.2508935497621906	0.10002536364282505
11.111	37460.766	13183.144	0.31096158523682077	0.07149857976898931	37440.6155	13350.707750000001	0.30984385760114974	0.09625842308624936
11.376	40250.77	13072.268	0.46572025496870284	0.05511512936492199	39126.62424999999	13204.4555	0.40336503940100155	0.0746476463233949
11.64	42423.547	12999.251	0.5862419739856041	0.04432586569962221	40639.391749999995	13152.244	0.48727670616335217	0.06693268076933491
11.905	42422.484	13354.313	0.586183010462281	0.09679114824380614	41688.481499999994	13208.662250000001	0.5454686421388393	0.07526925135953716
12.169	41657.125	13408.817	0.5437293291387693	0.1048448621297983	42235.66099999999	13212.479	0.5758201296365477	0.07583322854422747
12.434	42439.488	13087.535	0.5871262049595366	0.05737103810368324	42850.74	13173.011999999999	0.6099379329873732	0.07000143774101195
12.698	44883.863	12841.383	0.7227131873889059	0.020998702486760088	44883.863	12841.383	0.7227131873889059	0.020998702486760088
12.963	43463.121	13767.889	0.6439060810362935	0.15790267719788562	43463.121	13767.889	0.6439060810362935	0.15790267719788562
