# Supplementary material for: Spatial control of the APC/C ensures the rapid degradation of cyclin B1
Source: EMBO J. 2024 Aug 14;43(19):4324–55. doi: 10.1038/s44318-024-00194-2 (PMC11445581; doi:10.1038/s44318-024-00194-2)
Supplement: Supplementary file 11 — Source data Fig. 7 [file 44318_2024_194_MOESM11_ESM.zip › Figure 7/Fig 7B/RawData/Analysis_C1-LineProfile230419_B1H3_3.txt]

Distance	CycBmEM	DNA	CycBmEM_N	DNA_N	CycBmEM_N	DNA_S	CycBmEM_NS	DNA_NS
0.0	43990.125	12563.882	1.0	0.008884563917267788	43990.125	12563.882	1.0	0.008884563917267788
0.265	43431.246	12541.299	0.9654210303967308	0.007029584793689058	43431.246	12541.299	0.9654210303967308	0.007029584793689058
0.529	40240.609	12455.719	0.7680098916027053	0.0	40240.609	12455.719	0.7680098916027053	0.0
0.794	38298.73	12788.183	0.6478619259174199	0.027308762314197283	40008.994	12690.982	0.7536794049595122	0.01932462266087455
1.058	38065.391	12978.727	0.6334247719211931	0.04296014353561186	38267.708	12768.5585	0.6459425322829611	0.025696795887651905
1.323	36466.102	12851.605	0.534473539690526	0.032518277700798466	36884.85175	13012.7265	0.5603824303030319	0.045752879784653956
1.587	34709.184	13432.391	0.42576948368298867	0.0802243355880082	35713.7835	13217.044	0.4879260785343956	0.0625356233121666
1.852	33614.457	13605.453	0.3580365188428747	0.09443973642424787	34068.357749999996	13404.874	0.3861202726377946	0.07796407519109379
2.116	31483.688	13730.047	0.2262015483347889	0.10467395105132059	32372.2415	13654.618999999999	0.2811781433891361	0.0984782567089699
2.381	29681.637	13850.585	0.11470502269589233	0.11457500377230288	31058.93575	13757.30925	0.19992127095512324	0.1069132861534676
2.646	29455.961	13843.152	0.10074199394693707	0.11396445336599904	29758.344999999998	14025.62575	0.11945110118574002	0.12895294014150022
2.91	28412.094	14678.719	0.03615583976534182	0.1825983523763783	28963.3435	14209.27475	0.0702627568338259	0.14403796255066326
3.175	28303.682	14464.643	0.02944817092713242	0.16501404068797282	28535.218999999997	14309.957749999998	0.043773831553193025	0.15230811545768572
3.439	27969.139	14253.317	0.008749321573360771	0.14765561540039268	28318.26775	14374.247000000001	0.030350620662926497	0.1575888672010564
3.704	28588.156	14100.309	0.047049150385870986	0.1350874603394818	28181.718	14329.713749999999	0.02190201254813955	0.15393088336121596
3.968	27865.895	14500.586	0.0023614073061940244	0.16796641701701648	28129.033750000002	14517.001	0.018642331867131597	0.16931475347867112
4.233	28092.945	15213.792	0.016409448203100602	0.2265495211577935	28093.68125	14803.8325	0.016455001473791402	0.19287523899807965
4.497	27827.729	15400.643	0.0	0.24189755747802685	28040.069499999998	15345.946499999998	0.013137934499315586	0.23740475910611744
4.762	28373.709	16268.765	0.03378088248796772	0.3132055407716329	28309.63775	16077.497749999999	0.029816665177613548	0.29749475142680126
5.026	28944.168	17426.791	0.06907633001938587	0.4083263862997517	28675.12225	17183.895	0.05242992746867488	0.3883747851306951
5.291	29554.883	19639.381	0.10686249736734592	0.5900696559733689	28969.553250000004	18656.60425	0.07064696657599538	0.5093438731106554
5.556	29005.453	21291.48	0.07286815642928202	0.7257739093978682	29072.725000000006	20151.811	0.07703041059011312	0.6321609172006417
5.82	28786.396	22249.592	0.05931465854443866	0.8044737171315779	29009.513	21456.59125	0.0731193568082357	0.7393362315790668
6.085	28691.32	22645.912	0.0534321148918762	0.8370276438134521	29045.682	22351.533499999998	0.07535720570143196	0.8128472438696691
6.349	29699.559	23219.15	0.11581389294013102	0.884113705135778	29425.690749999998	22802.769500000002	0.09886911259939438	0.8499119987652639
6.614	30525.488	23096.424	0.16691578402113164	0.8740329289802478	29872.311999999998	22743.022	0.12650246906461154	0.8450043086804202
6.878	30572.881	22010.602	0.16984808440530735	0.7848429567922028	30214.316500000004	22884.7065	0.1476629764547287	0.8566423456832412
7.143	30059.338	23212.65	0.13807414445234484	0.883579791824736	30376.041	23205.97375	0.15766919706706858	0.8830314012489137
7.407	30346.457	24504.219	0.15583877538949045	0.989669927398468	30417.162249999998	23589.36275	0.16021345164417458	0.9145231690038517
7.672	30689.973	24629.98	0.17709280232955574	1.0	30328.01075	23854.60525	0.1546974687416396	0.9363103230660161
7.937	30216.275	23071.572	0.14778415279516738	0.8719915730408606	30213.9745	23350.3505	0.1476418162257626	0.8948905810381427
8.201	29603.193	21195.631	0.1098515343888369	0.7179008237132424	30121.92125	22089.108249999997	0.14194629620509241	0.7912915001575866
8.466	29978.244	19459.25	0.13305669530680966	0.5752736038762436	30125.861	20197.228	0.1421900564743	0.6358914927156565
8.73	30705.732	17062.459	0.17806784340638607	0.3783999702322794	30281.0555	18215.43875	0.15179225283182024	0.47310631421488347
8.995	30837.053	15144.415	0.18619293822524832	0.2208508590377684	30359.0615	16692.587	0.1566186411965157	0.34801849574278065
9.259	29915.217	15104.224	0.1291570878476187	0.21754954982483132	30517.51225	15479.76975	0.1664223083013187	0.24839706902948777
9.524	30612.047	14607.981	0.17227136372602175	0.1767878970230719	30392.860500000003	14775.58675	0.15870985341529809	0.19055511870494654
9.788	30207.125	14245.727	0.14721802386230362	0.1470321689341145	30503.346749999997	14543.3605	0.16554586027962687	0.17147993623596544
10.053	31278.998	14215.51	0.21353696568256342	0.14455012916184407	31033.9415	14347.11125	0.19837482635619128	0.15535992287334738
10.317	32037.596	14319.227	0.26047295215387634	0.15306949637435913	31860.697249999997	14196.2115	0.24952787012519684	0.14296494054136027
10.582	33919.07	14004.382	0.37688353880204395	0.12720796769512338	33046.06725	14072.091	0.32286909997750346	0.1327696194454843
10.847	34948.605	13749.245	0.44058294327153	0.10625088455061064	34077.906500000005	13892.9285	0.3867110730364484	0.11805312043170435
11.111	35406.355	13498.86	0.4689048579183435	0.08568413310672421	35136.1345	13657.11475	0.4521857712185744	0.09868325888528273
11.376	36270.508	13375.972	0.5223717448823801	0.0755900501886727	35778.08175	13459.484250000001	0.49190434079204604	0.08244978894406825
11.64	36486.859	13213.86	0.5357578170959304	0.062274087930265454	36530.831000000006	13277.856	0.5384784533184312	0.06753075196925719
11.905	37959.602	13022.732	0.626879393377071	0.04657473665136642	37650.542	13111.91325	0.6077572285693285	0.053900129954499984
12.169	39885.199	12835.089	0.7460199589219322	0.031161645047695363	39885.199	12835.089	0.7460199589219322	0.031161645047695363
12.434	39214.719	12552.668	0.7045360106261471	0.007963440244956184	39214.719	12552.668	0.7045360106261471	0.007963440244956184
