# Supplementary material for: Spatial control of the APC/C ensures the rapid degradation of cyclin B1
Source: EMBO J. 2024 Aug 14;43(19):4324–55. doi: 10.1038/s44318-024-00194-2 (PMC11445581; doi:10.1038/s44318-024-00194-2)
Supplement: Supplementary file 11 — Source data Fig. 7 [file 44318_2024_194_MOESM11_ESM.zip › Figure 7/Fig 7B/RawData/Analysis_C1-LineProfile230418_7H10_5.txt]

Distance	CycBmEM	DNA	CycBmEM_N	DNA_N	CycBmEM_N	DNA_S	CycBmEM_NS	DNA_NS
0.0	48883.848	13340.96	0.6673086643566841	0.13076409913633527	48883.848	13340.96	0.6673086643566841	0.13076409913633527
0.265	52551.93	13330.257	1.0	0.129602540214216	52551.93	13330.257	1.0	0.129602540214216
0.529	51051.543	12744.033	0.8639164132612444	0.06598171263685587	51051.543	12744.033	0.8639164132612444	0.06598171263685587
0.794	50082.645	12533.69	0.7760383424541747	0.04315392712294891	50861.9865	12686.00875	0.8467238300079605	0.059684544993505194
1.058	49761.828	12136.055	0.7469405643164231	0.0	50338.49225	12487.73325	0.7992434298331291	0.03816640278452902
1.323	50457.953	12537.155	0.8100783993006746	0.0435299713783113	50033.40525	12584.36275	0.7715723468209685	0.04865326234399182
1.587	49831.195	13130.551	0.7532320812126019	0.10792915087470706	49845.9275	12982.571249999999	0.7545683040948508	0.09186942940357858
1.852	49332.734	14126.524	0.7080221715497035	0.21601859536129595	49150.69025	13757.0955	0.6915109871396993	0.1759258204140697
2.116	46980.879	15234.152	0.4947112964958173	0.3362255640419645	47777.891500000005	14688.439999999999	0.5669995259163749	0.27700136124764635
2.381	44966.758	16262.533	0.312032554407377	0.44783213471261796	46170.31449999999	15765.00775	0.4211939143516732	0.39383747030851135
2.646	43400.887	17436.822	0.17000963495379492	0.5752735871181671	44867.373250000004	16903.8085	0.30301845787952475	0.5174275078380536
2.91	44120.969	18681.727	0.23532034566110965	0.7103787454794649	43752.4085	18113.55375	0.20189228025516523	0.6487169022722297
3.175	42521.02	20073.133	0.09020658599837923	0.8613831417786688	43072.672	19267.45175	0.14024086568195965	0.7739453912113736
3.439	42247.812	20878.125	0.06542689611455478	0.9487460904691936	42700.21	19956.533750000002	0.10645893816333245	0.8487290355327635
3.704	41911.039	20193.15	0.03488192487928613	0.8744081644037268	42231.32124999999	20548.787	0.06393120173169739	0.9130041963934263
3.968	42245.414	21050.74	0.06520939993456944	0.9674793889221162	42215.050749999995	20868.10275	0.06245548380156821	0.9476584109487591
4.233	42455.938	21350.396	0.08430371427786247	1.0	42387.35175	20675.79425	0.07808301061876569	0.9267878462496666
4.497	42937.016	20108.891	0.1279370033833447	0.8652638316728238	42480.507	20590.41925	0.08653209778330768	0.9175223979663876
4.762	42283.66	19851.65	0.06867827353745411	0.8373463712706097	42485.87425	19990.3665	0.08701890194178395	0.8524007848200972
5.026	42266.883	18650.529	0.06715661656847453	0.7069929363369554	42644.091	19090.119499999997	0.1013690014975312	0.7547001462177272
5.291	43088.805	17749.408	0.1417041125008514	0.6091974455905201	42597.4865	18477.66675	0.09714202037988187	0.6882328047116988
5.556	42750.598	17659.08	0.11102907891274745	0.5993944656487101	42631.190749999994	17485.9455	0.10019896184121121	0.5806047876891033
5.82	42418.477	15884.765	0.08090603938277145	0.40683430318022734	42801.628249999994	16799.6495	0.11565747108901636	0.506123498142732
6.085	42948.633	15905.345	0.12899065355969513	0.4090677781514705	42672.07825	16221.79225	0.10390741682834517	0.4434106844971333
6.349	42570.605	15437.979	0.09470389545816665	0.35834619100812515	42648.59075	15875.133	0.10177712428147132	0.4057889761188564
6.614	42656.648	16272.443	0.10250790872525203	0.4489076321356024	42558.64725	16076.87975	0.09361933960069418	0.4276838408736988
6.878	42058.703	16691.752	0.0482749006596629	0.4944137621995973	42334.87775	16471.28375	0.07332367177450136	0.4704871189377514
7.143	42053.555	17482.961	0.047807982254923824	0.5802808904076807	42401.519499999995	17092.35975	0.07936801124594926	0.5378903114178213
7.407	42837.172	17922.283	0.11888125334395826	0.6279589609284049	42314.700249999994	17225.38075	0.07149359288723997	0.5523266123969146
7.672	42309.371	16804.527	0.07101023529041488	0.5066528360519756	42246.047	17130.00375	0.06526681239575835	0.5419756822544335
7.937	41784.09	16310.244	0.023367778693736446	0.45301004162967273	42229.86725	16549.1295	0.06379932539904598	0.4789354442167919
8.201	41988.836	15159.464	0.04193803426807433	0.3281199382571146	41926.78425	15506.617	0.03631000316448763	0.36579523158519955
8.466	41624.84	13752.233	0.008923964405724882	0.17539811040203523	41915.70525	14649.09775	0.035305149045197985	0.27273168531531444
8.73	42265.055	13374.45	0.06699081881325629	0.13439865097243528	41908.591	13787.78325	0.034659893749760196	0.17925625391984085
8.995	41755.633	12864.986	0.02078675751198529	0.07910831604777818	41792.994249999996	13241.1625	0.024175385182741614	0.11993342768625559
9.259	41526.449	12972.981	0.0	0.09082863332277365	42031.420999999995	13014.301	0.04580045079212415	0.09531294750215996
9.524	42578.547	12844.787	0.09542422684325502	0.0769161896656527	42610.92	12735.4395	0.09836042527305608	0.0650490903256131
9.788	44583.051	12259.004	0.277230716736984	0.013343222266247854	43513.74625	12598.817	0.18024585503344476	0.05022193122655214
10.053	45366.938	12318.496	0.34832847655354005	0.019799679651534372	44497.70325	12446.27825	0.2694897619432658	0.03366743753025849
10.317	45462.277	12362.826	0.3569756276392841	0.024610658537599032	45502.01875	12403.71175	0.3605801642576864	0.029047845092774364
10.582	46595.809	12674.521	0.45978583610093754	0.0584378199157162	46049.78825	12527.0255	0.4102623051094098	0.04243065239282977
10.847	46774.129	12752.259	0.47595928014387767	0.06687445146646946	46458.513750000006	12533.48975	0.44733329548162115	0.04313219469520385
11.111	47001.84	12344.353	0.4966124380423853	0.02260584886103074	47252.075249999994	12528.817000000001	0.5193085226848606	0.0426250775828678
11.376	48636.523	12344.135	0.644876536452242	0.02258219008825481	48636.523	12344.135	0.644876536452242	0.02258219008825481
11.64	47994.605	12464.135	0.5866552216633454	0.03560536776314225	47994.605	12464.135	0.5866552216633454	0.03560536776314225
