# Supplementary material for: Spatial control of the APC/C ensures the rapid degradation of cyclin B1
Source: EMBO J. 2024 Aug 14;43(19):4324–55. doi: 10.1038/s44318-024-00194-2 (PMC11445581; doi:10.1038/s44318-024-00194-2)
Supplement: Supplementary file 11 — Source data Fig. 7 [file 44318_2024_194_MOESM11_ESM.zip › Figure 7/Fig 7B/RawData/Analysis_C1-LineProfile230420_B1h3_3.txt]

Distance	CycBmEM	DNA	CycBmEM_N	DNA_N	CycBmEM_N	DNA_S	CycBmEM_NS	DNA_NS
0.0	40979.898	13354.241	0.9721135569338379	0.26503241842516906	40979.898	13354.241	0.9721135569338379	0.26503241842516906
0.265	40524.828	13505.156	0.933477146215386	0.29373710414675874	40524.828	13505.156	0.933477146215386	0.29373710414675874
0.529	38851.938	12930.338	0.7914452277703312	0.1844042344047669	38851.938	12930.338	0.7914452277703312	0.1844042344047669
0.794	37583.82	13153.207	0.683779312883694	0.22679488213418386	38124.601500000004	13144.067	0.7296928122199293	0.2250564146028229
1.058	35537.82	12987.567	0.5100695620103058	0.19528943772558213	36581.112250000006	13136.194	0.598647292624009	0.22355893595135634
1.323	34350.871	13473.664	0.409295067831705	0.2877471895408925	35152.83475	13361.068249999998	0.4773834956039378	0.2663309909036683
1.587	33138.828	13829.835	0.3063900396900463	0.3554924542140147	33770.641	13457.188	0.36003230695718597	0.28461338308064044
1.852	32055.045	13537.686	0.2143745582966867	0.29992445084207253	32937.68025	13530.75975	0.2893121679690087	0.2986070481353889
2.116	32205.977	13281.854	0.22718900605759693	0.2512640979445758	32203.91375	13340.6735	0.22701383174504103	0.2624518212444535
2.381	31415.805	12713.319	0.16010172293583413	0.143126281977151	31866.72425	13121.852499999999	0.19838572615260586	0.22083112062301796
2.646	31790.07	12954.551	0.19187761732030556	0.18900965172827244	31878.6535	13022.04	0.1993985448454731	0.20184635142455418
2.91	32102.762	13138.436	0.2184258330681557	0.22398537404821747	31525.2925	12813.256249999999	0.1693974445139133	0.16213477916517025
3.175	30792.533	12446.719	0.10718460473135782	0.09241780890704009	31330.333	12989.99175	0.152844968377354	0.1957506356628544
3.439	30635.967	13420.261	0.09389181838959698	0.2775897079678875	30765.3365	13421.17025	0.10487556404727762	0.2777626512504793
3.704	29530.084	14679.265	0.0	0.5170577140787719	30220.9355	13990.648249999998	0.0586547614640795	0.38607982989646794
3.968	29925.158	15416.348	0.033542622735363174	0.6572540886321723	30135.604	14851.3095	0.05140993565437639	0.5497813220874392
4.233	30451.207	15889.364	0.07820530149254538	0.7472237776709252	30261.488749999997	15459.18375	0.062097818626643625	0.6654016335508257
4.497	31139.506	15851.758	0.13664335027866595	0.7400709538214332	30326.92775	15912.887	0.06765372888441669	0.7516979540101159
4.762	29791.84	16494.078	0.02222364103109228	0.8622429959159331	30494.273	16251.259999999998	0.08186169647353933	0.8160579621052121
5.026	30594.539	16769.84	0.09037449309185372	0.9146941210125566	30373.945250000004	16374.513000000003	0.07164561461838037	0.8395012157860462
5.291	29969.896	16382.376	0.03734097407190953	0.8409967923942617	30288.358249999997	16393.227250000004	0.0643790963153497	0.8430607470769401
5.556	30797.158	15926.615	0.10757727706654327	0.7543090789850089	30702.4875	16338.511999999999	0.09953955029720848	0.8326536698783301
5.82	31448.357	16275.217	0.16286545695852744	0.8206146871214935	30785.96125	16362.4035	0.10662664918135684	0.837197936511318
6.085	30928.434	16865.406	0.11872288862844708	0.9328711875445077	30889.073249999998	16571.3935	0.11538107725176583	0.8769487384127526
6.349	30382.344	17218.336	0.07235868635354553	1.0	30864.44575	16751.358	0.11329015013073246	0.9111787646761659
6.614	30698.648	16646.473	0.09921356858240975	0.8912291840386621	30707.540500000003	16735.476749999998	0.09996856074254738	0.9081580822382638
6.878	30820.736	16211.692	0.10957909940578715	0.8085319573698849	30512.749750000003	16555.62025	0.08343041183983943	0.8739485980419607
7.143	30149.271	16145.98	0.0525702930176153	0.7960332507592957	30770.95325	16037.570500000002	0.1053524380664459	0.7754132949779973
7.407	31415.158	15146.137	0.16004679125997137	0.6058587877441465	30842.445999999996	15535.1415	0.1114223245726792	0.6798491261252488
7.672	30984.619	14636.757	0.12349311460734294	0.5089725086276682	30678.473500000004	14933.007249999999	0.09750071063079914	0.565320587487903
7.937	30164.846	13803.155	0.05389264363826689	0.350417802820502	30941.914500000003	14513.7755	0.11986741174508858	0.4855808954210973
8.201	31203.035	14469.053	0.1420370974747731	0.4770744824920723	30721.417999999998	14374.963	0.10114679000341992	0.4591781575439601
8.466	30533.172	14590.887	0.08516430429329674	0.5002478362355979	30817.7325	14363.364000000001	0.10932409586876451	0.45697197757719266
8.73	31369.877	14590.361	0.15620233806872127	0.5001477887605984	31372.94625	14561.419000000002	0.15646292392056294	0.4946428951837223
8.995	32385.701	14595.375	0.24244795584546064	0.5011014732466205	31432.05325	14313.21975	0.16148123391316965	0.44743432434858826
9.259	31439.463	13476.256	0.16211033744519998	0.2882401991515364	31930.834499999997	14048.422999999999	0.20382882270975672	0.39706883722770353
9.524	32528.297	13531.7	0.254554659479645	0.2987858877520589	32487.438500000004	13582.516750000003	0.2510856859429587	0.308451453389289
9.788	33596.293	12726.736	0.3452297910015292	0.14567825340694	33183.866749999994	13204.488	0.31021392534114517	0.23654875012933896
10.053	35171.414	13083.26	0.4789609134382065	0.2134906602068206	34139.505	13211.466750000001	0.3913496449562873	0.2378761385630901
10.317	35262.016	13504.171	0.4866532159057685	0.2935497528865409	35531.11825	13186.78325	0.5095005691838562	0.23318123010462766
10.582	38094.75	13432.966	0.7271583563899209	0.28000625391820916	36974.758	13321.96	0.6320686538971605	0.2588924326068035
10.847	39370.852	13267.443	0.835502129854746	0.24852306341564348	38402.6085	13041.353000000001	0.7532961977092049	0.20551976755509838
11.111	40882.816	11960.832	0.9638710886863842	0.0	40882.816	11960.832	0.9638710886863842	0.0
11.376	41308.352	12940.849	1.0	0.186403472065832	41308.352	12940.849	1.0	0.186403472065832
