# Supplementary material for: Spatial control of the APC/C ensures the rapid degradation of cyclin B1
Source: EMBO J. 2024 Aug 14;43(19):4324–55. doi: 10.1038/s44318-024-00194-2 (PMC11445581; doi:10.1038/s44318-024-00194-2)
Supplement: Supplementary file 11 — Source data Fig. 7 [file 44318_2024_194_MOESM11_ESM.zip › Figure 7/Fig 7B/RawData/Analysis_C1-LineProfile230420_E4_2.txt]

Distance	CycBmEM	DNA	CycBmEM_N	DNA_N	CycBmEM_N	DNA_S	CycBmEM_NS	DNA_NS
0.0	287954.781	22121.746	0.5859446119363491	0.008359779771315953	287954.781	22121.746	0.5859446119363491	0.008359779771315953
0.265	309453.375	21453.154	0.7799066427660948	0.0020027462409191892	309453.375	21453.154	0.7799066427660948	0.0020027462409191892
0.529	311544.781	21469.902	0.7987754746092153	0.002161987747797947	311544.781	21469.902	0.7987754746092153	0.002161987747797947
0.794	300228.781	22569.713	0.6966816195008577	0.01261909074050381	300874.17175	22084.25275	0.7025043863547613	0.00800329054109251
1.058	282269.75	22844.242	0.5346538085428776	0.015229337435149098	290106.13275	22980.438	0.6053542791201252	0.01652430138731413
1.323	266381.219	25037.895	0.3913062138275498	0.03608678962580566	274913.25	24669.1525	0.46828287843465627	0.03258075240642174
1.587	250773.25	28224.76	0.25048987186734	0.0663877918242284	259890.48450000002	26920.30425	0.3327462891554205	0.053984907940381674
1.852	240137.719	31574.32	0.15453526238391446	0.09823571287634354	247678.86724999998	29760.469250000002	0.22257210374005995	0.08098945501372284
2.116	233423.281	34204.902	0.09395706688143547	0.12324752572851375	238115.99225	32612.7005	0.136295082295262	0.10810872908923594
2.381	228129.719	36446.82	0.04619812804835799	0.14456388592785807	232027.6485	35463.927500000005	0.08136555908367007	0.1352184546644336
2.646	226419.875	39629.668	0.030771779020972365	0.17482669412501906	227745.50775	37858.02225	0.04273174348769145	0.15798172524005646
2.91	223009.156	41150.699	0.0	0.189288795178835	225314.2305	40862.98125	0.020796566102595497	0.18655314864994996
3.175	223698.172	46224.738	0.006216357341051644	0.2375332193680877	225342.25	45510.9765	0.02104936026777826	0.23074671012447381
3.439	228241.797	55038.801	0.047209304709089024	0.3213381318259535	226226.99225	51752.8465	0.029031575456868266	0.29009497765142245
3.704	229958.844	64597.148	0.0627006397773324	0.4122197642328135	229237.70724999998	59911.827999999994	0.056194486466284936	0.36767131564138766
3.968	235052.016	73786.625	0.10865164403766668	0.499594147138696	232821.05475	68453.05374999999	0.08852373359140825	0.44888206671743736
4.233	238031.562	80389.641	0.13553334584154494	0.5623762236722865	236153.99225	76011.15424999999	0.11859376171178748	0.5207451735218989
4.497	241573.547	85271.203	0.16748941719060595	0.6087905590437994	240448.3945	83391.85949999999	0.15733820153933295	0.590921590158989
4.762	247136.453	94119.969	0.21767839908751427	0.6929254307811741	244321.4725	91640.57049999999	0.19228142035829437	0.6693510843939672
5.026	250544.328	106781.469	0.2484245193135123	0.813312124078609	249195.30475	101481.1485	0.23625352388904197	0.7629161948118074
5.291	257526.891	119751.953	0.3114217599645354	0.9366366653436474	254221.707	111499.76575	0.2816021261361101	0.8581741186075773
5.556	261679.156	125345.672	0.3488838261788782	0.989822254226879	258018.78125	119573.799	0.3158596330568572	0.9349427609122838
5.82	262324.75	126416.102	0.354708426770503	1.0	260718.586	123989.36925	0.34021748697762033	0.9769264043526368
6.085	261343.547	124443.75	0.34585593499656464	0.9812466978400204	260430.91025	122860.14275	0.33762205340226786	0.9661896161112091
6.349	256376.188	115235.047	0.30104002566312565	0.8936895123779371	258081.14475	117730.34775000002	0.3164222815309691	0.9174150588041196
6.614	252280.094	104826.492	0.2640847386936832	0.7947240249985206	254367.7775	110097.13274999999	0.2829199858447178	0.8448377565035723
6.878	247471.281	95883.242	0.22069924402549757	0.7096907907978109	250205.22675	100590.19725	0.24536512077298886	0.7544449493135083
7.143	244693.344	86416.008	0.19563647470964896	0.6196754690797645	246899.71500000003	91229.65424999999	0.21554252995790638	0.6654440553247667
7.407	243154.141	77792.875	0.1817496624027958	0.537685936422971	244046.95700000002	81470.6055	0.18980471960873635	0.572654132429299
7.672	240869.062	65790.297	0.1611334972970031	0.4235643334166496	241263.65625	70240.375	0.16469355811231692	0.46587607968175737
7.937	236338.078	50962.32	0.12025459803981983	0.28257857980764445	237876.332	58443.327000000005	0.13413284839293496	0.3537086746040717
8.201	231144.047	39227.816	0.07339363583212107	0.17100584876902167	234716.41	47065.019	0.1056237799215925	0.24552268752199222
8.466	230514.453	32279.643	0.06771338851742599	0.10494198809465312	231971.543	37524.59125	0.08085937078499725	0.1548114329735117
8.73	229889.594	27628.586	0.0620758607506221	0.0607193152227274	230480.57825000002	30973.99225	0.06740776781944684	0.09252774204214624
8.995	230374.219	24759.924	0.06644818617761819	0.033443816082182755	231031.99225	27143.086499999998	0.07238266893474556	0.05610314183074715
9.259	233349.703	23904.193	0.09329324029331594	0.025307447923425326	232735.03925000003	24940.068249999997	0.08774769488567546	0.03515664399151786
9.524	237326.641	23467.57	0.1291734923211456	0.021155996737735966	235945.35950000002	23829.6565	0.11671146039070603	0.0245987481038965
9.788	242730.875	23186.939	0.17793092277074435	0.018487731672241943	241382.78525000002	23346.566499999997	0.1657683494577749	0.02000548445700965
10.053	252123.922	22827.564	0.2626757424458938	0.015070761494635368	249108.672	23051.6305	0.23547191630454756	0.01720120615077641
10.317	264253.25	22724.449	0.37210750768040646	0.014090334698492355	257869.08974999998	22891.3045	0.3145091043972643	0.015676811964494802
10.582	272368.312	22826.266	0.44532224469201265	0.015058419992609547	267291.62875	22716.92575	0.3995200032501141	0.014018802953410806
10.847	280421.031	22489.424	0.5179745181821436	0.011855695627905949	277503.21849999996	22771.88425	0.491649780942098	0.01454135336873183
11.111	292970.281	23047.398	0.6311948532138293	0.017160963155919466	287320.9685	22698.359	0.5802263049779832	0.013842268606154947
11.376	303524.25	22430.348	0.7264136038239474	0.01129399564818483	297804.914	22421.958	0.6748132979826594	0.011214222765290575
11.64	314304.094	21720.662	0.8236702167107178	0.004546236629152052	308522.42175	22235.92775	0.7715075082469931	0.009445430232747423
11.905	323291.062	21745.303	0.9047513592394776	0.004780525497733346	317635.88275	21852.6535	0.8537298807169176	0.005801223813006128
12.169	329424.125	21514.301	0.9600843430935276	0.002584137476954284	325216.90625	21671.7775	0.9221264797609308	0.004081438358133731
12.434	333848.344	21706.844	1.0	0.004414853828695244	329655.703	21569.36975	0.9621736582913257	0.003107736159300227
12.698	332059.281	21311.031	0.9838589308322976	0.0006514278338180337	328813.0235	21443.6735	0.9545709365896835	0.0019126047848668903
12.963	319920.344	21242.518	0.8743404724329088	0.0	319920.344	21242.518	0.8743404724329088	0.0
13.228	298868.312	21868.336	0.6844073596064236	0.005950334449000038	298868.312	21868.336	0.6844073596064236	0.005950334449000038
