# Supplementary material for: Spatial control of the APC/C ensures the rapid degradation of cyclin B1
Source: EMBO J. 2024 Aug 14;43(19):4324–55. doi: 10.1038/s44318-024-00194-2 (PMC11445581; doi:10.1038/s44318-024-00194-2)
Supplement: Supplementary file 11 — Source data Fig. 7 [file 44318_2024_194_MOESM11_ESM.zip › Figure 7/Fig 7B/RawData/Analysis_C1-LineProfile230419_7A11_6.txt]

Distance	CycBmEM	DNA	CycBmEM_N	DNA_N	CycBmEM_N	DNA_S	CycBmEM_NS	DNA_NS
0.0	39128.281	15395.37	0.8502378968298445	0.0076423344273174884	39128.281	15395.37	0.8502378968298445	0.0076423344273174884
0.265	39216.664	15819.717	0.864804916029044	0.017334769929853087	39216.664	15819.717	0.864804916029044	0.017334769929853087
0.529	37782.652	15870.653	0.6284553879989506	0.018498190184402196	37782.652	15870.653	0.6284553879989506	0.018498190184402196
0.794	37143.688	15266.942	0.5231432707863882	0.004708932973508084	37802.780249999996	15504.522750000002	0.6317728653893568	0.010135473271940842
1.058	37068.117	15060.779	0.5106878867430447	0.0	37270.748999999996	15436.867750000001	0.5440850811624738	0.008590177266728012
1.323	37088.539	15549.097	0.5140537791215117	0.011153585909001772	36962.93474999999	15545.333999999999	0.49335206588196173	0.011067635885091999
1.587	36551.395	16304.518	0.42552332687690225	0.028408024657858136	36762.422999999995	15836.7845	0.460304324665718	0.01772460570797693
1.852	36341.641	16432.744	0.39095230592141317	0.031336812265047816	36348.7755	16177.037	0.3921281926697317	0.025496253465181522
2.116	35413.527	16421.789	0.2379833587590999	0.031086591028818365	35882.962	16475.457	0.31535421806209535	0.03231241241685709
2.381	35225.285	16742.777	0.20695788069096618	0.03841822171570404	35322.907250000004	16748.50075	0.22304768517847084	0.038548956886938074
2.646	34311.176	17396.693	0.05629719534240404	0.053354202538182065	34729.89750000001	16995.2025	0.12530960869811753	0.04418382834882578
2.91	33969.602	17419.551	0.0	0.05387629811259866	34419.761750000005	17147.61375	0.07419397079706819	0.047665027015213975
3.175	34172.984	17031.434	0.03352080715490253	0.04501138569437114	34328.630999999994	17349.362	0.05917407573933606	0.05227312345721648
3.439	34860.762	17549.77	0.14687830046003766	0.05685060748371403	34532.1945	17754.091500000002	0.0927247971762237	0.06151747907826125
3.704	35125.43	19015.611	0.1905000810899546	0.09033162502236117	34792.308750000004	18753.33175	0.13559604248058799	0.08434095061137578
3.968	35010.059	21416.512	0.17148498121745717	0.1451701842450568	34973.871250000004	20778.478499999997	0.16552062552659036	0.13059697282325566
4.233	34899.234	25132.021	0.15321913933891207	0.23003547454189072	34880.8955	23617.35975	0.15019664313959197	0.1954393622238704
4.497	34488.859	28905.295	0.08558237091204403	0.3162201650861729	34611.157250000004	26766.0615	0.10573919921362507	0.2673583073998608
4.762	34046.477	31610.418	0.012670305386087067	0.37800740572632274	34493.8915	30586.30175	0.08641181236707489	0.35461574583424466
5.026	34540.996	36697.473	0.09417543383125641	0.49419993798259226	34537.459	34525.614	0.09359247617076089	0.4445928869651432
5.291	35073.504	40889.27	0.18194179455365606	0.5899440390654849	34813.86625	38521.41125	0.13914908454056274	0.5358601920876824
5.556	35594.488	44888.484	0.26780880439125143	0.6812893855763296	35370.167	43290.916249999995	0.23083689447889483	0.6447996204128998
5.82	36271.68	50688.438	0.3794215451394154	0.8137651190271928	35982.672999999995	48256.63875	0.331788284017895	0.7582208182880819
6.085	36991.02	56560.363	0.4979809919872571	0.9478847294833203	36457.549	52744.829999999994	0.41005591251250945	0.8607348085217107
6.349	36973.008	58842.035	0.4950123085321138	1.0	36558.0695	55880.7705	0.42662339781413117	0.9323622762215866
6.614	35996.57	57432.246	0.3340787455977384	0.9677992563758334	36458.7785	56686.86025	0.41025855499019676	0.9507740310145509
6.878	35874.516	53912.797	0.3139621738436776	0.8874121381990502	35875.511750000005	55257.80575	0.3141262903521416	0.9181332474792407
7.143	34657.953	50844.145	0.11345193343503673	0.8173215953420796	35336.45300000001	53002.83225	0.225280254793867	0.8666277927248134
7.407	34816.773	49822.141	0.1396281662990152	0.7939781809822907	35089.6805	51608.23174999999	0.18460795644085026	0.8347739669688781
7.672	35009.48	51853.844	0.17138955218567156	0.8403839533520919	34821.9645	50904.925	0.1404838136539665	0.8187098606764502
7.937	34803.652	51099.57	0.1374656026961425	0.8231557130293383	34987.944	50941.68575	0.16784005369077992	0.8195495065285472
8.201	35321.871	50991.188	0.2228768935822904	0.820680178750468	35170.079750000004	50238.837999999996	0.19785911807092949	0.8034958841747253
8.466	35545.316	47010.75	0.2597044238196136	0.7297636915670029	35161.3035	47475.672	0.19641264304465755	0.7403828935378189
8.73	34974.375	40801.18	0.16560365208058372	0.5879319908044666	35290.23225	43277.36749999999	0.21766229033631884	0.6444901557872164
8.995	35319.367	34306.352	0.22246419186278768	0.4395847620269276	35340.678499999995	37594.108499999995	0.2259766889455274	0.5146798323921999
9.259	35523.656	28258.152	0.25613448801912453	0.30143888517040257	35215.632750000004	32063.2955	0.20536702598966022	0.38835150138223534
9.524	35045.133	24887.498	0.17726577199614496	0.22445036752714448	35130.833	27509.000500000002	0.19139058723630947	0.284327646972942
9.788	34635.176	22584.0	0.10969789706718075	0.1718365731672933	35194.22175	24164.499499999998	0.20183812961734787	0.20793648542198057
10.053	35572.922	20928.348	0.2642543613869413	0.13402011582308193	35237.47075	21880.70075	0.20896629921270238	0.15577263818105172
10.317	35696.652	19122.957	0.2846471664005425	0.09278349620668712	35546.126000000004	19945.983999999997	0.25983792557392577	0.1115821117603387
10.582	36279.754	17148.631	0.3807522774410385	0.04768826184429247	35710.246	18250.718	0.28688768843525414	0.07286083798052756
10.847	35291.656	15802.936	0.2178969485124943	0.01695147804804867	35596.18925	16913.99475	0.26808919927955227	0.04232897635462992
11.111	35116.695	15581.455	0.18906040476413374	0.011892669319491416	35576.02325	15993.668000000001	0.2647655000481266	0.021307954253299625
11.376	35615.988	15441.65	0.27135236947484	0.008699407801365935	35670.6795	15565.57325	0.2803664573710769	0.011529917049433196
11.64	36658.379	15436.252	0.44315610673283967	0.008576113028826764	36177.205	15499.479500000001	0.3638504608942046	0.010020281282017113
11.905	37317.758	15538.561	0.551832962605005	0.01091293497838434	36663.86025	15570.751	0.44405950980792874	0.011648181130299215
12.169	37063.316	15866.541	0.5098966004190304	0.01840426871261982	37353.913	15738.780999999999	0.5577919205397558	0.015486124929810132
12.434	38376.199	16113.77	0.7262820124021481	0.024051182999409608	38127.015499999994	15825.565750000002	0.6852123403088273	0.017468360204193303
12.698	39750.789	15783.391	0.9528377858091254	0.016505054126359445	38259.56525	15800.2455	0.7070587898873573	0.016890024808790306
12.963	37847.957	15437.28	0.6392187609191252	0.008599593396772359	38384.61525	15667.86325	0.7276691533153924	0.013866305023318653
13.228	37563.516	15337.012	0.592338054131171	0.006309389570733196	38581.942500000005	15427.989500000001	0.7601920348568135	0.008387390713505334
13.492	39165.508	15154.275	0.8563735385678327	0.002135525760156337	39165.508	15154.275	0.8563735385678327	0.002135525760156337
13.757	40036.938	15667.192	1.0	0.0138509731196382	40036.938	15667.192	1.0	0.0138509731196382
