# Supplementary material for: Spatial control of the APC/C ensures the rapid degradation of cyclin B1
Source: EMBO J. 2024 Aug 14;43(19):4324–55. doi: 10.1038/s44318-024-00194-2 (PMC11445581; doi:10.1038/s44318-024-00194-2)
Supplement: Supplementary file 11 — Source data Fig. 7 [file 44318_2024_194_MOESM11_ESM.zip › Figure 7/Fig 7B/RawData/Analysis_C1-LineProfile230420_E4_1.txt]

Distance	CycBmEM	DNA	CycBmEM_N	DNA_N	CycBmEM_N	DNA_S	CycBmEM_NS	DNA_NS
0.0	150296.578	14967.062	0.5372841980283887	0.01979562700522647	150296.578	14967.062	0.5372841980283887	0.01979562700522647
0.265	147636.922	14762.881	0.4853993148865997	0.010683279875503554	147636.922	14762.881	0.4853993148865997	0.010683279875503554
0.529	148415.297	15439.461	0.5005839462507647	0.04087821388517104	148415.297	15439.461	0.5005839462507647	0.04087821388517104
0.794	142705.969	15687.328	0.3892057018093254	0.05194021351296709	143552.0665	15450.896	0.4057114716961299	0.04138854388369384
1.058	135450.078	15913.914	0.2476569238378298	0.062052468261133684	139897.47650000002	15699.441499999999	0.3344172986597865	0.052480824132740245
1.323	133018.562	15757.063	0.20022262274122576	0.05505240087168917	134298.63275000002	15688.7855	0.2251943940067473	0.052005259946972096
1.587	126019.922	15396.837	0.06369232763860813	0.038975957142098436	129310.89250000002	15656.38675	0.12789296855441593	0.05055934354647887
1.852	122755.008	15557.733	0.0	0.046156547910994175	126374.89649999999	15651.6335	0.07061721207885706	0.05034721183983448
2.116	123706.094	15894.901	0.01855389793559429	0.06120394143455614	124917.5645	16028.936999999998	0.04218740742788367	0.06718580340937033
2.381	127189.234	17266.277	0.08650340413733228	0.12240676714983255	125383.03325000001	16746.400999999998	0.05126782673771338	0.09920534010024512
2.646	127881.797	18266.693	0.10001400487792694	0.16705410390559763	127548.94925	17844.56875	0.09352077168808672	0.1482152173398842
2.91	131418.672	19950.404	0.16901177980149334	0.24219605686955048	129620.92975	19335.37575	0.13394121181815047	0.21474810182678944
3.175	131994.016	21858.129	0.18023565845584935	0.32733547938217716	130870.51975	20527.23275	0.15831836101532026	0.26793921516735564
3.439	132187.594	22033.705	0.1840120009260115	0.33517122051209736	132719.262	21638.4585	0.1943838430177061	0.317531854901154
3.704	135276.766	22711.596	0.24427593288747007	0.36542466284079095	135365.43774999998	22727.188500000004	0.24600575185154963	0.3661205369555235
3.968	142003.375	24305.324	0.3754994151368676	0.4365507850870284	139435.03925	24365.0665	0.3253960182097356	0.43921701944966485
4.233	148272.422	28409.641	0.4977967238885934	0.6197214093587425	144552.85175	26880.5245	0.425234908466252	0.5514788189620509
4.497	152658.844	32095.537	0.5833675619520768	0.7842184185616415	149211.4805	29602.769	0.516115987934697	0.6729692458674874
4.762	153911.281	33600.574	0.6078002507612503	0.8513863704625371	152807.6015	32243.459500000004	0.5862695408185031	0.7908200179675433
5.026	156387.859	34868.086	0.6561136266720918	0.9079538734872522	154183.7615	34373.691750000005	0.6131158325135209	0.8858896656278578
5.291	153777.062	36930.57	0.6051818906686643	1.0	153365.66775000002	35210.371	0.5971563630867311	0.9232296324329776
5.556	149386.469	35442.254	0.5195296842449182	0.9335782857821215	151072.539	35114.13575	0.5524217367956523	0.9189347714806086
5.82	144738.766	33215.633	0.4288617455969348	0.834206926653061	147063.4805	34279.629499999995	0.4742125504267781	0.8816917829952778
6.085	140351.625	31530.061	0.3432768811965951	0.7589819195459291	143588.0235	32283.005	0.4064129250957912	0.792584885038517
6.349	139875.234	28944.072	0.3339833893447165	0.6435724081729561	141155.43349999998	30415.977750000002	0.3589576722804331	0.7092617530984641
6.614	139656.109	27974.145	0.32970867298348616	0.6002857580219101	139274.113	28862.9015	0.3222566499321477	0.6399498685013257
6.878	137213.484	27003.328	0.28205765620379303	0.5569593882645076	138107.402	27332.137250000003	0.2994963140483945	0.5716337410469107
7.143	135684.781	25407.004	0.25223553766158224	0.4857174097282688	136586.13249999998	25760.027000000002	0.2698192091014888	0.5014723924189999
7.407	133790.156	22655.631	0.21527496955709383	0.3629270136613132	134586.73424999998	23568.2965	0.23081471207061466	0.40365815343103767
7.672	131658.516	19207.223	0.17369068485998956	0.209028802070061	133148.6445	21235.044	0.20276028750362027	0.29952796148715566
7.937	131461.125	17670.318	0.16983995793581552	0.14043862048897957	131414.4435	19407.78725	0.16892928972444402	0.21797973809159343
8.201	128747.977	18097.977	0.11691154654487715	0.15952451614601995	130259.91825	18112.725749999998	0.14640667488985853	0.16018273473506353
8.466	129172.055	17475.385	0.12518451021875193	0.13173900023519355	129911.756	17494.698249999998	0.13961468462659432	0.13260092685032
8.73	130265.867	16735.113	0.14652272380693265	0.0987015705310869	128842.17	17253.203749999997	0.11874907470557705	0.1218233240669128
8.995	127182.781	16704.34	0.08637751825174646	0.0973282093553508	128587.50774999999	16837.26175	0.11378109347722457	0.10326034372186992
9.259	127729.328	16434.209	0.09703962163146726	0.0852725947658484	129025.291	16323.19875	0.12232142078559922	0.0803183437191922
9.524	130923.188	15419.133	0.15934581945225051	0.03997100022448271	129728.7265	15987.278	0.136044123539371	0.06532661343049315
9.788	133079.609	15391.43	0.2014135348220198	0.03873464937629062	131981.82025	15598.54925	0.1799977423255013	0.04797812699295354
10.053	136195.156	15149.425	0.26219199339626764	0.027934263605192435	134265.96474999998	15158.0045	0.22455710280725502	0.028317156147590918
10.317	136865.906	14672.03	0.27527706355848214	0.0066287113843979005	137214.2575	15058.96275	0.2820727457330818	0.023897044548885693
10.582	142716.359	15022.966	0.38940839115555753	0.022290553829661816	141079.06225	14920.8495	0.35746781292206403	0.017733219916749504
10.847	148538.828	14838.977	0.5029938035779489	0.014079350847745857	144968.3005	14780.261999999999	0.4333395317126989	0.011458972547504009
11.111	151752.109	14587.075	0.5656788685588069	0.002837274128210459	150408.7145	14803.13475	0.5394717701047883	0.012479755273670347
11.376	158627.562	14763.521	0.69980601712684	0.010711842289063257	155241.57	14844.72275	0.6337516855745523	0.014335776609793264
11.64	162047.781	15189.318	0.7665280530346131	0.029714639174153484	160796.83949999997	14896.40975	0.742124538615939	0.01664250390613321
11.905	170759.906	15045.725	0.9364852157434955	0.02330626003310564	170759.906	15045.725	0.9364852157434955	0.02330626003310564
12.169	174015.719	14523.5	1.0	0.0	174015.719	14523.5	1.0	0.0
