# Supplementary material for: Spatial control of the APC/C ensures the rapid degradation of cyclin B1
Source: EMBO J. 2024 Aug 14;43(19):4324–55. doi: 10.1038/s44318-024-00194-2 (PMC11445581; doi:10.1038/s44318-024-00194-2)
Supplement: Supplementary file 11 — Source data Fig. 7 [file 44318_2024_194_MOESM11_ESM.zip › Figure 7/Fig 7B/RawData/Analysis_C1-LineProfile230419_7A11_5.txt]

Distance	CycBmEM	DNA	CycBmEM_N	DNA_N	CycBmEM_N	DNA_S	CycBmEM_NS	DNA_NS
0.0	34265.477	17318.652	0.8754579765534493	0.017955821056211945	34265.477	17318.652	0.8754579765534493	0.017955821056211945
0.265	34132.82	17576.479	0.8579402124443382	0.02216875432850719	34132.82	17576.479	0.8579402124443382	0.02216875432850719
0.529	32649.635	18094.236	0.6620810797926714	0.030628984220115774	32649.635	18094.236	0.6620810797926714	0.030628984220115774
0.794	31628.553	18627.971	0.5272440669546042	0.03935029711631553	32298.163500000002	18285.620750000002	0.6156681891945464	0.03375624079559042
1.058	30781.646	18843.797	0.41540739758657197	0.04287692751742317	31058.74175	18885.9785	0.45199874206245527	0.04356617978667863
1.323	29175.133	19977.91	0.2032624239159735	0.06140851029286004	29805.304249999997	20037.125500000002	0.28647847211428745	0.06237610077091548
1.587	27635.885	22698.824	0.0	0.10586866815706317	28921.161	21663.462249999997	0.16972464161787218	0.08895069616252102
1.852	28091.98	25133.318	0.06022874496894325	0.14564867868273773	28171.71575	24305.015499999998	0.07075809554647086	0.13211408703106697
2.116	27783.865	29410.01	0.01954121330096667	0.21553049099160693	27935.333	27969.69825	0.039543027710148435	0.19199557302703082
2.381	28229.602	34636.641	0.0784021525706838	0.3009344542767155	28593.292	33090.38575	0.1264285336047995	0.27566840304784423
2.646	30267.721	43181.574	0.34754202357860425	0.44055998824031695	29483.42925	40831.78775	0.24397389020289054	0.4021641155217621
2.91	31652.529	56098.926	0.5304101713613074	0.6516315285784091	30274.0905	49735.810750000004	0.3483831356080708	0.5476572359241325
3.175	30946.51	65026.102	0.4371781949216879	0.7975029726010887	30861.53125	59225.041000000005	0.4259564900980668	0.702712733791677
3.439	30579.365	72593.562	0.38869557053066756	0.921156445746893	31167.27625	67737.124	0.46633105599010577	0.8418014936470783
3.704	31490.701	77229.906	0.5090402871467601	0.9969150276619226	31395.4175	73067.06825	0.4964578084498914	0.9288936115024761
3.968	32565.094	77418.703	0.65091718120045	1.0	31579.4815	75499.574	0.5207640247293147	0.9686411337139762
4.233	31682.766	74756.125	0.5344030600393811	0.9564930614470895	31733.5455	75149.6385	0.5411086489082582	0.962923133228739
4.497	31195.621	71193.82	0.4700740672464414	0.898284443805944	32105.587	72183.92074999999	0.5902378711566121	0.914462844022366
4.762	32978.867	65367.035	0.705557176140176	0.8030738708364304	31742.4755	68733.9275	0.5422878828235008	0.8580894178407832
5.026	31112.648	63618.73	0.45911722786800485	0.774506295273669	31330.035	66149.69025	0.48782384859957084	0.815862579324919
5.291	30033.004	64419.176	0.316546923143661	0.7875857073836326	31271.7605	63734.92375	0.48012852197092404	0.7764049192168858
5.556	30962.523	61534.754	0.4392927607318543	0.7404538033738108	30941.946500000002	61446.7705	0.4365755707366703	0.7390161393023094
5.82	31659.611	56214.422	0.5313453712031609	0.6535187511781252	30763.465750000003	57992.38675	0.41300663976041374	0.6825709716680005
6.085	30398.725	49801.195	0.3648415039629787	0.5487256247364334	31258.285499999998	53318.622	0.47834910685245846	0.6062009288790158
6.349	32012.283	45724.117	0.5779167915118401	0.4821055362276934	31693.210999999996	48015.69025	0.5357823543556981	0.5195501994740823
6.614	32702.225	40323.027	0.6690257507448124	0.39385088575407734	31327.7595	43201.83275	0.4875233618387494	0.440891019365568
6.878	30197.805	36958.992	0.3383094011353662	0.3388820307440679	31237.298	38373.595499999996	0.47557764304549793	0.3619968719059916
7.143	30036.879	30488.246	0.317058628789973	0.23314903489812766	30548.1565	33098.0815	0.3845743922950734	0.2757941527995393
7.407	29255.717	24622.061	0.2139037885101419	0.13729465980188416	29733.294	28290.6645	0.27696929752916855	0.19724021146252763
7.672	29442.775	21093.359	0.23860537168119314	0.07963512040603066	29516.972250000003	24206.115749999997	0.24840334633043698	0.13049804973708037
7.937	29332.518	20620.797	0.2240455963404399	0.07191338384227906	29213.6685	21524.80675	0.20835115499557455	0.08668504373148499
8.201	28823.664	19763.01	0.15684986345052326	0.057897010875746044	29206.9565	20171.8105	0.2074648147896272	0.06457687461453575
8.466	29228.869	19210.076	0.21035842768635235	0.048861983334087186	29422.87225	19413.1095	0.23597715244193213	0.05217958229595133
8.73	30306.438	18058.555	0.35265472229041295	0.03004595113169304	29455.42	18742.583	0.24027518275154502	0.04122307501856896
8.995	29462.709	17938.691	0.24123771757889156	0.028087354732749557	29916.91325	18456.8115	0.3012167832057019	0.03655352427088267
9.259	30669.637	18619.924	0.4006162652671507	0.03921880788500086	30186.0955	18083.06925	0.3367631257120138	0.03044651778867761
9.524	30305.598	17715.107	0.3525437977116	0.024433957405266975	30132.14675	17997.066749999998	0.32963902765098874	0.029041223565223227
9.788	30090.643	17714.545	0.32415833004631256	0.02442477423787552	30645.362	17956.44525	0.39741067699251265	0.028377461938548995
10.053	31515.57	17776.205	0.5123243149449875	0.025432308226052625	31015.5465	17562.103000000003	0.4462946766898471	0.021933848253028233
10.317	32150.375	17042.555	0.5961522640564884	0.01344435314291781	31690.8325	17198.335	0.5354682661286649	0.01598982256682667
10.582	33006.742	16260.035	0.7092381554668716	0.0006578546604607228	32417.210750000002	16901.9585	0.6313887440340076	0.011146984470054787
10.847	32996.156	16529.039	0.707840241667683	0.005053421850787992	33022.44225	16512.851	0.7113114216793905	0.004788907413541631
11.111	33936.496	16219.775	0.8320150255265188	0.0	33786.998	16342.26475	0.8122733556652684	0.0020015015622495903
11.376	35208.598	16360.21	1.0	0.0022947297377496467	35208.598	16360.21	1.0	0.0022947297377496467
11.64	35108.016	17108.699	0.9867178381116524	0.014525156388360282	35108.016	17108.699	0.9867178381116524	0.014525156388360282
