# Supplementary material for: Spatial control of the APC/C ensures the rapid degradation of cyclin B1
Source: EMBO J. 2024 Aug 14;43(19):4324–55. doi: 10.1038/s44318-024-00194-2 (PMC11445581; doi:10.1038/s44318-024-00194-2)
Supplement: Supplementary file 11 — Source data Fig. 7 [file 44318_2024_194_MOESM11_ESM.zip › Figure 7/Fig 7B/RawData/Analysis_C1-LineProfile230418_B1H3_6b.txt]

Distance	CycBmEM	DNA	CycBmEM_N	DNA_N	CycBmEM_N	DNA_S	CycBmEM_NS	DNA_NS
0.0	31279.898	12854.782	0.24261989783831422	0.02310814681792933	31279.898	12854.782	0.24261989783831422	0.02310814681792933
0.265	34022.125	13015.071	0.49057583224737245	0.03674497876192044	34022.125	13015.071	0.49057583224737245	0.03674497876192044
0.529	34759.797	12880.489	0.5572771483847303	0.025295209178940896	34759.797	12880.489	0.5572771483847303	0.025295209178940896
0.794	33796.578	13139.091	0.47018156250305165	0.04729617003327267	33570.5575	12927.6755	0.44974447823792596	0.029309672869681603
1.058	31703.73	12676.051	0.2809433698165493	0.007902333504592407	32988.439249999996	12819.69925	0.3971085459772794	0.020123428179201493
1.323	31693.652	12583.166	0.2800321032047864	0.0	32228.35925	12991.453749999999	0.32838106768112196	0.03473570507982606
1.587	31719.477	13567.507	0.28236723520010043	0.08374431678143918	31356.264499999997	12888.71525	0.24952506173067213	0.0259950699852299
1.852	30308.199	12728.137	0.1547575387012524	0.012333629654888021	30821.340750000003	13053.69825	0.2011565210267671	0.04003125116182642
2.116	29564.035	13335.983	0.08746920700092904	0.06404705821097846	30047.098749999997	13228.64925	0.13114849522557048	0.05491547519113086
2.381	28596.684	13282.97	0.0	0.05953689611721776	29408.413500000002	13235.846500000001	0.07339769707609821	0.05552779224787768
2.646	29164.736	13596.296	0.05136404260221138	0.08619358500842648	29565.346250000002	13677.130000000001	0.08758777202818391	0.09307066124797236
2.91	30935.93	14493.271	0.2115178385095952	0.16250510565526677	29767.1895	14192.497	0.10583871611775458	0.13691629737071837
3.175	30371.408	15397.451	0.16047298335921176	0.2394296027019625	30111.1875	15260.0445	0.13694348808770715	0.22773953445952544
3.439	29972.676	17553.16	0.12441908787981029	0.422829844472446	30322.154499999997	16986.60525	0.15601941419246643	0.37462933219262723
3.704	30008.604	20502.539	0.12766774702124847	0.6737527759408337	30412.64375	19242.23925	0.16420157655091627	0.5665308462400811
3.968	31297.887	23515.807	0.2442464879433945	0.9301111618450819	30368.48275	21477.19875	0.1602084782335857	0.7566734455645904
4.233	30194.764	24337.289	0.1445005900898895	1.0	30499.796749999998	23072.404250000003	0.1720820705988389	0.8923879944084301
4.497	30497.932	23933.982	0.17191345734082306	0.9656880398478048	30732.3655	23994.987250000002	0.19311125662924294	0.9708781548397953
4.762	30938.879	24192.871	0.21178449114286463	0.9877134176662945	30707.7125	23847.76	0.19088209848479087	0.9583525712637173
5.026	31199.275	22926.898	0.23532985536558626	0.8800088275407703	31013.13175	23215.369	0.21849852685496726	0.9045509392746698
5.291	31416.441	21807.725	0.25496630357059513	0.7847934720438094	31099.85175	22584.303750000003	0.22633986844775064	0.8508620974954915
5.556	30844.812	21409.721	0.20327882371195657	0.750932672731092	31154.712	21942.84775	0.2313004076557245	0.7962892467604771
5.82	31158.32	21627.047	0.23162664797475996	0.7694220147262367	31214.737500000003	21739.51825	0.23672799586810472	0.7789906784198191
6.085	31439.377	22113.58	0.25704020821510726	0.8108145541781383	30962.3465	22061.838	0.21390645474789968	0.8064125243542202
6.349	30406.877	23097.004	0.16368013908977494	0.8944808557814139	30816.8465	22254.90425	0.2007501447646204	0.8228379309966384
6.614	30262.812	22181.986	0.15065358377883947	0.8166342993007646	30459.107750000003	22253.3925	0.16840291529361803	0.822709316552158
6.878	29727.365	21621.0	0.10223773009075053	0.768907556948315	30256.365	21768.953500000003	0.1500706371777246	0.781494927354427
7.143	30628.406	20175.824	0.1837110957515334	0.6459569973872147	30330.958749999998	20599.148250000002	0.15681550657851662	0.6819719557129018
7.407	30705.252	18417.783	0.190659616692943	0.4963889692153127	30523.27325	19321.94075	0.17420484799624414	0.5733115733092123
7.672	31032.07	17073.156	0.2202109494497496	0.38199276968600715	31034.23025	17855.822500000002	0.22040628222391714	0.44857931978421534
7.937	31771.193	15756.527	0.28704346700144256	0.2699785428483265	31519.9145	16358.1195	0.2643225196603193	0.32115994532301556
8.201	32571.143	14185.012	0.35937604549714197	0.13627949954241597	31767.348	15255.95075	0.28669579681666113	0.2273912524141529
8.466	31694.986	14009.108	0.28015272531831026	0.12131419757986205	31824.800750000002	14391.08225	0.29189075343791093	0.15381124138313007
8.73	31261.881	13613.682	0.24099077593474902	0.0876727255619157	31736.475250000003	13802.689250000001	0.28390424032843925	0.10375280656838463
8.995	31417.891	13402.955	0.2550974145635557	0.06974480358934483	31179.0225	13614.230500000001	0.23349859647942556	0.08771939003871243
9.259	30341.332	13431.177	0.15775347010108723	0.07214583342372717	31009.011249999996	13474.966499999999	0.2181259455815232	0.07587129214148947
9.524	31014.941	13452.052	0.2186621217267008	0.07392180599097017	30910.460999999996	13529.003999999999	0.20921489652358727	0.08046861514040653
9.788	30867.68	13829.832	0.20534657970300546	0.10606201755758392	30957.9955	13536.42125	0.21351303134764354	0.08109964903379015
10.053	31608.029	13432.624	0.2722899538597808	0.07226893916287931	31743.38125	13654.22425	0.28452869034042905	0.09112191951709203
10.317	33482.875	13902.389	0.44181610607222915	0.11223491535693474	32803.70075	13646.386	0.38040423689242686	0.09045506840450798
10.582	35256.219	13420.699	0.6021643079346921	0.07125440154063396	33988.30325	13569.61475	0.487517623125881	0.08392363683789937
10.847	35606.09	13522.747	0.633800124636822	0.0799362912911495	35275.766749999995	13508.847	0.6039318423572053	0.07875372752182365
11.111	36757.883	13189.553	0.7379468307850781	0.051589301898576405	36074.592	13339.644999999999	0.6761627194119859	0.06435860846445121
11.376	36678.176	13225.581	0.7307396142913511	0.05465443912744496	36989.68775	13320.37325	0.7589069348853978	0.06271903484419895
11.64	38916.602	13343.612	0.9331411698283401	0.06469610705962493	37998.215000000004	13196.59175	0.8500993550062514	0.052188134325291666
11.905	39640.199	13027.621	0.9985698051202366	0.03781268921552036	38722.74825	13106.44075	0.9156126473099819	0.04451840005417677
12.169	39656.016	12828.949	1.0	0.02091036481411682	39656.016	12828.949	1.0	0.02091036481411682
12.434	39173.352	12956.622	0.9563568577197968	0.031772340650170164	39173.352	12956.622	0.9563568577197968	0.031772340650170164
