# Supplementary material for: Spatial control of the APC/C ensures the rapid degradation of cyclin B1
Source: EMBO J. 2024 Aug 14;43(19):4324–55. doi: 10.1038/s44318-024-00194-2 (PMC11445581; doi:10.1038/s44318-024-00194-2)
Supplement: Supplementary file 11 — Source data Fig. 7 [file 44318_2024_194_MOESM11_ESM.zip › Figure 7/Fig 7B/RawData/Analysis_C1-LineProfile230419_7H10_5b.txt]

Distance	CycBmEM	DNA	CycBmEM_N	DNA_N	CycBmEM_N	DNA_S	CycBmEM_NS	DNA_NS
0.0	37365.648	14011.18	0.7739327395802494	0.09202591180167544	37365.648	14011.18	0.7739327395802494	0.09202591180167544
0.265	38691.465	13576.082	0.9358830220429365	0.0582769652491295	38691.465	13576.082	0.9358830220429365	0.0582769652491295
0.529	38159.133	13353.713	0.8708579712524227	0.04102862235639474	38159.133	13353.713	0.8708579712524227	0.04102862235639474
0.794	35908.098	13968.719	0.5958910986875087	0.0887323686928409	36871.22375	13911.67075	0.7135381700854377	0.08430734642161405
1.058	34726.199	14748.169	0.4515205883588828	0.14919142938809107	35605.849749999994	14124.97925	0.558971079211704	0.10085289975834222
1.323	33629.969	14429.316	0.31761465854800197	0.12445917859604215	34130.193999999996	14302.38075	0.3787177972503252	0.11461327958505131
1.587	32256.51	14063.319	0.14984484340690754	0.09607014166323115	33073.2965	14499.83525	0.249616383813095	0.12992909663560015
1.852	31680.508	14758.537	0.07948544493858763	0.1499956368950362	32440.164249999998	14684.861750000002	0.17227845050575538	0.1442809195796372
2.116	32193.67	15488.275	0.14216885512952437	0.20659872116423933	32289.42	14955.684000000001	0.15386484299647923	0.16528760230511566
2.381	33026.992	15512.605	0.2439602285108974	0.20848590949795598	32360.728499999997	15592.0735	0.16257526963680033	0.2146499878414809
2.646	32541.744	16608.877	0.18468654996819187	0.2935196838086921	32309.329999999998	16572.56875	0.15629687556494992	0.29070338681659724
2.91	31474.914	18680.518	0.054371868651186	0.4542092327955015	32187.271500000003	17939.709	0.14138726997686962	0.39674741190309337
3.175	31705.436	20956.836	0.08253043277720326	0.6307748215102238	32023.86525	19794.10275	0.12142698258904117	0.5405858932478139
3.439	32373.367	22930.18	0.16411907895958358	0.7838398348768384	31908.4375	21722.5285	0.10732733179520429	0.6901667636891934
3.704	32080.033	24322.58	0.12828794679284425	0.8918431655742101	32317.30275	23266.371750000002	0.15727075741629482	0.809916988534536
3.968	33110.375	24855.891	0.25414557113554814	0.9332101321768714	32421.355	24433.91575	0.16998087599101375	0.9004790689250357
4.233	32121.645	25627.012	0.13337090707607904	0.9930231430722232	32133.01375	25102.02125	0.1347596147738591	0.9523015475642433
4.497	31220.002	25602.602	0.02323403409096488	0.9911297494336689	31870.45425	25450.616	0.102687628075648	0.9793407561706908
4.762	31029.795	25716.959	0.0	1.0	31588.837	25528.7995	0.06828771226233037	0.9854051618052628
5.026	31983.906	25168.625	0.11654590788227752	0.9574677547151591	31431.71875	25128.937	0.049095512307477426	0.9543893029852558
5.291	31493.172	24027.562	0.05660210725666732	0.8689597077921954	31558.519999999997	24738.7445	0.06458445101781363	0.9241235103874864
5.556	31727.207	24041.832	0.08518978893230965	0.8700665790425912	31733.084499999997	24138.471	0.0859077332528113	0.8775625097200284
5.82	31728.053	23315.865	0.08529312893999069	0.8137559973301678	31653.4165	23520.158000000003	0.07617618274226773	0.8296022515948603
6.085	31665.234	22695.373	0.07761970584010322	0.7656267222144871	31724.81725	22489.1595	0.08489787784087323	0.7496315018505383
6.349	31778.775	19903.568	0.09148888765108935	0.549076708814907	31744.7285	21040.29025	0.08733006309848057	0.6372480597757015
6.614	31806.852	18246.355	0.09491852996273906	0.4205328107432443	31597.451	19234.22	0.06933992364077375	0.4971578540349413
6.878	31138.943	16091.584	0.013332571109163334	0.2533951743671269	31565.701500000003	17241.97775	0.06546168064566274	0.34262697314150153
7.143	31538.236	14726.404	0.06210673385965921	0.14750319864072808	31590.03125	15796.52475	0.0684335914634804	0.23050851697480537
7.407	31876.094	14121.756	0.10337653092235999	0.1006028841481222	31584.6395	14797.41325	0.06777498214147883	0.15301112417241602
7.672	31785.285	14249.909	0.09228409267473277	0.11054323953368689	32026.145	14191.505500000001	0.12170545703645305	0.10601309552019657
7.937	32904.965	13667.953	0.22905447068906024	0.0654030597582491	32333.57625	13983.533500000001	0.15925858674843976	0.0898814747992875
8.201	32767.961	13894.516	0.21231925270760607	0.08297671575709183	32491.611249999998	13885.955999999998	0.17856276891610756	0.08231274813947512
8.466	32508.234	13731.446	0.1805932595930312	0.07032797750887267	33027.42075	13668.846999999998	0.2440126008847665	0.06547240403980861
8.73	33928.523	13381.473	0.35408342054936853	0.0431818631350209	33417.31825	13573.324499999999	0.291639091008589	0.058063076148010526
8.995	34464.555	13285.863	0.41956043118435005	0.0357657481910567	34015.615000000005	13376.96175	0.36472182238027007	0.04283194211691653
9.259	35161.148	13109.065	0.5046501781943304	0.022052179632715864	35208.658	13240.0525	0.5104535868999076	0.03221239672530555
9.524	37280.406	13183.809	0.7635203176715817	0.02784979594242874	37280.406	13183.809	0.7635203176715817	0.02784979594242874
9.788	39216.363	12824.764	1.0	0.0	39216.363	12824.764	1.0	0.0
