# Supplementary material for: Spatial control of the APC/C ensures the rapid degradation of cyclin B1
Source: EMBO J. 2024 Aug 14;43(19):4324–55. doi: 10.1038/s44318-024-00194-2 (PMC11445581; doi:10.1038/s44318-024-00194-2)
Supplement: Supplementary file 11 — Source data Fig. 7 [file 44318_2024_194_MOESM11_ESM.zip › Figure 7/Fig 7B/RawData/Analysis_C1-LineProfile230419_E4_6a.txt]

Distance	CycBmEM	DNA	CycBmEM_N	DNA_N	CycBmEM_N	DNA_S	CycBmEM_NS	DNA_NS
0.0	146223.109	11345.031	0.5808500849262093	0.0	146223.109	11345.031	0.5808500849262093	0.0
0.265	152335.266	11916.05	0.7090169782591795	0.08586673114727797	152335.266	11916.05	0.7090169782591795	0.08586673114727797
0.529	152085.141	11674.812	0.703772063216109	0.04959067292766173	152085.141	11674.812	0.703772063216109	0.04959067292766173
0.794	147025.344	11570.969	0.597672291501233	0.03397532744436454	147783.62925	11671.41425	0.6135729080516119	0.04907973776481126
1.058	139688.766	11523.826	0.4438302992299258	0.0268862195399408	143305.8675	11542.744999999999	0.5196779356903483	0.029731155849547636
1.323	134424.219	11401.373	0.3334370888141255	0.00847240348622347	136962.28525000002	11627.607	0.3866582456554437	0.04249224180048855
1.587	126710.812	12014.26	0.17169330307649047	0.10063501673142539	131012.26175	11749.5845	0.2618911581521014	0.06083455475070065
1.852	123225.25	12058.879	0.09860394148786394	0.10734457924521294	126009.16975	11779.000750000001	0.15698044353874377	0.0652580104152427
2.116	119676.398	11641.491	0.024187440776495178	0.04458004219810903	122033.84550000001	11940.169000000002	0.0736211713352124	0.08949361517134949
2.381	118522.922	12046.046	0.0	0.10541482251065057	120189.21675	12007.828500000001	0.03494082718826395	0.09966788274573712
2.646	119332.297	12284.898	0.016971926488696658	0.1413320870289759	119203.44525	12206.482	0.014270011518577805	0.12954031549485023
2.91	119282.164	12853.493	0.015920678809119383	0.2268343102416654	119580.12900000002	12618.37675	0.022168759212151973	0.19147880748763044
3.175	121183.133	13289.07	0.05578243155079185	0.2923340101692299	120823.672	13079.006249999999	0.04824483072601547	0.2607457660914688
3.439	123497.094	13888.564	0.10430428605545401	0.3824826569260041	122807.416	13492.02125	0.08984230697669413	0.32285271518562
3.704	127267.273	13936.958	0.1833618314914113	0.38975988340558076	126091.879	14046.131749999999	0.15871478832445518	0.40617683807712435
3.968	132420.016	15069.935	0.2914106042001635	0.5601308018076825	130052.49425000002	14713.1	0.2417656249243143	0.5064718955209583
4.233	137025.594	15956.943	0.38798577795022837	0.6935142399445657	134399.0685	15443.872	0.3329097035635876	0.6163614138276323
4.497	140883.391	16811.652	0.46888060061254727	0.8220407301527005	138023.3635	16224.437249999999	0.40890818178857713	0.7337385702176265
4.762	141764.453	17059.219	0.48735574439136936	0.859268508965557	140802.42599999998	16881.75	0.46718283131134913	0.8325816860928043
5.026	143536.266	17699.186	0.5245092022912514	0.9555032653083936	142441.5705	17153.36	0.5015543401402002	0.8734249204631357
5.291	143582.172	17043.383	0.5254718132656327	0.8568871774258915	143016.96500000003	17153.20575	0.5136198884410501	0.8734017251871826
5.556	143184.969	16811.035	0.517142793815947	0.8219479490488883	142606.508	17384.598250000003	0.505012943538167	0.9081972706716526
5.82	140122.625	17984.789	0.452927964779837	0.9984506909034369	141868.1955	17454.16025	0.4895311390894431	0.9186576258473419
6.085	140583.016	17977.434	0.462581984496356	0.997344686011151	140615.2385	17692.0875	0.4632576637566273	0.9544358314908691
6.349	138570.344	17995.092	0.4203779119343694	1.0	138019.051	17709.904000000002	0.408817752218869	0.9571149798475532
6.614	132800.219	16882.301	0.2993831476649136	0.8326645424756253	135067.72100000002	17027.52425	0.3469307952410959	0.8545024248649749
6.878	128317.305	15255.27	0.20538013686874443	0.5880004709731234	130472.56850000001	16044.47925	0.2505742356310873	0.7066774650638542
7.143	122202.406	14045.254	0.07715574605632183	0.4060448468066684	126717.78325	14832.093499999999	0.17183948444178374	0.5243654907827161
7.407	123551.203	13145.549	0.10543890717715511	0.2707521028754473	124157.0175	13798.598000000002	0.11814233779928526	0.3689540592184041
7.672	122557.156	12748.319	0.08459456109491968	0.21101881621837734	122322.8845	13027.399000000001	0.07968208087697777	0.2529853485554493
7.937	120980.773	12170.474	0.051539109179514424	0.12412562832130403	122331.27325	12544.25575	0.07985798604866212	0.18033289469074035
8.201	122235.961	12112.681	0.07785936674305925	0.1154350313478327	123172.87475	12133.5535	0.09750567567433235	0.1185737243613253
8.466	126917.609	11502.74	0.17602966567983608	0.023715421557787053	125352.73425000001	11885.489	0.14321553227935113	0.0812711342046335
8.73	131276.594	11756.061	0.26743398751499486	0.06180845559161019	129147.541	11804.190750000002	0.2227895013293093	0.06904594559358168
8.995	136160.0	11845.281	0.369834985379347	0.07522487387709677	133987.58974999998	11734.33675	0.324281333405551	0.058541681046233876
9.259	141596.156	11833.265	0.483826695048026	0.0734179731584415	139174.2265	11866.152250000001	0.43304083010926997	0.07836337892238872
9.524	147664.156	12030.002	0.6110676524947118	0.10300221306240644	144552.21474999998	11968.0455	0.5458128100148443	0.09368553160640171
9.788	152788.547	12163.634	0.7185219071372926	0.12309706632766214	150714.28125	11990.246749999998	0.6750262644166486	0.09702403481712409
10.053	160808.266	11934.086	0.886688802986564	0.08857888671998625	155781.55075	12055.105749999999	0.7812827282960799	0.10677717843490442
10.317	161865.234	12092.701	0.9088525505657512	0.11243054762956284	161865.234	12092.701	0.9088525505657512	0.11243054762956284
10.582	166211.969	11852.397	1.0	0.07629493924942944	166211.969	11852.397	1.0	0.07629493924942944
