# Supplementary material for: Spatial control of the APC/C ensures the rapid degradation of cyclin B1
Source: EMBO J. 2024 Aug 14;43(19):4324–55. doi: 10.1038/s44318-024-00194-2 (PMC11445581; doi:10.1038/s44318-024-00194-2)
Supplement: Supplementary file 11 — Source data Fig. 7 [file 44318_2024_194_MOESM11_ESM.zip › Figure 7/Fig 7B/RawData/Analysis_C1-LineProfile230420_B1h3_4.txt]

Distance	CycBmEM	DNA	CycBmEM_N	DNA_N	CycBmEM_N	DNA_S	CycBmEM_NS	DNA_NS
0.0	38992.375	11994.338	0.5863725888707918	0.05191610275412286	38992.375	11994.338	0.5863725888707918	0.05191610275412286
0.265	40092.285	12129.613	0.666025840035798	0.07246240114728153	40092.285	12129.613	0.666025840035798	0.07246240114728153
0.529	40197.07	11652.527	0.6736141571920425	0.0	40197.07	11652.527	0.6736141571920425	0.0
0.794	39199.957	11786.625	0.6014052562557001	0.020367529269457015	39456.229250000004	11889.42225	0.6199639727832988	0.03598093139472877
1.058	38335.605	11988.924	0.5388106376496548	0.05109379516217655	38654.163	11907.7775	0.5618799618531094	0.03876882600630539
1.323	36884.02	12203.034	0.43368979631504034	0.08361397959358803	37344.3905	12089.921	0.467028894118915	0.06643376558401234
1.587	34957.98	12381.101	0.29420988625526484	0.11065975831082782	35819.825000000004	12220.621500000001	0.3566229530064576	0.08628526418416049
1.852	33101.695	12309.427	0.15978149180587037	0.09977352367004959	34671.458	12329.4225	0.27346054419064136	0.10281054831998795
2.116	33742.137	12424.128	0.20616100238638968	0.11719493170548642	33723.62875	12401.632000000001	0.20482067246314617	0.1137781175960611
2.381	33092.703	12491.872	0.15913030940505976	0.12748425669788058	33170.621	12388.569749999999	0.1647729729177789	0.11179415244221864
2.646	32745.949	12328.852	0.13401908807379578	0.10272389769545805	32845.4805	12381.323	0.14122695741613278	0.11069347687111816
2.91	31801.133	12280.44	0.06559742979928583	0.09537082138564762	32133.77525	12425.507000000001	0.08968670681953535	0.11740438168134415
3.175	30895.316	12600.864	0.0	0.14403855094639034	31992.959	12532.48975	0.07948907962334262	0.13365350017641495
3.439	32529.438	12919.803	0.11833980062028886	0.19248073067816382	32201.46775	12640.277750000001	0.09458886036344988	0.15002492439524173
3.704	33579.984	12760.004	0.1944182110342248	0.16820959457076518	32464.58875	12840.880500000001	0.11364354947418392	0.18049355466682349
3.968	32853.617	13082.851	0.141816186242222	0.21724534247197463	32715.360749999996	13040.500250000001	0.13180394905337758	0.21081288158360595
4.233	31898.404	13399.343	0.0726415983167746	0.2653158586135203	32618.443249999997	13217.405750000002	0.12478538028885643	0.23768224540094796
4.497	32141.768	13627.425	0.09026552556220434	0.29995818594753176	32335.692249999996	13367.71325	0.10430912639521372	0.26051176117052627
4.762	32448.98	13361.234	0.11251319545965394	0.2595276576490783	32157.375500000002	13461.97225	0.09139578905426984	0.2748283277219271
5.026	32140.35	13459.887	0.09016283687844649	0.27451160867757796	32187.272	13545.17625	0.09356083294281951	0.28746580110211095
5.291	32017.99	13732.159	0.08130177387097325	0.3158657521342558	32248.12825	13782.448499999999	0.09796791912824412	0.32350399329517066
5.556	32385.193	14576.514	0.10789387030390278	0.44411095471977063	32273.986249999998	14351.31625	0.09984050303840471	0.40990670287007225
5.82	32552.412	15636.705	0.12000353110029632	0.6051384959486847	32375.94375	15076.019999999999	0.10722405837989278	0.5199786266855673
6.085	32548.18	16358.702	0.11969705824439875	0.7147993039395582	32705.81825	16070.354749999999	0.1311129005591899	0.6710035645986102
6.349	33337.488	17709.498	0.17685714258816174	0.9199655037864274	33156.482	16985.33575	0.16374905521703778	0.8099758259186676
6.614	34187.848	18236.438	0.2384384889352943	1.0	33652.5625	17564.527749999997	0.1996741987874769	0.8979466384038303
6.878	34536.734	17953.473	0.2637041053820528	0.9570217458893359	34171.8925	17843.637	0.23728302398910484	0.9403392603575598
7.143	34625.5	17475.139	0.27013235905091043	0.8843697917544755	34131.84675	17578.02375	0.23438299200208682	0.8999964838528346
7.407	33177.305	16647.045	0.16525701464008968	0.7585943977675275	33719.129499999995	16937.87875	0.20449484590433284	0.8027678001722686
7.672	32536.979	15675.858	0.11888590454427846	0.6110852652777355	33401.162749999996	16186.414249999998	0.18146833882659863	0.6886313089590671
7.937	33264.867	14947.615	0.17159807707111593	0.5004757810365299	33241.18025	15447.2375	0.16988273068183624	0.5763611476522086
8.201	33985.57	14518.432	0.22378992647186094	0.43528914652704165	33466.7875	14705.69025	0.18622075010969513	0.463730941988736
8.466	34079.734	13680.856	0.2306090923515251	0.3080735751136369	33877.49775	14086.619999999999	0.21596355333840694	0.3697032052833036
8.73	34179.82	13199.577	0.23785711745912574	0.2349743184560058	34072.239	13579.274	0.23006631965423033	0.29264475172887366
8.995	34043.832	12918.231	0.2280091423344095	0.19224196681881028	33782.94025	13184.41275	0.20911589098691002	0.23267109017725177
9.259	32828.375	12938.987	0.13998821180257973	0.19539450032055408	33610.581	12927.311249999999	0.19663398371189475	0.1936211242831199
9.524	33390.297	12652.45	0.1806814632514641	0.15187371153710932	33491.03525	12773.60675	0.18797672298105408	0.1702756537869361
9.788	33701.637	12584.759	0.20322807453576305	0.14159243647127068	33216.9425	12734.657749999998	0.16812748199019376	0.16435986908085487
10.053	32947.461	12762.435	0.14861217837096818	0.16857882799448531	33385.83325	12681.0635	0.1803582075306437	0.15621968462210387
10.317	33503.938	12724.61	0.18891111396437943	0.16283376248555012	33826.12425	12820.33825	0.21224318867336606	0.1773734866707646
10.582	35151.461	13209.549	0.30822138782235353	0.23648891973175235	34639.83325	12943.284	0.27117034394263884	0.19604715191320182
10.847	36956.473	13076.542	0.4389366956128541	0.21628709744101945	36193.18475	13014.674	0.3836609087861612	0.20689025109847337
11.111	39160.867	13047.995	0.5985744377450579	0.2119512247355715	37909.13775	12966.4035	0.5079267444421199	0.1995586665737129
11.376	40367.75	12531.528	0.6859744565882142	0.13350742438650834	39524.333	12743.31625	0.6248959082180422	0.16567496887488312
11.64	41612.242	12317.2	0.7760980429260423	0.1009541289364332	40936.413	12657.5285	0.7271558775837917	0.15264506157510338
11.905	42604.793	12733.391	0.8479765730758527	0.16416746824190057	42069.070250000004	12632.6555	0.8091806181699444	0.14886721585392035
12.169	43691.496	12948.503	0.926673400089668	0.19683984185083925	43691.496	12948.503	0.926673400089668	0.19683984185083925
12.434	44704.043	12581.993	1.0	0.1411723214363014	44704.043	12581.993	1.0	0.1411723214363014
