# Supplementary material for: Spatial control of the APC/C ensures the rapid degradation of cyclin B1
Source: EMBO J. 2024 Aug 14;43(19):4324–55. doi: 10.1038/s44318-024-00194-2 (PMC11445581; doi:10.1038/s44318-024-00194-2)
Supplement: Supplementary file 11 — Source data Fig. 7 [file 44318_2024_194_MOESM11_ESM.zip › Figure 7/Fig 7B/RawData/Analysis_C1-LineProfile230419_7H10_5a.txt]

Distance	CycBmEM	DNA	CycBmEM_N	DNA_N	CycBmEM_N	DNA_S	CycBmEM_NS	DNA_NS
0.0	61930.195	15390.089	0.5449492895499553	0.01764495868542523	61930.195	15390.089	0.5449492895499553	0.01764495868542523
0.265	62309.504	15269.663	0.5709105130399179	0.013729211023636383	62309.504	15269.663	0.5709105130399179	0.013729211023636383
0.529	62842.699	14847.431	0.6074042280815609	0.0	62842.699	14847.431	0.6074042280815609	0.0
0.794	61216.121	15190.566	0.49607558841876265	0.011157308836363596	61870.431500000006	15183.982	0.540858868336532	0.010943224812936601
1.058	61113.402	15428.268	0.4890451438058866	0.018886379391746432	61734.833750000005	15387.705750000001	0.5315780880426658	0.01756746540644099
1.323	61767.113	16084.558	0.5337873918644531	0.04022617339765393	60961.13275	15697.02675	0.47862330823146293	0.02762528500098197
1.587	59747.895	16084.715	0.39558510883674947	0.04023127837816393	59885.4725	16018.3085	0.40500139008683955	0.038072017943518735
1.852	56913.48	16475.693	0.20158791584026883	0.05294424060651066	58702.0585	16373.996	0.32400443157768055	0.04963748135218901
2.116	56379.746	16851.018	0.1650573097692508	0.06514823302642753	57287.981499999994	16464.73	0.2272200973567267	0.052587769897393104
2.381	56110.805	16447.494	0.14665005498063782	0.05202732757847032	56337.34475	16621.9755	0.1621552211620631	0.05770073303618224
2.646	55945.348	16713.697	0.13532560405809502	0.060683130933320485	56097.06275	16811.504	0.1457094877293863	0.06386340372787135
2.91	55952.352	17233.807	0.13580498210956155	0.07759492337326707	55969.64275	17225.961	0.13698842100781883	0.07733980441096328
3.175	55870.066	18508.846	0.13017304288298095	0.11905383575879522	55988.09375	18307.859500000002	0.1382512714400872	0.1125185990372722
3.439	56184.609	20775.088	0.15170145670971125	0.19274250608370602	55831.3475	19963.173000000003	0.12752301445840855	0.1663424407919808
3.704	55318.363	23334.951	0.0924125761313804	0.27597849795215496	55397.76925	22290.71675	0.09784741528033242	0.24202438652441222
3.968	54218.039	26543.982	0.017102585397257085	0.3803227063029926	54998.814249999996	24928.717750000003	0.07054155141356941	0.3278010979284834
4.233	54274.246	29060.85	0.020949587415928884	0.46216068137508004	54602.003749999996	27228.708	0.04338246456442062	0.40258711958140453
4.497	54597.367	29975.049	0.043065109313116065	0.4918865926953906	54562.92475	29200.965249999997	0.04070776226955221	0.4667166407407358
4.762	55162.047	31223.98	0.08171376695190678	0.5324965825894802	55021.507750000004	31281.089	0.07209477325979372	0.5343535273789533
5.026	56052.371	34864.477	0.14265062935822312	0.6508702528558625	55597.53224999999	33694.6655	0.11151988782389298	0.612832896754533
5.291	56578.344	38715.156	0.17865004567232595	0.7760781588773985	56088.275499999996	37152.69525	0.14510805786320277	0.7252734985179297
5.556	56560.34	43807.168	0.17741778947035525	0.9416489997489779	55789.80375	40747.128000000004	0.12467961612522607	0.8421493528705597
5.82	53968.16	45601.711	0.0	1.0	55279.28625	43166.416	0.0897380278343156	0.9208144362345664
6.085	54010.301	44541.629	0.0028842761945812203	0.9655305863118889	55114.546	43441.797	0.07846263376762519	0.9297686695965569
6.349	55919.383	39816.68	0.13354846940556425	0.8118950923253608	55288.487250000006	41818.005999999994	0.09036777618547842	0.8769698071292842
6.614	57256.105	37312.004	0.2250383591417682	0.7304535498798866	56101.21375	39739.65625	0.1459935965659994	0.80939060351925
6.878	57219.066	37288.312	0.2225032815220839	0.7296831855598634	56726.93725	37720.30375000001	0.18882028305754478	0.7437297426569569
7.143	56513.195	36464.219	0.1741910221607628	0.7028871428627168	56854.106250000004	36560.46875	0.1975241704685871	0.7060167804286102
7.407	56428.059	35177.34	0.16836401904973347	0.6610432434119737	56187.56625	35664.751	0.15190386115612767	0.6768918017264589
7.672	54589.945	33729.133	0.04255712189193052	0.6139536350712811	55658.932499999995	34270.1935	0.11572233388393804	0.6315466497671217
7.937	55104.531	31710.082	0.07777717243332541	0.5483025777225152	55340.333	32563.006999999998	0.09391627912834213	0.5760361159487394
8.201	55238.797	29635.473	0.0869668031383791	0.4808450075891876	55254.548749999994	30787.6135	0.0880449075390341	0.5183077769988437
8.466	56084.922	28075.766	0.1448785326925014	0.4301298876123908	55900.081	29085.743749999998	0.132227373581834	0.46297012155706446
8.73	57172.074	26921.654	0.21928698606313016	0.3926030133041644	56263.16025	27266.019249999998	0.15707777669332876	0.40380032470277305
8.995	56556.848	24431.184	0.17717878487930439	0.31162339030534936	56299.43949999999	25044.010499999997	0.15956085438802678	0.3315499338628639
9.259	55383.914	20747.438	0.0968991139171712	0.19184344422955105	55914.60249999999	22857.4045	0.13322127540570178	0.26045069174111696
9.524	54545.574	19329.342	0.039520216763201416	0.145732919125403	55408.25975	21033.863500000003	0.09856542148377472	0.20115679833831254
9.788	55146.703	19627.49	0.08066357037542186	0.15542743969294684	55617.951	19806.885000000002	0.1129174178907664	0.16126061153114296
10.053	57395.613	19523.27	0.23458677050727111	0.15203864307667095	56893.132750000004	19302.946	0.20019527948137356	0.1448746320837295
10.317	60484.641	18731.682	0.44601056027959984	0.12629952643989714	58764.163	19008.74325	0.3282550789502249	0.13530839447387483
10.582	62029.695	18152.531	0.5517594146386067	0.10746796868598446	60716.90925	18486.1955	0.46190780486876704	0.11831733664387523
10.847	62957.688	17537.299	0.6152744740495906	0.08746320837294837	62362.18675	17797.925	0.5745163031656882	0.09593767111439444
11.111	63976.723	16770.188	0.6850207636949559	0.06251998095874778	63295.667	17173.88425	0.6384069289977041	0.07564648725315626
11.376	64218.562	16235.519	0.7015730636076631	0.04513479099494443	64462.76875	16630.53975	0.7182874205422665	0.057979206471424426
11.64	66698.102	15979.153	0.8712813808168561	0.03679884555905714	65512.128	16368.955749999997	0.7901092070290345	0.049473593594127355
11.905	67155.125	16490.963	0.9025616199966626	0.05344075686376007	67155.125	16490.963	0.9025616199966626	0.05344075686376007
12.169	68578.758	16099.698	1.0	0.040718462600977806	68578.758	16099.698	1.0	0.040718462600977806
