# Supplementary material for: Spatial control of the APC/C ensures the rapid degradation of cyclin B1
Source: EMBO J. 2024 Aug 14;43(19):4324–55. doi: 10.1038/s44318-024-00194-2 (PMC11445581; doi:10.1038/s44318-024-00194-2)
Supplement: Supplementary file 11 — Source data Fig. 7 [file 44318_2024_194_MOESM11_ESM.zip › Figure 7/Fig 7B/RawData/Analysis_C1-LineProfile230419_E4_6b.txt]

Distance	CycBmEM	DNA	CycBmEM_N	DNA_N	CycBmEM_N	DNA_S	CycBmEM_NS	DNA_NS
0.0	305721.562	16358.607	0.9102429914403022	0.0141891311559562	305721.562	16358.607	0.9102429914403022	0.0141891311559562
0.265	313963.906	16799.471	1.0	0.025110806833885616	313963.906	16799.471	1.0	0.025110806833885616
0.529	306340.906	16653.629	0.9169874884801492	0.021497812749041802	306340.906	16653.629	0.9169874884801492	0.021497812749041802
0.794	299698.344	16659.656	0.8446516948888694	0.021647121695362804	301899.78125	16607.24175	0.8686247809541789	0.02034864543193032
1.058	287595.969	16316.211	0.7128599404476973	0.013138840449431057	290299.3125	16786.975	0.7422986566271366	0.02480123912304639
1.323	267562.031	17518.404	0.49469550269183027	0.04292118159834988	276875.75	17146.688749999998	0.5961195097468154	0.03371255171466596
1.587	252646.656	18092.484	0.3322709009588646	0.057143063115520074	262688.21875	17546.37875	0.44162093945573994	0.043614209712850426
1.852	242948.219	18258.416	0.22665741372456763	0.061253753688100696	249422.53900000002	18011.759000000002	0.29716109516011796	0.0551432348938897
2.116	234533.25	18177.732	0.13502056326520928	0.059254941173588135	239701.42575	17983.745499999997	0.19130066938924037	0.054449246812296105
2.381	228677.578	17406.35	0.07125379960831998	0.04014522927197554	233700.586	17748.34575	0.12595306623094918	0.048617607748626446
2.646	228643.297	17150.885	0.07088048832569982	0.03381650686084142	230233.76175	17374.947249999997	0.08820024083538003	0.0393672781330867
2.91	229080.922	16764.822	0.07564611214229103	0.024252435225941695	227134.043	17332.5435	0.05444510001907771	0.038316795433142946
3.175	222134.375	18008.117	0.0	0.055053010373813126	226599.03125	18132.259749999997	0.04861895951532184	0.058128441466545305
3.439	226537.531	20605.215	0.04794923759329651	0.11939181340558497	228248.2695	20219.365749999997	0.06657874034007637	0.10983303707303729
3.704	235240.25	25499.309	0.14271961162471794	0.2406348892868094	232189.25	23560.790999999997	0.10949500547922866	0.19261131536871148
3.968	244844.844	30130.523	0.24731117269890018	0.35536554840863843	239665.02724999998	28148.11825	0.19090429907564263	0.3062547529209445
4.233	252037.484	36357.426	0.32563717438565587	0.5096267605827454	248547.7225	33770.669	0.2876345682305619	0.44554413870476584
4.497	262068.312	43095.418	0.43487031421297356	0.6765493565408701	257196.01150000002	38493.213749999995	0.3818122135459888	0.5625373659449308
4.762	269833.406	44389.488	0.5194301928864257	0.7086077982474691	265003.26925	42993.21575	0.46683124462434633	0.674017465009571
5.026	276073.875	48130.531	0.5873872970123303	0.8012859446671996	270521.08574999997	46387.56049999999	0.5269188486871397	0.7581067363009041
5.291	274108.75	49934.805	0.5659875906368289	0.8459838457480778	273330.8125	49171.24125	0.5575160511273872	0.8270678180458306
5.556	273307.219	54230.141	0.557259123973964	0.9523936835205757	275488.76575	52111.82325	0.5810156076044859	0.8999158684839632
5.82	278465.219	56151.816	0.6134284187948207	1.0	276750.16425000003	53468.47749999999	0.5947519131944601	0.9335247313659054
6.085	281119.469	53557.148	0.6423325193722265	0.935721396194968	277572.29699999996	53121.456999999995	0.6037047276218799	0.9249278730272955
6.349	277397.281	48546.723	0.6017988483465085	0.8115964123936384	276934.2345	50432.35725	0.5967563909261389	0.8583098789631375
6.614	270754.969	43473.742	0.5294657771909994	0.6859217072639434	271823.2345	46410.77250000001	0.5410989140301716	0.7586817751696622
6.878	258021.219	40065.477	0.39079851121095244	0.6014875848260987	264134.53925000003	41670.43375	0.45737099811606347	0.6412477310403588
7.143	250364.688	34595.793	0.30742085571579353	0.4659852196777547	256622.14099999997	37156.087499999994	0.37556291123821584	0.529412276931208
7.407	247347.688	30489.338	0.27456650083511797	0.3642545959570348	248990.387	32987.0695	0.2924550709074186	0.42613175846871193
7.672	240227.953	26797.67	0.1970344158678106	0.2727996334139598	243045.1525	29279.924	0.2277129946356798	0.3342933664886561
7.937	234240.281	25236.895	0.13183020612399715	0.2341340169058752	238559.82825000002	25889.93575	0.17886896591032353	0.25031202027192856
8.201	232423.391	21035.84	0.11204474081436833	0.1300598348108445	235386.19150000002	23082.76975	0.14430887706483003	0.1807691303419041
8.466	234653.141	19260.674	0.13632614545314406	0.0860830362369369	234412.12525	20985.6075	0.1337015458567462	0.12881540779141995
8.73	236331.688	18409.021	0.1546050910354752	0.06498474321202316	235235.141	19260.766	0.1426639759273082	0.08608531538461596
8.995	237532.344	18337.529	0.16767992640624516	0.06321364727865925	235941.24625000003	18513.353	0.15035328068919357	0.06756939577342466
9.259	235247.812	18046.188	0.1428019598619098	0.05599615636607933	236828.3985	18141.271	0.16001414076698267	0.05835168026570502
9.524	238201.75	17772.346	0.17496958576430055	0.04921217420605832	237540.07799999998	17836.49425	0.16776414767924708	0.05080134089194493
9.788	239178.406	17189.914	0.1856051186845328	0.03478338571698284	239425.2575	17471.82	0.18829326809912592	0.04176714012574007
10.053	245073.062	16878.832	0.24979640808576056	0.027076844213839803	243213.57	17098.21725	0.22954701794131993	0.03251175055461943
10.317	250401.062	16551.777	0.3078169592306858	0.01897459808159676	246071.57400000002	16894.637000000002	0.2606699472308096	0.027468386921091215
10.582	249633.766	16958.025	0.29946130292225925	0.029038719671945462	249311.69525	16824.5075	0.2959540352002887	0.02573104466938695
10.847	252138.891	16909.396	0.326741470562449	0.027834016710165783	250537.27750000003	16809.95275	0.309300311029575	0.025370474835893324
11.111	249975.391	16820.613	0.3031815114029059	0.025634564879865287	252117.48849999998	16764.60975	0.32650840283612026	0.02424717708360612
11.376	256721.906	16370.405	0.37664932645686694	0.01448140707244795	254834.92974999998	16511.657	0.3561006398911042	0.017980691506783438
11.64	260503.531	15946.214	0.417830251142195	0.00397277736465473	256088.28125	16230.770250000001	0.36974931571849134	0.01102218732924199
11.905	257152.297	15785.849	0.38133617387199753	0.0	255772.30449999997	16045.88725	0.366308410090867	0.006442017108124774
12.169	248711.484	16081.081	0.2894178888924086	0.007313883995396419	248711.484	16081.081	0.2894178888924086	0.007313883995396419
12.434	239178.016	16406.369	0.1856008716847307	0.015372355628195371	239178.016	16406.369	0.1856008716847307	0.015372355628195371
