# Supplementary material for: Spatial control of the APC/C ensures the rapid degradation of cyclin B1
Source: EMBO J. 2024 Aug 14;43(19):4324–55. doi: 10.1038/s44318-024-00194-2 (PMC11445581; doi:10.1038/s44318-024-00194-2)
Supplement: Supplementary file 11 — Source data Fig. 7 [file 44318_2024_194_MOESM11_ESM.zip › Figure 7/Fig 7B/RawData/Analysis_C1-LineProfile230420_E4_6.txt]

Distance	CycBmEM	DNA	CycBmEM_N	DNA_N	CycBmEM_N	DNA_S	CycBmEM_NS	DNA_NS
0.0	232135.188	15619.513	0.4392367794353338	0.006525203441133314	232135.188	15619.513	0.4392367794353338	0.006525203441133314
0.265	242311.578	15697.244	0.5807529159814907	0.008787435782007552	242311.578	15697.244	0.5807529159814907	0.008787435782007552
0.529	236034.828	16290.085	0.49346642145188946	0.026041093694503522	236034.828	16290.085	0.49346642145188946	0.026041093694503522
0.794	230920.734	16572.791	0.42234819339519325	0.0342687847850491	233205.66775	16323.311749999999	0.45412321347244283	0.027008103361588032
1.058	223555.531	16733.127	0.3199253230611981	0.038935099184791946	226147.89425	16596.593	0.3559755561658885	0.034961502673375326
1.323	214080.484	16790.369	0.18816228675527313	0.04060103302915674	220279.10525000002	16704.67925	0.2743622978803291	0.03810717441764491
1.587	212559.672	16722.43	0.167013388309652	0.03862378067158188	214824.81225000002	16809.26275	0.19851315364050082	0.04115090440982076
1.852	209103.562	16991.125	0.11895161643587988	0.04644370475375249	210206.62099999998	16971.36625	0.13429110795128626	0.04586865897709648
2.116	205082.766	17381.541	0.06303714030434	0.057806117453894794	207284.793	17259.19725	0.09365923257972676	0.054245504725976265
2.381	202393.172	17941.693	0.02563478526903518	0.0741084160246759	204414.36725	17968.98025	0.05374217334923308	0.07490256635650647
2.646	201077.969	19561.562	0.007345151387677242	0.12125202719370273	202275.922	19572.87775	0.024004269240263106	0.12158135340346776
2.91	200549.781	23406.715	0.0	0.23315885294159763	202304.34	22205.29075	0.024399459044149197	0.1981933849370617
3.175	205196.438	27911.193	0.06461789951988436	0.3642542435882705	204099.2775	25944.597	0.04936043443343924	0.3070197158884606
3.439	209572.922	32898.918	0.12547868682619534	0.5094137398302716	206091.34775	30530.75625	0.07706280094145791	0.44049230437631703
3.704	209046.25	37906.199	0.11815461741975196	0.6551423811451283	208751.22275	35447.04725	0.1140518740504591	0.5835728320595962
3.968	211189.281	43071.879	0.1479562924360048	0.8054809636747146	211438.94925	39444.34375	0.15142825903302412	0.699907543029009
4.233	215947.344	43900.379	0.21412343945014434	0.8295930874659215	213176.543	42493.72275	0.17559179388052393	0.7886546811512867
4.497	216523.297	45096.434	0.22213282621619457	0.8644022923193821	215656.664	44669.565500000004	0.21008115033079663	0.8519789898274487
4.762	218966.734	46609.57	0.2561120432208428	0.9084396158497765	218891.1015	45827.66225	0.25506027346778426	0.8856834825229158
5.026	224127.031	47704.266	0.32787278498395545	0.9402989344565831	219987.07025	47291.47075000001	0.2703011656972803	0.9282852106564354
5.291	220331.219	49755.613	0.2750870083681283	1.0	221362.7305	48165.96575	0.28943153744798167	0.9537359429374149
5.556	222025.938	48594.414	0.29865431321900016	0.9662052214433002	221546.1915	47634.586	0.29198280483522754	0.9382710131701963
5.82	219700.578	44484.051	0.2663171127698262	0.846579896780902	218772.59	46010.3575	0.25341221461623786	0.8910005259557043
6.085	213032.625	41207.352	0.17359042410799658	0.7512169855986157	216813.10175000003	42626.181749999996	0.22616294382889673	0.792509681519735
6.349	212493.266	36218.91	0.16608992521876395	0.606036622256122	213906.8985	38219.96875	0.18574835123192626	0.6642741313611042
6.614	210401.125	30969.562	0.1369959428311183	0.45326302080877745	211859.26175	34506.377	0.1572732591894702	0.5561961784510199
6.878	211510.031	29629.684	0.152416744600002	0.414268085140564	211816.246	31795.096500000003	0.15667506840171197	0.47728883862158633
7.143	212860.562	30362.23	0.1711976609569636	0.435587626280882	211950.66	30276.114999999998	0.15854427250824824	0.43308139147064695
7.407	213030.922	30142.984	0.17356674164490904	0.4292068336523643	211831.38275	29521.21375	0.1568855648921044	0.4111112377106748
7.672	209924.016	27949.957	0.13036111236654294	0.3653824057688889	211352.44525	28428.16875	0.1502253067212722	0.3792999687313629
7.937	209594.281	25257.504	0.12577571191667328	0.28702300922331664	209327.55474999998	26578.2665	0.12206653131181798	0.3254616198434543
8.201	204761.0	22962.621	0.05856255931914671	0.22023423072924722	208360.1445	24349.4375	0.10861341473166022	0.2605952338960408
8.466	209161.281	21227.668	0.11975427532427796	0.16974128986271025	208108.93349999998	22366.06925	0.10511999415934557	0.20287257756828025
8.73	208919.172	20016.484	0.11638743007728437	0.1344917804578469	206828.3945	20952.2215	0.08731240895706083	0.16172487452673595
8.995	204472.125	19602.113	0.05454537110753424	0.12243219705713934	207556.8125	19865.0095	0.0974420228133181	0.13008336537611948
9.259	207674.672	18613.773	0.09908101474417587	0.09366819412678143	207400.80475	18991.692000000003	0.09527252910766627	0.10466690228737185
9.524	208537.25	17734.398	0.11107630050167061	0.06807543750771969	207519.64075000002	18224.58075	0.09692510056007715	0.0823413966487146
9.788	209394.516	16948.039	0.12299771588692787	0.04518975790321788	209263.2305	17431.0095	0.12117201770274554	0.059245816422833025
10.053	211446.484	16427.828	0.1515330396782078	0.03004987615361309	211790.457	17055.025250000002	0.15631643831330255	0.04830341596472303
10.317	217783.578	17109.836	0.23965869718640398	0.04989859229434146	216820.80849999998	16884.271	0.22627011636113326	0.043333895610016084
10.582	228658.656	17051.381	0.3908910126929935	0.0481973560888919	224416.49975	17005.53675	0.3318982300731125	0.046863134928825434
10.847	239777.281	17433.102	0.5455101707348445	0.059306715178455295	232851.99975000002	17155.549	0.4492049930642228	0.051228993639987154
11.111	245188.484	17027.877	0.6207600916426491	0.04751331099825998	243075.0935	16767.64925	0.5913706069065737	0.039939812239168516
11.376	258675.953	15558.237	0.8083211525558077	0.004741866691066882	254025.31225000002	16378.280999999999	0.7436478537333253	0.028607892571859347
11.64	272459.531	15493.908	1.0	0.002869677419655236	272459.531	15493.908	1.0	0.002869677419655236
11.905	260756.312	15395.305	0.8372512906803319	0.0	260756.312	15395.305	0.8372512906803319	0.0
