# Supplementary material for: Spatial control of the APC/C ensures the rapid degradation of cyclin B1
Source: EMBO J. 2024 Aug 14;43(19):4324–55. doi: 10.1038/s44318-024-00194-2 (PMC11445581; doi:10.1038/s44318-024-00194-2)
Supplement: Supplementary file 11 — Source data Fig. 7 [file 44318_2024_194_MOESM11_ESM.zip › Figure 7/Fig 7B/RawData/Analysis_C1-LineProfile230419_7A11_3.txt]

Distance	CycBmEM	DNA	CycBmEM_N	DNA_N	CycBmEM_N	DNA_S	CycBmEM_NS	DNA_NS
0.0	40923.777	21938.609	0.9999915145634024	0.013257404436397299	40923.777	21938.609	0.9999915145634024	0.013257404436397299
0.265	40923.855	23124.361	1.0	0.02677306207852194	40923.855	23124.361	1.0	0.02677306207852194
0.529	39497.199	22772.602	0.8447974482769123	0.022763577619262208	39497.199	22772.602	0.8447974482769123	0.022763577619262208
0.794	38111.578	23056.742	0.6940589977176351	0.02600231469280987	38724.578	23258.02575	0.7607458263618582	0.02829662434096819
1.058	36365.68	24078.398	0.504126859452885	0.03764754297327874	37563.21975	23679.61475	0.6344043930628291	0.03310205801486095
1.323	36278.422	24810.717	0.49463426680388395	0.04599479677409296	36223.349749999994	24612.7855	0.48864308621856295	0.04373869736157483
1.587	34137.719	26505.285	0.2617522208998477	0.06531013500611775	35012.85275	26100.366500000004	0.3569559638476884	0.060694718107000015
1.852	33269.59	29007.066	0.16731050823413685	0.09382639767451063	34442.334	27629.16875	0.29489057050418715	0.07812059452425239
2.116	34083.605	30193.607	0.25586528607888015	0.10735104864228823	33906.787	29115.321	0.2366296716136036	0.09506032982731175
2.381	34136.234	30755.326	0.2615906712415496	0.11375373798633034	33881.87875	30603.82925	0.23391996166323265	0.11202691972509649
2.646	34038.086	32459.318	0.250913381098364	0.13317649459725675	34342.68925	32243.96125	0.28405045244783106	0.13072177547899205
2.91	35112.832	35567.594	0.36783247137253045	0.16860582069009283	34576.914000000004	35307.201	0.3095312122642845	0.16563776106176775
3.175	35020.504	42446.566	0.35778832534469374	0.24701499097339105	34966.5595	40122.306	0.3519198300301778	0.2205221809833724
3.439	35694.816	50015.746	0.4311451423051231	0.3332914176727489	34965.207	47101.826	0.35177269473533057	0.3000774360673712
3.704	34032.676	60377.398	0.250324839918975	0.45139751493325203	34704.952000000005	54436.061250000006	0.32346016522668075	0.3836758720858662
3.968	34071.812	64904.535	0.2545823533379313	0.5029995647640727	34248.947	63766.40425	0.27385245348784065	0.4900267124568663
4.233	33196.484	79767.938	0.1593574783893333	0.6724183524573915	33774.661	74822.663	0.2222559947433807	0.616050204778823
4.497	33797.672	94240.781	0.2247593073272832	0.8373853869605761	33791.577999999994	86820.29800000001	0.22409635539619355	0.7528038658944459
4.762	34100.344	108367.938	0.2576862825302264	0.9984121593957433	33876.416	97720.97475	0.23332568193537556	0.8770539747034277
5.026	34411.164	108507.242	0.29149965949465934	1.0	34011.22275	103589.291	0.2479909912948123	0.9439433017892912
5.291	33735.711	103241.203	0.21801871582708024	0.939975660800845	33979.50875	103927.24024999999	0.24454089980439975	0.9477953774032583
5.556	33670.816	95592.578	0.21095894136563306	0.8527936894164446	33590.54825	98948.201	0.20222680157785614	0.8910423718087486
5.82	32544.502	88451.781	0.08842988962405182	0.7714001370177047	32920.666000000005	93652.18925	0.1293518867041913	0.8306763916698415
6.085	31731.635	87323.195	0.0	0.7585360794443717	32500.863749999997	87732.58575	0.08368258701380088	0.7632024727701705
6.349	32056.502	79562.789	0.03534151706551865	0.6700799852021609	32505.1285	82974.93925	0.08414653913853248	0.7089729869449284
6.614	33687.875	76561.992	0.21281474986455945	0.635875746115476	32838.348750000005	80290.082	0.12039678663043324	0.678369950720679
6.878	33877.383	77712.352	0.2334308795916549	0.6489879921207069	33213.019	78484.7755	0.16115628216034875	0.6577923724470582
7.143	33230.316	80101.969	0.16303798211966203	0.6762257663498888	33714.7675	78792.10949999999	0.21574032170683477	0.6612954836590019
7.407	34063.496	80792.125	0.2536776752514626	0.6840924300499359	33589.15225	78886.0685	0.20207493402029103	0.6623664645018732
7.672	33185.414	76937.828	0.15815319911838466	0.6401596694869613	33268.63275	77341.75774999999	0.16720637125743287	0.6447638162330509
7.937	32595.305	71535.109	0.09395662854022221	0.5785773990454172	33437.50675	73743.86325	0.18557777664155115	0.6037536300436258
8.201	33905.812	65710.391	0.23652360365613515	0.5121850215921885	33386.3065	68389.42	0.18000782183194045	0.5427216251798893
8.466	33858.695	59374.352	0.23139785601301974	0.43996441059499025	33658.52225	62735.9835	0.20962153320960558	0.4782815801827134
8.73	34274.277	54324.082	0.2766080446290452	0.3823994894982577	34212.848249999995	57873.98075	0.26992535535485435	0.42286260165763523
8.995	34812.609	52087.098	0.33517191712121736	0.35690148494510443	34194.69225	54522.77175	0.26795020680532017	0.3846642317360944
9.259	33833.188	52305.555	0.22862300945799843	0.3593915419060251	34187.62975	52685.469	0.26718189403647874	0.3637219478909614
9.524	33830.445	52025.141	0.22832460493765383	0.3561952752144584	34066.88075	51749.594	0.254045894245351	0.35305448446199533
9.788	33791.281	50580.582	0.22406404546453448	0.33972963578239335	33718.96875	50352.53925	0.21619736581587498	0.33713031675382027
10.053	33420.961	46498.879	0.1837778034033132	0.2932048141124041	33661.9775	47318.96000000001	0.2099974217327263	0.3025524129651248
10.317	33605.223	40171.238	0.20382323312540374	0.22107992675124327	33462.84375	43116.67875000001	0.1883341292962965	0.25465319399613334
10.582	33033.91	35216.016	0.14167143519193454	0.1645983993384925	33567.2295	38663.0655	0.1996900095950708	0.20388919616401494
10.847	34208.824	32766.129	0.2694875666596318	0.1366736444539198	34195.376	34329.63925	0.2680245903601089	0.1544951360128231
11.111	35933.547	29165.174	0.4571161264634656	0.09562857350763682	35320.26175	30679.68625	0.3903982661424554	0.11289156700526862
11.376	38104.766	25571.426	0.6933179362547895	0.054665650721025354	36877.257	27505.626999999997	0.5597801184044768	0.0767124181117235
11.64	39261.891	22519.779	0.8191988442400204	0.019881803764312034	38151.08125	24507.97325	0.6983564634005712	0.04254400699824355
11.905	39304.121	20775.514	0.8237929466440095	0.0	39304.121	20775.514	0.8237929466440095	0.0
12.169	40718.461	21379.17	0.9776556696858866	0.006880703409831378	40718.461	21379.17	0.9776556696858866	0.006880703409831378
