# Supplementary material for: Spatial control of the APC/C ensures the rapid degradation of cyclin B1
Source: EMBO J. 2024 Aug 14;43(19):4324–55. doi: 10.1038/s44318-024-00194-2 (PMC11445581; doi:10.1038/s44318-024-00194-2)
Supplement: Supplementary file 11 — Source data Fig. 7 [file 44318_2024_194_MOESM11_ESM.zip › Figure 7/Fig 7B/RawData/Analysis_C1-LineProfile230419_E4_6c.txt]

Distance	CycBmEM	DNA	CycBmEM_N	DNA_N	CycBmEM_N	DNA_S	CycBmEM_NS	DNA_NS
0.0	215002.328	17708.711	0.8662063429709174	0.007040867446833947	215002.328	17708.711	0.8662063429709174	0.007040867446833947
0.265	222734.0	17776.938	1.0	0.008235690125898273	222734.0	17776.938	1.0	0.008235690125898273
0.529	220490.188	17817.283	0.9611716827659346	0.008942230366372754	220490.188	17817.283	0.9611716827659346	0.008942230366372754
0.794	211366.125	18339.934	0.8032832265906412	0.018095135639001784	214162.09775	18169.737999999998	0.8516664765754003	0.015114584820615555
1.058	202058.078	18744.797	0.6422109969450249	0.025185283151189407	207058.09775	18363.57525	0.7287344458924374	0.018509152108455645
1.323	194318.0	18552.287	0.508271877268149	0.02181395927725863	198397.03125	18836.084499999997	0.5788579688759423	0.026783951937961327
1.587	185845.922	19707.32	0.3616657746999545	0.0420414296843955	190852.86725	19568.3145	0.448309066803124	0.0396071012819349
1.852	181189.469	21268.854	0.2810876182993673	0.06938773301489606	183904.65250000003	20571.52825	0.3280728408967593	0.05717584298901843
2.116	174265.219	22757.652	0.1612660933195665	0.09546024997952351	178415.043	22126.0205	0.23307722666653924	0.08439882794702276
2.381	172359.562	24770.256	0.1282894203472687	0.13070589910927596	175090.8515	24080.695499999998	0.17555335117751275	0.11862999772145369
2.646	172549.156	27526.02	0.1315702727438486	0.1789661087821192	172752.35525000002	26454.35025	0.13508655884122422	0.1601985340423942
2.91	171835.484	30763.473	0.11922044895421313	0.23566187829865815	172686.18725	29440.7575	0.13394154665003183	0.2124978746439476
3.175	174000.547	34703.281	0.15668604455479684	0.30465761238573713	173297.6445	32995.324250000005	0.14452258288571873	0.27474708635116085
3.439	174805.391	38988.523	0.17061356529001642	0.37970274593812914	173927.32025	36639.3555	0.15541888336704163	0.3385630416286785
3.704	175067.859	42102.145	0.17515547466914017	0.43422992989218956	175125.2305	40655.52525	0.17614826675786874	0.40889605788722977
3.968	176627.125	46828.152	0.2021379825175215	0.5169939433328634	175988.96474999998	44690.42375	0.19109486097562295	0.4795570606503985
4.233	177455.484	50842.875	0.21647242142581372	0.5873016234384117	177420.73025	48554.82225	0.21587102093857446	0.5472321888070262
4.497	180532.453	54446.117	0.26971820514182254	0.6504032585646399	180123.22650000002	53199.2645	0.26263669547764995	0.6285678027414602
4.762	185877.844	60679.914	0.36221817282544205	0.7595723856299258	182843.92575000002	58187.77725	0.30971736604072897	0.7159289379005855
5.026	187509.922	66782.203	0.3904606647698376	0.8664384839693645	186187.9375	63709.459	0.3675842234527768	0.8126271743975104
5.291	190831.531	72929.602	0.44793985107400497	0.9740945694261116	189125.87125	68700.1445	0.41842405480124406	0.9000263597563505
5.556	192284.188	74408.859	0.4730775305356915	1.0	191715.50799999997	71692.1405	0.4632367384173375	0.9524235731245158
5.82	196236.391	72647.898	0.5414689072898158	0.9691612391025867	193813.4455	72429.12299999999	0.4995407526517037	0.9653299504395603
6.085	195901.672	69730.133	0.5356767217073027	0.9180639932295426	194346.73075000002	71141.35325	0.5087690520204778	0.9427779328700787
6.349	192964.672	67778.523	0.48485304854910155	0.8838864991481852	193708.69925	68730.77725	0.49772815844858936	0.9005628145971337
6.614	189732.062	64766.555	0.4289139562481372	0.8311395269082203	192208.13275	65870.45025	0.47176142322620385	0.8504714494610427
6.878	190234.125	61206.59	0.43760196640027405	0.7687957785582226	189447.6875	61926.42675	0.4239929631795206	0.7814018915944687
7.143	184859.891	53954.039	0.34460288152056945	0.641785761763247	185901.70299999998	56168.686499999996	0.3626310437882888	0.6805696898142115
7.407	178780.734	44747.562	0.2394053709841747	0.4805576920271561	181895.92975	49024.577999999994	0.2933126541376707	0.5554587680750707
7.672	173708.969	36190.121	0.15164039764566475	0.3306958399516572	176736.19925	41391.93825	0.20402547112221203	0.4217924618557146
7.937	169595.203	30676.031	0.08045323433843934	0.23413055368079794	172690.414	34740.0095	0.13401468895868754	0.3053008188108769
8.201	168676.75	27346.324	0.0645597528664714	0.1758191895838964	169589.543	30028.17475	0.08035529018111023	0.22278499634611257
8.466	166377.25	25900.223	0.024767775873865444	0.15049440216809873	168137.74225	27103.637749999998	0.05523242780152851	0.17156915608693657
8.73	167901.766	24491.973	0.051148948127337855	0.12583247891495317	166975.43375	25189.51725	0.035119119216918675	0.13804819541356703
8.995	164945.969	23019.549	0.0	0.10004671098731978	166215.66825	23790.9475	0.021971664859112276	0.11355579716135966
9.259	165637.688	21752.045	0.011969935435245802	0.07784959657506695	166922.68	22238.468	0.034206235543827214	0.08636806040930439
9.524	169205.297	19690.305	0.0737060586127252	0.04174345515987765	167967.57450000002	20862.14575	0.05228773930712384	0.062265270633982774
9.788	172081.344	18986.684	0.12347496318052438	0.02942131981366673	170953.58225	19722.888	0.10395947302651631	0.04231406367779509
10.053	176890.0	18462.518	0.2066869348775699	0.02024188316256903	175605.97275000002	18876.663249999998	0.1844673294025192	0.027494585716202835
10.317	184247.25	18367.146	0.33400136093925736	0.018571684728697923	180636.48450000002	18483.124000000003	0.2715184308667654	0.020602744934665133
10.582	189327.344	18116.148	0.4219104644697101	0.014176092033726842	186252.625	18252.880250000002	0.3687036161519328	0.016570610234138625
10.847	194545.906	18065.709	0.5122157043211938	0.013292781011560706	191828.09375	18001.4715	0.4651849922002014	0.012167824295797242
11.111	199191.875	17456.883	0.5926124390706441	0.0026307394092034914	195299.25400000002	17736.3505	0.5252521062709334	0.00752490311362276
11.376	198131.891	17306.662	0.5742698172221856	0.0	198131.891	17306.662	0.5742698172221856	0.0
11.64	186846.25	18069.65	0.37897607205201356	0.013361797620501383	186846.25	18069.65	0.37897607205201356	0.013361797620501383
