# Supplementary material for: Spatial control of the APC/C ensures the rapid degradation of cyclin B1
Source: EMBO J. 2024 Aug 14;43(19):4324–55. doi: 10.1038/s44318-024-00194-2 (PMC11445581; doi:10.1038/s44318-024-00194-2)
Supplement: Supplementary file 11 — Source data Fig. 7 [file 44318_2024_194_MOESM11_ESM.zip › Figure 7/Fig 7B/RawData/Analysis_C1-LineProfile230418_B1H3_1.txt]

Distance	CycBmEM	DNA	CycBmEM_N	DNA_N	CycBmEM_N	DNA_S	CycBmEM_NS	DNA_NS
0.0	29287.912	13847.871	0.754493359499399	0.11614858195965996	29287.912	13847.871	0.754493359499399	0.11614858195965996
0.265	28680.188	13799.284	0.6604521228773467	0.11216889525954739	28680.188	13799.284	0.6604521228773467	0.11216889525954739
0.529	28343.812	13591.56	0.6084001798736491	0.09515454080065518	28343.812	13591.56	0.6084001798736491	0.09515454080065518
0.794	28444.834	13552.154	0.6240326607465991	0.09192685573871198	28301.51525	13498.644	0.60185503985105	0.08754393365414144
1.058	27737.227	13051.578	0.5145351959066053	0.05092544281765119	27890.30475	13293.24075	0.5382229569779493	0.07071966827070744
1.323	27035.346	12977.671	0.4059237913849437	0.04487183372581138	27326.231750000003	13224.351999999999	0.45093642153569136	0.06507709634483459
1.587	26087.52	13316.005	0.2592540381046171	0.0725842530971638	26496.8485	13342.397	0.322594894027124	0.07474598136582364
1.852	25127.301	14024.334	0.11066655071232999	0.1306023958226682	26051.699500000002	13507.09425	0.25371105458509147	0.08823608067984025
2.116	25956.631	13710.367	0.23899983813847508	0.1048858400737176	25691.54125	13885.95625	0.19797896697684464	0.11926808641343296
2.381	25594.713	14493.119	0.18299544095195625	0.16899985666018225	25575.362500000003	14415.648000000001	0.1800010801084566	0.16265432579092864
2.646	25622.805	15434.772	0.1873424906310651	0.24612921060714654	25723.783750000002	14985.372500000001	0.20296827885491187	0.20931958636224018
2.91	25720.986	16303.232	0.20253534569815101	0.31726343810791435	25682.13125	15774.854000000003	0.19652283222387534	0.2739848059793181
3.175	25790.021	16868.293	0.21321805161432902	0.36354671854202936	25743.4335	16446.445750000003	0.20600894664047592	0.3289938568649534
3.439	25839.922	17179.486	0.22093989861835853	0.38903606020272347	25811.7615	16722.12325	0.2165822490210163	0.3515741783556875
3.704	25896.117	16537.482	0.22963570015322665	0.33645049657008286	25943.809999999998	16734.77	0.23701587388047066	0.35261005426435954
3.968	26249.18	16353.819	0.2842698451359684	0.32140694174260254	26093.968249999998	16964.0575	0.26025186179439735	0.3713906419576123
4.233	26390.654	17785.443	0.3061620032700359	0.43866906931504035	26290.69775	17360.67975	0.29069444010303425	0.40387736254735324
4.497	26626.84	18765.975	0.34271021185290595	0.5189829425616872	26174.46975	17867.3625	0.27270893212555136	0.4453789700010238
4.762	25431.205	18564.213	0.15769366824329523	0.5024569263847649	25863.39925	18646.247	0.22457284650668485	0.5091762055902528
5.026	25004.898	19469.357	0.09172550266050236	0.5765958840995188	25587.389	19563.44625	0.18186210078928405	0.5843025903552779
5.291	25286.613	21454.24	0.13531902040043267	0.7391746083751408	25421.2155	20569.548749999998	0.1561478597295027	0.6667109040647076
5.556	25962.146	22790.385	0.2398532476137806	0.848616197399406	25551.3655	21897.25475	0.17628770437338717	0.7754612675335313
5.82	25951.805	23875.037	0.23825304681883308	0.9374583802600593	25815.153750000005	23189.5635	0.21710717708857863	0.8813122965086515
6.085	26060.051	24638.592	0.25500339352126805	1.0	25946.097250000003	23732.708	0.237369810566308	0.9258004300194531
6.349	25810.387	23626.818	0.21636955431135027	0.9171271424183474	26005.02375	23471.07325	0.24648829351220006	0.9043703286577249
6.614	26197.852	21743.846	0.27632717939734885	0.7628957919524931	26102.839999999997	22524.510250000003	0.2616247059489835	0.8268388041363776
6.878	26343.07	20088.785	0.2987986965659669	0.6273322821746697	26039.332500000004	20773.71725	0.2517973437997596	0.683434032968158
7.143	25806.021	17635.42	0.21569394492437244	0.42638091532712175	25918.825	18955.396	0.233149611733506	0.5344981263438108
7.407	25328.357	16353.533	0.1417786260463358	0.32138351592095826	25933.471	17522.69425	0.2354159825721871	0.4171477219207535
7.672	26256.436	16013.039	0.28539266275207326	0.29349417426026414	25813.643	16244.028999999999	0.21687339859994442	0.31241421111907436
7.937	25863.758	14974.124	0.22462836067699618	0.20839823896795326	25768.7315	15372.17975	0.20992364345031844	0.2410023753455513
8.201	25626.375	14148.023	0.18789492432586846	0.14073357223302949	25606.9215	14549.1115	0.18488462491918542	0.1735861165147947
8.466	24681.117	13061.26	0.04162255192180372	0.051718480597931785	25145.84725	13724.53825	0.11353645923116708	0.10604658544076986
8.73	24412.139	12714.746	0.0	0.023336049964164933	25149.26125	13088.46775	0.11406475296619757	0.053947025698781556
8.995	25877.414	12429.842	0.2267415356171181	0.0	25180.022	12745.13825	0.11882477391225503	0.025825432579092814
9.259	25749.418	12774.705	0.2069350081100983	0.028247199754274546	25439.209000000003	12634.964	0.1589322338716443	0.016801228627009265
9.524	25717.865	12620.563	0.2020523917593608	0.015621664789597587	25840.3895	12599.366	0.22101224112601173	0.013885451008497958
9.788	26016.861	12572.354	0.24832002901746975	0.011672939490119693	26019.0535	12662.388	0.24865930377261164	0.019047486433910056
10.053	26592.07	12681.93	0.3373297862035178	0.020648141701648387	26280.48125	12712.999	0.28911350485290577	0.023192955871813185
10.317	26795.129	12977.149	0.36875181243127475	0.04482907750588708	27039.05075	12685.873749999999	0.4064970767437175	0.020971168219514624
10.582	28752.143	12512.062	0.6715866793226078	0.0067345141804033455	27934.84175	12654.161	0.5451147607497873	0.018373625473533283
10.847	29600.025	12445.503	0.8027907650417483	0.0012827685061943326	28696.736249999998	12625.07175	0.6630128542190925	0.01599096959148148
11.111	29639.648	12565.573	0.8089221600807389	0.01111751817344116	29584.753750000003	12549.483250000001	0.8004276409348106	0.00979963141189718
11.376	30347.199	12674.795	0.9184109592941475	0.020063724787549874	30115.331250000003	12696.7565	0.8825309711041587	0.02186255759189105
11.64	30874.453	13101.155	1.0	0.05498621890037884	30874.453	13101.155	1.0	0.05498621890037884
11.905	29784.258	13405.368	0.8312995933035753	0.0799038394594041	29784.258	13405.368	0.8312995933035753	0.0799038394594041
