# Supplementary material for: Spatial control of the APC/C ensures the rapid degradation of cyclin B1
Source: EMBO J. 2024 Aug 14;43(19):4324–55. doi: 10.1038/s44318-024-00194-2 (PMC11445581; doi:10.1038/s44318-024-00194-2)
Supplement: Supplementary file 11 — Source data Fig. 7 [file 44318_2024_194_MOESM11_ESM.zip › Figure 7/Fig 7B/RawData/Analysis_C1-LineProfile230419_7H10_6.txt]

Distance	CycBmEM	DNA	CycBmEM_N	DNA_N	CycBmEM_N	DNA_S	CycBmEM_NS	DNA_NS
0.0	64853.629	11913.892	0.9062103056437976	0.0	64853.629	11913.892	0.9062103056437976	0.0
0.265	66497.914	12291.776	1.0	0.0531261097697415	66497.914	12291.776	1.0	0.0531261097697415
0.529	64027.031	12409.218	0.8590613176183348	0.06963709352025231	64027.031	12409.218	0.8590613176183348	0.06963709352025231
0.794	60963.238	12347.997	0.6843031649619082	0.061030130626312865	62503.212750000006	12380.081999999999	0.7721430230879442	0.06554090968010234
1.058	58524.668	12471.337	0.5452076097715343	0.07837030480410268	59856.5555	12379.865249999999	0.6211782119127972	0.06551043714278243
1.323	55911.285	12290.909	0.3961407552994115	0.05300421962046189	57245.651249999995	12485.772	0.4722527448551949	0.0803996984659836
1.587	53583.414	12832.845	0.26335944938792566	0.129194138813057	55094.8915	12656.66575	0.34957382995533154	0.10442537862566957
1.852	52360.199	13031.572	0.19358750536245464	0.15713285126505672	53402.407	12828.181	0.25303484555931155	0.12853843448060032
2.116	51754.73	13157.398	0.15905167218745445	0.17482252822382566	52606.036	12960.52225	0.20760999969369626	0.14714408006116153
2.381	52725.801	12820.274	0.21444137183695033	0.1274268019427068	52730.79275	12950.562	0.21472610027928402	0.145743784375623
2.646	54082.441	12793.004	0.2918238517302767	0.12359295607090282	52872.034	12883.03525	0.2227824735162763	0.13625030613125727
2.91	52925.164	12761.465	0.22581299831042378	0.11915893828759389	52884.137749999994	12934.14575	0.2234728690456789	0.1434358499314351
3.175	51803.145	13361.84	0.1618132543050648	0.20356470342453684	52377.88	13197.50875	0.19459602613951682	0.18046163468889623
3.439	50700.77	13873.726	0.09893400021230202	0.27552994097255135	51590.631	13562.915	0.1496914973672992	0.23183351745728442
3.704	50933.445	14254.629	0.11220573664140623	0.3290804871444556	50736.886	14049.00475	0.10099404977875111	0.30017210129900884
3.968	49510.184	14705.824	0.031023207956231435	0.39251327365449173	50184.477750000005	14399.57025	0.06948479139146155	0.34945754665918377
4.233	49593.512	14764.102	0.03577622075590652	0.40070648486523636	50223.786250000005	14520.7675	0.07172694053263895	0.36649647502685956
4.497	50858.004	14358.515	0.10790259677701158	0.3436856544432544	49927.502250000005	14539.893	0.05482695920176686	0.3691852986139952
4.762	49748.309	14331.131	0.044605811317917916	0.33983578149299826	50078.7335	14509.57975	0.06345316008215336	0.364923607071147
5.026	50115.109	14584.571	0.06552801147777741	0.3754665074830992	50240.943499999994	14427.251500000002	0.07270558671228103	0.3533492095135613
5.291	50242.352	14434.789	0.07278592727641722	0.35440889463489345	49855.458000000006	14524.018999999998	0.050717569292096656	0.3669535982337597
5.556	49316.062	14745.585	0.01995052709627408	0.3981032093240481	49916.9295	14826.97525	0.05422389161250781	0.4095457349554237
5.82	49994.195	15542.956	0.05863110059956254	0.510204328379654	49835.534	15408.1905	0.049581108234340324	0.491257861352275
6.085	49789.527	16909.432	0.04695687796510744	0.7023150130705044	49516.520249999994	16493.548	0.03138462641523602	0.6438465438167673
6.349	48966.297	18776.219	0.0	0.9647636244928627	49789.3085	17563.865250000003	0.04694441476790191	0.7943207414857553
6.614	50407.215	19026.854	0.08218968050693769	1.0	50272.2285	18158.757999999998	0.07449007698491247	0.8779557658258261
6.878	51925.875	17922.527	0.16881374946760475	0.8447444257399377	50818.36625	18175.439000000002	0.10564166728031989	0.8803009210508927
7.143	51974.078	16976.156	0.1715632391467371	0.7116956339707705	51463.003	17499.0065	0.1424116212440643	0.7852023531125288
7.407	51544.844	16070.489	0.14707981585497776	0.5843693527394073	51857.320250000004	16772.29925	0.1649033999544936	0.6830357381355333
7.672	51984.484	16120.025	0.17215679534865477	0.5913335400920179	51707.84475	16511.1075	0.15637734671023207	0.6463152059577992
7.937	51327.973	16877.76	0.13470953649055867	0.6978622970290013	51579.802749999995	16600.99825	0.14907385610808171	0.6589528033469039
8.201	51461.91	17335.719	0.1423492767381357	0.7622460235271891	51414.2295	16732.985	0.13962959035666817	0.6775086103370158
8.466	50882.551	16598.436	0.10930275284932361	0.658592580699855	51301.165250000005	16557.358	0.1331804276810291	0.6528174900976557
8.73	51532.227	15417.517	0.1463601446460985	0.49256905913457716	51480.675	16006.994999999999	0.14341962866288954	0.5754428323952808
8.995	52046.012	14676.308	0.1756663404180004	0.38836366621950197	51601.27374999999	15082.9535	0.1502985577428483	0.44553330947079445
9.259	51944.305	13639.553	0.16986499305797068	0.2426079318292436	51538.50225	14122.4455	0.14671808367705044	0.3104970193851732
9.524	50631.465	12756.404	0.0949808565861322	0.1184474203573702	51280.971750000004	13392.22375	0.13202859439605608	0.20783630645011184
9.788	50502.105	12496.63	0.08760218752212098	0.08192620739433157	50734.34575	12862.00575	0.10084915441627554	0.1332938022162919
10.053	49859.508	12555.436	0.050948580498878265	0.09019364928422223	50288.90825	12669.25625	0.07544148665807617	0.10619545696996555
10.317	50162.555	12868.555	0.06823432202517322	0.1342145508439382	50438.19725	12747.82225	0.08395690197886492	0.1172409257915338
10.582	51228.621	13070.668	0.12904251786928722	0.16262929564364323	51038.89750000001	12908.98575	0.11822072658785562	0.13989864559940007
10.847	52904.906	13141.284	0.22465748595808377	0.17255708662579666	52186.69825	12898.67625	0.183691056563693	0.13844924941255138
11.111	54450.711	12514.198	0.31282990040222775	0.08439606453682735	53349.8465	12749.220749999999	0.2500368049336237	0.11743753867938563
11.376	54815.148	12270.733	0.33361731550489615	0.05016770791127527	54368.16	12642.387749999998	0.3081212075303722	0.10241805734376201
11.64	55301.875	12643.336	0.3613801282562812	0.10255137030114875	55301.875	12643.336	0.3613801282562812	0.10255137030114875
11.905	55695.699	12626.123	0.38384377208331666	0.10013142204330626	55695.699	12626.123	0.38384377208331666	0.10013142204330626
