# Supplementary material for: Spatial control of the APC/C ensures the rapid degradation of cyclin B1
Source: EMBO J. 2024 Aug 14;43(19):4324–55. doi: 10.1038/s44318-024-00194-2 (PMC11445581; doi:10.1038/s44318-024-00194-2)
Supplement: Supplementary file 11 — Source data Fig. 7 [file 44318_2024_194_MOESM11_ESM.zip › Figure 7/Fig 7B/RawData/Analysis_C1-LineProfile230418_E4_4.txt]

Distance	CycBmEM	DNA	CycBmEM_N	DNA_N	CycBmEM_N	DNA_S	CycBmEM_NS	DNA_NS
0.0	246099.016	13601.314	0.5046563135234662	0.04285693415339991	246099.016	13601.314	0.5046563135234662	0.04285693415339991
0.265	252575.781	13596.225	0.5900798742570205	0.042012087172138286	252575.781	13596.225	0.5900798742570205	0.042012087172138286
0.529	252414.594	13943.856	0.587953941405673	0.09972381854234086	252414.594	13943.856	0.587953941405673	0.09972381854234086
0.794	247678.312	13528.694	0.5254860159709472	0.030800972711226556	248315.67175	13718.59075	0.5338923020278364	0.0623265565172581
1.058	240594.0	13805.588	0.43204937647770497	0.07676934764332673	243157.6055	13814.726999999999	0.46586136597031813	0.07828655270556883
1.323	231943.516	13980.77	0.31795613002694734	0.10585207192538121	235120.07425	13893.39575	0.3598524959739207	0.091346693392762
1.587	220264.469	14258.531	0.16391846142008318	0.15196438129111353	226837.51575	13924.5555	0.25061190455923016	0.09651965875420183
1.852	214548.078	13653.333	0.08852365031218523	0.051492834156985856	219577.668	13907.309	0.1548600832119242	0.09365649242244146
2.116	211554.609	13736.602	0.04904209108848116	0.06531668231628529	213725.32799999998	13956.54875	0.07767220910758191	0.10183099706885079
2.381	208534.156	14177.729	0.009204633609578093	0.13855009051101852	210618.27724999998	13935.98925	0.03669259375256113	0.09841782522541423
2.646	207836.266	14176.293	0.0	0.13831169391736725	210023.36724999998	14083.6345	0.028846187326513673	0.12292905410340962
2.91	212168.438	14243.914	0.057138024607995434	0.14953774966896746	211519.8985	14142.714	0.04858428622681918	0.13273709836150477
3.175	217540.734	13972.92	0.1279944866897032	0.10454885934866592	213972.63675	14142.45375	0.08093402176028186	0.13269389312926405
3.439	218345.109	14176.688	0.13860357574342877	0.13837726958205554	216789.8125	14330.635000000002	0.1180904082861512	0.1639346793333395
3.704	219104.969	14929.018	0.14862554610347736	0.2632748387336691	218472.46075	14563.612000000001	0.140283247609036	0.20261220245249661
3.968	218899.031	15175.822	0.14590938189953467	0.30424784214559586	219443.96474999998	14962.89	0.15309663993481765	0.26889807649143954
4.233	221426.75	15570.032	0.1792480559928298	0.3696923555044377	220129.2345	15353.044750000001	0.16213482213040337	0.33366936019401094
4.497	221086.188	15737.307	0.17475630452577162	0.39746240439234104	221388.50775	15660.129	0.1787436700585767	0.38464974958396797
4.762	224142.062	16157.355	0.2150609378161706	0.46719639629349724	223429.93349999998	15919.308	0.20566850931678154	0.42767718046555725
5.026	227064.734	16212.538	0.25360873893235414	0.476357565671953	225238.76549999998	16180.18975	0.22952561548147904	0.4709872922662551
5.291	228662.078	16613.559	0.2746764806516198	0.5429328027072291	228617.85124999998	16676.215500000002	0.2740931637542685	0.5533346802630198
5.556	234602.531	17721.41	0.35302649761692956	0.7268519563793997	232145.67175	17206.071	0.320622409255507	0.6412982919116483
5.82	238253.344	18276.777	0.40117791982112444	0.8190508428880116	235416.2695	17874.19625	0.36375908405104945	0.7522166649843878
6.085	240147.125	18885.039	0.4261554381145241	0.920031057962911	239193.40224999998	18342.724499999997	0.41357656683270394	0.8299990736399769
6.349	243770.609	18487.672	0.4739464117782378	0.8540624373295859	241995.93349999998	18685.35875	0.4505398036402861	0.8868812728518737
6.614	245812.656	19091.947	0.5008794448472579	0.9543807532269866	243129.25775	18886.96675	0.46548748089902325	0.9203510921087404
6.878	242786.641	19083.209	0.4609686288560732	0.9529301199154784	243669.28125	18777.267	0.4726099765044369	0.9021393604065091
7.143	242307.219	18446.24	0.4546454205361787	0.8471841311539857	244071.18375000003	18798.61025	0.47791076209998	0.905682645989691
7.407	245378.219	18573.045	0.49514955416041023	0.8682355796623131	243847.47275000002	18867.308	0.47496018566324594	0.9170874576829443
7.672	244917.812	19366.738	0.4890771391003217	1.0	243300.90625	18748.02775	0.46775139290827084	0.897285225586927
7.937	240600.375	18606.088	0.43213345783617274	0.873721191531409	242191.42174999998	18630.4365	0.45311814365981307	0.8777633917128296
8.201	237869.281	17975.875	0.39611242354234744	0.7690967956575959	239212.4725	18310.768	0.4138280887976168	0.8246938363523594
8.466	233462.422	17294.371	0.3379893347116255	0.6559573582204322	235163.586	17555.7305	0.3604263825698907	0.6993467833725346
8.73	228722.266	16346.588	0.275470314189417	0.4986117880807014	231943.00775000002	16884.437250000003	0.31794942659942704	0.5879024768675616
8.995	227718.062	15920.915	0.2622256339543184	0.42794396551151676	229327.328	16348.6105	0.2834506177058431	0.49894755208533914
9.259	227406.562	15832.568	0.25811718796801164	0.4132770965287063	228656.664	16014.861249999998	0.2746050741457775	0.44354039029307496
9.524	230779.766	15959.374	0.30260716047136305	0.4343287110513753	230919.9295	15863.083250000001	0.30445580948902506	0.4183430656473828
9.788	237775.328	15739.476	0.39487325556240715	0.39782248949793275	234014.3125	15710.51025	0.3452683469415	0.3930137596006092
10.053	240095.594	15310.623	0.4254757837642181	0.32662674132442243	236874.80100000004	15423.860499999999	0.3829959954060319	0.3454257902614658
10.317	238848.516	14685.969	0.40902778182613936	0.22292521917213273	239149.16025000002	15048.6865	0.41299304879955423	0.283141525897573
10.582	239877.203	14458.678	0.42259537404545233	0.18519165359580414	241087.98849999998	14659.45775	0.4385647057557362	0.21852397147475175
10.847	245530.641	14182.561	0.4971598833871352	0.13935227180664764	244804.59000000003	14265.08075	0.48758382779546894	0.15305173372096562
11.111	254962.0	13733.115	0.621552271923149	0.06473779030927798	251698.05475	14041.359	0.5785033384981488	0.1159107148311899
11.376	266422.375	13791.082	0.7727058246368587	0.07436114361302987	261127.80100000004	13949.08375	0.7028744560991245	0.10059170001341386
11.64	277596.188	14089.577	0.920079844449355	0.12391559432469997	270659.06275000004	13871.4245	0.8285844852523407	0.08769915080344295
11.905	283655.688	13871.924	1.0	0.08778207496676402	283655.688	13871.924	1.0	0.08778207496676402
12.169	278691.25	13343.162	0.9345228719891847	0.0	278691.25	13343.162	0.9345228719891847	0.0
