# Supplementary material for: Spatial control of the APC/C ensures the rapid degradation of cyclin B1
Source: EMBO J. 2024 Aug 14;43(19):4324–55. doi: 10.1038/s44318-024-00194-2 (PMC11445581; doi:10.1038/s44318-024-00194-2)
Supplement: Supplementary file 11 — Source data Fig. 7 [file 44318_2024_194_MOESM11_ESM.zip › Figure 7/Fig 7B/RawData/Analysis_C1-LineProfile230420_B1h3_6d.txt]

Distance	CycBmEM	DNA	CycBmEM_N	DNA_N	CycBmEM_N	DNA_S	CycBmEM_NS	DNA_NS
0.0	24586.588	11161.097	0.6206112630475709	0.21095544937559982	24586.588	11161.097	0.6206112630475709	0.21095544937559982
0.265	25266.119	11143.64	0.7484519193378248	0.20638371701717823	25266.119	11143.64	0.7484519193378248	0.20638371701717823
0.529	24729.205	10987.297	0.6474419019413776	0.16543977750221633	24729.205	10987.297	0.6474419019413776	0.16543977750221633
0.794	24206.391	11064.803	0.5490845276968866	0.18573746256676438	24389.490749999997	11058.235499999999	0.5835312154956501	0.18401753060457535
1.058	23356.248	11037.202	0.38914651300651115	0.17850916533214248	23866.973750000005	10999.955249999999	0.48522971607499854	0.1687547875913489
1.323	23176.051	10910.519	0.35524592165521895	0.14533274496427237	23412.74625	11070.82775	0.39977556945757936	0.1873152562613511
1.587	22912.295	11270.787	0.3056253154717006	0.23968165218222515	22932.66375	11096.965250000001	0.3094573030746389	0.1941602843027237
1.852	22286.061	11169.353	0.18781146216512504	0.21311757473225476	22546.801	11016.44925	0.23686466609713194	0.17307432436856177
2.116	21812.797	10715.138	0.09877596509648326	0.09416532559549476	22329.141249999997	11002.341	0.1959161806152737	0.16937958053825292
2.381	22305.412	10854.086	0.19145197972778596	0.13055376964303703	22310.01625	10893.055	0.19231818059533184	0.14075917940847954
2.646	22835.795	10833.643	0.29123331539193315	0.12520004766313167	22286.688000000002	10746.55925	0.18792942012656266	0.10239409029544604
2.91	22192.748	10583.37	0.17025642029004834	0.05965721828012065	22265.456499999997	10656.6675	0.18393512274494725	0.07885275889657234
3.175	21727.871	10355.571	0.08279877557002155	0.0	22011.042999999998	10688.940999999999	0.13607212781300076	0.08730471537646681
3.439	21287.758	10983.18	0.0	0.16436159556261493	21716.877500000002	10716.84275	0.0807305604997352	0.09461177462671527
3.704	21659.133	10945.25	0.06986704613887097	0.15442828466412553	21680.88475	10896.64	0.07395921852756457	0.14169803834787015
3.968	22048.777	11302.559	0.14317105240136577	0.2480022731647401	21762.608	11114.46825	0.08933387239055612	0.1987440633867274
4.233	22054.764	11226.884	0.14429739102198777	0.22818410015542898	21953.275	11339.187249999999	0.12520419238021638	0.25759467482352205
4.497	22050.426	11882.056	0.143481279958641	0.3997640413097935	22367.57975	11666.273749999998	0.20314764329587673	0.3432538336740025
4.762	23316.352	12253.596	0.38164084980151236	0.49706492006604736	22399.755250000002	11924.65025	0.20920084327713898	0.41091885089951075
5.026	22177.479	12336.065	0.16738385232641473	0.5186623420667731	22270.38175	12210.272250000002	0.18486171357361234	0.4857190651217178
5.291	21537.27	12369.372	0.046940872207881235	0.5273849570442571	22200.519	12525.196999999998	0.17171838411514467	0.568193239953751
5.556	21770.975	13141.755	0.09090796212477038	0.7296607406379263	21982.2805	12809.344749999998	0.13066101797908825	0.6426073697153175
5.82	22443.398	13390.187	0.21741138525728662	0.7947214391123134	22223.254999999997	13162.35625	0.1759957241649957	0.7350559059726878
6.085	23141.377	13748.111	0.34872267707004456	0.8884564870962548	22583.289	13584.5355	0.2437291798083811	0.8456184618688398
6.349	22977.406	14058.089	0.3178746947814228	0.9696351806288652	23046.5305	13784.12375	0.3308791367358528	0.8978876983290406
6.614	23623.941	13940.108	0.4395077898346572	0.938737686478729	23415.479249999997	13980.086000000001	0.400289730715331	0.9492073385509623
6.878	23919.193	14174.036	0.4950537611751997	1.0	23520.341	13790.04375	0.4200174472429723	0.8994380595343939
7.143	23560.824	12987.942	0.4276335431806094	0.6893793710299817	23472.7	13285.380249999998	0.4110547116115972	0.7672740878861007
7.407	22786.842	12039.435	0.2820237522559224	0.44097929403569225	23141.449249999998	12704.293	0.3487362695145642	0.615095856581113
7.672	22298.938	11615.759	0.19023402144652526	0.3300247612587781	22705.7765	12067.66875	0.26677284137400875	0.44837329921840313
7.937	22176.502	11627.539	0.16720004861297788	0.33310977054916063	22257.839500000002	11762.777	0.18250213105073054	0.36852661998996983
8.201	21769.076	11768.375	0.09055070188749662	0.36999265411624827	22257.80425	11562.83875	0.18249549944285065	0.31616572366120954
8.466	22786.701	11239.682	0.2819972258244029	0.23153570872065105	22416.754750000004	11505.40925	0.2123989714517276	0.3011257795999178
8.73	22934.74	11386.041	0.309847909482033	0.26986498501361134	22570.4095	11378.18925	0.24130615020018042	0.2678087268051429
8.995	22791.121	11118.659	0.28282876360678916	0.19984155937006093	22776.2835	11137.56925	0.2800373740488345	0.20479387659700954
9.259	22592.572	10805.895	0.24547559728211293	0.11793325328371493	22763.27275	10980.6605	0.277589652283634	0.163701775451654
9.524	22734.658	10612.047	0.27220633876360084	0.06716730413922886	22869.00675	10848.01325	0.2974814658317924	0.12896340545219087
9.788	23357.676	10855.452	0.38941516367466683	0.1309115050157588	22803.615749999997	10797.75925	0.2851794099204713	0.11580261963904348
10.053	22529.557	10917.643	0.23362053996150461	0.1471984161174713	22784.24625	10779.6135	0.2815354119394902	0.11105051375356328
10.317	22515.094	10733.312	0.23089960535818863	0.09892482974179415	22799.39425	10855.73375	0.2843852160860042	0.13098529120994953
10.582	22795.25	10916.528	0.28360555534965676	0.14690641396477389	22609.25075	10840.987000000001	0.24861338252826223	0.12712333359085395
10.847	22597.102	10796.465	0.24632782944369894	0.11546367453937648	22800.9055	10786.0275	0.2846695286365995	0.11273024631625542
11.111	23296.176	10697.805	0.3778451243948538	0.08962606701907713	22976.209749999998	10733.996500000001	0.31764964340762664	0.09910409025616321
11.376	23216.311	10525.188	0.362820064442297	0.04442020550142536	23258.024250000002	10658.4815	0.37066760819820993	0.07932781890105066
11.64	23922.508	10614.468	0.49567741451199004	0.06780132854432366	23928.377249999998	10571.019	0.49678160074033195	0.056422672461316346
11.905	25278.514	10446.615	0.7507837996121872	0.023843088780439226	24516.87475	10535.9745	0.6074960591317429	0.04724503170776748
12.169	25650.166	10557.627	0.8207029579604976	0.052915504004881674	25093.20425	10520.93525	0.7159213429222309	0.04330647262708982
12.434	25521.629	10465.031	0.7965211996042484	0.02866596917871473	25681.721250000002	10523.5985	0.8266394698626817	0.044003938755494715
12.698	26276.576	10625.121	0.9385499222737933	0.07059119305794324	26276.576	10625.121	0.9385499222737933	0.07059119305794324
12.963	26603.211	10577.946	1.0	0.05823675220278305	26603.211	10577.946	1.0	0.05823675220278305
