# Supplementary material for: Spatial control of the APC/C ensures the rapid degradation of cyclin B1
Source: EMBO J. 2024 Aug 14;43(19):4324–55. doi: 10.1038/s44318-024-00194-2 (PMC11445581; doi:10.1038/s44318-024-00194-2)
Supplement: Supplementary file 11 — Source data Fig. 7 [file 44318_2024_194_MOESM11_ESM.zip › Figure 7/Fig 7B/RawData/Analysis_C1-LineProfile230420_7A11_1b.txt]

Distance	CycBmEM	DNA	CycBmEM_N	DNA_N	CycBmEM_N	DNA_S	CycBmEM_NS	DNA_NS
0.0	34904.93	13085.448	0.8529736824857855	0.08258741973894781	34904.93	13085.448	0.8529736824857855	0.08258741973894781
0.265	35304.391	13408.951	0.912747051216788	0.12693549806611254	35304.391	13408.951	0.912747051216788	0.12693549806611254
0.529	35826.98	13307.168	0.9909446850077352	0.11298236484517239	35826.98	13307.168	0.9909446850077352	0.11298236484517239
0.794	34607.156	12616.498	0.8084162535990976	0.01830043837703153	34860.20300000001	13083.4095	0.8462809553779294	0.08230796774725083
1.058	33702.285	13001.021	0.6730158316880965	0.07101356970068685	34201.635500000004	12992.56675	0.747736171251934	0.06985460134120498
1.323	32670.121	13045.58	0.5185679147128069	0.07712203244192915	33291.16	12849.08525	0.6114971196748253	0.05018514294205845
1.587	32185.078	12733.242	0.44598847869930053	0.03430453124858624	32658.641499999998	12936.898000000001	0.5168501790981975	0.062223135526744675
1.852	32077.082	12967.749	0.4298284912925864	0.06645240871577646	32161.63375	12960.026249999999	0.44248039705961145	0.06539371954782096
2.116	31714.254	13093.534	0.37553670353375174	0.08369590578499198	31870.275	13001.591	0.39888291445992385	0.07109170933044748
2.381	31504.686	13211.839	0.3441779843140567	0.09991399157243523	31587.057249999998	13172.921	0.3565036108435138	0.09457883699168448
2.646	31052.207	13418.562	0.27647126423366036	0.1282530418935343	31325.37475	13277.37825	0.31734673554667525	0.10889857530891878
2.91	31030.352	13385.578	0.27320099010523224	0.12373136198471357	31354.051	13172.07175	0.3216377077944601	0.09446241579769453
3.175	31828.959	12672.308	0.392700592524891	0.025951267740095027	31306.987	12996.600750000001	0.3145952835629183	0.07040761058059933
3.439	31316.43	12509.955	0.3160082873878898	0.0036947707040544215	31101.93125	12762.711	0.28391175512043676	0.038344350107215756
3.704	30231.984	12483.003	0.15373715046373412	0.0	30712.88975	12656.07975	0.2256975088456764	0.02372658450033268
3.968	29474.186	12959.053	0.040344005006190675	0.06526029955718127	30056.792500000003	12666.86225	0.12752236071445366	0.025204725829973042
4.233	29204.57	12715.438	0.0	0.03186383305865648	29932.136749999998	12787.615	0.10886949069913401	0.04175836649241069
4.497	30817.807	12992.966	0.24139680732661128	0.06990933335380499	30176.1135	13105.24325	0.1453769651197695	0.08530109255652848
4.762	31207.891	13753.516	0.2997670481462761	0.17417090425647117	30472.2085	13354.345	0.18968315674900488	0.11944972153503512
5.026	30658.566	13955.46	0.21756877152313212	0.20185481547120787	30990.858	13754.26225	0.26729130324052675	0.17427320548227634
5.291	31279.168	14315.107	0.3104325859660876	0.25115776884762137	31297.417	14289.4645	0.31316327608595407	0.24764251366141188
5.556	32044.043	15133.775	0.4248846987083206	0.36338656607034703	31740.167999999998	14759.678499999998	0.3794143463506853	0.3121027730794992
5.82	32978.895	15634.372	0.564771329205201	0.4320119419288205	32360.80675	15528.17875	0.472283659881914	0.4174542204584904
6.085	33141.121	17029.461	0.589046025648047	0.6232606049871727	32853.12325	16471.797	0.5459514664684302	0.5468120813189531
6.349	33248.434	18089.58	0.6051038123121522	0.7685892122894723	33066.382000000005	17261.319	0.5778624512676035	0.6550453388065804
6.614	32897.078	18291.863	0.5525286379050137	0.7963195960208561	33233.7715	18030.016	0.6029097883172732	0.760423758066546
6.878	33648.453	18709.16	0.66496067740388	0.8535256189686831	33444.73725	18430.10675	0.6344776599351841	0.81527102662039
7.143	33984.984	18629.824	0.7153175121196909	0.8426496792025483	33618.998	18639.2255	0.6605531768569636	0.843938503288856
7.407	33945.477	18926.055	0.7094058799992697	0.8832591189633368	33884.75875	19010.668999999998	0.7003203013171176	0.8948586042836421
7.672	33960.121	19777.637	0.71159713574563	1.0	33794.505	19111.62375	0.6868151764661168	0.9086981951390571
7.937	33287.438	19112.979	0.6109401779998764	0.9088839823903434	33535.007	18995.6815	0.6479851789470661	0.8928040118256791
8.201	32946.992	18166.055	0.559997522043488	0.7790729459490361	33382.172000000006	18834.40025	0.6251157053063285	0.8706944378566492
8.466	33334.137	18280.93	0.6179279854363198	0.7948208230872175	32835.073	18281.05925	0.5432505163157576	0.7948385415909833
8.73	31771.725	17564.273	0.38413637978334625	0.6965764149373364	32565.116749999997	17530.75975	0.5028555979820816	0.6919821816968474
8.995	32207.613	16111.781	0.44936050466517236	0.4974585428138	32807.8785	17032.34475	0.5391812658108139	0.6236559298245808
9.259	33918.039	16172.395	0.7053001933584178	0.5057679384599695	32904.711500000005	16340.753250000002	0.5536708770978459	0.5288476776216601
9.524	33721.469	15514.564	0.6758864305844473	0.41558781427553465	33150.261249999996	15632.019	0.5904137274600973	0.43168937605368557
9.788	32753.924	14729.336	0.5311077812323524	0.30794320866543806	33217.13525	15260.63875	0.6004204221324609	0.3807779458160615
10.053	32475.109	14626.26	0.48938728335462656	0.29381282186330393	32877.271	14902.663750000002	0.5495648163693567	0.3317042020202796
10.317	32558.582	14740.495	0.5018777703060006	0.3094729632768417	32624.013999999996	14746.8265	0.5116686912289616	0.31034093005899954
10.582	32708.441	14891.215	0.5243019300228672	0.33013472643041447	32494.325	14543.393	0.49226267057274026	0.28245282765386176
10.847	32235.168	13915.602	0.45348369860746657	0.19639079904488704	32482.393000000004	14305.339249999999	0.4904772250957142	0.24981873662201562
11.111	32427.381	13674.045	0.48224550144652234	0.16327645773591928	32709.799249999996	14012.635	0.5245051718364084	0.2096927686844878
11.376	33468.207	13569.678	0.6379895572687776	0.1489690915267304	32781.073749999996	13614.75125	0.535170335568582	0.1551480512935947
11.64	32993.539	13299.68	0.5669625849515613	0.1119558568668421	33054.674250000004	13487.38675	0.5761105614516755	0.1376880251977001
11.905	33329.57	13406.144	0.6172446021398412	0.12655069466130855	33410.79275	13327.26325	0.6293983728085574	0.11573716378367982
12.169	33851.855	13033.551	0.6953967468740495	0.07547301207983828	33840.9325	13167.20475	0.6937623579851103	0.09379521302919372
12.434	35188.766	12929.444	0.8954454979749894	0.06120128850878591	34564.42175	13297.531749999998	0.80202171174722	0.11166135956923942
12.698	35887.496	13820.988	1.0	0.18342044302702495	35887.496	13820.988	1.0	0.18342044302702495
12.963	35104.031	13600.748	0.882766171584124	0.1532283867840387	35104.031	13600.748	0.882766171584124	0.1532283867840387
