# Supplementary material for: Spatial control of the APC/C ensures the rapid degradation of cyclin B1
Source: EMBO J. 2024 Aug 14;43(19):4324–55. doi: 10.1038/s44318-024-00194-2 (PMC11445581; doi:10.1038/s44318-024-00194-2)
Supplement: Supplementary file 11 — Source data Fig. 7 [file 44318_2024_194_MOESM11_ESM.zip › Figure 7/Fig 7B/RawData/Analysis_C1-LineProfile230418_E4_3.txt]

Distance	CycBmEM	DNA	CycBmEM_N	DNA_N	CycBmEM_N	DNA_S	CycBmEM_NS	DNA_NS
0.0	251726.812	20392.609	0.5520050972272287	0.03891905006936893	251726.812	20392.609	0.5520050972272287	0.03891905006936893
0.265	260346.688	20189.963	0.7044768035017912	0.03612257293008585	260346.688	20189.963	0.7044768035017912	0.03612257293008585
0.529	261982.984	20260.994	0.7334202410976733	0.037102787529339785	261982.984	20260.994	0.7334202410976733	0.037102787529339785
0.794	252945.969	21384.092	0.5735700185795286	0.052601331207352386	255230.09000000003	20806.003	0.6139724357613489	0.044623810442220024
1.058	245644.719	21388.963	0.444422679866402	0.05266855010210208	250004.13275	21124.393	0.5215336792380041	0.049017533271075955
1.323	239442.859	21463.523	0.3347217774084128	0.053697464245509544	243948.27725	21358.125500000002	0.41441536094233555	0.052242998333092865
1.587	237759.562	21195.924	0.3049469679149988	0.05000464777740746	238549.14825	21519.29675	0.3189134754133008	0.054467131630244914
1.852	231349.453	22028.777	0.19156247646338967	0.0614978643959606	232914.27325	21949.85625	0.21924162330152136	0.060408772712976136
2.116	223105.219	23111.201	0.04573527141928428	0.07643511443302693	228183.46075000003	23396.54775	0.1355611789494182	0.08037284655280091
2.381	220519.609	27250.289	0.0	0.13355375960480867	225620.19925	26462.736750000004	0.09022121645658242	0.1226856849173441
2.646	227506.516	33460.68	0.12358711794365573	0.21925600123558017	225592.27750000003	31814.836500000005	0.08972732572489767	0.1965436668071304
2.91	231237.766	43437.176	0.1895869135366506	0.35692979195510577	229945.28125	39935.05975	0.16672494253308257	0.3086012385554001
3.175	240517.234	55592.094	0.3537257386520239	0.5246654014261058	235610.51175	50363.071500000005	0.26693373448945107	0.4525058627130456
3.439	243180.531	68962.336	0.400835167825474	0.7091722562353907	240027.23424999998	61534.95224999999	0.3450584332341026	0.606675740826463
3.704	245173.406	78148.203	0.4360859129222619	0.8359355136892499	244594.74975	72334.381	0.42585041698427634	0.7557058505581693
3.968	249507.828	86634.891	0.5127548485373457	0.9530502308819305	246099.03100000002	80463.256	0.4524587265358676	0.8678828148485558
4.233	246534.359	88107.594	0.46015897685838886	0.973373258587652	247336.1795	85297.965	0.47434188851058934	0.9346009005427521
4.497	248129.125	88301.172	0.4883678157243609	0.9760445990121763	248805.121	88157.846	0.5003250948725504	0.9740667268485761
4.762	251049.172	89587.727	0.5400187383701063	0.993798818912546	248389.23424999998	89008.39675	0.49296872891212556	0.9858041691280937
5.026	247844.281	90037.094	0.4833293846956462	1.0	248394.01549999998	89299.44750000001	0.4930533015145186	0.9898206153878085
5.291	246553.484	89271.797	0.460497267267961	0.9894390436265118	247229.75775	87505.6525	0.4724594593657588	0.9650665777553841
5.556	243472.094	81125.992	0.40599244712932175	0.8770284484824785	243601.72650000002	84340.4785	0.40828543701266057	0.921387764786694
5.82	236537.047	76927.031	0.2833226489577134	0.819083567037786	240916.36725	79860.63275	0.36078576221366354	0.8595667259929877
6.085	237102.844	72117.711	0.29333068549965813	0.7527158448251745	237857.11725	75428.62875	0.30667256297269346	0.7984058944581381
6.349	234316.484	71543.781	0.2440444703040807	0.7447957174871135	235592.32425	72305.44725	0.26661202694309327	0.7553065701853581
6.614	234412.922	68633.266	0.24575030301092074	0.704631151391358	235020.3515	69003.76375	0.25649475134248667	0.7097439514862566
6.878	234249.156	63720.297	0.2428535465552872	0.6368330922413801	234844.96074999997	65549.456	0.2533923718050924	0.6620751465015869
7.143	236401.281	58300.48	0.28092116735008094	0.5620406248864965	234694.06624999997	59761.13575	0.25072329142824623	0.5821974027811372
7.407	233712.906	48390.5	0.23336814879669598	0.42528474260531435	233563.16	51970.417	0.2307193835328116	0.47468693189615074
7.672	229889.297	37470.391	0.16573467142918233	0.274589267851412	230675.0195	43423.84025	0.1796328354205571	0.3567457610834863
7.937	222696.594	29533.99	0.038507354106269195	0.16506840899072248	227127.0195	35172.916000000005	0.11687443682385472	0.2428845398253253
8.201	222209.281	25296.783	0.02988757296327136	0.10659573985385225	223887.1485	28717.344250000002	0.05956634335714199	0.15379884941013527
8.466	220753.422	22568.213	0.004135774929845107	0.06894198094455424	221653.082	24607.531750000002	0.02004930956386695	0.09708420069765239
8.73	220953.031	21031.141	0.007666536256082132	0.04773067300148057	221809.949	22436.78825	0.02282403383463042	0.06712834381916813
8.995	223324.062	20851.016	0.049606251189323096	0.04524498147678547	223005.77725	21326.07825	0.04397630721870524	0.05180075223890946
9.259	226992.594	20853.943	0.11449666649957063	0.045285373532817565	227549.78900000002	20733.3115	0.12435254753285391	0.04362068125156146
9.524	238929.469	20197.146	0.3256407361864398	0.036221696995162256	234265.05849999998	20106.809500000003	0.243134836136371	0.034975070083736196
9.788	247814.109	18525.133	0.4827956906701504	0.013148228330179474	243678.082	19428.619	0.4096360426789658	0.025616167221952816
10.053	260976.156	18138.254	0.7156110773597023	0.007809370029651967	255451.33974999998	18789.433	0.6178859870578315	0.016795519211383707
10.317	274085.625	18297.199	0.9474964440150333	0.010002781490541138	264982.44125000003	18199.207000000002	0.7864758030112216	0.00865051010185038
10.582	277053.875	17836.242	1.0	0.0036416605570289435	277053.875	17836.242	1.0	0.0036416605570289435
10.847	276592.281	17572.35	0.9918351464932793	0.0	276592.281	17572.35	0.9918351464932793	0.0
