# Supplementary material for: Spatial control of the APC/C ensures the rapid degradation of cyclin B1
Source: EMBO J. 2024 Aug 14;43(19):4324–55. doi: 10.1038/s44318-024-00194-2 (PMC11445581; doi:10.1038/s44318-024-00194-2)
Supplement: Supplementary file 11 — Source data Fig. 7 [file 44318_2024_194_MOESM11_ESM.zip › Figure 7/Fig 7B/RawData/Analysis_C1-LineProfile230419_E4_3.txt]

Distance	CycBmEM	DNA	CycBmEM_N	DNA_N	CycBmEM_N	DNA_S	CycBmEM_NS	DNA_NS
0.0	279185.5	13587.951	0.8729987827709687	0.0	279185.5	13587.951	0.8729987827709687	0.0
0.265	287698.719	13601.266	1.0	0.0008615509884833966	287698.719	13601.266	1.0	0.0008615509884833966
0.529	284490.25	13769.644	0.9521356764765935	0.011756498967368287	284490.25	13769.644	0.9521356764765935	0.011756498967368287
0.794	276792.938	14020.665	0.8373062572649382	0.027998886551302418	279826.50800000003	13895.78675	0.882561416629389	0.019918602681413336
1.058	270324.125	14191.572	0.7408037327760244	0.039057474218499234	273955.21875	14009.527750000001	0.7949728227668644	0.027278247516643248
1.323	264213.562	14056.23	0.6496456245499015	0.030300130329403034	266364.98825	14206.94575	0.6817408581540757	0.040052237230830914
1.587	254129.328	14559.316	0.49920781802543857	0.06285245782411895	259204.94899999996	14336.7365	0.5749265379589013	0.04845038585707926
1.852	248152.781	14539.828	0.41004897648424016	0.06159148105629583	252328.39424999998	14628.0205	0.47234127337307535	0.06729800268992854
2.116	242817.906	15356.708	0.3304626744327212	0.11444794154989635	244918.32025	14978.548999999999	0.361796904931808	0.08997905230814789
2.381	234573.266	15458.344	0.20746815078483188	0.12102432880228042	239240.40224999998	15220.501499999998	0.2770930464586935	0.1056346599342103
2.646	231417.656	15527.126	0.16039238413298065	0.12547488832836856	234349.98424999998	15339.9645	0.20413720698613133	0.11336454846122405
2.91	228591.109	15017.68	0.11822561859399165	0.09251103516435087	230273.875	15311.656	0.14332932264666892	0.11153283864842034
3.175	226513.469	15243.474	0.08723113707487141	0.10712110229868152	227926.1055	15480.52825	0.10830501700232976	0.1224597672188229
3.439	225182.188	16133.833	0.06737092820747537	0.16473204308389064	227255.07825	15789.858	0.09829455238913827	0.14247503960934574
3.704	228733.547	16764.445	0.12035052568021463	0.20553597789045994	227481.73450000002	16515.63275	0.10167583738163849	0.18943650812446144
3.968	229497.734	17920.779	0.13175075856399251	0.2803569092248137	228632.47675	17302.774	0.1188427476263854	0.24036871405863572
4.233	231116.438	18392.039	0.15589877805385904	0.31084992603537864	230124.78124999997	17945.103750000002	0.14110512428747693	0.28193084932298207
4.497	231151.406	18703.152	0.15642043485184157	0.33098058414127596	231337.5	18462.8635	0.1591966073570972	0.3154326461242888
4.762	233584.422	18835.484	0.1927164579586957	0.33954316509568694	233609.68375	18829.75175	0.1930933157605843	0.3391722581746404
5.026	238586.469	19388.332	0.2673375921779409	0.3753153574262201	235882.25775	19340.656499999997	0.22699584596015387	0.3722305001861571
5.291	240206.734	20435.658	0.2915088988521372	0.44308289408144563	240220.51175	20080.932500000003	0.2917144369712291	0.4201302763446635
5.556	248504.422	21664.256	0.4152947988961427	0.522579688775301	245353.23425	21479.11675	0.3682850038976571	0.5106001991887769
5.82	254115.312	24428.221	0.4989987256644077	0.7014228564721408	251194.92175	23080.4635	0.45543199532024575	0.614215811307975
6.085	261953.219	25793.719	0.6159255578682954	0.7897778059030124	257271.98825	24313.3245	0.5460903987610324	0.6939884446697915
6.349	264515.0	25367.102	0.654142512615284	0.762173427528712	262503.414	25219.694	0.6241334325527509	0.7526353495632329
6.614	269430.125	25289.734	0.7274669340630165	0.7571673083490665	267497.2735	25592.86325	0.6986324246696884	0.7767813755646671
6.878	274090.75	25920.898	0.7969946941321578	0.7980069604778772	271951.4375	26032.161	0.7650801748964513	0.8052062655947847
7.143	279769.875	27550.91	0.8817165587753467	0.9034773660234832	276712.1485	26951.04475	0.836101029860436	0.8646629087126068
7.407	283557.844	29042.637	0.9382259324712231	1.0	280021.797	27822.719250000002	0.8854747612422127	0.9210648634336538
7.672	282668.719	28776.432	0.9249618595901234	0.9827751272332548	280571.5235	28204.339	0.8936756467877456	0.9457576815213199
7.937	276289.656	27447.377	0.8297982363142893	0.8967782328285415	278353.672	27523.59	0.86058947337517	0.9017096173937149
8.201	270898.469	24827.914	0.7493718651250441	0.727285109513063	273106.26575	25822.9005	0.7823080405769267	0.7916660034374042
8.466	262568.219	22239.879	0.62510020127825	0.5598255441747572	265319.55475	23793.14025	0.6661449564120897	0.6603297698833869
8.73	251521.875	20657.391	0.46030952293077565	0.4574301930171859	256232.1055	21831.249000000003	0.530577303770116	0.533385019922113
8.995	239939.859	19599.812	0.2875276257463945	0.38899923298344613	247004.18349999998	20136.51275	0.392914061876003	0.4237266127568041
9.259	233986.781	18048.969	0.19871889754859182	0.2886514808518272	238307.203	19145.658750000002	0.2631714686551366	0.35961311345956826
9.524	227780.297	18276.463	0.10612982839478426	0.3033715469858139	231703.12475000002	18570.30575	0.16465104102068095	0.32238472848946925
9.788	225105.562	18355.979	0.06622781239295322	0.3085166531367897	228076.949	18296.1555	0.11055531834088184	0.30464575598624266
10.053	225435.156	18503.211	0.07114473502719806	0.3180433429705398	225256.06225000002	18142.928	0.06847299308703289	0.2947311255628229
10.317	222703.234	17436.059	0.030389596533196055	0.24899295915814804	223783.93325	17740.0115	0.04651159694320562	0.26866029500696426
10.582	221891.781	16664.797	0.01828424381947514	0.1990882247623795	223634.83974999998	17111.84675	0.04428740231354357	0.22801471023092937
10.847	224509.188	15843.32	0.05733103387430501	0.1459343140326501	223816.09775	16462.1945	0.04699143079354626	0.18597877045188763
11.111	226160.188	15904.602	0.08196084894720881	0.14989958385437283	223306.8245	16203.5055	0.03939403166024724	0.16924022267421032
11.376	220666.141	16401.303	0.0	0.18203876804743888	223352.2035	15883.149	0.04007100099894702	0.148511461184006
11.64	222073.297	15383.371	0.020992121174274226	0.1161731788015622	223049.5355	15694.64025	0.03555576364674495	0.136313947109634
11.905	223298.516	15089.285	0.03927008446549678	0.09714425773516205	223479.16825	15400.5375	0.04196507629469361	0.11728394222956073
12.169	227878.719	14728.191	0.10759809953900341	0.07377956433407976	226298.3245	14728.6975	0.08402158574298009	0.07381233756544783
12.434	231942.766	13713.943	0.16822603779314593	0.008152349390987315	231728.598	14373.457750000001	0.16503105400481546	0.05082644513126963
12.698	243794.391	13962.412	0.34502999422161573	0.024229609064849403	238465.6095	14183.7	0.26553459573045224	0.03854811414479732
12.963	250246.562	14330.254	0.44128425136804394	0.048030933789272826	245107.75775000002	14178.332999999999	0.3646229561691631	0.038200840832353436
13.228	254447.312	14706.723	0.5039515412938469	0.0723904710843042	254447.312	14706.723	0.5039515412938469	0.0723904710843042
13.492	255966.109	14454.523	0.5266091362322363	0.05607179595884382	255966.109	14454.523	0.5266091362322363	0.05607179595884382
