# Supplementary material for: Spatial control of the APC/C ensures the rapid degradation of cyclin B1
Source: EMBO J. 2024 Aug 14;43(19):4324–55. doi: 10.1038/s44318-024-00194-2 (PMC11445581; doi:10.1038/s44318-024-00194-2)
Supplement: Supplementary file 11 — Source data Fig. 7 [file 44318_2024_194_MOESM11_ESM.zip › Figure 7/Fig 7B/RawData/Analysis_C1-LineProfile230418_B1H3_6.txt]

Distance	CycBmEM	DNA	CycBmEM_N	DNA_N	CycBmEM_N	DNA_S	CycBmEM_NS	DNA_NS
0.0	31781.08	10627.536	0.0	0.05969928485878479	31781.08	10627.536	0.0	0.05969928485878479
0.265	33881.199	10875.045	0.22181985910378435	0.0901316709206932	33881.199	10875.045	0.22181985910378435	0.0901316709206932
0.529	33239.684	11196.514	0.15406142878961446	0.12965778397086758	33239.684	11196.514	0.15406142878961446	0.12965778397086758
0.794	34189.172	11019.479	0.2543487431659586	0.10789050493669124	33993.757	10894.41475	0.2337085186040334	0.09251327203387547
1.058	34664.973	10486.621	0.3046040433567762	0.0423731283072499	34186.64275	10711.15275	0.25408159740962855	0.06998035430370217
1.323	34652.742	10141.997	0.3033121743261649	0.0	34625.46975	10662.75575	0.3004316105807566	0.06402971740468769
1.587	34994.992	11002.926	0.3394614814741267	0.10585523637480958	34795.780249999996	10892.30525	0.3184202346129638	0.09225389916906007
1.852	34870.414	11937.677	0.3263032392947875	0.2207872319941808	34599.081999999995	11172.246	0.29764446995345606	0.12667392017217588
2.116	33878.18	11606.384	0.22150098471874505	0.18005321231971316	34269.543	11534.83475	0.26283773064525406	0.17125589828895063
2.381	33334.586	11592.352	0.16408521709335713	0.178327912467099	33998.584	11585.11725	0.2342183585035316	0.177438366207927
2.646	33911.156	11204.056	0.2249839929072367	0.13058510805071497	33602.80475	11411.76675	0.19241515712722798	0.15612411363519285
2.91	33287.297	11244.275	0.159090433789573	0.13553022170324425	33450.38875	11301.971000000001	0.17631659526232304	0.14262421402767642
3.175	33268.516	11167.201	0.15710673725912536	0.1260536138896474	33411.340000000004	11352.488	0.17219216792121578	0.14883551481548382
3.439	33178.391	11794.42	0.14758750772892798	0.2031731156183286	33331.597	11504.4115	0.16376951138388945	0.16751521779144163
3.704	33592.184	11811.75	0.1912933667579315	0.20530391995454617	33447.097	11714.86875	0.17596891233521036	0.19339191836203729
3.968	33749.297	12086.104	0.20788803759485663	0.23903702398562704	33745.14475	11852.58125	0.20744946649009394	0.2103243126004309
4.233	34460.707	11718.051	0.2830289538786596	0.19378319084322185	33838.884	11835.371	0.21735044220980038	0.2082082320852902
4.497	33553.348	11725.579	0.1871914106077537	0.19470879355776577	33516.18575	11876.98775	0.18326624014885148	0.21332520562015939
4.762	32301.391	11978.217	0.05495655851413598	0.2257718140940228	33287.08225	11871.574499999999	0.15906775135360524	0.2126596212824196
5.026	32832.883	12064.451	0.11109408241387168	0.23637468663466804	33115.41925	11946.3405	0.14093627286437058	0.2218524497302928
5.291	33774.055	12017.115	0.2105030399217209	0.2305545046347146	33091.31075	12164.85725	0.1383898723636353	0.24872010341962747
5.556	33456.914	12599.646	0.17700580860481263	0.30217940831510437	33543.87125	12649.6415	0.186190452400261	0.3083265882453619
5.82	34111.633	13917.354	0.24615887866063885	0.4641977533969606	33869.469750000004	13301.064999999999	0.22058098617211092	0.3884221461515375
6.085	34135.277	14670.145	0.24865621750127118	0.5567569182593702	33900.873	14051.371750000002	0.2238978765437521	0.4806758608886008
6.349	33899.668	15018.342	0.22377060140828575	0.5995693635829679	33927.98425	14986.768	0.22676143506359192	0.5956871930052566
6.614	33565.359	16341.231	0.18846004268417188	0.762224736781728	33667.73725	15749.419750000001	0.1992734913460298	0.6894587830758806
6.878	33070.645	16967.961	0.13620710379039033	0.8392841136794563	33586.704249999995	16491.0115	0.1907145817591172	0.7806409479116088
7.143	33811.145	17636.512	0.2144205791536209	0.921485577602283	33613.55875	17043.027	0.19355102169718874	0.8485138285266869
7.407	34007.086	17226.404	0.2351163611605719	0.8710608860432805	33550.67999999999	17343.847749999997	0.18690960972690418	0.8855011429250839
7.672	33313.844	17544.514	0.1618943948030336	0.9101739943753158	33463.992	17409.442499999997	0.17775340479471285	0.8935663234059326
7.937	32723.893	17230.34	0.09958228406162507	0.8715448356028509	33377.185249999995	17518.72475	0.16858465718838322	0.9070030857932154
8.201	33463.918	18073.641	0.17774558872830235	0.9752326271514145	33344.31325	17780.89275	0.16511263374187385	0.9392378642823953
8.466	33875.598	18275.076	0.22122826737453433	1.0	33692.55925	17916.807249999998	0.20189525351411378	0.955949186033973
8.73	34706.828	18088.172	0.30902487389199335	0.9770192813816265	34051.703250000006	17779.6925	0.23982894749905911	0.9390902879462992
8.995	34160.469	16681.881	0.2513170600014064	0.8041092432521558	34339.461	17262.367	0.2702226459328251	0.8754827046435919
9.259	34614.949	16004.339	0.2993203824633663	0.720802293940585	34856.19525	16498.84275	0.32480141910191695	0.7816038366281699
9.524	35942.535	15220.979	0.4395433600509018	0.624484527938312	34997.025250000006	15428.041000000001	0.3396762384610037	0.6499437666841794
9.788	35270.148	13804.965	0.36852415132834043	0.45037900160566496	35219.994	14449.49275	0.36322675950745253	0.5296266948839424
10.053	35052.344	12767.688	0.34551914418720153	0.3228409560512077	35519.7	13488.488	0.39488246220456574	0.4114666782407991
10.317	35813.773	12160.32	0.42594319325181945	0.24816222736801155	35123.4685	12702.7915	0.3530314930440175	0.3148616286648636
10.582	34357.609	12078.193	0.2721394834087086	0.23806432963457008	34954.3485	12175.12575	0.33516861262074993	0.24998266339230202
10.847	34593.668	11694.302	0.29707262963527026	0.19086314051541858	34687.9655	12014.285	0.3070325691262416	0.230206542934109
11.111	33986.812	12124.325	0.2329749702091681	0.24373647421843572	34712.043750000004	11976.47025	0.30957577454577534	0.22555704303376373
11.376	35910.086	12009.061	0.43611601492995444	0.22956422776663057	35016.753749999996	11972.0625	0.34176001232826025	0.22501508961120387
11.64	35576.449	12060.562	0.40087643453864813	0.23589651594433056	35569.573000000004	12015.947999999999	0.400150174097598	0.230411016541214
11.905	36804.945	11869.844	0.5306332767126214	0.2124468482354591	36114.34450000001	11870.894999999999	0.45769031223917833	0.2125760735878749
12.169	36165.898	11544.113	0.46313552277548936	0.17239670240507926	36797.41775	11839.06	0.5298382296060342	0.20866181184272276
12.434	38642.379	11881.721	0.724707684397378	0.2139071807860221	37447.37775	11943.79725	0.5984886420936578	0.22153974527973969
12.698	38176.289	12479.511	0.6754780844891425	0.28740824969239825	37892.826	11942.08925	0.6455380083691056	0.2213297387127311
12.963	38586.738	11863.012	0.7188307418144128	0.21160682196742475	38828.67875	12010.218	0.7443851332924502	0.22970648631348603
13.228	39909.309	11816.628	0.8585240224688672	0.20590369280809898	39255.8995	11976.213249999999	0.7895092651017491	0.22552544368498087
13.492	40351.262	11745.702	0.9052042116345741	0.1971830102720015	39992.68275	11765.695249999999	0.867330167967267	0.19964127361851525
13.757	41123.422	11637.439	0.9867616959512139	0.18387156942653585	40658.18775	11724.7565	0.9376224825136638	0.19460766334619403
14.021	41248.758	11699.257	1.0	0.19147238087813975	40958.3185	11717.31525	0.9693230483757473	0.1936927269487976
14.286	41109.832	11786.863	0.9853262859172017	0.20224394721851338	41104.210999999996	11729.8315	0.9847325817375707	0.19523165826865815
14.55	40934.832	11795.767	0.9668423450818671	0.2033387355514437	40927.61825	11845.12425	0.9660804106350046	0.2094074396670683
14.815	40417.051	12098.61	0.91215301154095	0.24057469502017634	40417.051	12098.61	0.91215301154095	0.24057469502017634
15.079	40018.898	12043.501	0.8700990887100299	0.23379878641287027	40018.898	12043.501	0.8700990887100299	0.23379878641287027
