# Supplementary material for: Spatial control of the APC/C ensures the rapid degradation of cyclin B1
Source: EMBO J. 2024 Aug 14;43(19):4324–55. doi: 10.1038/s44318-024-00194-2 (PMC11445581; doi:10.1038/s44318-024-00194-2)
Supplement: Supplementary file 11 — Source data Fig. 7 [file 44318_2024_194_MOESM11_ESM.zip › Figure 7/Fig 7B/RawData/Analysis_C1-LineProfile230420_B1h3_6a.txt]

Distance	CycBmEM	DNA	CycBmEM_N	DNA_N	CycBmEM_N	DNA_S	CycBmEM_NS	DNA_NS
0.0	28832.107	12158.821	0.4909763087521655	0.022677443182027805	28832.107	12158.821	0.4909763087521655	0.022677443182027805
0.265	31136.838	12017.502	1.0	0.0	31136.838	12017.502	1.0	0.0
0.529	31120.807	12158.99	0.996459387757446	0.022704562591999287	31120.807	12158.99	0.996459387757446	0.022704562591999287
0.794	29704.965	12420.008	0.6837560305918086	0.06459009011828064	30259.2995	12330.1065	0.8061865413004434	0.05016360706767118
1.058	29074.588	12723.926	0.5445307468525191	0.1133597755604048	29835.6995	12589.21725	0.7126300977881277	0.09174307841248418
1.323	29442.438	13053.945	0.6257742259507372	0.166317885379252	29516.021249999998	12740.31575	0.6420258481699953	0.1159898368005257
1.587	29842.094	12763.384	0.7140423892849163	0.11969159614416543	29558.26475	12746.237	0.6513557622906574	0.11694001908628757
1.852	29873.939	12443.693	0.721075687074457	0.06839081926132806	29609.4835	12653.29525	0.662667953251815	0.10202566747848367
2.116	29279.463	12352.159	0.5897795106971501	0.0537023691291892	29326.65875	12441.84125	0.6002031804773585	0.06809366915828242
2.381	28311.139	12208.129	0.3759151348529112	0.030589892098447053	28734.0255	12424.7585	0.4693139945067614	0.06535240229029025
2.646	27471.561	12695.053	0.19048564540252713	0.10872652867219669	28000.41225	12539.830750000001	0.307287916642004	0.08381803261036833
2.91	26939.486	12903.982	0.0729713756154275	0.14225334054164032	27512.01425	12609.419000000002	0.19942016428476145	0.09498485084083809
3.175	27325.871	12630.512	0.1583085012681799	0.09836964205106828	27153.144500000002	12780.8815	0.12016006632877983	0.12249941789550482
3.439	26875.66	12893.979	0.05887474302898477	0.14064816031711397	26937.52675	12844.67325	0.07253865497814804	0.1327360724579283
3.704	26609.09	12950.22	0.0	0.14967314692189063	26943.25575	13037.593	0.0738039639131858	0.1636938818771573
3.968	26962.402	13675.661	0.07803261135557855	0.26608457821855636	27157.19825	13347.40775	0.12105537896543697	0.21340981809294696
4.233	28181.641	13869.771	0.3473141614771846	0.2972333869142268	27668.024	13538.2425	0.2338765319978054	0.24403304780927307
4.497	28918.963	13657.318	0.5101593551584584	0.2631410791824186	28254.440499999997	13798.362000000001	0.36339268439851324	0.28577439314703734
4.762	28954.756	13990.698	0.5180646096028315	0.3166385282729477	28797.119749999998	13966.22825	0.48324901253338304	0.3127118703904023
5.026	29133.119	14347.126	0.5574579238950575	0.3738344871920161	28868.606999999996	14127.75475	0.4990377114627405	0.3386320087026025
5.291	28467.59	14515.877	0.41046895719461424	0.4009139401630277	28741.809999999998	14498.714	0.47103328188759636	0.3981597955870462
5.556	28411.775	15141.155	0.398141636857882	0.501252226720193	28525.3495	14958.34575	0.4232257404784896	0.4719168480377502
5.82	28088.914	15829.225	0.32683444396640465	0.6116667380757639	28134.902250000003	15398.911499999998	0.33699142487611966	0.5426143817280006
6.085	27571.33	16109.389	0.21252066148557774	0.6566246219530177	27882.94525	15964.59225	0.2813441141158917	0.6333891046406445
6.349	27459.762	16778.6	0.1878797141537026	0.7640128318136029	27722.617250000003	16529.01775	0.24593401620408206	0.7239623977345502
6.614	27770.463	17398.857	0.25650124521064327	0.8635453990958163	27533.388750000002	17134.01175	0.2041409437981089	0.8210457132156093
6.878	27332.0	18249.201	0.15966215434251196	1.0	27752.05575	17603.075249999998	0.25243581356559586	0.8963162774710394
7.143	28445.998	17985.643	0.40570014055552556	0.9577068789747385	27930.410750000003	17848.743000000002	0.2918273609750366	0.9357385521990069
7.407	28173.182	17761.271	0.34544590379146556	0.921701930725473	28156.51125	17898.19025	0.34176399614112807	0.9436733465464233
7.672	28674.865	17596.646	0.4562477858750093	0.8952845764854817	28459.61	17432.6855	0.4087064916156996	0.8689738544817391
7.937	28544.395	16387.182	0.42743213624079796	0.7012020317412635	28284.084500000004	16781.37	0.3699398685615897	0.7644573333853255
8.201	27743.896	15380.381	0.25063364833908613	0.5396407945890838	28036.914	16108.554250000001	0.3153497058581884	0.6564906697194456
8.466	27184.5	15070.008	0.12708525297786005	0.48983527606195343	27883.42525	15355.34	0.2814501270830444	0.5356224682867384
8.73	28060.91	14583.789	0.3206494707744335	0.411811770754653	27848.54	14672.8725	0.27374535861978183	0.426106989442205
8.995	28404.854	13657.312	0.3966130623877476	0.2631401163631298	27882.045	14126.651999999998	0.28114528458739313	0.33845505054079145
9.259	27877.916	13195.499	0.28023335220953133	0.1890330389834296	28005.722749999997	13620.689250000001	0.30846079552130545	0.2572632680108586
9.524	27679.211	13046.157	0.2363472967135095	0.16506814594222197	27704.1065	13302.87025	0.2418457255129923	0.20626289074616722
9.788	26854.445	13312.513	0.05418919074118073	0.20781026169588748	27321.38775	13204.634750000001	0.15731832911195587	0.19049905170323528
10.053	26873.979	13264.37	0.058503476783601745	0.2000847601914021	27238.46825	13104.609	0.1390046994664897	0.17444793145496915
10.317	27546.238	12795.396	0.2069788336276668	0.12482855799036509	27183.07375	13098.916000000001	0.1267702509061901	0.173534376419657
10.582	27457.633	13023.385	0.18740950247231108	0.16141392580097333	27354.528000000002	13163.564250000001	0.1646376962675485	0.1839084734355751
10.847	27540.262	13571.106	0.20565897218661436	0.24930664975955982	27532.524	13155.03125	0.2039499548119728	0.1825391839368364
11.111	27585.963	13230.238	0.21575251096129902	0.19460760219644738	27603.928	13175.746	0.21972026711733955	0.1858632774143936
11.376	27831.854	12878.255	0.2700600828491337	0.13812493190059383	27758.35125	13117.828749999999	0.25382623988790887	0.1765693031707724
11.64	28075.326	12791.716	0.3238333935545885	0.12423802882648854	27911.4845	12905.81175	0.2876473028092552	0.1425469603072933
11.905	28152.795	12723.038	0.34094322387199955	0.11321727830564346	27984.24375	12830.91525	0.30371693610156747	0.13052832782841398
12.169	27877.0	12930.652	0.2800310441305479	0.14653307228093007	28425.8575	12825.107250000001	0.4012519027119001	0.12959631875673064
12.434	29598.309	12855.023	0.6601999492904643	0.13439689561386048	29138.3795	12862.21325	0.5586197597569476	0.13555071417923095
12.698	30925.414	12940.14	0.9533048217347787	0.1480556105164898	29811.5275	12930.56175	0.7072914614505932	0.14651858987412572
12.963	30845.387	12996.432	0.9356300306465817	0.15708878108522253	30534.260000000002	12937.295	0.8669144130812934	0.14759907370365596
13.228	30767.93	12957.585	0.9185228506533492	0.15085500759905102	30783.78975	12977.83525	0.9220256405612681	0.15410456281665708
13.492	30596.428	13017.184	0.8806448592103624	0.16041885206586498	30682.62075	13048.4545	0.8996814199906886	0.16543682549494115
13.757	30520.738	13222.617	0.863927939452461	0.19338466122962608	30502.97475	13092.45725	0.8600047418716767	0.17249794157259504
14.021	30126.803	13172.443	0.7769233181705343	0.1853332453958381	30126.803	13172.443	0.7769233181705343	0.1853332453958381
14.286	28099.643	13161.203	0.32920405464261704	0.183529563927911	28099.643	13161.203	0.32920405464261704	0.183529563927911
