# Supplementary material for: Spatial control of the APC/C ensures the rapid degradation of cyclin B1
Source: EMBO J. 2024 Aug 14;43(19):4324–55. doi: 10.1038/s44318-024-00194-2 (PMC11445581; doi:10.1038/s44318-024-00194-2)
Supplement: Supplementary file 11 — Source data Fig. 7 [file 44318_2024_194_MOESM11_ESM.zip › Figure 7/Fig 7B/RawData/Analysis_C1-LineProfile230419_E4_2.txt]

Distance	CycBmEM	DNA	CycBmEM_N	DNA_N	CycBmEM_N	DNA_S	CycBmEM_NS	DNA_NS
0.0	232583.234	13746.113	0.9674068330084344	0.050264530519132454	232583.234	13746.113	0.9674068330084344	0.050264530519132454
0.265	234557.641	14245.774	1.0	0.09313066543952021	234557.641	14245.774	1.0	0.09313066543952021
0.529	233123.938	13712.046	0.9763326804983428	0.04734190774422545	233123.938	13712.046	0.9763326804983428	0.04734190774422545
0.794	227184.203	13323.011	0.8782805692869028	0.0139664255698051	226598.39075	13794.78675	0.8686100826598016	0.05444027274152176
1.058	211527.781	13898.316	0.6198270808539608	0.06332209221253625	216972.715	13780.9295	0.7097111033073114	0.0532514532256389
1.323	196054.938	14190.345	0.3644040825900394	0.0883753873759888	205585.05075	13750.728	0.5217255245770244	0.050660453380147456
1.587	187573.281	13591.24	0.22439036557719444	0.036977908362259705	194055.1405	13833.9555	0.33139177364521943	0.05780057687204811
1.852	181064.562	13655.921	0.11694556555968323	0.0425269195374077	186118.38675	13888.296	0.20037322461015064	0.06246247204625887
2.116	179780.766	14115.678	0.09575288471368551	0.08196967290937929	182032.44525	14119.6845	0.13292321373231875	0.08231339229023657
2.381	179711.172	15115.899	0.09460403907871187	0.1677790683518996	180472.953	14776.413	0.10717938719285552	0.13865441647876414
2.646	181335.312	16218.154	0.12141505941934153	0.26234200511637	182007.3905	15699.017749999999	0.13250961428160685	0.21780508001202092
2.91	187202.312	17346.34	0.21826647391468845	0.3591295736704348	184611.39049999998	16907.01025	0.17549599289859735	0.32143928297726443
3.175	190196.766	18947.648	0.2676983991816476	0.4965064847703532	188101.65225	18013.428	0.23311262617736087	0.41635934387817897
3.439	193672.219	19541.57	0.3250705721937659	0.5474593119555577	191262.0625	18991.823	0.2852841283246411	0.5002962772698841
3.704	193976.953	20131.734	0.33010106800846245	0.5980897386831906	193377.05099999998	19564.5075	0.32019799024153084	0.5494271300757161
3.968	195662.266	19637.078	0.35792192158224734	0.5556529848937628	194175.586	19902.7805	0.33338006698842726	0.5784477181502793
4.233	193390.906	20300.74	0.3204267061692334	0.6125888370686061	195054.82825	20300.306000000004	0.34789444496636673	0.6125516040194878
4.497	197189.188	21131.672	0.38312808410552385	0.6838748554323918	197375.086	20848.69225	0.3861968559227824	0.6595978993697063
4.762	203257.984	22325.279	0.48331071183412516	0.7862749200840641	201524.40224999998	22043.150749999997	0.45469304613942263	0.762071014577425
5.026	212259.531	24414.912	0.6319066824488083	0.9655454457246379	207219.73424999998	23172.097	0.5487105951799227	0.8589238053102735
5.291	216172.234	24816.525	0.6964969023312334	1.0	213272.59350000002	23934.676	0.648630141814275	0.9243457900188146
5.556	221400.625	24181.988	0.7828062706429331	0.9455627942665565	216630.00775	24055.37375	0.7040537516931458	0.9347005025861097
5.82	216687.641	22808.07	0.7050051513496081	0.8276937703532445	216791.96474999998	23410.151000000005	0.7067273096507771	0.8793465617037843
6.085	212907.359	21834.021	0.6426009142793336	0.744129682195336	213795.1015	22104.973749999997	0.6572556129042929	0.7673748366871818
6.349	204184.781	19595.816	0.49861011534529665	0.5521130999335895	207251.20299999998	20396.458749999998	0.5492300758258917	0.6208005903411464
6.614	195225.031	17347.928	0.35070412232932857	0.35926580888241566	201154.02325	18851.80025	0.4485788940941913	0.48828366453160005
6.878	192298.922	16629.436	0.3024004244228065	0.29762606711505907	194463.97249999997	17136.293	0.33814070111939043	0.34110955001114845
7.143	186147.156	14971.992	0.20084814238013007	0.15543322411352958	189186.0625	15839.68475	0.2510138817774548	0.2298729632385409
7.407	183073.141	14409.383	0.15010283797755425	0.10716675284315935	185338.2695	15131.660750000001	0.18749518487353561	0.16913127575268028
7.672	179833.859	14515.832	0.09662933471365157	0.11629905893897308	181658.53125	14549.08575	0.12675070652256712	0.1191519126420014
7.937	177579.969	14299.136	0.059422511018932624	0.09770861467234362	179243.082	14374.77	0.08687689085796432	0.10419728849032939
8.201	176485.359	14274.729	0.04135287972171885	0.09561472750684151	177493.87874999997	14258.32925	0.05800134816112474	0.09420778580804855
8.466	176076.328	13943.62	0.03460066719019591	0.06720874211403598	176030.492	13984.443500000001	0.03384401448271185	0.0707110079681299
8.73	173980.312	13420.289	0.0	0.022311947579298518	175311.0895	13734.461000000001	0.021968243268038385	0.04926490036170108
8.995	174702.359	13299.206	0.011919426160238783	0.0119241842466283	175430.86700000003	13527.2675	0.02394550938355173	0.031489679710845084
9.259	176964.469	13445.955	0.04926194418377223	0.024513844903417552	176283.9765	13478.737000000001	0.0380284924744701	0.02732622696837791
9.524	179488.766	13749.498	0.09093259955386937	0.05055493114416727	178258.51175	13595.190999999999	0.07062377659470592	0.03731686637393253
9.788	181878.453	13886.105	0.1303811364809433	0.06227450520151698	181160.01974999998	13711.59475	0.11852136547651354	0.04730319481009041
10.053	186308.391	13764.821	0.20350978168746922	0.05186949799125983	185766.24625000003	13778.92575	0.19456015054741022	0.05307955063999235
10.317	195389.375	13715.279	0.353417084467359	0.04761926822302531	193052.26575000002	13878.292000000001	0.3148364918829617	0.061604224526953674
10.582	208632.844	14146.963	0.5720379648960754	0.08465362669201257	201496.2735	13850.95625	0.45422870163192564	0.05925907862273065
10.847	215654.484	13776.762	0.6879499754767991	0.052893921584624894	209814.74225	13739.83425	0.5915485354265124	0.04972587382062818
11.111	219582.266	13320.333	0.7527891168658163	0.013736678782849957	216166.1875	13601.068	0.6963970877619909	0.03782105676487185
11.376	220795.156	13160.214	0.7728112938092728	0.0	220795.156	13160.214	0.7728112938092728	0.0
11.64	208698.859	13656.66	0.573127729022189	0.042590318669431505	208698.859	13656.66	0.573127729022189	0.042590318669431505
