# Supplementary material for: Spatial control of the APC/C ensures the rapid degradation of cyclin B1
Source: EMBO J. 2024 Aug 14;43(19):4324–55. doi: 10.1038/s44318-024-00194-2 (PMC11445581; doi:10.1038/s44318-024-00194-2)
Supplement: Supplementary file 11 — Source data Fig. 7 [file 44318_2024_194_MOESM11_ESM.zip › Figure 7/Fig 7B/RawData/Analysis_C1-LineProfile230418_E4_2.txt]

Distance	CycBmEM	DNA	CycBmEM_N	DNA_N	CycBmEM_N	DNA_S	CycBmEM_NS	DNA_NS
0.0	202618.422	25688.32	0.7797261659042422	0.005278998189020994	202618.422	25688.32	0.7797261659042422	0.005278998189020994
0.265	210633.25	24830.725	0.9101633337858179	0.0	210633.25	24830.725	0.9101633337858179	0.0
0.529	214053.203	25277.195	0.9658212947062643	0.002748283655399351	214053.203	25277.195	0.9658212947062643	0.002748283655399351
0.794	216153.344	26509.332	1.0	0.010332806643086716	211848.75	26001.6665	0.9299449657260238	0.007207828937843064
1.058	206555.203	27389.414	0.843795234412013	0.01575022545288619	208143.68349999998	26818.40375	0.8696469305002021	0.012235323808564071
1.323	195812.984	28097.674	0.6689711928825312	0.020109979482884028	201302.21474999998	27607.49325	0.7583055757137609	0.017092630627605084
1.587	186687.328	28433.553	0.5204558755604992	0.022177510931563397	192621.54275	28192.848250000003	0.6170321421492609	0.020695832587661264
1.852	181430.656	28850.752	0.4349062657420002	0.02474561448331145	184986.16775	28668.704749999997	0.4927703749954572	0.02362500731668122
2.116	176013.703	29292.84	0.34674816579679835	0.027466924368965993	178548.7695	29104.875	0.38800505797857165	0.02630988999423278
2.381	170063.391	29842.355	0.24990992481498875	0.030849510193090277	173092.69525	29666.016499999998	0.29921027998438476	0.029764043717475708
2.646	164863.031	30678.119	0.16527676358375173	0.03599412582453511	167394.2265	30421.12675	0.2064706572486676	0.034412188403791726
2.91	158636.781	31871.193	0.06394777479913147	0.04333819322857551	162686.043	31470.027000000002	0.1298474132306095	0.04086878215750257
3.175	157180.969	33488.441	0.04025518972456601	0.0532932993838094	159214.61724999998	32907.119999999995	0.07335176000621403	0.04971492905021386
3.439	156177.688	35590.727	0.02392731191740691	0.06623409776393543	156675.72275	35284.88525	0.0320325691102761	0.06435146313526222
3.704	154707.453	40189.18	0.0	0.0945402621647285	156576.41425	39879.210999999996	0.03041637479062665	0.09263222190137266
3.968	158239.547	50248.496	0.05748299752053368	0.1564612282930173	158154.64075	48381.442500000005	0.056101192348240014	0.1449684233614292
4.233	163493.875	67497.367	0.14299445995501947	0.2626381052240356	161198.957	61052.90925	0.10564586002992443	0.22296870324352933
4.497	168354.953	86276.594	0.22210598264414458	0.3782352172923359	165779.63675	76072.19225	0.1801940466613136	0.31542116362097283
4.762	173030.172	100266.312	0.29819274652555666	0.4643501036745027	170502.30075	91027.58	0.257052953304884	0.4074803114102635
5.026	177130.203	110070.047	0.36491862409481535	0.5246978194501797	174907.54674999998	103811.1465	0.3287460466640477	0.48617063073666966
5.291	181114.859	118631.633	0.42976683339167443	0.5773993825296605	178825.41799999998	115517.15024999999	0.39250736880029924	0.558227921878669
5.556	184026.438	133100.609	0.4771512711891505	0.6664643818603331	183289.3985	129615.50575	0.4651563356775149	0.6450115355339189
5.82	190886.094	156659.734	0.5887886140344194	0.8114845582955024	188055.76575000002	146844.94700000001	0.542726490043085	0.751068811003801
6.085	196195.672	178987.812	0.6751992415570959	0.9489269213297078	192214.75025	164008.24975000002	0.6104118052417856	0.8567189653713858
6.349	197750.797	187284.844	0.7005080941864766	1.0	195427.96099999998	176746.94125	0.6627051432942844	0.935133052859066
6.614	196879.281	184055.375	0.686324623399146	0.9801207318110536	195425.75400000002	178714.55474999998	0.6626692255142004	0.9472448633327666
6.878	190877.266	164530.188	0.5886449429140834	0.8599318001903047	192146.55075	168668.17975	0.6093018937588517	0.8854035566189614
7.143	183078.859	138802.312	0.4617299145357008	0.7015616944744872	186502.539	150807.9765	0.517448530447707	0.7754635725795294
7.407	175174.75	115844.031	0.33309464094189783	0.5602400638422718	179527.461	129220.55075000001	0.40393275442942134	0.6425803567960009
7.672	168978.969	97705.672	0.23226151932600347	0.44858786867694017	173240.457	109496.3045	0.30161502581189675	0.521166099211064
7.937	165729.25	85633.203	0.1793740284439848	0.37427476985055697	168659.64075000002	95689.17375	0.2270646177138191	0.43617514401096846
8.201	164755.594	83573.789	0.16352828214339024	0.3615978736741049	165899.02750000003	88168.57024999999	0.18213706918172926	0.3898814363087956
8.466	164132.297	85761.617	0.15338444681353847	0.37506523303358036	164718.32050000003	84517.451	0.16292167526710602	0.36740666452415405
8.73	164256.141	83101.195	0.15539994366751056	0.35868878153837397	164417.6095	82217.50575000001	0.15802775974067962	0.3532491579976498
8.995	164526.406	76433.422	0.1597983663382793	0.31764474374454	164955.207	78182.6815	0.16677688016599815	0.32841245779677647
9.259	166905.984	67434.492	0.19852476384466436	0.26225107287061156	165675.0625	69974.68350000001	0.17849215499210502	0.2778874354056852
9.524	167011.719	52929.625	0.20024554611796586	0.17296514346921546	166327.82025000002	59189.58	0.1891154487449777	0.21149882324621144
9.788	166867.172	39960.781	0.19789311867900136	0.09313433290047883	167025.54675	48187.834749999995	0.2004705855758523	0.14377665456423422
10.053	167317.312	32426.441	0.20521891366177758	0.04675606901663109	169152.05849999998	38633.18675	0.23507846114559539	0.0849622147776998
10.317	175412.031	29215.9	0.33695626612363677	0.026993313724473816	174641.66775	32409.4265	0.32441900386797196	0.04665133483011287
10.582	188970.156	28034.584	0.5576077170074721	0.019721623678867758	183129.22624999998	29284.515	0.46254961540064543	0.02741567913091819
10.847	200817.406	27461.135	0.7504155648096954	0.01619171010370011	192393.66775	27978.474499999997	0.6133235947380108	0.01937623693000976
11.111	204375.078	27202.279	0.8083148310112388	0.01459830021299737	204375.078	27202.279	0.8083148310112388	0.01459830021299737
11.376	196800.562	27407.68	0.685043512510869	0.015862663352967994	196800.562	27407.68	0.685043512510869	0.015862663352967994
