# Supplementary material for: Spatial control of the APC/C ensures the rapid degradation of cyclin B1
Source: EMBO J. 2024 Aug 14;43(19):4324–55. doi: 10.1038/s44318-024-00194-2 (PMC11445581; doi:10.1038/s44318-024-00194-2)
Supplement: Supplementary file 11 — Source data Fig. 7 [file 44318_2024_194_MOESM11_ESM.zip › Figure 7/Fig 7B/RawData/Analysis_C1-LineProfile230420_B1h3_6c.txt]

Distance	CycBmEM	DNA	CycBmEM_N	DNA_N	CycBmEM_N	DNA_S	CycBmEM_NS	DNA_NS
0.0	26799.01	12115.274	0.7613504941414416	0.030351289311739728	26799.01	12115.274	0.7613504941414416	0.030351289311739728
0.265	28218.713	12073.011	1.0	0.02474293784036205	28218.713	12073.011	1.0	0.02474293784036205
0.529	27950.107	11886.555	0.9548478173458507	0.0	27950.107	11886.555	0.9548478173458507	0.0
0.794	27214.064	12071.319	0.8311203206506608	0.024518407383707853	27360.08425	12104.721249999999	0.8556660605045905	0.028950926559697075
1.058	26057.453	12388.0	0.6366961040218503	0.0665423610147184	26473.630500000003	12164.08175	0.7066547888485006	0.03682813706336982
1.323	24672.898	12310.453	0.4039549133756404	0.05625177985505302	25598.170250000003	12401.87525	0.5594915046536303	0.06838362355531497
1.587	24448.266	12837.729	0.3661946805663697	0.12622194596778058	24796.19525	12655.42375	0.4246809580386572	0.10202981769772412
1.852	24006.164	13085.513	0.2918781341907686	0.15910318395334447	24153.323750000003	12683.781500000001	0.31661542193318293	0.10579292559203982
2.116	23485.967	12501.431	0.20443395959995317	0.08159479259198123	23626.80925	12638.287999999999	0.22810928702160926	0.09975588284393565
2.381	22566.84	12128.479	0.049930373729345626	0.03210360886263634	23238.12225	12617.78875	0.1627717055107965	0.09703560745175714
2.646	22893.518	12755.732	0.10484435452311873	0.1153408443990665	23099.4695	12866.53025	0.13946442907802836	0.13004390685117795
2.91	23451.553	14080.479	0.19864902845969595	0.29113638155102767	23134.847499999996	13482.9145	0.14541140687427448	0.21183884605146203
3.175	23627.479	14966.968	0.22822187078493764	0.40877454939311764	23382.132999999998	14531.815250000001	0.1869796520501926	0.35102925053272904
3.439	23555.982	16324.082	0.2162033544330181	0.5888652267877045	23534.47625	15776.629250000002	0.21258827676492997	0.5162175814248025
3.704	23502.891	17734.988	0.20727885338206817	0.77609416796736	23606.6705	16880.39425	0.22472399958042683	0.6626885385694757
3.968	23740.33	18495.539	0.24719191972168336	0.877020210129721	23655.03325	17923.811999999998	0.2328536903604428	0.8011513422860652
4.233	23820.93	19140.639	0.2607406339050016	0.9626257642594754	23422.503000000004	18698.36175	0.19376577601521217	0.9039350355891391
4.497	22625.861	19422.281	0.05985169705209561	1.0	23262.1465	19050.4995	0.16681013847256568	0.9506641430434175
4.762	22861.465	19143.539	0.09945630321148217	0.9630105977844738	23286.584499999997	19052.73	0.17091812206080298	0.9509601331046273
5.026	23838.082	18504.461	0.2636238540746325	0.8782041703745598	23398.231	18730.78225	0.18968569672665736	0.9082372753467949
5.291	24267.516	17852.848	0.33581093256841915	0.7917343332281458	23585.956749999998	18189.999499999998	0.22124205567949973	0.8364747470913887
5.556	23376.764	17259.15	0.186077132863465	0.712949886978375	23743.337499999998	17712.192750000002	0.2476974750306945	0.7730692105843553
5.82	23490.988	17232.312	0.20527798061626149	0.7093884517563407	23694.769249999998	17452.666250000002	0.23953324007245697	0.738629728575588
6.085	23643.809	17466.355	0.23096691424168223	0.7404462423394906	23527.1885	17440.8835	0.21136321917448986	0.7370661433284599
6.349	23597.193	17805.717	0.22313084897655072	0.785479992239633	23512.71725	17604.962750000002	0.20893062823000672	0.7588396592445109
6.614	23318.879	17915.467	0.17634676908553237	0.8000439506425793	23546.127999999997	17787.36125	0.21454691486028346	0.7830441619029144
6.878	23624.631	17961.906	0.22774312713736858	0.8062064623899542	23569.225000000002	17789.833	0.21842947877457758	0.7833721661323674
7.143	23736.197	17476.242	0.24649716989885856	0.741758259257303	23572.471749999997	17515.54525	0.21897525157575237	0.7469738483060557
7.407	23610.18	16708.566	0.22531394018125012	0.6398867209343864	23584.65775	17086.73575	0.22102369612957268	0.6900703064309928
7.672	23367.623	16200.229	0.1845405473008135	0.5724297831423276	23585.983	16368.222	0.22124646825700992	0.5947226584406067
7.937	23629.932	15087.851	0.2286342156471175	0.42481587042841007	23716.76325	15738.73125	0.24323039168223243	0.5111884707591545
8.201	24259.318	14958.279	0.33443286359974855	0.4076215085314939	23974.506749999997	15298.304750000001	0.28655660773816466	0.4527433388634354
8.466	24641.154	14946.86	0.39861880440497915	0.40610619335151	23886.587249999997	14771.230500000001	0.2717774988468462	0.38279994522093835
8.73	23015.945	14091.932	0.12542411173553966	0.29265620857233937	23546.5565	14461.806750000002	0.21461894493506684	0.3417390374862357
8.995	22269.809	13850.156	0.0	0.2605722394895994	23063.13225	14029.11475	0.13335620309219962	0.28432028314192964
9.259	22325.621	13227.511	0.009381896228279712	0.17794649115426972	22606.39075	13580.096000000001	0.05657878325150289	0.22473494922718798
9.524	22814.188	13150.785	0.09150912504219219	0.16776485769254346	22722.595	13278.591750000001	0.07611250744674958	0.18472496876876898
9.788	23480.762	12885.915	0.2035590085165264	0.13261628673866338	23090.168749999997	13040.260750000001	0.13790098982938673	0.15309815537348365
10.053	23740.104	12896.832	0.24715392953054857	0.13406498590845795	23402.018	12874.284	0.19032228457544417	0.13107283890098975
10.317	23573.018	12563.604	0.2190670752125096	0.08984522526429427	23602.863999999998	12681.4125	0.224084133816918	0.10547855641248106
10.582	23617.572	12379.299	0.22655652200808743	0.06538772773850864	23773.80525	12563.95025	0.25281904868527016	0.08989117306016703
10.847	24164.527	12416.066	0.3184986679899352	0.07026675332940721	24148.547749999998	12504.68925	0.3158125849736353	0.08202716632743814
11.111	25239.074	12659.788	0.49912807468400905	0.10260895897754248	24853.1405	12470.857000000002	0.43425335154172917	0.07753758562877687
11.376	26391.389	12428.275	0.6928301414848851	0.07188690246964917	25679.040499999996	12491.23	0.5730856473730285	0.0802411074924964
11.64	26921.172	12460.791	0.7818857053332847	0.07620181519338669	26387.409250000004	12416.66325	0.69216115270981	0.07034600913037442
11.905	26998.002	12117.799	0.7948006893370612	0.03068635988091932	26862.5245	12294.47175	0.7720271666848211	0.05413104855457854
12.169	27139.535	12171.022	0.8185921305840538	0.03774911667435899	27139.535	12171.022	0.8185921305840538	0.03774911667435899
12.434	26597.352	12101.669	0.7274521491689896	0.028545889274636527	26597.352	12101.669	0.7274521491689896	0.028545889274636527
