# Supplementary material for: Spatial control of the APC/C ensures the rapid degradation of cyclin B1
Source: EMBO J. 2024 Aug 14;43(19):4324–55. doi: 10.1038/s44318-024-00194-2 (PMC11445581; doi:10.1038/s44318-024-00194-2)
Supplement: Supplementary file 11 — Source data Fig. 7 [file 44318_2024_194_MOESM11_ESM.zip › Figure 7/Fig 7B/RawData/Analysis_C1-LineProfile230418_B1H3_4.txt]

Distance	CycBmEM	DNA	CycBmEM_N	DNA_N	CycBmEM_N	DNA_S	CycBmEM_NS	DNA_NS
0.0	46284.523	14443.199	0.5686217741618278	0.02284492062340932	46284.523	14443.199	0.5686217741618278	0.02284492062340932
0.265	46772.0	13722.496	0.6042614819009734	0.0007356137943829943	46772.0	13722.496	0.6042614819009734	0.0007356137943829943
0.529	47267.699	13698.517	0.640502304517398	0.0	47267.699	13698.517	0.640502304517398	0.0
0.794	46703.891	14691.325	0.599281995987986	0.03045678551957179	46515.54875	14055.625750000001	0.5855121919871138	0.010955174218894671
1.058	45318.605	14110.165	0.49800298554209793	0.012628297561623907	46325.73425	14269.589	0.5716347509906112	0.017519014170144582
1.323	46012.742	14578.349	0.5487517179149631	0.026990973599382632	45494.07325	14846.2945	0.5108315644237669	0.035210849571810754
1.587	43941.055	16005.339	0.3972895582500201	0.0707673416066647	44162.707	15291.21225	0.413494656131145	0.048859777144514074
1.852	41378.426	16470.996	0.20993436281749875	0.08505249581038506	43193.6045	15841.39875	0.3426430469900461	0.06573807811133128
2.116	41442.195	16310.911	0.2145965489777024	0.08014150142889274	41929.1875	16312.665	0.25020083465919285	0.08019530961919875
2.381	40955.074	16463.414	0.1789828685915501	0.08481989963085251	41050.41975	16421.3985	0.18595364806251918	0.08353097259561752
2.646	40425.984	16440.273	0.14030081186332555	0.08410999351233978	40828.0985	16291.05675	0.16969962095108315	0.07953242431236877
2.91	40489.141	15949.629	0.14491825437175457	0.06905830267739005	40094.29	16243.539250000002	0.11605048370665755	0.07807471012601426
3.175	38506.961	16120.841	0.0	0.0743106446834747	39543.25	16344.877250000001	0.0757636505789841	0.08118349826126534
3.439	38750.914	16868.766	0.01783553608085632	0.09725505217185684	39283.74325	16645.156750000002	0.056790971403688675	0.0903952978513414
3.704	39387.957	17641.391	0.06441009516214379	0.12095719187264403	39133.94525	17492.866250000003	0.04583915841577628	0.11640083610687865
3.968	39889.949	19340.467	0.101111002420105	0.173080455699539	39658.409	19041.21025	0.08418298749853573	0.16390003143821746
4.233	40604.816	22314.217	0.15337531633103782	0.26430742600882995	40507.572	21415.53975	0.1462657547734968	0.23673832880718712
4.497	42147.566	26366.084	0.2661666051807005	0.38860824164773555	41115.60025	24556.55775	0.1907190297529198	0.333096649387918
4.762	41820.07	30205.463	0.24222319507983578	0.5063904741955675	41679.33575	28511.298499999997	0.23193403776802857	0.4544178825047547
5.026	42144.891	35159.43	0.26597103448054016	0.6583653881668856	41573.00975	32773.55975	0.22416048626698878	0.5851730503918303
5.291	40179.512	39363.262	0.12228111032687868	0.7873280975571327	41289.51675	36645.93525	0.20343415935086015	0.7039675303464081
5.556	41013.594	41855.586	0.18326129751618592	0.8637861614660468	40937.6145	39873.844000000005	0.1777063950814736	0.8029914347423226
5.82	40412.461	43117.098	0.13931213800228956	0.902486091779225	40327.254	42047.217	0.1330826080402001	0.8696649056601921
6.085	39703.449	43852.922	0.08747588631544638	0.9250592718383638	40272.86825	43339.6495	0.12910643637430763	0.9093133970613733
6.349	39961.969	44532.992	0.1063764236633086	0.9459220631618575	39902.3505	44449.69925	0.1020176828081582	0.9433668566948615
6.614	39531.523	46295.785	0.07490628325158831	1.0	39653.08675	44608.78225	0.08379387491575821	0.9482471123040126
6.878	39415.406	43753.43	0.06641690643268952	0.9220071142158293	39565.483250000005	43473.425749999995	0.07738913553948769	0.9134173069350474
7.143	39353.035	39311.496	0.061856928810364316	0.7857400503625027	39275.703	41134.754	0.05620314436743943	0.8416728972501621
7.407	38802.848	35178.305	0.0216324589751156	0.6589444244223166	39093.126000000004	38744.89375	0.04285484091950231	0.7683581565792568
7.672	38801.215	36736.344	0.021513069459839836	0.7067410373163786	39011.4815	37434.10075	0.036885767263701755	0.7281464124539516
7.937	39088.828	38510.258	0.04254061180948727	0.7611601377146084	39469.80475	36943.66425	0.07039402853562922	0.7131010871831345
8.201	41186.328	37349.75	0.19588997389807417	0.725558749279234	39881.84775	36550.88	0.10051871564078657	0.7010514807559945
8.466	40451.02	33607.168	0.14213120739574503	0.6107459987137571	40546.143500000006	34068.527500000004	0.14908573804872916	0.6248993167157444
8.73	41458.398	26806.934	0.2157811590916102	0.4021323811553778	41228.3505	29773.559750000004	0.19896226165414926	0.49314079787299964
8.995	41817.656	21330.387	0.24204670623116767	0.23412606234362948	41361.79875	24873.6775	0.20871873555609832	0.34282506435815413
9.259	41720.121	17750.221	0.23491586950587046	0.1242958152198522	41623.95575	20614.4505	0.22788517594563723	0.2121629794251469
9.524	41499.648	16570.26	0.21879696895390063	0.08809765898172811	41524.3875	17751.042	0.22060568721058266	0.12432100137962479
9.788	41060.125	15353.3	0.18666320415139187	0.050764468973289394	41825.954	16345.738500000001	0.24265337750964708	0.0812099191870926
10.053	43023.922	15709.173	0.33023746742742544	0.06168173357350072	42823.462750000006	15876.17325	0.3155817829877323	0.0668048699664033
10.317	45710.156	15871.96	0.5266294914182115	0.06667561833709497	44350.917	15490.926749999999	0.4272547912628221	0.054986502243071396
10.582	47609.465	15029.274	0.6654890020542596	0.04082418808840052	46258.3155	15489.8655	0.5667057296293191	0.05495394583374287
10.847	48689.719	15349.055	0.7444669576173798	0.05063424333597528	48049.96675	15204.42525	0.6976943237998647	0.046197376111396814
11.111	50190.527	14567.412	0.8541918441096079	0.026655454684116484	49250.799750000006	14777.867999999999	0.7854878754208058	0.03311170126281748
11.376	50513.488	14165.731	0.8778036979019758	0.014332918942777655	50350.967749999996	14467.130250000002	0.8659217543196267	0.023579069571106396
11.64	52010.137	13786.323	0.987224517649543	0.002693661321556165	51224.757750000004	14210.107250000001	0.9298050149152817	0.015694267691390585
11.905	52184.879	14320.963	1.0	0.01909503581711203	52184.879	14320.963	1.0	0.01909503581711203
12.169	50368.461	14226.334	0.8672006953104999	0.016192062475910585	50368.461	14226.334	0.8672006953104999	0.016192062475910585
