# Supplementary material for: Spatial control of the APC/C ensures the rapid degradation of cyclin B1
Source: EMBO J. 2024 Aug 14;43(19):4324–55. doi: 10.1038/s44318-024-00194-2 (PMC11445581; doi:10.1038/s44318-024-00194-2)
Supplement: Supplementary file 11 — Source data Fig. 7 [file 44318_2024_194_MOESM11_ESM.zip › Figure 7/Fig 7B/RawData/Analysis_C1-LineProfile230420_B1h3_6b.txt]

Distance	CycBmEM	DNA	CycBmEM_N	DNA_N	CycBmEM_N	DNA_S	CycBmEM_NS	DNA_NS
0.0	29880.432	13072.415	0.9496330793426598	0.13849512275812292	29880.432	13072.415	0.9496330793426598	0.13849512275812292
0.265	29525.99	12823.787	0.8840363419124593	0.06925800425735248	29525.99	12823.787	0.8840363419124593	0.06925800425735248
0.529	28544.375	13089.549	0.7023684204681988	0.14326654346855056	28544.375	13089.549	0.7023684204681988	0.14326654346855056
0.794	28233.424	13087.445	0.6448205816097723	0.14268062837722656	28666.302750000003	13050.569000000001	0.7249336429931962	0.13241151958081443
1.058	28361.422	13201.495	0.6685092279823546	0.1744409022201281	28129.506999999998	13206.544	0.6255886165392273	0.1758469313532521
1.323	27378.807	13447.687	0.4866562360965833	0.24299965134710322	27624.535249999997	13378.31825	0.5321332718159186	0.22368206698814008
1.587	26524.488	13776.646	0.3285470415749645	0.3346070860081025	27101.504500000003	13659.1005	0.4353357399893548	0.3018733966700863
1.852	26141.301	14210.574	0.25763045430351694	0.4554459471050113	26547.602	13766.387999999999	0.33282475976006004	0.3317504714611451
2.116	26145.812	13630.645	0.2584653070651755	0.29394920138436353	26278.307500000003	13601.884250000001	0.2829863077484554	0.2859400010693507
2.381	26301.629	12789.672	0.28730242805016465	0.05975776977992532	26193.536	13366.99075	0.26729760881586756	0.22052762155231842
2.646	26185.402	12837.072	0.2657922458446131	0.0729575679399736	26206.720500000003	13102.470500000001	0.26973767005197524	0.14686488085093574
2.91	26194.039	13152.493	0.2673906992479479	0.1607949842994805	26273.049750000002	13095.40825	0.28201325363459845	0.1448982083919526
3.175	26411.129	13602.396	0.3075676413956682	0.286082511548431	26383.963750000003	13326.752250000001	0.30254015658439914	0.20932213466913058
3.439	26745.285	13715.048	0.3694100398493675	0.3174534748886371	26319.243250000003	13547.900250000002	0.2905623050745576	0.270906711958126
3.704	25926.52	13721.664	0.21788083980524675	0.31929587709595525	26283.757	13686.643250000001	0.283994849119472	0.3095434122982018
3.968	26052.094	13707.465	0.24112087542760544	0.31534178565978366	26316.43125	13600.889	0.2900418869930274	0.28566284707950285
4.233	26541.826	13259.379	0.33175579288989	0.1905602506736353	26168.78825	13491.451000000001	0.2627175317969527	0.25518690802803917
4.497	26154.713	13277.296	0.2601126190650685	0.19554971868278254	26040.147	13508.38975	0.23890983886286815	0.25990395615216405
4.762	25411.955	13789.419	0.12265006806890869	0.3381640695924546	25714.432	13615.000500000002	0.17862962000596677	0.2895925717996614
5.026	24749.234	14133.908	0.0	0.4340962482497732	25407.59275	14082.085	0.12184274453542518	0.4196647474048749
5.291	25314.469	15127.717	0.10460829100772351	0.7108489530944894	25298.016499999998	14692.294249999999	0.10156341956875634	0.589593838868894
5.556	25716.408	15718.133	0.17899531919839318	0.875266084538859	25490.8665	15156.23175	0.13725425421423904	0.7187896481279119
5.82	26183.355	15645.169	0.2654134066508394	0.8549473066285262	25994.89775	15619.824	0.23053554018730615	0.8478893132874625
6.085	26765.359	15988.277	0.3731251438922684	0.9504949088879753	26288.49825	15879.40675	0.284872314350288	0.92017707501384
6.349	26488.871	16166.048	0.3219553876596509	1.0	26444.589	15954.378499999999	0.3137600983686411	0.9410549646278825
6.614	26340.771	16018.02	0.29454645527180573	0.9587776429950285	26447.3635	16011.5275	0.31427357630861474	0.9569696326668826
6.878	26194.453	15873.765	0.2674673184107338	0.9186059787845265	26209.259	15866.7745	0.27020747136775203	0.916659287032674
7.143	25812.941	15409.265	0.1968607241288177	0.789253526351141	25991.434250000002	15622.892500000002	0.22989454871313125	0.8487438192084351
7.407	25617.572	15190.52	0.16070369704116783	0.7283381287030446	25925.678	15321.679250000001	0.21772501049349402	0.764862930956701
7.672	26077.746	14813.167	0.2458683023932568	0.623254089988092	25948.442249999996	14853.24275	0.22193800029167088	0.6344142547794962
7.937	26285.51	14000.019	0.28431927760344117	0.39681127407570765	25891.690499999997	14399.74	0.21143492886262366	0.5081242808337816
8.201	25585.934	13595.254	0.1548484384126288	0.28409363056828196	25961.65725	13904.14025	0.22438370617624467	0.3701112709567679
8.466	25897.439	13208.121	0.212498806295652	0.17628608919499011	26137.1455	13492.39375	0.25686139408381614	0.25544944198827935
8.73	26779.699	13166.181	0.3757790540235426	0.16460677411413754	26181.21625	13252.2665	0.26501758724405694	0.18857958475774178
8.995	26461.793	13039.51	0.31694405024440436	0.1293318451535575	26395.35575	13049.677	0.3046484790540976	0.13216311831586153
9.259	26442.492	12784.896	0.3133720056527913	0.05842776480076099	26525.4795	13055.215	0.32873053891772297	0.13370532258190265
9.524	26417.934	13230.273	0.3088270457501537	0.1824549062591545	26235.906750000002	13042.2885	0.27513918222553874	0.13010559281574513
9.788	25621.408	13114.475	0.1614136272548056	0.15020785504950748	25978.56	12993.58325	0.22751190558150233	0.11654231287197515
10.053	25432.406	12844.689	0.1264349436682588	0.07507872537847764	25687.758250000003	13152.42525	0.17369309731670066	0.1607761174993676
10.317	25279.285	13420.264	0.09809677259358451	0.23536298331033073	25337.927	13182.84625	0.1089496734246988	0.1692476588459253
10.582	25018.609	13351.957	0.049853350182146344	0.21634107164538535	25380.0515	13193.88275	0.11674567323814779	0.1723210675462074
10.847	25789.906	13158.621	0.19259762650860152	0.16250148985063578	25529.786	13428.09475	0.14445710326264383	0.23754366515509456
11.111	26031.344	13781.537	0.2372806637662429	0.3359691158140264	25751.261749999998	13676.042000000001	0.18544571809922286	0.3065912106052857
11.376	26165.188	14412.053	0.26205123193990065	0.5115531651110953	26249.539249999998	13809.523749999998	0.27766215501944347	0.34376277512110925
11.64	27011.719	13885.884	0.41871909786302886	0.3650273297086797	26805.861	13774.125250000001	0.380620866914365	0.33390511572936943
11.905	28015.193	13017.027	0.6044324740882875	0.12307085228367629	27478.643750000003	13509.47975	0.5051330674981511	0.26020749581449415
12.169	28722.475	12722.955	0.7353294661013874	0.04117863615452541	28003.23925	13050.237500000001	0.6022201882980701	0.13231920453672036
12.434	28263.57	12575.084	0.6503997151395765	0.0	28375.2245	12768.94075	0.6710636627513165	0.05398459856461927
12.698	28499.66	12760.697	0.6940929956760143	0.05168890582027538	28841.25925	12797.510000000002	0.7573129196934938	0.06194047058115856
12.963	29879.332	13131.304	0.9494295018569968	0.15489434034983346	29879.332	13131.304	0.9494295018569968	0.15489434034983346
13.228	30152.582	12983.059	1.0	0.11361155388915026	30152.582	12983.059	1.0	0.11361155388915026
