# Supplementary material for: Spatial control of the APC/C ensures the rapid degradation of cyclin B1
Source: EMBO J. 2024 Aug 14;43(19):4324–55. doi: 10.1038/s44318-024-00194-2 (PMC11445581; doi:10.1038/s44318-024-00194-2)
Supplement: Supplementary file 11 — Source data Fig. 7 [file 44318_2024_194_MOESM11_ESM.zip › Figure 7/Fig 7B/RawData/Analysis_C1-LineProfile230418_E4_1.txt]

Distance	CycBmEM	DNA	CycBmEM_N	DNA_N	CycBmEM_N	DNA_S	CycBmEM_NS	DNA_NS
0.0	173866.422	19352.947	0.9878901187651079	0.003482326015701312	173866.422	19352.947	0.9878901187651079	0.003482326015701312
0.265	174413.719	19131.348	1.0	0.0	174413.719	19131.348	1.0	0.0
0.529	169939.203	19595.887	0.9009936883563727	0.007300015997400141	169939.203	19595.887	0.9009936883563727	0.007300015997400141
0.794	159977.125	19861.146	0.6805656914319851	0.011468438763743526	164268.25	19737.377	0.7755141638593404	0.009523466048896707
1.058	152742.953	20361.127	0.520497275649004	0.019325409434443167	156868.88675	20167.396999999997	0.6117906094248715	0.016281031892027262
1.323	144816.266	20851.428	0.3451057822621241	0.02703026337252222	149579.44925	20587.40975	0.45049935002793495	0.02288133841981512
1.587	140781.453	21275.938	0.2558286507686267	0.03370124210855158	144133.715	20952.7635	0.33000317518268363	0.028622703988066982
1.852	138194.188	21322.561	0.19858099205097982	0.03443390103675096	139789.36725	21382.54225	0.2338770584753592	0.03537647869878589
2.116	135365.562	22080.242	0.13599280881970618	0.04634050827731881	136276.76374999998	21589.918749999997	0.1561547044148316	0.03863530469075828
2.381	130765.852	21680.934	0.034216366020013635	0.04006556734041178	133605.127	21563.4015	0.09704017657113465	0.03821859834488192
2.646	130094.906	21169.869	0.01937053939383893	0.03203441672504613	131386.203	21755.05475	0.047942691824734415	0.04123034071948068
2.91	129318.492	22089.174	0.0021910530653789146	0.046480870535146	130084.59174999999	22185.094250000002	0.01914231898969453	0.04798821299611189
3.175	130159.117	23800.4	0.02079131747954664	0.07337199738384363	129738.9315	23303.59225	0.011493995364454578	0.06556489287241961
3.439	129383.211	26154.926	0.0036230715190538245	0.11037228684564265	129520.07225	25474.218249999998	0.006651360515994844	0.09967527870519743
3.704	129219.469	29852.373	0.0	0.16847596005615745	129689.01174999999	28436.766499999998	0.010389435602980475	0.14623035721974612
3.968	129994.25	33939.367	0.01714335341332144	0.23270118459334072	130208.799	32205.1265	0.021890616616051854	0.2054483954984761
4.233	132238.266	38873.84	0.06679604153183215	0.3102441504987637	130859.29699999999	36548.196749999996	0.03628399630483976	0.2736977401236483
4.497	131985.203	43527.207	0.061196590274205466	0.38336966534633116	131830.89075000002	41535.52925	0.05778216808554203	0.35207136867658756
4.762	133105.844	49801.703	0.08599268712280905	0.4819704742679147	133029.92600000004	47385.664000000004	0.08431287165955864	0.44400353639974266
5.026	134790.391	57339.906	0.1232661677093879	0.6004298554859612	134161.3635	53826.96075	0.10934785951752729	0.5452255421280063
5.291	136764.016	64639.027	0.16693599296370673	0.7151321734118181	135925.74625	60834.459749999995	0.14838784247996162	0.6553451549092062
5.556	139042.734	71557.203	0.21735652212394269	0.8238481164711307	138758.8125	67657.83475	0.21107427382908223	0.7625713440047621
5.82	144438.109	77095.203	0.3367384125192916	0.9108752306501388	141889.832	73446.48124999998	0.2803534299164164	0.8535372522563721
6.085	147314.469	80494.492	0.40038279205872446	0.9642934884924007	144879.98425	77978.3965	0.3465156574121707	0.9247542089034175
6.349	148724.625	82766.688	0.43158490294672436	1.0	147574.125	80515.2285	0.4061281247061296	0.9646193530198787
6.614	149819.297	81704.531	0.4558063912997779	0.9833086929369751	148916.76175	80914.3965	0.43583625682470656	0.9708920939213965
6.878	149808.656	78691.875	0.4555709409935995	0.9359661942562105	148727.66	79371.94725	0.4316520575073155	0.9466532158074429
7.143	146558.062	74324.695	0.38364599478916017	0.8673379760365861	147764.27325	75039.44525	0.41033547962406713	0.8785699463537087
7.407	144871.078	65436.68	0.3463185914137309	0.7276669221850626	146135.33174999998	68831.00975	0.37429236573236635	0.7810072477022988
7.672	143303.531	56870.789	0.3116339357329746	0.5930578983313359	143446.3865	61500.92675	0.3147948577529221	0.6658183762355949
7.937	139052.875	49371.543	0.2175809090758227	0.4752107083893949	140988.9765	53380.2345	0.2604204627801102	0.5382054452761625
8.201	136728.422	41841.926	0.1661484148979127	0.3568862521988568	138843.793	46244.20025	0.21295461258899084	0.42606596036101946
8.466	136290.344	36892.543	0.15645519064925323	0.2791089825244903	136846.95725	40048.22225	0.1687712098331093	0.32869902557289704
8.73	135316.188	32086.877	0.13490032470944854	0.2035901591788462	135427.17200000002	35010.138249999996	0.13735603533635363	0.24952786061958654
8.995	133373.734	29219.207	0.09192021108879997	0.15852604857615277	133834.45525	31060.03375	0.102114455931894	0.18745379139955876
9.259	130357.555	26041.508	0.025182097280074242	0.10858997531874584	132318.64075	28029.526	0.06857447020362097	0.13983076070623646
9.524	130227.086	24770.512	0.022295247736161084	0.0886168597512011	131737.66025000002	25765.74875	0.05571928397970979	0.10425654596958228
9.788	132992.266	23031.768	0.08347957981380386	0.061293300232229425	132602.3635	24039.583749999998	0.0748523208151479	0.07713065963032488
10.053	136832.547	22314.547	0.16845235843055237	0.05002250321912317	134720.91225	22697.503749999996	0.1217288316544693	0.05604049180848247
10.317	138831.75	20673.188	0.21268814063735983	0.02422930403137622	137831.30875	21521.8655	0.19055166863041198	0.037565879274000846
10.582	142668.672	20067.959	0.29758659563993184	0.014718409613274593	141584.78925	20873.984	0.27360383787760595	0.027384720502789756
10.847	148006.188	20440.242	0.41568825680257976	0.02056866514738503	145314.504	20456.89075	0.35613014929996606	0.020830292570134724
11.111	151751.406	20646.174	0.4985576041199928	0.023804791488503046	150419.48049999998	20223.643	0.46908647670887305	0.017164911824153015
11.376	159251.656	19740.197	0.6645134502729878	0.009567781047449394	155702.8515	20038.4945	0.5859900872345483	0.014255388593822207
11.64	163802.156	19327.365	0.7652010377426327	0.0030803166919513565	159911.19125	20042.15275	0.6791067945590419	0.014312876304267384
11.905	164839.547	20454.875	0.7881550861005544	0.020798615989165742	163148.28499999997	19968.588750000003	0.750733024665748	0.013156851994504927
12.169	164699.781	20351.918	0.7850625245468169	0.01918069424945321	162778.25374999997	19993.2115	0.742545451025296	0.01354378714720466
12.434	157771.531	19838.688	0.6317631557111797	0.011115521658248334	157771.531	19838.688	0.6317631557111797	0.011115521658248334
12.698	143842.875	20184.369	0.32356784325439625	0.01654773903934507	143842.875	20184.369	0.32356784325439625	0.01654773903934507
