# Supplementary material for: Spatial control of the APC/C ensures the rapid degradation of cyclin B1
Source: EMBO J. 2024 Aug 14;43(19):4324–55. doi: 10.1038/s44318-024-00194-2 (PMC11445581; doi:10.1038/s44318-024-00194-2)
Supplement: Supplementary file 11 — Source data Fig. 7 [file 44318_2024_194_MOESM11_ESM.zip › Figure 7/Fig 7E/RawData/7A11.txt]

	RID	Mean
ToAnalyze\C1-Whole_230418_7A11_1.txt	15064081.0	1528.4173
ToAnalyze\C1-Whole_230418_7A11_3.txt	9110028.0	924.3129
ToAnalyze\C1-Whole_230418_7A11_4.txt	14718721.0	1493.3767
ToAnalyze\C1-Whole_230418_7A11_5.txt	7546486.0	765.6743
ToAnalyze\C1-Whole_230418_7A11_6.txt	8949518.0	908.0274
ToAnalyze\C1-Whole_230419_7A11_1.txt	7855421.0	797.0192
ToAnalyze\C1-Whole_230419_7A11_3.txt	12414029.0	1259.5403
ToAnalyze\C1-Whole_230419_7A11_4.txt	12070309.0	1224.6661
ToAnalyze\C1-Whole_230419_7A11_5.txt	11394667.0	1156.1148
ToAnalyze\C1-Whole_230419_7A11_6.txt	15015680.0	1523.5065
ToAnalyze\C1-Whole_230420_7A11_1.txt	12602932.0	1278.7066
ToAnalyze\C1-Whole_230420_7A11_1b.txt	11088982.0	1125.0996
ToAnalyze\C1-Whole_230420_7A11_4.txt	11621095.0	1179.0884
