# Supplementary material for: Spatial control of the APC/C ensures the rapid degradation of cyclin B1
Source: EMBO J. 2024 Aug 14;43(19):4324–55. doi: 10.1038/s44318-024-00194-2 (PMC11445581; doi:10.1038/s44318-024-00194-2)
Supplement: Supplementary file 11 — Source data Fig. 7 [file 44318_2024_194_MOESM11_ESM.zip › Figure 7/Fig 7E/RawData/B1H3.txt]

	RID	Mean
ToAnalyze\C1-Whole_230418_B1H3_1.txt	9696799.0	983.8473
ToAnalyze\C1-Whole_230418_B1H3_3.txt	8953598.0	908.4414
ToAnalyze\C1-Whole_230418_B1H3_4.txt	16528802.0	1677.0294
ToAnalyze\C1-Whole_230418_B1H3_5.txt	12232715.0	1241.144
ToAnalyze\C1-Whole_230418_B1H3_6.txt	15325893.0	1554.981
ToAnalyze\C1-Whole_230419_B1H3_1.txt	14397428.0	1460.7779999999998
ToAnalyze\C1-Whole_230419_B1H3_4.txt	12878490.0	1306.665
ToAnalyze\C1-Whole_230419_B1H3_4b.txt	9628361.0	976.9035
ToAnalyze\C1-Whole_230419_B1H3_5.txt	12421252.0	1260.2731
ToAnalyze\C1-Whole_230420_B1H3_2.txt	8510575.0	863.4918
ToAnalyze\C1-Whole_230420_B1H3_3.txt	8951550.0	908.2336
ToAnalyze\C1-Whole_230420_B1H3_6b.txt	10873063.0	1103.1923
ToAnalyze\C1-Whole_230420_B1H3_6c.txt	6756416.0	685.513
