# Supplementary material for: Spatial control of the APC/C ensures the rapid degradation of cyclin B1
Source: EMBO J. 2024 Aug 14;43(19):4324–55. doi: 10.1038/s44318-024-00194-2 (PMC11445581; doi:10.1038/s44318-024-00194-2)
Supplement: Supplementary file 11 — Source data Fig. 7 [file 44318_2024_194_MOESM11_ESM.zip › Figure 7/Fig 7E/RawData/7H10.txt]

	RID	Mean
ToAnalyze\C1-Whole_230418_7H10_1b.txt	7097390.0	720.1086
ToAnalyze\C1-Whole_230418_7H10_3.txt	13326447.0	1352.1152
ToAnalyze\C1-Whole_230418_7H10_3b.txt	15067303.0	1528.7442
ToAnalyze\C1-Whole_230418_7H10_4.txt	7082103.0	718.5575
ToAnalyze\C1-Whole_230418_7H10_5.txt	15865727.0	1609.7531
ToAnalyze\C1-Whole_230418_7H10_6.txt	19079025.0	1935.7777
ToAnalyze\C1-Whole_230419_7H10_3.txt	13546773.0	1374.4697
ToAnalyze\C1-Whole_230419_7H10_5a.txt	22126713.0	2244.9993
ToAnalyze\C1-Whole_230419_7H10_5b.txt	10343843.0	1049.4971
ToAnalyze\C1-Whole_230419_7H10_6.txt	20298485.0	2059.5054
ToAnalyze\C1-Whole_230420_7H10_1.txt	15403512.0	1562.8563
ToAnalyze\C1-Whole_230420_7H10_2.txt	16342580.0	1658.1351
ToAnalyze\C1-Whole_230420_7H10_4.txt	16356351.0	1659.5324
ToAnalyze\C1-Whole_230420_7H10_5.txt	15988233.0	1622.1827
ToAnalyze\C1-Whole_230420_7H10_6.txt	18391872.0	1866.0584
