# Supplementary material for: Spatial control of the APC/C ensures the rapid degradation of cyclin B1
Source: EMBO J. 2024 Aug 14;43(19):4324–55. doi: 10.1038/s44318-024-00194-2 (PMC11445581; doi:10.1038/s44318-024-00194-2)
Supplement: Supplementary file 11 — Source data Fig. 7 [file 44318_2024_194_MOESM11_ESM.zip › Figure 7/Fig 7E/RawData/E4.txt]

	RID	Mean
ToAnalyze\C1-Whole_230418_E4_1.txt	70309857.0	7133.7111
ToAnalyze\C1-Whole_230418_E4_2.txt	80970520.0	8215.3531
ToAnalyze\C1-Whole_230418_E4_3.txt	126243454.0	12808.792
ToAnalyze\C1-Whole_230418_E4_4.txt	104816946.0	10634.8362
ToAnalyze\C1-Whole_230418_E4_4b.txt	113746472.0	11540.8352
ToAnalyze\C1-Whole_230418_E4_5.txt	113317645.0	11497.326000000001
ToAnalyze\C1-Whole_230418_E4_5b.txt	113005615.0	11465.6671
ToAnalyze\C1-Whole_230419_E4_4.txt	123923398.0	12573.3967
ToAnalyze\C1-Whole_230419_E4_5.txt	86945461.0	8821.5768
ToAnalyze\C1-Whole_230419_E4_6a.txt	34965692.0	3552.7019
ToAnalyze\C1-Whole_230419_E4_6b.txt	111215216.0	11284.0114
ToAnalyze\C1-Whole_230419_E4_6c.txt	65858479.0	6682.0697
ToAnalyze\C1-Whole_230420_E4_1.txt	71484174.0	7252.8586
ToAnalyze\C1-Whole_230420_E4_2.txt	147301048.0	14945.3174
ToAnalyze\C1-Whole_230420_E4_5.txt	128505128.0	13038.2638
ToAnalyze\C1-Whole_230420_E4_6.txt	111491207.0	11312.0137
