# Supplementary material for: Spatial control of the APC/C ensures the rapid degradation of cyclin B1
Source: EMBO J. 2024 Aug 14;43(19):4324–55. doi: 10.1038/s44318-024-00194-2 (PMC11445581; doi:10.1038/s44318-024-00194-2)
Supplement: Supplementary file 11 — Source data Fig. 7 [file 44318_2024_194_MOESM11_ESM.zip › Figure 7/Fig 7CD/RawData/C1-Whole_230418_E4_1.txt]

C1-230418_E4_1Whole_
Mean	RID	Frame
10350.5392	102014914	-35
10425.1869	102750642	-34
10350.3614	102013162	-33
10311.0557	101625765	-32
10163.7654	100174072	-31
10115.2273	99695680	-30
10030.3016	98858653	-29
9927.3345	97843809	-28
9752.5629	96121260	-27
9523.8553	93867118	-26
9390.6887	92554628	-25
9218.3336	90855896	-24
9076.4796	89457783	-23
8795.4306	86687764	-22
8552.7614	84296016	-21
8288.7486	81693906	-20
8018.3378	79028737	-19
7818.2989	77057154	-18
7565.2479	74563083	-17
7367.9379	72618396	-16
7133.7111	70309857	-15
6896.7336	67974206	-14
6744.4498	66473297	-13
6530.2505	64362149	-12
6427.3029	63347497	-11
6282.8889	61924153	-10
6160.8864	60721696	-9
6003.23	59167835	-8
5871.0146	57864720	-7
5731.9066	56493671	-6
5509.6901	54303506	-5
5220.8139	51456342	-4
4831.5934	47620185	-3
4388.0927	43249042	-2
3827.3788	37722645	-1
3294.9025	32474559	0
2768.8534	27289819	1
2359.7653	23257847	2
2085.1645	20551381	3
1860.201	18334141	4
1635.3316	16117828	5
1506.9548	14852547	6
1372.0279	13522707	7
1240.4025	12225407	8
1155.5742	11389339	9
1114.9353	10988802	10
