# Supplementary material for: Spatial control of the APC/C ensures the rapid degradation of cyclin B1
Source: EMBO J. 2024 Aug 14;43(19):4324–55. doi: 10.1038/s44318-024-00194-2 (PMC11445581; doi:10.1038/s44318-024-00194-2)
Supplement: Supplementary file 11 — Source data Fig. 7 [file 44318_2024_194_MOESM11_ESM.zip › Figure 7/Fig 7CD/RawData/C1-Whole_230419_B1H3_1.txt]

C1-230419_B1H3_1Whole_
Mean	RID	Frame
1529.8342	15078046	-18
1488.3759	14669433	-17
1483.9005	14625323	-16
1460.778	14397428	-15
1475.6915	14544415	-14
1460.824	14397881	-13
1441.4768	14207195	-12
1413.4685	13931146	-11
1409.9322	13896292	-10
1399.4585	13793063	-9
1376.46	13566390	-8
1372.1571	13523980	-7
1367.8369	13481400	-6
1355.1464	13356323	-5
1327.9267	13088046	-4
1294.7554	12761109	-3
1279.1729	12607528	-2
1213.7389	11962611	-1
1111.2556	10952535	0
944.0688	9304742	1
789.9004	7785258	2
682.2069	6723831	3
583.0435	5746477	4
503.2689	4960218	5
444.2043	4378078	6
388.6999	3831026	7
342.6306	3376967	8
287.7295	2835862	9
259.0651	2553346	10
