# Supplementary material for: Spatial control of the APC/C ensures the rapid degradation of cyclin B1
Source: EMBO J. 2024 Aug 14;43(19):4324–55. doi: 10.1038/s44318-024-00194-2 (PMC11445581; doi:10.1038/s44318-024-00194-2)
Supplement: Supplementary file 11 — Source data Fig. 7 [file 44318_2024_194_MOESM11_ESM.zip › Figure 7/Fig 7CD/RawData/C1-Centro_230418_B1H3_3.txt]

C1-230418_E4_3Centro_
Mean	RID	Frame
2107.7226	288758	-25
2083.7737	285477	-24
2276.3942	311866	-23
2188.5328	299829	-22
2107.5255	288731	-21
2151.8467	294803	-20
1907.8613	261377	-19
2059.4015	282138	-18
2179.0073	298524	-17
2202.2774	301712	-16
2015.0803	276066	-15
2043.219	279921	-14
2063.5912	282712	-13
1902.8613	260692	-12
2057.2044	281837	-11
2034.5401	278732	-10
2090.7591	286434	-9
1992.3577	272953	-8
1879.0803	257434	-7
1790.3577	245279	-6
1899.5036	260232	-5
1797.7226	246288	-4
1592.4891	218171	-3
1430.5401	195984	-2
1342.073	183864	-1
1133.1241	155238	0
996.219	136482	1
790.6934	108325	2
685.0438	93851	3
591.2774	81005	4
433.4015	59376	5
