# Supplementary material for: Spatial control of the APC/C ensures the rapid degradation of cyclin B1
Source: EMBO J. 2024 Aug 14;43(19):4324–55. doi: 10.1038/s44318-024-00194-2 (PMC11445581; doi:10.1038/s44318-024-00194-2)
Supplement: Supplementary file 11 — Source data Fig. 7 [file 44318_2024_194_MOESM11_ESM.zip › Figure 7/Fig 7CD/RawData/C1-Cyto_230419_7H10_5a.txt]

C1-230419_7H10_5aCyto_
Mean	RID	Frame
2630.3066	360352	-35
2539.0292	347847	-34
2481.4161	339954	-33
2445.1168	334981	-32
2214.3796	303370	-31
2235.4818	306261	-30
2334.1022	319772	-29
2342.9781	320988	-28
2560.0365	350725	-27
2958.0657	405255	-26
3131.3577	428996	-25
3013.8759	412901	-24
3033.0511	415528	-23
3199.5985	438345	-22
3194.3285	437623	-21
3297.219	451719	-20
3320.9781	454974	-19
3212.219	440074	-18
3102.0146	424976	-17
3188.4891	436823	-16
3161.0438	433063	-15
3029.7007	415069	-14
3177.4307	435308	-13
2968.2774	406654	-12
2849.708	390410	-11
3584.7372	491109	-10
3339.4891	457510	-9
3311.8102	453718	-8
3324.3285	455433	-7
3300.4526	452162	-6
3286.6642	450273	-5
3171.7445	434529	-4
3407.3504	466807	-3
3164.6496	433557	-2
3107.0073	425660	-1
3050.6642	417941	0
2617.4453	358590	1
2225.7445	304927	2
1877.6934	257244	3
1766.1022	241956	4
1431.9781	196181	5
1273.3942	174455	6
1090.0584	149338	7
903.3796	123763	8
937.5401	128443	9
755.6788	103528	10
734.8394	100673	11
608.292	83336	12
592.5912	81185	13
572.8102	78475	14
530.2701	72647	15
428.8613	58754	16
428.3066	58678	17
225.5255	30897	18
413.708	56678	19
