# Supplementary material for: Spatial control of the APC/C ensures the rapid degradation of cyclin B1
Source: EMBO J. 2024 Aug 14;43(19):4324–55. doi: 10.1038/s44318-024-00194-2 (PMC11445581; doi:10.1038/s44318-024-00194-2)
Supplement: Supplementary file 11 — Source data Fig. 7 [file 44318_2024_194_MOESM11_ESM.zip › Figure 7/Fig 7CD/RawData/C1-Cyto_230420_B1H3_3.txt]

C1-230420_B1H3_3Cyto_
Mean	RID	Frame
1504.0365	206053	-34
1511.9051	207131	-33
1454.5474	199273	-32
1439.4234	197201	-31
1525.781	209032	-30
1524.5912	208869	-29
1424.2555	195123	-28
1683.1752	230595	-27
1501.854	205754	-26
1556.4453	213233	-25
1811.4088	248163	-24
1950.365	267200	-23
1912.0657	261953	-22
1980.3285	271305	-21
2008.5182	275167	-20
1873.438	256661	-19
1769.8759	242473	-18
1781.8832	244118	-17
1679.4891	230090	-16
1727.6642	236690	-15
1647.2993	225680	-14
1688.1606	231278	-13
1712.8394	234659	-12
1679.0219	230026	-11
1702.7226	233273	-10
1688.927	231383	-9
1649.0073	225914	-8
1634.9343	223986	-7
1692.635	231891	-6
1745.5182	239136	-5
1610.4015	220625	-4
1606.0219	220025	-3
1597.8832	218910	-2
1553.6642	212852	-1
1379	188923	0
1354.2847	185537	1
927.8102	127110	2
850.7883	116558	3
716.7956	98201	4
515.5328	70628	5
350.4453	48011	6
278.2701	38123	7
257.7956	35318	8
198.5985	27208	9
148.5985	20358	10
155.9927	21371	11
109.9124	15058	12
108.0365	14801	13
