# Supplementary material for: Spatial control of the APC/C ensures the rapid degradation of cyclin B1
Source: EMBO J. 2024 Aug 14;43(19):4324–55. doi: 10.1038/s44318-024-00194-2 (PMC11445581; doi:10.1038/s44318-024-00194-2)
Supplement: Supplementary file 11 — Source data Fig. 7 [file 44318_2024_194_MOESM11_ESM.zip › Figure 7/Fig 7CD/RawData/C1-Spindle_230418_7H10_6.txt]

C1-230418_7H10_6Spindle_
Mean	RID	Frame
5231.8321	716761	-24
5483.0876	751183	-23
5438.6496	745095	-22
5604.4891	767815	-21
5859.2263	802714	-20
5992.2336	820936	-19
5524.7153	756886	-18
5644.4672	773292	-17
5311.1022	727621	-16
5060.1241	693237	-15
5186.5474	710557	-14
5625.7737	770731	-13
5902.0657	808583	-12
5185.8175	710457	-11
5282.0219	723637	-10
5495.2409	752848	-9
5246.2847	718741	-8
5134.0511	703365	-7
4714.3285	645863	-6
4692.6496	642893	-5
4613.7153	632079	-4
4483.0803	614182	-3
4329.4745	593138	-2
4114.8832	563739	-1
3602.2993	493515	0
3070.2409	420623	1
2615.9781	358389	2
2377.1533	325670	3
