# Supplementary material for: Spatial control of the APC/C ensures the rapid degradation of cyclin B1
Source: EMBO J. 2024 Aug 14;43(19):4324–55. doi: 10.1038/s44318-024-00194-2 (PMC11445581; doi:10.1038/s44318-024-00194-2)
Supplement: Supplementary file 11 — Source data Fig. 7 [file 44318_2024_194_MOESM11_ESM.zip › Figure 7/Fig 7CD/RawData/C1-Spindle_230420_7A11_4.txt]

C1-230420_7A11_4Spindle_
Mean	RID	Frame
3239.6496	443832	-24
3301.1314	452255	-23
3245.5401	444639	-22
3329.3212	456117	-21
3137.6131	429853	-20
3257.0438	446215	-19
3324.9562	455519	-18
3284.3869	449961	-17
3264.1241	447185	-16
3067.6277	420265	-15
3077.1825	421574	-14
3021.8394	413992	-13
2962.2993	405835	-12
2911.5912	398888	-11
3015.1971	413082	-10
3068.0803	420327	-9
2804.4599	384211	-8
2815.1898	385681	-7
2856.4599	391335	-6
2666.7372	365343	-5
2699.6131	369847	-4
2636.7372	361233	-3
2519.3796	345155	-2
2308.7153	316294	-1
2221.5912	304358	0
1851.1314	253605	1
