# Supplementary material for: Spatial control of the APC/C ensures the rapid degradation of cyclin B1
Source: EMBO J. 2024 Aug 14;43(19):4324–55. doi: 10.1038/s44318-024-00194-2 (PMC11445581; doi:10.1038/s44318-024-00194-2)
Supplement: Supplementary file 11 — Source data Fig. 7 [file 44318_2024_194_MOESM11_ESM.zip › Figure 7/Fig 7CD/RawData/C1-Cyto_230419_7A11_6.txt]

C1-230419_7A11_6Cyto_
Mean	RID	Frame
1695.2336	232247	-35
1929.4526	264335	-34
2269.7591	310957	-33
2374.3285	325283	-32
2283.6788	312864	-31
2274.9927	311674	-30
2353.9416	322490	-29
2305.9635	315917	-28
2271.8467	311243	-27
2248.3285	308021	-26
2342.219	320884	-25
2329.7737	319179	-24
2368.5109	324486	-23
2277.6934	312044	-22
2294.4015	314333	-21
2303.708	315608	-20
2213.5985	303263	-19
2268.4818	310782	-18
2297.3869	314742	-17
2175.1825	298000	-16
2075.708	284372	-15
1953.7956	267670	-14
2104.6423	288336	-13
2087.292	285959	-12
1785.8905	244667	-11
1971.1241	270044	-10
1982.0584	271542	-9
2002.0219	274277	-8
1943.3358	266237	-7
2021.4015	276932	-6
1997.4015	273644	-5
1794.8321	245892	-4
1904.5255	260920	-3
1892.8029	259314	-2
1867.3796	255831	-1
1668.9635	228648	0
1340.146	183600	1
1080.562	148037	2
887.1898	121545	3
753.2044	103189	4
681.708	93394	5
567.0365	77684	6
446.8467	61218	7
289.9708	39726	8
283.6788	38864	9
306.1825	41947	10
235.2628	32231	11
184.0876	25220	12
