# Supplementary material for: Spatial control of the APC/C ensures the rapid degradation of cyclin B1
Source: EMBO J. 2024 Aug 14;43(19):4324–55. doi: 10.1038/s44318-024-00194-2 (PMC11445581; doi:10.1038/s44318-024-00194-2)
Supplement: Supplementary file 11 — Source data Fig. 7 [file 44318_2024_194_MOESM11_ESM.zip › Figure 7/Fig 7CD/RawData/C1-Chromatin_230419_7H10_5a.txt]

C1-230419_7H10_5aChromatin_
Mean	RID	Frame
5572.0876	763376	-35
5930.8029	812520	-34
7172.6423	982652	-33
7104.219	973278	-32
6603.4526	904673	-31
6620.2336	906972	-30
6325.7226	866624	-29
6509.4745	891798	-28
6546.6277	896888	-27
5724.3066	784230	-26
5149.2774	705451	-25
5363.7518	734834	-24
6373.3358	873147	-23
6496.7372	890053	-22
5638.1168	772422	-21
5500.1606	753522	-20
5313.8248	727994	-19
5276.1825	722837	-18
5362.6569	734684	-17
5585.0146	765147	-16
5313.3358	727927	-15
4990.9854	683765	-14
4956.1898	678998	-13
4797.0657	657198	-12
4937.3212	676413	-11
4803.3577	658060	-10
4654.7153	637696	-9
4725.8102	647436	-8
4626.7737	633868	-7
4567.5036	625748	-6
4489.4307	615052	-5
4527.4745	620264	-4
4473.3942	612855	-3
4158.3577	569695	-2
3767.2774	516117	-1
3317.4891	454496	0
2857.2044	391437	1
2395.9635	328247	2
2081.0949	285110	3
1740.7737	238486	4
1625.2263	222656	5
1346.5328	184475	6
1304.9343	178776	7
1254.3577	171847	8
1028.1752	140860	9
987.0949	135232	10
958.8102	131357	11
956.1387	130991	12
814.3212	111562	13
630.5182	86381	14
584.1898	80034	15
524.4161	71845	16
535.5985	73377	17
469.5255	64325	18
559.4745	76648	19
543.219	74421	20
608.9197	83422	21
