# Supplementary material for: Spatial control of the APC/C ensures the rapid degradation of cyclin B1
Source: EMBO J. 2024 Aug 14;43(19):4324–55. doi: 10.1038/s44318-024-00194-2 (PMC11445581; doi:10.1038/s44318-024-00194-2)
Supplement: Supplementary file 11 — Source data Fig. 7 [file 44318_2024_194_MOESM11_ESM.zip › Figure 7/Fig 7CD/RawData/C1-Chromatin_230419_E4_6a.txt]

C1-230419_E4_6aChromatin_
Mean	RID	Frame
13235.8102	1813306	-35
14061.4015	1926412	-34
16030.4818	2196176	-33
16114.635	2207705	-32
15368.9051	2105540	-31
14968.5474	2050691	-30
13084.9635	1792640	-29
13470.5036	1845459	-28
14676.0803	2010623	-27
12561.8102	1720968	-26
12900.7664	1767405	-25
12484.0146	1710310	-24
12767.0803	1749090	-23
12857.0365	1761414	-22
12874.4672	1763802	-21
12828.854	1757553	-20
12829.7883	1757681	-19
12629.073	1730183	-18
12650.0803	1733061	-17
12673.2117	1736230	-16
12257.2993	1679250	-15
11683.9489	1600701	-14
12621.8029	1729187	-13
12174.6423	1667926	-12
11940.4453	1635841	-11
11871.365	1626377	-10
11526.6423	1579150	-9
11243.3577	1540340	-8
10785.7737	1477651	-7
10141.5766	1389396	-6
9074.1825	1243163	-5
7781.1898	1066023	-4
6336.7883	868140	-3
4531.9854	620882	-2
2749.3504	376661	-1
1197.7956	164098	0
482.9489	66164	1
394.8102	54089	2
62.7445	8596	3
2.0511	281	4
2.9489	404	5
0	0	6
0	0	7
0	0	7
0	0	7
