# Supplementary material for: Spatial control of the APC/C ensures the rapid degradation of cyclin B1
Source: EMBO J. 2024 Aug 14;43(19):4324–55. doi: 10.1038/s44318-024-00194-2 (PMC11445581; doi:10.1038/s44318-024-00194-2)
Supplement: Supplementary file 11 — Source data Fig. 7 [file 44318_2024_194_MOESM11_ESM.zip › Figure 7/Fig 7CD/RawData/C1-Spindle_230419_B1H3_1.txt]

C1-230419_B1H3_1Spindle_
Mean	RID	Frame
2781.0073	380998	-18
2985.3504	408993	-17
3078.2409	421719	-16
2864.4015	392423	-15
2825.1095	387040	-14
2856.7518	391375	-13
2553.9416	349890	-12
2461.292	337197	-11
2406.8102	329733	-10
2564.9343	351396	-9
2367.8029	324389	-8
2511.9708	344140	-7
2529.9489	346603	-6
2418.7956	331375	-5
2425.9635	332357	-4
2282.3358	312680	-3
2302.365	315424	-2
2204.073	301958	-1
1981.3577	271446	0
1681.8102	230408	1
1284.9343	176036	2
