# Supplementary material for: Spatial control of the APC/C ensures the rapid degradation of cyclin B1
Source: EMBO J. 2024 Aug 14;43(19):4324–55. doi: 10.1038/s44318-024-00194-2 (PMC11445581; doi:10.1038/s44318-024-00194-2)
Supplement: Supplementary file 11 — Source data Fig. 7 [file 44318_2024_194_MOESM11_ESM.zip › Figure 7/Fig 7CD/RawData/C1-Cyto_230420_B1H3_2.txt]

C1-230420_B1H3_2Cyto_
Mean	RID	Frame
1266.6204	173527	-25
1411.1168	193323	-24
1541.8832	211238	-23
1611.4307	220766	-22
1496.6934	205047	-21
1517.7226	207928	-20
1568.5401	214890	-19
1575.9489	215905	-18
1606.8686	220141	-17
1606.4964	220090	-16
1575.7737	215881	-15
1520.4161	208297	-14
1427.292	195539	-13
1601.5766	219416	-12
1579.6496	216412	-11
1530.0219	209613	-10
1623.0657	222360	-9
1583.0219	216874	-8
1567.8102	214790	-7
1495.7956	204924	-6
1602.8686	219593	-5
1527.4453	209260	-4
1504.5255	206120	-3
1471.6277	201613	-2
1455.1971	199362	-1
1385.854	189862	0
1180.5036	161729	1
811.5109	111177	2
897.8686	123008	3
802.781	109981	4
808.7737	110802	5
713.3285	97726	6
686.7445	94084	7
537.4891	73636	8
502.2263	68805	9
441.7956	60526	10
361.8029	49567	11
