# Supplementary material for: Spatial control of the APC/C ensures the rapid degradation of cyclin B1
Source: EMBO J. 2024 Aug 14;43(19):4324–55. doi: 10.1038/s44318-024-00194-2 (PMC11445581; doi:10.1038/s44318-024-00194-2)
Supplement: Supplementary file 11 — Source data Fig. 7 [file 44318_2024_194_MOESM11_ESM.zip › Figure 7/Fig 7CD/RawData/C1-Whole_230420_7A11_4.txt]

C1-230420_7A11_4Whole_
Mean	RID	Frame
1437.1844	14164889	-30
1422.9772	14024863	-29
1411.4355	13911108	-28
1361.6539	13420461	-27
1322.0907	13030526	-26
1300.5583	12818303	-25
1279.4419	12610179	-24
1259.9854	12418416	-23
1243.9894	12260760	-22
1231.154	12134254	-21
1217.9161	12003781	-20
1225.108	12074664	-19
1213.3796	11959069	-18
1204.6757	11873284	-17
1177.8464	11608854	-16
1179.0884	11621095	-15
1162.5368	11457963	-14
1153.2506	11366438	-13
1152.3798	11357855	-12
1141.1645	11247317	-11
1142.5321	11260796	-10
1124.0577	11078713	-9
1107.8748	10919214	-8
1081.6246	10660492	-7
1063.721	10484034	-6
1032.8136	10179411	-5
1018.8192	10041482	-4
1001.0099	9865954	-3
964.9507	9510554	-2
916.7307	9035298	-1
829.8015	8178524	0
706.0078	6958413	1
578.0691	5697449	2
469.7394	4629752	3
387.9181	3823321	4
327.5911	3228738	5
265.9753	2621453	6
226.3009	2230422	7
191.991	1892263	8
161.8689	1595380	9
145.5408	1434450	10
125.8428	1240307	11
113.2763	1116451	12
100.6707	992210	13
97.1892	957897	14
92.5983	912649	15
81.9458	807658	16
