# Supplementary material for: Spatial control of the APC/C ensures the rapid degradation of cyclin B1
Source: EMBO J. 2024 Aug 14;43(19):4324–55. doi: 10.1038/s44318-024-00194-2 (PMC11445581; doi:10.1038/s44318-024-00194-2)
Supplement: Supplementary file 11 — Source data Fig. 7 [file 44318_2024_194_MOESM11_ESM.zip › Figure 7/Fig 7CD/RawData/C1-Chromatin_230419_7A11_3.txt]

C1-230419_7A11_3Chromatin_
Mean	RID	Frame
3484.4015	477363	-35
3591.6934	492062	-34
3752.8467	514140	-33
3940.2993	539821	-32
4093.9781	560875	-31
4015.0292	550059	-30
4233.0073	579922	-29
3935	539095	-28
3778.073	517596	-27
3441.3869	471470	-26
3380.2774	463098	-25
3466.6204	474927	-24
3528.5912	483417	-23
3357.7372	460010	-22
3298.7445	451928	-21
3334.9927	456894	-20
3226.4015	442017	-19
3270.0146	447992	-18
3162.1825	433219	-17
3255.1825	445960	-16
3054.3577	418447	-15
3000	411000	-14
3095.6423	424103	-13
3074.0365	421143	-12
2945.7591	403569	-11
2869.8102	393164	-10
2821.2263	386508	-9
2837.2263	388700	-8
2917.6788	399722	-7
2785.1022	381559	-6
2743.6788	375884	-5
2767.635	379166	-4
2741.708	375614	-3
2582.0657	353743	-2
2530.0511	346617	-1
2136.1606	292654	0
1736.6204	237917	1
1471.7445	201629	2
1218.5255	166938	3
965.1095	132220	4
679.3869	93076	5
537.9708	73702	6
440.8394	60395	7
272.6131	37348	8
242.854	33271	9
230.3942	31564	10
225.8394	30940	11
204.4161	28005	12
218.0511	29873	13
