# Supplementary material for: Spatial control of the APC/C ensures the rapid degradation of cyclin B1
Source: EMBO J. 2024 Aug 14;43(19):4324–55. doi: 10.1038/s44318-024-00194-2 (PMC11445581; doi:10.1038/s44318-024-00194-2)
Supplement: Supplementary file 11 — Source data Fig. 7 [file 44318_2024_194_MOESM11_ESM.zip › Figure 7/Fig 7CD/RawData/C1-Whole_230418_7H10_6.txt]

C1-230418_7H10_6Whole_
Mean	RID	Frame
2486.4771	24506718	-28
2452.3756	24170614	-27
2385.4628	23511121	-26
2334.2655	23006521	-25
2311.4091	22781248	-24
2291.4223	22584258	-23
2220.8077	21888281	-22
2183.5215	21520788	-21
2132.2424	21015381	-20
2068.314	20385303	-19
2054.1017	20245226	-18
2019.242	19901649	-17
1950.0771	19219960	-16
1935.7777	19079025	-15
1885.3164	18581678	-14
1871.3072	18443604	-13
1812.9252	17868191	-12
1768.9191	17434467	-11
1726.1769	17013200	-10
1700.1136	16756320	-9
1655.6834	16318416	-8
1630.9698	16074838	-7
1612.6752	15894527	-6
1597.672	15746655	-5
1561.0915	15386118	-4
1525.0943	15031329	-3
1461.7387	14406897	-2
1349.7554	13303189	-1
1178.2688	11613017	0
1011.3099	9967470	1
867.1347	8546480	2
763.8253	7528262	3
689.3957	6794684	4
613.5367	6047018	5
556.9676	5489473	6
511.148	5037875	7
470.5387	4637629	8
419.8585	4138125	10
402.5626	3967657	11
388.9892	3833878	12
362.9331	3577069	13
340.1722	3352737	14
