# Supplementary material for: Spatial control of the APC/C ensures the rapid degradation of cyclin B1
Source: EMBO J. 2024 Aug 14;43(19):4324–55. doi: 10.1038/s44318-024-00194-2 (PMC11445581; doi:10.1038/s44318-024-00194-2)
Supplement: Supplementary file 11 — Source data Fig. 7 [file 44318_2024_194_MOESM11_ESM.zip › Figure 7/Fig 7CD/RawData/C1-Whole_230418_7H10_4.txt]

C1-230418_7H10_4Whole_
Mean	RID	Frame
975.3534	9613083	-28
950.8137	9371220	-27
916.0227	9028320	-26
894.3655	8814866	-25
900.2916	8873274	-24
883.3603	8706399	-23
850.8335	8385815	-22
835.0901	8230648	-21
808.5162	7968736	-20
794.1861	7827498	-19
777.5008	7663048	-18
761.2804	7503180	-17
730.9751	7204491	-16
718.5575	7082103	-15
703.3697	6932412	-14
694.1445	6841488	-13
682.3792	6725529	-12
663.3828	6538301	-11
657.234	6477698	-10
649.3982	6400469	-9
634.5006	6253638	-8
599.362	5907312	-7
606.4496	5977167	-6
599.6027	5909684	-5
571.3813	5631534	-4
560.7997	5527242	-3
522.4976	5149736	-2
483.7359	4767701	-1
430.109	4239154	0
356.0336	3509067	1
284.5569	2804593	2
233.6714	2303065	3
198.5465	1956874	4
174.2205	1717117	5
155.0864	1528532	6
135.6334	1336803	7
123.749	1219670	8
121.7401	1199870	9
118.0291	1163295	10
121.9055	1201501	11
112.8987	1112730	12
110.1226	1085368	13
111.591	1099841	14
107.7706	1062187	15
