# Supplementary material for: Spatial control of the APC/C ensures the rapid degradation of cyclin B1
Source: EMBO J. 2024 Aug 14;43(19):4324–55. doi: 10.1038/s44318-024-00194-2 (PMC11445581; doi:10.1038/s44318-024-00194-2)
Supplement: Supplementary file 11 — Source data Fig. 7 [file 44318_2024_194_MOESM11_ESM.zip › Figure 7/Fig 7CD/RawData/C1-Whole_230418_E4_4b.txt]

C1-230418_E4_4bWhole_
Mean	RID	Frame
15367.2889	151459999	-35
15195.1736	149763631	-36
15033.0159	148165405	-37
14820.5258	146071102	-38
15559.1303	153350788	-38
15757.102	155301997	-37
15338.3674	151174949	-36
15508.499	152851766	-35
15249.6475	150300526	-34
15125.3083	149075039	-33
14946.6387	147314071	-32
15008.775	147926486	-31
14900.1851	146856224	-30
14804.0671	145908885	-29
14702.32	144906066	-28
14519.6784	143105950	-27
14139.7989	139361858	-26
14052.7268	138503675	-25
13816.9977	136180329	-24
13516.4167	133217803	-23
13269.7224	130786384	-22
13055.4498	128674513	-21
12562.6832	123817806	-20
12332.6647	121550743	-19
12218.2934	120423500	-18
11898.5654	117272261	-17
11654.8953	114870648	-16
11540.8352	113746472	-15
11273.413	111110759	-14
11045.6328	108865757	-13
10840.8879	106847791	-12
10627.935	104748927	-11
10402.4704	102526748	-10
10203.0649	100561408	-9
9912.3902	97696518	-8
9707.9998	95682046	-7
9426.8837	92911366	-6
9037.1154	89069809	-5
8530.8393	84079952	-4
7787.7786	76756346	-3
6853.0285	67543449	-2
5854.9635	57706520	-1
4862.5402	47925196	0
4068.9956	40104021	1
3417.3471	33681373	2
2829.0167	27882789	3
2431.2432	23962333	4
2121.7727	20912192	5
1830.3478	18039908	6
1519.0819	14972071	7
1288.0182	12694707	8
1081.6108	10660356	9
