# Supplementary material for: Spatial control of the APC/C ensures the rapid degradation of cyclin B1
Source: EMBO J. 2024 Aug 14;43(19):4324–55. doi: 10.1038/s44318-024-00194-2 (PMC11445581; doi:10.1038/s44318-024-00194-2)
Supplement: Supplementary file 11 — Source data Fig. 7 [file 44318_2024_194_MOESM11_ESM.zip › Figure 7/Fig 7CD/RawData/C1-Whole_230418_E4_2.txt]

C1-230418_E4_2Whole_
Mean	RID	Frame
8161.4322	80439076	-26
8358.3352	82379752	-25
8524.6104	84018560	-24
8527.0806	84042906	-23
8578.7616	84552274	-22
8589.2317	84655468	-21
8502.5858	83801486	-20
8456.6063	83348312	-19
8381.336	82606448	-18
8333.3747	82133741	-17
8241.5732	81228945	-16
8215.3531	80970520	-15
8099.6749	79830396	-14
8022.525	79070006	-13
7905.6926	77918506	-12
7766.6083	76547691	-11
7564.4728	74555444	-10
7376.0113	72697967	-9
7289.6506	71846796	-8
7077.5882	69756709	-7
6815.0183	67168820	-6
6448.5305	63556717	-5
6098.7224	60109008	-4
5632.3914	55512850	-3
5030.9033	49584583	-2
4282.7066	42210356	-1
3556.3357	35051245	0
2973.7822	29309597	1
2531.0193	24945726	2
2217.6653	21857309	3
1953.3989	19252700	4
1737.5844	17125632	5
1544.5342	15222929	6
1402.738	13825386	7
1261.838	12436675	8
1103.6959	10878027	9
930.5587	9171587	10
825.4534	8135669	11
758.8207	7478937	12
721.6969	7113045	13
683.8731	6740253	14
640.105	6308875	15
593.1894	5846475	16
542.9744	5351556	17
515.6513	5082259	18
508.3796	5010589	19
493.0972	4859966	20
473.9029	4670787	21
