# Supplementary material for: Spatial control of the APC/C ensures the rapid degradation of cyclin B1
Source: EMBO J. 2024 Aug 14;43(19):4324–55. doi: 10.1038/s44318-024-00194-2 (PMC11445581; doi:10.1038/s44318-024-00194-2)
Supplement: Supplementary file 11 — Source data Fig. 7 [file 44318_2024_194_MOESM11_ESM.zip › Figure 7/Fig 7CD/RawData/C1-Chromatin_230419_7A11_1.txt]

C1-230419_7A11_1Chromatin_
Mean	RID	Frame
3040.927	416607	-35
2861.8102	392068	-34
2844.2628	389664	-33
2586.1314	354300	-32
2607.7299	357259	-31
2488.7518	340959	-30
2616.8467	358508	-29
2861.146	391977	-28
2842.0073	389355	-27
2694.5036	369147	-26
2464.5182	337639	-25
2491.4891	341334	-24
2610.6715	357662	-23
2447.2336	335271	-22
2456.8978	336595	-21
2479.2044	339651	-20
2487.1022	340733	-19
2452.0073	335925	-18
2380.7737	326166	-17
2256.1606	309094	-16
2216.5547	303668	-15
2167.3212	296923	-14
2042.4526	279816	-13
2184.4453	299269	-12
2096.8248	287265	-11
2137.3431	292816	-10
2137.781	292876	-9
2225.8613	304943	-8
2033.1606	278543	-7
2151.3212	294731	-6
2129.9051	291797	-5
2087.6934	286014	-4
1948.4526	266938	-3
1889.3139	258836	-2
1709.4599	234196	-1
1483.3796	203223	0
1227.1022	168113	1
991.1752	135791	2
842.1168	115370	3
663.562	90908	4
598.3139	81969	5
536.635	73519	6
455.8832	62456	7
330.3723	45261	8
529.3285	72518	9
538.2482	73740	10
454.5839	62278	11
