# Supplementary material for: Spatial control of the APC/C ensures the rapid degradation of cyclin B1
Source: EMBO J. 2024 Aug 14;43(19):4324–55. doi: 10.1038/s44318-024-00194-2 (PMC11445581; doi:10.1038/s44318-024-00194-2)
Supplement: Supplementary file 11 — Source data Fig. 7 [file 44318_2024_194_MOESM11_ESM.zip › Figure 7/Fig 7CD/RawData/C1-Centro_230419_7H10_6.txt]

C1-230419_7H10_6Centro_
Mean	RID	Frame
6673.635	914288	-27
6828.708	935533	-26
7106.5255	973594	-25
6868.2993	940957	-24
6705.073	918595	-23
6789	930093	-22
7031.2336	963279	-21
6739.9708	923376	-20
7388.5401	1012230	-19
6911.4088	946863	-18
6925.4526	948787	-17
6735.8905	922817	-16
6682.8029	915544	-15
6325.365	866575	-14
6878.562	942363	-13
6826.8905	935284	-12
6691.8029	916777	-11
6453.562	884138	-10
5937.438	813429	-9
5982	819534	-8
6370.3212	872734	-7
6282.8759	860754	-6
6054.6934	829493	-5
5905.0073	808986	-4
5611.6058	768790	-3
5203.146	712831	-2
5164.7007	707564	-1
4283.5839	586851	0
3512.6058	481227	1
2867.9781	392913	2
2214.073	303328	3
1958.0876	268258	4
1621.0146	222079	5
1372.0219	187967	6
