# Supplementary material for: Spatial control of the APC/C ensures the rapid degradation of cyclin B1
Source: EMBO J. 2024 Aug 14;43(19):4324–55. doi: 10.1038/s44318-024-00194-2 (PMC11445581; doi:10.1038/s44318-024-00194-2)
Supplement: Supplementary file 11 — Source data Fig. 7 [file 44318_2024_194_MOESM11_ESM.zip › Figure 7/Fig 7CD/RawData/C1-Cyto_230419_7H10_5b.txt]

C1-230419_7H10_5bCyto_
Mean	RID	Frame
1304.9781	178782	-35
1360.1022	186334	-34
1353.1825	185386	-33
1376.3942	188566	-32
1466.4453	200903	-31
1524.8978	208911	-30
1438.5547	197082	-29
1828.7664	250541	-28
1683.4891	230638	-27
1751.5036	239956	-26
1958.0803	268257	-25
1953.2628	267597	-24
2083.8759	285491	-23
1984.1533	271829	-22
2046.1752	280326	-21
1902.6934	260669	-20
1922.9635	263446	-19
2099.9343	287691	-18
2101.4818	287903	-17
2067.3723	283230	-16
1996.0803	273463	-15
2032.8029	278494	-14
1965.5401	269279	-13
2000.3212	274044	-12
1865.9708	255638	-11
1891.8248	259180	-10
1882.8759	257954	-9
1967.9927	269615	-8
1982.5182	271605	-7
1881.7883	257805	-6
1946.2482	266636	-5
1936.0219	265235	-4
1863.2993	255272	-3
1829.146	250593	-2
1933.9854	264956	-1
1722.6715	236006	0
1534.1314	210176	1
1314.562	180095	2
1247.8102	170950	3
1072.9051	146988	4
936.6423	128320	5
883.3504	121019	6
933.6788	127914	7
855.9635	117267	8
843.7664	115596	9
791.6423	108455	10
733.1606	100443	11
597.4161	81846	12
