# Supplementary material for: Spatial control of the APC/C ensures the rapid degradation of cyclin B1
Source: EMBO J. 2024 Aug 14;43(19):4324–55. doi: 10.1038/s44318-024-00194-2 (PMC11445581; doi:10.1038/s44318-024-00194-2)
Supplement: Supplementary file 11 — Source data Fig. 7 [file 44318_2024_194_MOESM11_ESM.zip › Figure 7/Fig 7CD/RawData/C1-Spindle_230418_7H10_5.txt]

C1-230418_7H10_5Spindle_
Mean	RID	Frame
3965.8029	543315	-20
3709.9854	508268	-19
3970.5839	543970	-18
3907.6642	535350	-17
4081.7372	559198	-16
4096.7518	561255	-15
3959.9854	542518	-14
3704.6423	507536	-13
3969.0073	543754	-12
3582.6058	490817	-11
3556.1898	487198	-10
3339.2044	457471	-9
3230.1679	442533	-8
3157.4161	432566	-7
3175.8029	435085	-6
3025.4526	414487	-5
2878.6788	394379	-4
2870.708	393287	-3
2794.4526	382840	-2
2500.2263	342531	-1
2539.0657	347852	0
2225.7372	304926	1
1801.3723	246788	2
1309.7299	179433	3
1131.8759	155067	4
942.9781	129188	5
754.8029	103408	6
