# Supplementary material for: Spatial control of the APC/C ensures the rapid degradation of cyclin B1
Source: EMBO J. 2024 Aug 14;43(19):4324–55. doi: 10.1038/s44318-024-00194-2 (PMC11445581; doi:10.1038/s44318-024-00194-2)
Supplement: Supplementary file 11 — Source data Fig. 7 [file 44318_2024_194_MOESM11_ESM.zip › Figure 7/Fig 7CD/RawData/C1-Centro_230420_7A11_1b.txt]

C1-230420_7A11_1bCentro_
Mean	RID	Frame
2829.1898	387599	-24
2728.8905	373858	-23
2886.7299	395482	-22
2892.6642	396295	-21
3072.6934	420959	-20
3047.4672	417503	-19
3118.6496	427255	-18
3612.5255	494916	-17
3507.5839	480539	-16
3388.635	464243	-15
3497.5547	479165	-14
3340.6277	457666	-13
3212.2044	440072	-12
3228.1095	442251	-11
2950.635	404237	-10
3302.5985	452456	-9
3082.6496	422323	-8
3058.927	419073	-7
2851.7518	390690	-6
2976.292	407752	-5
2867.0803	392790	-4
2826.6642	387253	-3
2348.219	321706	-2
2100.5693	287778	-1
1768.365	242266	0
