# Supplementary material for: Spatial control of the APC/C ensures the rapid degradation of cyclin B1
Source: EMBO J. 2024 Aug 14;43(19):4324–55. doi: 10.1038/s44318-024-00194-2 (PMC11445581; doi:10.1038/s44318-024-00194-2)
Supplement: Supplementary file 11 — Source data Fig. 7 [file 44318_2024_194_MOESM11_ESM.zip › Figure 7/Fig 7CD/RawData/C1-Chromatin_230419_E4_6c.txt]

C1-230419_E4_6cChromatin_
Mean	RID	Frame
13931.8905	1908669	-35
16981.7591	2326501	-34
13840.708	1896177	-33
13840.708	1896177	-33
14497.7153	1986187	-32
15670.8102	2146901	-31
17386.7737	2381988	-30
20126.8613	2757380	-29
22555.1752	3090059	-28
23363.9562	3200862	-27
25336.1241	3471049	-26
25295.0949	3465428	-25
26052.7737	3569230	-24
25100.9416	3438829	-23
20947.5474	2869814	-22
20945.4526	2869527	-21
21688.5912	2971337	-20
22998.0073	3150727	-19
21162.2993	2899235	-18
21095.6934	2890110	-17
20121.7956	2756686	-16
19971.4526	2736089	-15
19517	2673829	-14
20970.3577	2872939	-13
19814.5401	2714592	-12
19095.0876	2616027	-11
19048.6277	2609662	-10
19658.1898	2693172	-9
19765.5985	2707887	-8
19251.9927	2637523	-7
18660.4088	2556476	-6
17896.6642	2451843	-5
16311.0803	2234618	-4
13867.1241	1899796	-3
11346.4307	1554461	-2
8427.1241	1154516	-1
4392.6277	601790	1
4288.6423	587544	2
2745.5912	376146	3
1909.2482	261567	4
1161.0292	159061	5
585.3723	80196	6
263.2336	36063	7
157.0511	21516	8
55.5766	7614	9
15.9927	2191	10
0.4672	64	11
2.2628	310	12
0	0	13
0	0	14
0.6496	89	15
0.05109	7	16
0.146	20	17
0	0	18
0	0	19
