# Supplementary material for: Spatial control of the APC/C ensures the rapid degradation of cyclin B1
Source: EMBO J. 2024 Aug 14;43(19):4324–55. doi: 10.1038/s44318-024-00194-2 (PMC11445581; doi:10.1038/s44318-024-00194-2)
Supplement: Supplementary file 11 — Source data Fig. 7 [file 44318_2024_194_MOESM11_ESM.zip › Figure 7/Fig 7CD/RawData/C1-Cyto_230419_7A11_4.txt]

C1-230419_7A11_4Cyto_
Mean	RID	Frame
1684.0365	230713	-30
1853.9562	253992	-29
1718.6715	235458	-28
1744.7007	239024	-27
1848.073	253186	-26
1669.8759	228773	-25
1954.4526	267760	-24
2091.9416	286596	-23
2220.3066	304182	-22
2057.6277	281895	-21
2015.6788	276148	-20
2175.073	297985	-19
1980.4964	271328	-18
2127.7226	291498	-17
2150.4745	294615	-16
2168.3431	297063	-15
2181.6204	298882	-14
2084.4234	285566	-13
1998.0876	273738	-12
2237.5109	306539	-11
2232.9124	305909	-10
2247.6058	307922	-9
1938.2263	265537	-8
1849.1898	253339	-7
1856.1387	254291	-6
1839.9708	252076	-5
1908.8102	261507	-4
1738.4088	238162	-3
1749.2482	239647	-2
1616.4234	221450	-1
1639.6861	224637	0
1343.3358	184037	1
1066.3285	146087	2
845.6058	115848	3
811.7591	111211	3
916.3577	125541	4
717.3431	98276	5
678.3212	92930	6
556.9708	76305	7
448.0219	61379	8
328.5182	45007	9
220.8102	30251	10
200.1971	27427	11
