# Supplementary material for: Spatial control of the APC/C ensures the rapid degradation of cyclin B1
Source: EMBO J. 2024 Aug 14;43(19):4324–55. doi: 10.1038/s44318-024-00194-2 (PMC11445581; doi:10.1038/s44318-024-00194-2)
Supplement: Supplementary file 11 — Source data Fig. 7 [file 44318_2024_194_MOESM11_ESM.zip › Figure 7/Fig 7CD/RawData/C1-Cyto_230419_7A11_5.txt]

C1-230419_7A11_5Cyto_
Mean	RID	Frame
1625.8905	222747	-35
1737.1387	237988	-34
1804.3577	247197	-33
2004.073	274558	-32
1852.3723	253775	-31
1901.7372	260538	-30
1796.2701	246089	-29
1818.1241	249083	-28
1916.2555	262527	-27
2015.2409	276088	-26
2015.5182	276126	-25
1897.6277	259975	-24
1987.1752	272243	-23
1992.2336	272936	-22
1943.5693	266269	-21
1851.5766	253666	-20
1897.2774	259927	-19
1876.9781	257146	-18
2038	279206	-17
1973.7299	270401	-16
1915.0949	262368	-15
1828.2263	250467	-14
1828.5547	250512	-13
1766.854	242059	-12
1862.6642	255185	-11
1791.1241	245384	-10
1788.1241	244973	-9
1782.9562	244265	-8
1780.5766	243939	-7
1681.7299	230397	-6
1742.8467	238770	-5
1758.0365	240851	-4
1601.8832	219458	-3
1638.9854	224541	-2
1578.5474	216261	-1
1523.7883	208759	0
1281.6496	175586	1
1080.5839	148040	2
908.9708	124529	3
774.5474	106113	4
648.0219	88779	5
528.4526	72398	6
481.8832	66018	7
400.073	54810	8
373.7737	51207	9
