# Supplementary material for: Spatial control of the APC/C ensures the rapid degradation of cyclin B1
Source: EMBO J. 2024 Aug 14;43(19):4324–55. doi: 10.1038/s44318-024-00194-2 (PMC11445581; doi:10.1038/s44318-024-00194-2)
Supplement: Supplementary file 11 — Source data Fig. 7 [file 44318_2024_194_MOESM11_ESM.zip › Figure 7/Fig 7CD/RawData/C1-Chromatin_230419_E4_6b.txt]

C1-230419_E4_6bChromatin_
Mean	RID	Frame
33490.708	4588227	-35
36181.4818	4956863	-34
38513.7445	5276383	-33
39371.0949	5393840	-32
40848.3504	5596224	-31
42394.9343	5808106	-30
43100.4891	5904767	-29
42853.146	5870881	-28
41087.9708	5629052	-27
35243.365	4828341	-26
34072.146	4667884	-25
34768.8175	4763328	-24
33362.9927	4570730	-23
35483.438	4861231	-22
36509.5693	5001811	-21
30872.6788	4229557	-20
31319.8321	4290817	-19
34171.0584	4681435	-18
32698.2044	4479654	-17
30674.4745	4202403	-16
32024.6131	4387372	-15
30500.2336	4178532	-14
30142.1168	4129470	-13
29791.0657	4081376	-12
29476.6058	4038295	-11
28589.438	3916753	-10
29187.9051	3998743	-9
28987.2628	3971255	-8
28125.5985	3853207	-7
27934.1022	3826972	-6
26667.1095	3653394	-5
25321.3723	3469028	-4
22032.6715	3018476	-3
19187.3869	2628672	-2
15038.2263	2060237	-1
12077.2847	1654588	0
10654.2774	1459636	1
8629.6058	1182256	2
7081.6642	970188	3
5730.3431	785057	4
4493.5766	615620	5
3767.2847	516118	6
3303.4599	452574	7
2888.3796	395708	8
2465.0584	337713	9
2160.6715	296012	10
1973.6423	270389	11
1657.1679	227032	12
1587.2701	217456	13
1255.0584	171943	14
1347.635	184626	15
1310.6642	179561	16
