# Supplementary material for: Spatial control of the APC/C ensures the rapid degradation of cyclin B1
Source: EMBO J. 2024 Aug 14;43(19):4324–55. doi: 10.1038/s44318-024-00194-2 (PMC11445581; doi:10.1038/s44318-024-00194-2)
Supplement: Supplementary file 11 — Source data Fig. 7 [file 44318_2024_194_MOESM11_ESM.zip › Figure 7/Fig 7CD/RawData/C1-Chromatin_230419_7H10_5b.txt]

C1-230419_7H10_5bChromatin_
Mean	RID	Frame
3697.6642	506580	-35
3899.5693	534241	-34
3698.073	506636	-33
3356.854	459889	-32
3228.146	442256	-31
3072.2263	420895	-30
3368.3869	461469	-29
3677.2993	503790	-28
3521.9781	482511	-27
3616.1898	495418	-26
3593	492241	-25
3246.7299	444802	-24
3212.0073	440045	-23
3132.8467	429200	-22
3067.9635	420311	-21
3032.4088	415440	-20
3185.9124	436470	-19
3072.5985	420946	-18
3087.2409	422952	-17
3100.9635	424832	-16
2959.6861	405477	-15
2807.708	384656	-14
2777.1825	380474	-13
2753.3212	377205	-12
2718.1752	372390	-11
2711.5766	371486	-10
2660.2555	364455	-9
2629.8467	360289	-8
2664.5109	365038	-7
2784.0511	381415	-6
2660.0949	364433	-5
2530.6788	346703	-4
2458.8613	336864	-3
2426.0584	332370	-2
2337.7591	320273	-1
2163.4672	296395	0
1875.4599	256938	1
1757.292	240749	2
1477.5912	202430	3
1324.8321	181502	4
1144.4891	156795	5
969.5547	132829	6
862.9489	118224	7
809.8175	110945	8
661.9635	90689	9
696.1606	95374	10
617.7007	84625	11
580.6496	79549	12
537.5328	73642	13
606.8321	83136	14
538.5109	73776	14
538.5109	73776	14
