# Supplementary material for: Spatial control of the APC/C ensures the rapid degradation of cyclin B1
Source: EMBO J. 2024 Aug 14;43(19):4324–55. doi: 10.1038/s44318-024-00194-2 (PMC11445581; doi:10.1038/s44318-024-00194-2)
Supplement: Supplementary file 11 — Source data Fig. 7 [file 44318_2024_194_MOESM11_ESM.zip › Figure 7/Fig 7CD/RawData/C1-Spindle_230418_7H10_4.txt]

C1-230418_7H10_4Spindle_
Mean	RID	Frame
2558.8905	350568	-26
2380.5328	326133	-25
2540.7518	348083	-24
2476.1606	339234	-23
2463.1971	337458	-22
2278.8686	312205	-21
2323.927	318378	-20
2318.2701	317603	-19
2127.4234	291457	-18
2128.1971	291563	-18
2097.8686	287408	-17
2159.1679	295806	-16
2038.1022	279220	-15
1900.7299	260400	-14
1880.4891	257627	-13
1940.9854	265915	-12
1770.9562	242621	-11
1780.073	243870	-10
1778.1241	243603	-9
1785.8321	244659	-8
1729.7664	236978	-7
1728.9854	236871	-6
1699.6131	232847	-5
1610.1387	220589	-4
1715.7518	235058	-3
1610.5839	220650	-2
1346.0219	184405	-1
1152.2774	157862	0
869.927	119180	1
695.0876	95227	2
592.292	81144	3
401.8248	55050	4
384.6642	52699	5
225.1825	30850	6
189.6934	25988	7
177.6423	24337	8
115.2555	15790	9
