# Supplementary material for: Spatial control of the APC/C ensures the rapid degradation of cyclin B1
Source: EMBO J. 2024 Aug 14;43(19):4324–55. doi: 10.1038/s44318-024-00194-2 (PMC11445581; doi:10.1038/s44318-024-00194-2)
Supplement: Supplementary file 11 — Source data Fig. 7 [file 44318_2024_194_MOESM11_ESM.zip › Figure 7/Fig 7CD/RawData/C1-Centro_230418_B1H3_1.txt]

C1-230418_B1H3_1Centro_
Mean	RID	Frame
2531.1971	346774	-26
2439.854	334260	-25
2286.7883	313290	-24
2355.1241	322652	-23
2356.1606	322794	-22
2432.292	333224	-21
2439.9489	334273	-20
2531.9489	346877	-19
2554.5109	349968	-18
2690.9781	368664	-17
2564.7518	351371	-16
2551.9781	349621	-15
2370.8978	324813	-14
2468.5109	338186	-13
2494.5328	341751	-12
2443.7956	334800	-11
2465.0657	337714	-10
2443.6496	334780	-9
2338.2774	320344	-8
2293.9854	314276	-7
2432.8175	333296	-6
2408.8613	330014	-5
2297.8467	314805	-4
2172.1606	297586	-3
2126.0219	291265	-2
2009.2774	275271	-1
1679.0146	230025	0
1380.3285	189105	1
1045.8394	143280	2
863.8613	118349	3
767.0146	105081	4
622.0365	85219	5
577.3066	79091	6
