# Supplementary material for: Spatial control of the APC/C ensures the rapid degradation of cyclin B1
Source: EMBO J. 2024 Aug 14;43(19):4324–55. doi: 10.1038/s44318-024-00194-2 (PMC11445581; doi:10.1038/s44318-024-00194-2)
Supplement: Supplementary file 11 — Source data Fig. 7 [file 44318_2024_194_MOESM11_ESM.zip › Figure 7/Fig 7CD/RawData/C1-Spindle_230418_7H10_3b.txt]

C1-230418_7H10_3bSpindle_
Mean	RID	Frame
3806.1971	521449	-21
3766.1022	515956	-20
3904.3504	534896	-19
3674.3869	503391	-18
3859.0803	528694	-17
3811.1971	522134	-16
3590.3358	491876	-15
3675.8613	503593	-14
3414.4818	467784	-13
3432.5839	470264	-12
3309.9635	453465	-11
3289.1314	450611	-10
3234.7153	443156	-9
3260.4891	446687	-8
3604.1241	493765	-7
3387.0146	464021	-6
3278.365	449136	-5
3573.4599	489564	-4
3266.7518	447545	-3
2932.7153	401782	-2
2676.6569	366702	-1
2435.9489	333725	0
2093.7737	286847	1
1775.7664	243280	2
1528.5766	209415	3
1378.5693	188864	4
1200.6496	164489	5
1100.4526	150762	6
914.9927	125354	7
