# Supplementary material for: Spatial control of the APC/C ensures the rapid degradation of cyclin B1
Source: EMBO J. 2024 Aug 14;43(19):4324–55. doi: 10.1038/s44318-024-00194-2 (PMC11445581; doi:10.1038/s44318-024-00194-2)
Supplement: Supplementary file 11 — Source data Fig. 7 [file 44318_2024_194_MOESM11_ESM.zip › Figure 7/Fig 7CD/RawData/C1-Whole_230418_E4_3.txt]

C1-230418_E4_3Whole_
Mean	RID	Frame
13841.1452	136418327	-29
13613.6551	134176185	-28
13613.9051	134178649	-27
13767.0816	135688356	-26
13953.5973	137526655	-25
14155.7469	139519041	-24
14176.526	139723840	-23
13943.3905	137426057	-22
13695.8729	134986523	-21
13576.457	133809560	-20
13490.0068	132957507	-19
13458.825	132650179	-18
13304.3381	131127556	-17
13097.5822	129089770	-16
12808.792	126243454	-15
12726.256	125429979	-14
12563.4844	123825702	-13
12280.2892	121034530	-12
12060.7736	118870985	-11
11849.2096	116785810	-10
11655.1815	114873469	-9
11489.2058	113237612	-8
11168.628	110077998	-7
10798.7506	106432486	-6
10320.5207	101719052	-5
9569.4378	94316379	-4
8551.5844	84284416	-3
7410.615	73039021	-2
6352.1294	62606587	-1
5413.8304	53358712	0
4641.4973	45746597	1
3917.5244	38611120	2
3362.5303	33141099	3
2893.0586	28513986	4
2566.5752	25296165	5
2300.7887	22676573	6
2040.8817	20114930	7
1825.4718	17991850	8
1645.4401	16217458	9
1476.9888	14557202	10
1300.9996	12822652	11
1136.4565	11200915	12
