# Supplementary material for: Spatial control of the APC/C ensures the rapid degradation of cyclin B1
Source: EMBO J. 2024 Aug 14;43(19):4324–55. doi: 10.1038/s44318-024-00194-2 (PMC11445581; doi:10.1038/s44318-024-00194-2)
Supplement: Supplementary file 11 — Source data Fig. 7 [file 44318_2024_194_MOESM11_ESM.zip › Figure 7/Fig 7CD/RawData/C1-Whole_230418_7H10_5.txt]

C1-230418_7H10_5Whole_
Mean	RID	Frame
1851.0787	18244232	-26
1799.3876	17734764	-25
1793.7263	17678966	-24
1771.2325	17457268	-23
1743.061	17179609	-22
1735.095	17101096	-21
1695.4992	16710840	-20
1683.1914	16589534	-19
1702.5187	16780024	-18
1683.3097	16590700	-17
1671.8908	16478156	-16
1609.7531	15865727	-15
1552.7715	15304116	-14
1535.6983	15135842	-13
1504.0209	14823630	-12
1409.4053	13891099	-10
1381.8956	13619963	-9
1365.6115	13459467	-8
1340.6281	13213231	-7
1310.0407	12911761	-6
1287.2689	12687322	-5
1251.9257	12338980	-4
1223.4705	12058525	-3
1187.4793	11703796	-2
1145.4377	11289434	-1
1043.0343	10280146	0
901.5224	8885405	1
737.9909	7273638	2
611.7338	6029248	3
496.1303	4889860	4
424.8703	4187522	5
362.877	3576516	6
313.6978	3091806	7
264.9247	2611098	8
230.7783	2274551	9
186.9653	1842730	11
173.4899	1709916	12
150.7079	1485377	13
139.108	1371048	14
128.0952	1262506	15
136.6144	1346472	16
