# Supplementary material for: Spatial control of the APC/C ensures the rapid degradation of cyclin B1
Source: EMBO J. 2024 Aug 14;43(19):4324–55. doi: 10.1038/s44318-024-00194-2 (PMC11445581; doi:10.1038/s44318-024-00194-2)
Supplement: Supplementary file 11 — Source data Fig. 7 [file 44318_2024_194_MOESM11_ESM.zip › Figure 7/Fig 7CD/RawData/C1-Chromatin_230419_7A11_4.txt]

C1-230419_7A11_4Chromatin_
Mean	RID	Frame
3858.8978	528669	-30
4001.6569	548227	-29
4052.0292	555128	-28
4009.6861	549327	-27
3956.5766	542051	-26
4141.0949	567330	-25
3983.3723	545722	-24
3408.7591	467000	-23
3685.4745	504910	-22
3347.0584	458547	-21
3363.4526	460793	-20
3403.8321	466325	-19
3443.0219	471694	-18
3190.9708	437163	-17
3158.2993	432687	-16
3177.7372	435350	-15
3067.2044	420207	-14
3095.4964	424083	-13
3059.1095	419098	-12
2958.1095	405261	-11
3071.1606	420749	-10
2898.7737	397132	-9
2938.7299	402606	-8
2869.5401	393127	-7
2941.6642	403008	-6
2878.5255	394358	-5
2827.9562	387430	-4
2721.4745	372842	-3
2576.6423	353000	-2
2265.073	310315	-1
1815.3577	248704	0
1554.9051	213022	1
1192.854	163421	2
726.146	99482	4
624.5839	85568	5
522.4672	71578	6
344.8832	47249	7
354.8759	48618	8
350.8175	48062	9
283.0365	38776	10
251.3942	34441	11
201.8613	27655	12
193.2117	26470	13
