# Supplementary material for: Spatial control of the APC/C ensures the rapid degradation of cyclin B1
Source: EMBO J. 2024 Aug 14;43(19):4324–55. doi: 10.1038/s44318-024-00194-2 (PMC11445581; doi:10.1038/s44318-024-00194-2)
Supplement: Supplementary file 11 — Source data Fig. 7 [file 44318_2024_194_MOESM11_ESM.zip › Figure 7/Fig 7CD/RawData/C1-Centro_230419_B1H3_4b.txt]

C1-230419_B1H3_4bCentro_
Mean	RID	Frame
3413.2628	467617	-32
3312.9635	453876	-31
3457.9854	473744	-30
3583.4307	490930	-29
3648.4818	499842	-28
3489.5766	478072	-27
3721.0949	509790	-26
3740.2044	512408	-25
3681.8102	504408	-24
3297.6277	451775	-23
3396.2774	465290	-22
3094.3577	423927	-21
3275.0146	448677	-20
3390.6423	464518	-19
3272.0146	448266	-18
3093.9051	423865	-17
3208.6642	439587	-16
3030.1533	415131	-15
3178.9489	435516	-14
3142.9416	430583	-13
3117.0657	427038	-12
3169.6715	434245	-11
3156.6788	432465	-10
3051.5474	418062	-9
3135.8394	429610	-8
3204.0365	438953	-7
3032.1898	415410	-6
2914.6934	399313	-5
2964.6715	406160	-4
2801.1606	383759	-3
2709.2847	371172	-2
2366.3066	324184	-1
2065.3358	282951	0
1672.7737	229170	1
