# Supplementary material for: Spatial control of the APC/C ensures the rapid degradation of cyclin B1
Source: EMBO J. 2024 Aug 14;43(19):4324–55. doi: 10.1038/s44318-024-00194-2 (PMC11445581; doi:10.1038/s44318-024-00194-2)
Supplement: Supplementary file 11 — Source data Fig. 7 [file 44318_2024_194_MOESM11_ESM.zip › Figure 7/Fig 7CD/RawData/C1-Centro_230419_7H10_3.txt]

C1-230419_7H10_3Centro_
Mean	RID	Frame
4769.1752	653377	-21
4428.6131	606720	-20
4620.8248	633053	-19
4961.2336	679689	-18
4955.1679	678858	-17
4627.8978	634022	-16
4745.5474	650140	-15
4915.4453	673416	-14
4810.708	659067	-13
4954.6131	678782	-12
4827.8613	661417	-11
4737.9781	649103	-10
3906.8321	535236	-9
4560.9854	624855	-8
4170.2117	571319	-7
4119.0657	564312	-6
4330.1898	593236	-5
4252.9927	582660	-4
4021	550877	-3
4104.854	562365	-2
3627.8613	497017	-1
3023.4672	414215	0
2541.7956	348226	1
