# Supplementary material for: Spatial control of the APC/C ensures the rapid degradation of cyclin B1
Source: EMBO J. 2024 Aug 14;43(19):4324–55. doi: 10.1038/s44318-024-00194-2 (PMC11445581; doi:10.1038/s44318-024-00194-2)
Supplement: Supplementary file 11 — Source data Fig. 7 [file 44318_2024_194_MOESM11_ESM.zip › Figure 7/Fig 7CD/RawData/C1-Centro_230418_B1H3_5.txt]

C1-230418_E4_5Centro_
Mean	RID	Frame
2862.1168	392110	-17
3112.9927	426480	-16
3087.146	422939	-15
2987.0876	409231	-14
3308.5328	453269	-13
3486	477582	-12
3386.5547	463958	-11
3172.073	434574	-10
3498.8394	479341	-9
3341.4526	457779	-8
3235.5401	443269	-7
3429.4453	469834	-6
3250.6423	445338	-5
3245.1825	444590	-4
3026.5401	414636	-3
2970.6204	406975	-2
2693.9854	369076	-1
2272.4161	311321	0
1679.7445	230125	1
1238.3723	169657	2
922.9635	126446	3
802.2336	109906	4
664.1679	90991	5
540.3066	74022	6
