# Supplementary material for: Spatial control of the APC/C ensures the rapid degradation of cyclin B1
Source: EMBO J. 2024 Aug 14;43(19):4324–55. doi: 10.1038/s44318-024-00194-2 (PMC11445581; doi:10.1038/s44318-024-00194-2)
Supplement: Supplementary file 11 — Source data Fig. 7 [file 44318_2024_194_MOESM11_ESM.zip › Figure 7/Fig 7CD/RawData/C1-Whole_230418_7H10_3b.txt]

C1-230418_7H10_3bWhole_
Mean	RID	Frame
1631.9696	16084692	-23
1588.9915	15661100	-22
1562.857	15403519	-21
1577.09	15543799	-20
1572.7626	15501148	-19
1557.5049	15350768	-18
1543.7231	15214935	-17
1528.7442	15067303	-15
1497.4371	14758740	-14
1475.2605	14540167	-13
1459.3249	14383106	-12
1447.5658	14267209	-11
1434.8153	14141540	-10
1422.9505	14024600	-9
1390.3764	13703550	-8
1364.4358	13447879	-7
1376.7891	13569633	-6
1357.4838	13379360	-5
1321.3912	13023632	-4
1307.4768	12886491	-3
1253.4922	12354419	-2
1183.542	11664990	-1
1070.7552	10553363	0
968.149	9542077	1
842.9031	8307653	2
737.9602	7273336	3
664.505	6549361	4
599.4011	5907697	5
535.5627	5278506	6
491.9026	4848192	7
447.5273	4410829	8
421.0367	4149738	9
372.2982	3669371	10
350.2937	3452495	11
326.7415	3220364	12
307.1507	3027277	13
286.9445	2828125	14
258.7721	2550458	15
237.7655	2343417	16
