# Supplementary material for: Spatial control of the APC/C ensures the rapid degradation of cyclin B1
Source: EMBO J. 2024 Aug 14;43(19):4324–55. doi: 10.1038/s44318-024-00194-2 (PMC11445581; doi:10.1038/s44318-024-00194-2)
Supplement: Supplementary file 11 — Source data Fig. 7 [file 44318_2024_194_MOESM11_ESM.zip › Figure 7/Fig 7CD/RawData/C1-Cyto_230419_7A11_1.txt]

C1-230419_7A11_1Cyto_
Mean	RID	Frame
1068.7591	146420	-35
1158.3139	158689	-34
1114.5328	152691	-33
1227.5912	168180	-33
1362.4891	186661	-32
1511.6131	207091	-31
1429.3212	195817	-30
1474.4818	202004	-29
1449.0584	198521	-28
1519.0073	208104	-27
1601.0146	219339	-26
1589.6277	217779	-25
1615.2336	221287	-24
1456.0073	199473	-23
1434.2555	196493	-22
1546.8102	211913	-21
1569.4088	215009	-20
1622.8759	222334	-19
1658.9197	227272	-18
1585.0219	217148	-17
1564.146	214288	-16
1671.5036	228996	-15
1553.2993	212802	-14
1646.1825	225527	-13
1530.5401	209684	-12
1539.6788	210936	-11
1418.5474	194341	-10
1413.8102	193692	-9
1315.0584	180163	-8
1512.4818	207210	-7
1608.4526	220358	-6
1540.4161	211037	-5
1577.0073	216050	-4
1373.8102	188212	-3
1406.0803	192633	-2
1244.7883	170536	-1
1189.0365	162898	0
1041.8029	142727	1
950.6496	130239	2
757.8978	103832	3
632.6204	86669	4
571.3139	78270	5
445.0511	60972	6
431.8394	59162	7
339.9489	46573	8
304.6788	41741	9
302.2555	41409	10
251.8978	34510	11
257.6642	35300	12
190.3869	26083	13
211.5109	28977	14
