# Supplementary material for: Spatial control of the APC/C ensures the rapid degradation of cyclin B1
Source: EMBO J. 2024 Aug 14;43(19):4324–55. doi: 10.1038/s44318-024-00194-2 (PMC11445581; doi:10.1038/s44318-024-00194-2)
Supplement: Supplementary file 11 — Source data Fig. 7 [file 44318_2024_194_MOESM11_ESM.zip › Figure 7/Fig 7CD/RawData/C1-Centro_230418_B1H3_4.txt]

C1-230418_E4_4Centro_
Mean	RID	Frame
4394.854	602095	-21
4296.1752	588576	-20
4687.6131	642203	-19
4820.4015	660395	-18
4751.1971	650914	-17
4736.0584	648840	-16
4937.1898	676395	-15
5174.6788	708931	-14
4967.9343	680607	-13
5061.8321	693471	-12
4923.7737	674557	-11
4953.5328	678634	-10
5186.2774	710520	-9
5548.9562	760207	-8
5195.1752	711739	-7
4918.0073	673767	-6
4300.2993	589141	-5
4796.854	657169	-4
4507.7226	617558	-3
4076.3358	558458	-2
3095.5693	424093	-1
2153.9781	295095	0
1614.5401	221192	1
1208.5693	165574	2
841.7153	115315	3
569.6642	78044	4
419.8029	57513	5
330.9708	45343	6
324.3212	44432	7
250.0803	34261	8
252.365	34574	9
196.927	26979	10
