# Supplementary material for: Spatial control of the APC/C ensures the rapid degradation of cyclin B1
Source: EMBO J. 2024 Aug 14;43(19):4324–55. doi: 10.1038/s44318-024-00194-2 (PMC11445581; doi:10.1038/s44318-024-00194-2)
Supplement: Supplementary file 11 — Source data Fig. 7 [file 44318_2024_194_MOESM11_ESM.zip › Figure 7/Fig 7CD/RawData/C1-Chromatin_230419_7A11_5.txt]

C1-230419_7A11_5Chromatin_
Mean	RID	Frame
3743.0803	512802	-35
3750.0803	513761	-34
3430.6642	470001	-33
3137.7591	429873	-32
3110.3869	426123	-31
3196.4015	437907	-30
3250.7883	445358	-29
3030.2482	415144	-28
3006.0511	411829	-27
3026.219	414592	-26
3012.1971	412671	-25
3050.8394	417965	-24
2920.073	400050	-23
2815.7518	385758	-22
2793.562	382718	-21
2786.4161	381739	-20
2818.708	386163	-19
2751.3942	376941	-18
2791.8759	382487	-17
2723.3504	373099	-16
2740.2044	375408	-15
2656.4599	363935	-14
2689.0584	368401	-13
2625.0657	359634	-12
2715.6715	372047	-11
2703.5401	370385	-10
2658.3796	364198	-9
2490.1752	341154	-8
2556.5693	350250	-7
2435.219	333625	-6
2491.5912	341348	-5
2390.2628	327466	-4
2330.8394	319325	-3
2346.6131	321486	-2
2052.9708	281257	-1
1729.4818	236939	0
1500.2117	205529	1
1199.8686	164382	2
1036.6715	142024	3
765.2993	104846	4
624	85488	5
578.8321	79300	6
511	70007	7
416.7007	57088	8
399.3723	54714	9
333.3869	45674	10
359.3431	49230	11
