# Supplementary material for: Spatial control of the APC/C ensures the rapid degradation of cyclin B1
Source: EMBO J. 2024 Aug 14;43(19):4324–55. doi: 10.1038/s44318-024-00194-2 (PMC11445581; doi:10.1038/s44318-024-00194-2)
Supplement: Supplementary file 11 — Source data Fig. 7 [file 44318_2024_194_MOESM11_ESM.zip › Figure 7/Fig 7CD/RawData/C1-Whole_230418_E4_5b.txt]

C1-230418_E4_5bWhole_
Mean	RID	Frame
12516.373	123361372	-22
11935.3581	117634889	-21
11196.5155	110352857	-20
11346.6567	111832648	-19
11338.7601	111754820	-18
11534.5963	113684981	-17
11413.1274	112487784	-16
11465.6671	113005615	-15
11071.3026	109118758	-14
10944.6725	107870692	-13
10816.4487	106606918	-12
10798.9256	106434211	-11
11035.1178	108762121	-10
10927.8079	107704475	-9
10803.0279	106474643	-8
10694.7927	105407877	-7
10293.9319	101456993	-6
10061.8677	99169768	-5
9571.3759	94335481	-4
8859.4726	87318962	-3
7797.385	76851027	-2
6517.9216	64240635	-1
5458.0327	53794370	0
4667.4081	46001974	1
4049.0897	39907828	2
3272.8745	32257451	3
2954.0232	29114853	4
2425.8123	23908806	5
1631.556	16080616	6
1216.3396	11988243	7
1004.9226	9904517	8
856.3941	8440620	9
661.2659	6517437	10
486.4709	4794657	11
374.9685	3695690	12
337.2697	3324130	13
