# Supplementary material for: Spatial control of the APC/C ensures the rapid degradation of cyclin B1
Source: EMBO J. 2024 Aug 14;43(19):4324–55. doi: 10.1038/s44318-024-00194-2 (PMC11445581; doi:10.1038/s44318-024-00194-2)
Supplement: Supplementary file 11 — Source data Fig. 7 [file 44318_2024_194_MOESM11_ESM.zip › Figure 7/Fig 7CD/RawData/C1-Whole_230418_E4_4.txt]

C1-230418_E4_4Whole_
Mean	RID	Frame
14038.0014	138358542	-35
13827.9988	136288756	-34
13865.0463	136653896	-33
13496.2958	133019491	-32
13947.9938	137471427	-31
13881.0219	136811352	-30
14000.4626	137988559	-29
13994.0405	137925263	-28
13851.6028	136521397	-27
13284.143	130928513	-26
13204.7027	130145550	-25
13016.0717	128286403	-24
12692.8711	125100938	-23
12416.9795	122381750	-22
12324.7563	121472798	-21
12072.7664	118989186	-20
11902.8729	117314715	-19
11744.2469	115751297	-18
10932.1441	107747212	-17
10773.9714	106188262	-16
10634.8362	104816946	-15
10370.4966	102211614	-14
10153.2186	100070123	-13
9965.4442	98219418	-12
9913.4297	97706763	-11
9744.4725	96041521	-10
9665.3603	95261791	-9
9390.6497	92554243	-8
9203.6889	90711558	-7
8936.9068	88082153	-6
8557.5347	84343062	-5
8065.4756	79493328	-4
7340.0583	72343615	-3
6393.4504	63013847	-2
5269.8396	51939539	-1
4291.9751	42301707	0
3500.1756	34497731	1
2855.7444	28146217	2
2337.8592	23041940	3
1865.6129	18387481	4
1553.0137	15306503	5
1259.4107	12412752	6
944.0043	9304106	7
735.5437	7249519	8
560.4328	5523626	9
457.5665	4509775	10
416.1712	4101783	11
