# Supplementary material for: Spatial control of the APC/C ensures the rapid degradation of cyclin B1
Source: EMBO J. 2024 Aug 14;43(19):4324–55. doi: 10.1038/s44318-024-00194-2 (PMC11445581; doi:10.1038/s44318-024-00194-2)
Supplement: Supplementary file 11 — Source data Fig. 7 [file 44318_2024_194_MOESM11_ESM.zip › Figure 7/Fig 7CD/RawData/C1-Whole_230419_B1H3_4.txt]

C1-230419_B1H3_4Whole_
Mean	RID	Frame
1377.2147	13573828	-22
1346.0697	13266863	-21
1348.1433	13287300	-20
1380.1318	13602579	-19
1377.8264	13579857	-18
1370.7967	13510572	-17
1357.8195	13382669	-16
1306.665	12878490	-15
1296.1951	12775299	-14
1288.7033	12701460	-13
1266.5673	12483287	-12
1250.4028	12323970	-11
1222.3411	12047394	-10
1204.7411	11873928	-9
1165.3283	11485476	-8
1165.9923	11492020	-8
1163.2421	11464914	-7
1149.6863	11331308	-6
1128.8044	11125496	-5
1116.9272	11008434	-4
1098.2003	10823862	-3
1085.8967	10702598	-2
1052.8052	10376448	-1
979.686	9655785	0
892.0166	8791716	1
769.0348	7579607	2
691.5807	6816219	3
620.8434	6119033	4
562.3079	5542107	5
515.3892	5079676	6
485.9799	4789818	7
448.7779	4423155	8
435.3147	4290462	9
417.5209	4115086	10
402.3068	3965136	11
385.9577	3803999	12
374.1066	3687195	13
373.9784	3685931	14
362.445	3572258	15
351.4546	3463937	16
337.5042	3326441	17
338.3512	3334789	18
