# Supplementary material for: Spatial control of the APC/C ensures the rapid degradation of cyclin B1
Source: EMBO J. 2024 Aug 14;43(19):4324–55. doi: 10.1038/s44318-024-00194-2 (PMC11445581; doi:10.1038/s44318-024-00194-2)
Supplement: Supplementary file 11 — Source data Fig. 7 [file 44318_2024_194_MOESM11_ESM.zip › Figure 7/Fig 7CD/RawData/C1-Whole_230419_E4_4.txt]

C1-230419_E4_4Whole_
Mean	RID	Frame
15131.662	149137661	-27
14840.4274	146267252	-26
14424.3954	142166841	-25
14197.1438	139927049	-24
13891.2469	136912129	-23
13712.0319	135145786	-22
13614.8497	134187959	-21
13517.0627	133224170	-20
13298.6148	131071147	-19
13137.3984	129482199	-18
12924.1532	127380454	-17
12670.8412	124883811	-16
12573.3967	123923398	-15
12418.3201	122394963	-14
12154.477	119794525	-13
11922.7085	117510215	-12
11804.9217	116349308	-11
11643.3758	114757112	-10
11454.0978	112891588	-9
11244.6382	110827154	-8
10965.4238	108075217	-7
10615.3057	104624453	-6
10056.7469	99119297	-5
9195.1827	90627721	-4
8258.0597	81391436	-3
7217.803	71138666	-2
6227.6445	61379664	-1
5303.1692	52268036	0
4513.5882	44485925	1
3841.7107	37863901	2
3351.094	33028382	3
2921.6876	28796153	4
2542.3414	25057317	5
2252.367	22199329	6
2041.0853	20116937	7
1827.2222	18009102	8
1617.9641	15946654	9
1440.7114	14199652	10
1295.7416	12770829	11
1169.5838	11527418	12
1092.8537	10771166	13
1027.7418	10129423	14
954.8342	9410846	15
896.4545	8835456	16
845.3411	8331682	17
