# Supplementary material for: Spatial control of the APC/C ensures the rapid degradation of cyclin B1
Source: EMBO J. 2024 Aug 14;43(19):4324–55. doi: 10.1038/s44318-024-00194-2 (PMC11445581; doi:10.1038/s44318-024-00194-2)
Supplement: Supplementary file 11 — Source data Fig. 7 [file 44318_2024_194_MOESM11_ESM.zip › Figure 7/Fig 7CD/RawData/C1-Centro_230420_B1H3_6b.txt]

C1-230420_B1H3_6bCentro_
Mean	RID	Frame
2535.9635	347427	-18
2283.3796	312823	-17
2440.1679	334303	-16
2481.5182	339968	-15
2394.2409	328011	-14
2671.3723	365978	-13
2697.1168	369505	-12
2599.6131	356147	-11
2745.5036	376134	-10
1825.146	250045	-9
2688.4599	368319	-8
2577.7956	353158	-7
2758.9343	377974	-6
2449.2774	335551	-5
2540.8175	348092	-4
2337.9051	320293	-3
2321.854	318094	-2
2155.5693	295313	-1
1917.438	262689	0
1504.0073	206049	1
