# Supplementary material for: Spatial control of the APC/C ensures the rapid degradation of cyclin B1
Source: EMBO J. 2024 Aug 14;43(19):4324–55. doi: 10.1038/s44318-024-00194-2 (PMC11445581; doi:10.1038/s44318-024-00194-2)
Supplement: Supplementary file 11 — Source data Fig. 7 [file 44318_2024_194_MOESM11_ESM.zip › Figure 7/Fig 7CD/RawData/C1-Centro_230418_B1H3_6.txt]

C1-230418_E4_6Centro_
Mean	RID	Frame
4360.3723	597371	-22
4416.5182	605063	-21
4116.5109	563962	-20
4307.5328	590132	-19
4262.8467	584010	-18
4076.8394	558527	-17
3731.7956	511256	-16
4132.2701	566121	-15
3799.2847	520502	-14
3583.5693	490949	-13
3888.3285	532701	-12
4161.6715	570149	-11
3894.5474	533553	-10
4116.3723	563943	-9
4009.9708	549366	-8
4013.0219	549784	-7
3938.0365	539511	-6
3765.6861	515899	-5
4177.7737	572355	-4
3828.3869	524489	-3
3395.219	465145	-2
3190.4964	437098	-1
2730.1825	374035	0
2239.365	306793	1
1766.146	241962	2
1360.9124	186445	3
1147.8686	157258	4
1043.708	142988	5
