# Supplementary material for: Spatial control of the APC/C ensures the rapid degradation of cyclin B1
Source: EMBO J. 2024 Aug 14;43(19):4324–55. doi: 10.1038/s44318-024-00194-2 (PMC11445581; doi:10.1038/s44318-024-00194-2)
Supplement: Supplementary file 11 — Source data Fig. 7 [file 44318_2024_194_MOESM11_ESM.zip › Figure 7/Fig 7CD/RawData/C1-Chromatin_230420_B1H3_3.txt]

C1-230420_B1H3_3Chromatin_
Mean	RID	Frame
3109.7299	426033	-34
3204.4015	439003	-33
3298.3577	451875	-32
3176.7664	435217	-31
3337.3869	457222	-30
3382.9343	463462	-29
3264.2774	447206	-28
3192.1168	437320	-27
2986.9708	409215	-26
3224.7737	441794	-25
3360.9781	460454	-24
3830.2628	524746	-23
3647.6496	499728	-22
3198.0219	438129	-21
2960.073	405530	-20
2853.146	390881	-19
2677.7518	366852	-18
2614.9197	358244	-17
2653.635	363548	-16
2447.1387	335258	-15
2485.3431	340492	-14
2449.0511	335520	-13
2298.9781	314960	-12
2358.0949	323059	-11
2305.292	315825	-10
2282.7518	312737	-9
2336.6496	320121	-8
2223.4526	304613	-7
2107.8029	288769	-6
2129.3942	291727	-5
2155.6861	295329	-4
2107.7372	288760	-3
2006.9489	274952	-2
1889.927	258920	-1
1629.3577	223222	0
1272.0292	174268	1
1144.6204	156813	2
903.3942	123765	3
655.0073	89736	4
387.6788	53112	5
336.635	46119	6
246.9489	33832	7
191.562	26244	8
193.9197	26567	9
103.0876	14123	10
113.9416	15610	11
122.7007	16810	12
62.0511	8501	13
64.5693	8846	14
42.9854	5889	15
65.9562	9036	16
59.9562	8214	17
45.7883	6273	18
61.8686	8476	19
72.4015	9919	20
62.1095	8509	21
31.4745	4312	22
39.8029	5453	23
38.9343	5334	24
