# Supplementary material for: Spatial control of the APC/C ensures the rapid degradation of cyclin B1
Source: EMBO J. 2024 Aug 14;43(19):4324–55. doi: 10.1038/s44318-024-00194-2 (PMC11445581; doi:10.1038/s44318-024-00194-2)
Supplement: Supplementary file 11 — Source data Fig. 7 [file 44318_2024_194_MOESM11_ESM.zip › Figure 7/Fig 7CD/RawData/C1-Spindle_230419_B1H3_5.txt]

C1-230419_B1H3_5Spindle_
Mean	RID	Frame
2836.0365	388537	-22
2827.438	387359	-21
2790.7591	382334	-20
2830.3139	387753	-19
2692.3431	368851	-18
2641.5036	361886	-17
2909.0511	398540	-16
2939.781	402750	-15
2667.2482	365413	-14
2565.4891	351472	-13
2877.0657	394158	-12
2508.6569	343686	-11
2599.4161	356120	-10
2452.6131	336008	-9
2449.2847	335552	-8
2373.365	325151	-7
2427.854	332616	-6
2386.4891	326949	-5
2239.4161	306800	-4
2270.8175	311102	-3
2239.2263	306774	-2
2199.5839	301343	-1
1919.1168	262919	0
1543.1387	211410	1
