# Supplementary material for: Spatial control of the APC/C ensures the rapid degradation of cyclin B1
Source: EMBO J. 2024 Aug 14;43(19):4324–55. doi: 10.1038/s44318-024-00194-2 (PMC11445581; doi:10.1038/s44318-024-00194-2)
Supplement: Supplementary file 11 — Source data Fig. 7 [file 44318_2024_194_MOESM11_ESM.zip › Figure 7/Fig 7CD/RawData/C1-Spindle_230418_7H10_3.txt]

C1-230418_7H10_3Spindle_
Mean	RID	Frame
4494.6861	615772	-18
4494.6861	615772	-18
4438.0949	608019	-17
4326.0365	592667	-16
4445.2044	608993	-15
4334.1679	593781	-14
3986.4307	546141	-13
4153.3139	569004	-12
3902.3431	534621	-11
3994.9051	547302	-10
3813.5985	522463	-9
3718	509366	-8
3615.4599	495318	-7
3809.635	521920	-6
3570.0949	489103	-5
3518.7956	482075	-4
3579.5036	490392	-3
3467.1387	474998	-2
3347.4234	458597	-1
2974	407438	0
2686.1095	367997	1
2535.7226	347394	2
2413.8759	330701	3
2210.6934	302865	4
1992.5255	272976	5
