# Supplementary material for: Spatial control of the APC/C ensures the rapid degradation of cyclin B1
Source: EMBO J. 2024 Aug 14;43(19):4324–55. doi: 10.1038/s44318-024-00194-2 (PMC11445581; doi:10.1038/s44318-024-00194-2)
Supplement: Supplementary file 11 — Source data Fig. 7 [file 44318_2024_194_MOESM11_ESM.zip › Figure 7/Fig 7CD/RawData/C1-Cyto_230418_7H10_1b.txt]

C1-230418_7H10_1bCyto_
Mean	RID	Frame
1043.9562	143022	-27
1293.3942	177195	-26
1732.781	237391	-25
1983.7007	271767	-24
2046.0073	280303	-23
1829.5693	250651	-22
2020.6496	276829	-21
1965.2336	269237	-20
2058.9927	282082	-19
1983.5693	271749	-18
2036.2117	278961	-17
1870.7153	256288	-16
1769.4088	242409	-15
1969.8759	269873	-14
1857.8905	254531	-13
1908.708	261493	-12
1735.146	237715	-11
1727.2263	236630	-10
1663.8394	227946	-9
1798.7445	246428	-8
1736.0657	237841	-7
1653.9854	226596	-6
1706.7591	233826	-5
1518.2701	208003	-4
1498.8467	205342	-3
1335.7153	182993	-2
1172.4891	160631	-1
940.5547	128856	0
830.2117	113739	1
631.8759	86567	2
471.8759	64647	3
462.5693	63372	4
425.9416	58354	5
331.6788	45440	6
417.5547	57205	7
