# Supplementary material for: Spatial control of the APC/C ensures the rapid degradation of cyclin B1
Source: EMBO J. 2024 Aug 14;43(19):4324–55. doi: 10.1038/s44318-024-00194-2 (PMC11445581; doi:10.1038/s44318-024-00194-2)
Supplement: Supplementary file 11 — Source data Fig. 7 [file 44318_2024_194_MOESM11_ESM.zip › Figure 7/Fig 7CD/RawData/C1-Spindle_230420_7A11_1.txt]

C1-230420_7A11_1Spindle_
Mean	RID	Frame
3640.0073	498681	-20
3695.4161	506272	-19
3679.5985	504105	-18
3497.073	479099	-17
3469.3723	475304	-16
3819.365	523253	-15
3547.5766	486018	-14
3263.6934	447126	-13
3226.4307	442021	-12
3268.1022	447730	-11
3240.8978	444003	-10
3198.6277	438212	-9
2970.9708	407023	-8
3007.2263	411990	-7
2973.3577	407350	-6
3038.0438	416212	-5
2972.7299	407264	-4
2914.7445	399320	-3
2938.6496	402595	-2
2909.2482	398567	-1
2787.3869	381872	0
2793.2774	382679	1
2736.7226	374931	2
2588.9051	354680	3
2330.6788	319303	4
2119.6569	290393	5
1813.5401	248455	6
1421.3942	194731	7
1054.0219	144401	8
914.4234	125276	9
