# Supplementary material for: Spatial control of the APC/C ensures the rapid degradation of cyclin B1
Source: EMBO J. 2024 Aug 14;43(19):4324–55. doi: 10.1038/s44318-024-00194-2 (PMC11445581; doi:10.1038/s44318-024-00194-2)
Supplement: Supplementary file 11 — Source data Fig. 7 [file 44318_2024_194_MOESM11_ESM.zip › Figure 7/Fig 7CD/RawData/C1-Cyto_230419_7A11_3.txt]

C1-230419_7A11_3Cyto_
Mean	RID	Frame
1853.708	253958	-35
1761.5766	241336	-34
1851.292	253627	-33
1863.9416	255360	-32
1826.9927	250298	-31
1904.635	260935	-30
1820.9781	249474	-29
1857.8905	254531	-28
1924.5474	263663	-27
1978.854	271103	-26
2043.708	279988	-25
2026.7518	277665	-24
1918.7299	262866	-23
1864.4234	255426	-22
1837.4964	251737	-21
1972.1533	270185	-20
1959.0365	268388	-19
2232.2336	305816	-18
2043.7883	279999	-17
2083.4307	285430	-16
2027.146	277719	-15
2100.562	287777	-14
2211.5036	302976	-13
2195.9781	300849	-12
2142.4818	293520	-11
2106.7445	288624	-10
2090.781	286437	-9
2042.7226	279853	-8
2037.4088	279125	-7
2063.3431	282678	-6
2072.5912	283945	-5
2018.9489	276596	-4
1990.9124	272755	-3
1971.3869	270080	-2
1831.0365	250852	-1
1812	248244	0
1495.2044	204843	1
1272.8321	174378	2
1116.0146	152894	3
767.9854	105214	4
787.3796	107871	5
653.1971	89488	6
691.6496	94756	7
544.1314	74546	8
496.2117	67981	9
483.438	66231	9
388.1971	53183	10
325.781	44632	11
294	40278	12
