# Supplementary material for: Spatial control of the APC/C ensures the rapid degradation of cyclin B1
Source: EMBO J. 2024 Aug 14;43(19):4324–55. doi: 10.1038/s44318-024-00194-2 (PMC11445581; doi:10.1038/s44318-024-00194-2)
Supplement: Supplementary file 11 — Source data Fig. 7 [file 44318_2024_194_MOESM11_ESM.zip › Figure 7/Fig 7CD/RawData/C1-Spindle_230419_B1H3_4.txt]

C1-230419_B1H3_4Spindle_
Mean	RID	Frame
2927.4526	401061	-19
2964.8759	406188	-18
2977.0803	407860	-17
3098.5693	424504	-16
2881.9051	394821	-15
2973.0511	407308	-14
2770.2993	379531	-13
2801.1022	383751	-12
2625.8029	359735	-11
2684.9416	367837	-10
2574.6569	352728	-9
2595.1679	355538	-8
2702.7664	370279	-7
2602.3212	356518	-6
2419.4307	331462	-5
2408.1095	329911	-4
2382.8248	326447	-3
2447.8394	335354	-2
2459.4745	336948	-1
2191.6934	300262	0
1853.0292	253865	1
1577.4672	216113	2
