# Supplementary material for: Spatial control of the APC/C ensures the rapid degradation of cyclin B1
Source: EMBO J. 2024 Aug 14;43(19):4324–55. doi: 10.1038/s44318-024-00194-2 (PMC11445581; doi:10.1038/s44318-024-00194-2)
Supplement: Supplementary file 11 — Source data Fig. 7 [file 44318_2024_194_MOESM11_ESM.zip › Figure 7/Fig 7CD/RawData/C1-Whole_230420_7A11_1.txt]

C1-230420_7A11_1Whole_
Mean	RID	Frame
1421.3872	14009192	-26
1389.7371	13697249	-25
1402.5389	13823423	-24
1386.0383	13660793	-23
1361.5719	13419653	-22
1338.4663	13191924	-21
1337.5985	13183371	-20
1320.5393	13015235	-19
1297.1413	12784625	-18
1290.9492	12723595	-17
1287.6981	12691552	-16
1278.7066	12602932	-15
1282.9583	12644837	-14
1268.6907	12504216	-13
1258.5718	12404484	-12
1241.3347	12234595	-11
1238.8824	12210425	-10
1227.1977	12095261	-9
1223.9494	12063245	-8
1215.7265	11982200	-7
1199.6399	11823651	-6
1194.6853	11774818	-5
1186.9679	11698756	-4
1156.9029	11402435	-3
1149.8595	11333015	-2
1137.8539	11214688	-1
1132.7616	11164498	0
1102.7009	10868220	1
1091.5134	10757956	2
1058.949	10437001	3
999.987	9855872	4
907.7008	8946299	5
760.3589	7494097	6
610.5859	6017935	7
487.6677	4806453	8
393.4812	3878151	9
312.7647	3082609	10
252.179	2485476	11
205.9434	2029778	12
159.3708	1570759	13
136.4963	1345308	14
110.7468	1091520	15
93.6961	923469	16
84.9362	837131	17
70.681	696632	18
