# Supplementary material for: Spatial control of the APC/C ensures the rapid degradation of cyclin B1
Source: EMBO J. 2024 Aug 14;43(19):4324–55. doi: 10.1038/s44318-024-00194-2 (PMC11445581; doi:10.1038/s44318-024-00194-2)
Supplement: Supplementary file 11 — Source data Fig. 7 [file 44318_2024_194_MOESM11_ESM.zip › Figure 7/Fig 7CD/RawData/C1-Chromatin_230420_B1H3_2.txt]

C1-230420_B1H3_2Chromatin_
Mean	RID	Frame
2238.6715	306698	-25
2044.4745	280093	-24
2139.0949	293056	-23
2108.0292	288800	-22
2240.7007	306976	-21
2186.2409	299515	-20
2186.9854	299617	-19
2162.5912	296275	-18
2232.8613	305902	-17
2316.2482	317326	-16
2224.5985	304770	-15
2166.1752	296766	-14
2099.4307	287622	-13
1987.1095	272234	-12
1949.5693	267091	-11
1992.0584	272912	-10
1946.2117	266631	-9
1808.1314	247714	-8
1907.3358	261305	-7
1792.5474	245579	-6
1794.6861	245872	-5
1796.219	246082	-4
1736.8175	237944	-3
1695.8759	232335	-2
1583.7737	216977	-1
1441.9343	197545	0
1327.708	181896	1
1252.854	171641	1
1003.6788	137504	2
821.9562	112608	3
697.8102	95600	4
595.0292	81519	5
555.1752	76059	6
418.219	57296	7
462.1898	63320	8
347.5328	47612	9
416.7299	57092	10
308.854	42313	11
308.6423	42284	12
235.5547	32271	13
271.073	37137	14
253.2336	34693	15
230.1168	31526	16
