# Supplementary material for: Spatial control of the APC/C ensures the rapid degradation of cyclin B1
Source: EMBO J. 2024 Aug 14;43(19):4324–55. doi: 10.1038/s44318-024-00194-2 (PMC11445581; doi:10.1038/s44318-024-00194-2)
Supplement: Supplementary file 11 — Source data Fig. 7 [file 44318_2024_194_MOESM11_ESM.zip › Figure 7/Fig 7CD/RawData/C1-Chromatin_230418_7H10_1b.txt]

C1-230418_7H10_1bChromatin_
Mean	RID	Frame
4611.708	631804	-27
4245.3066	581607	-26
3540.8175	485092	-25
3953.6934	541656	-24
3588.4307	491615	-23
3690.1241	505547	-22
3740.9124	512505	-21
3709.3285	508178	-20
3253.0219	445664	-19
3163.562	433408	-18
3018.9051	413590	-17
2926.7007	400958	-16
2874.8029	393848	-15
2549.1898	349239	-14
2569.9562	352084	-13
2301.7299	315337	-12
2347.0219	321542	-11
2146.4526	294064	-10
2187.4161	299676	-9
2062.6642	282585	-8
2024.8248	277401	-7
2014.0657	275927	-6
1970.3431	269937	-5
1869.365	256103	-4
1757.3066	240751	-3
1591.1387	217986	-2
1369.562	187630	-1
1206.1022	165236	0
1122.6861	153808	1
1041.708	142714	2
826.2263	113193	3
626.4818	85828	4
528.0584	72344	5
621.0219	85080	6
405.1825	55510	7
451.9781	61921	8
248.4964	34044	9
269.1533	36874	10
