# Supplementary material for: Spatial control of the APC/C ensures the rapid degradation of cyclin B1
Source: EMBO J. 2024 Aug 14;43(19):4324–55. doi: 10.1038/s44318-024-00194-2 (PMC11445581; doi:10.1038/s44318-024-00194-2)
Supplement: Supplementary file 11 — Source data Fig. 7 [file 44318_2024_194_MOESM11_ESM.zip › Figure 7/Fig 7CD/RawData/C1-Centro_230420_B1H3_6c.txt]

C1-230420_B1H3_6cCentro_
Mean	RID	Frame
2148.9416	294405	-35
2279.4745	312288	-34
2124.1241	291005	-33
2249.3431	308160	-32
2233.9197	306047	-31
2159.9635	295915	-30
1968.146	269636	-29
2093.1022	286755	-26
2119.0365	290308	-25
1900.9051	260424	-24
1921.146	263197	-23
1909.8759	261653	-22
1964.5985	269150	-21
1977.9927	270985	-20
2070.0365	283595	-19
2210.0073	302771	-18
2203.8832	301932	-17
2078.4891	284753	-16
2134.8175	292470	-15
2000.6934	274095	-14
2236.0584	306340	-13
2112.2774	289382	-12
2098.3358	287472	-11
2095.8029	287125	-10
2176.3358	298158	-9
2193.7299	300541	-8
2037.2993	279110	-7
2052.0876	281136	-6
1947.0584	266747	-5
2057.4964	281877	-4
2048.2555	280611	-3
1903.438	260771	-2
1781.8905	244119	-1
1674.4745	229403	0
1303.2117	178540	1
1024.7518	140391	2
