# Supplementary material for: Spatial control of the APC/C ensures the rapid degradation of cyclin B1
Source: EMBO J. 2024 Aug 14;43(19):4324–55. doi: 10.1038/s44318-024-00194-2 (PMC11445581; doi:10.1038/s44318-024-00194-2)
Supplement: Supplementary file 11 — Source data Fig. 7 [file 44318_2024_194_MOESM11_ESM.zip › Figure 7/Fig 7CD/RawData/C1-Whole_230418_7H10_3.txt]

C1-230418_7H10_3Whole_
Mean	RID	Frame
1391.0884	13710567	-29
1400.4045	13802387	-28
1435.4847	14148137	-27
1455.5169	14345575	-26
1441.6833	14209231	-25
1371.8274	13520731	-24
1344.8106	13254453	-23
1345.6121	13262353	-22
1354.3119	13348098	-21
1372.2362	13524760	-20
1367.9231	13482250	-19
1361.7123	13421036	-18
1359.5632	13399855	-17
1359.8388	13402571	-16
1352.1152	13326447	-15
1361.3303	13417271	-14
1363.2699	13436388	-13
1351.5834	13321206	-12
1334.4868	13152702	-11
1316.783	12978213	-10
1332.6806	13134900	-9
1307.9502	12891157	-8
1287.8659	12693206	-7
1274.7563	12563998	-6
1268.1558	12498944	-5
1232.8184	12150658	-4
1214.5423	11970529	-3
1191.5703	11744117	-2
1134.6511	11183121	-1
1054.2251	10390443	0
948.1838	9345300	1
842.3968	8302663	2
777.3925	7661980	3
724.0581	7136317	4
667.1019	6574956	5
633.66	6245353	6
594.7137	5861498	7
569.7766	5615718	8
553.6733	5457004	9
537.428	5296890	10
542.3194	5345100	11
524.9638	5174043	12
522.7721	5152442	13
518.3875	5109227	14
541.2016	5334083	15
547.5771	5396920	16
536.7482	5290190	17
522.7883	5152601	18
519.802	5123169	19
507.7805	5004685	20
494.4073	4872878	21
485.9414	4789438	22
483.7878	4768213	23
476.4486	4695877	24
454.3412	4477987	25
