# Supplementary material for: Spatial control of the APC/C ensures the rapid degradation of cyclin B1
Source: EMBO J. 2024 Aug 14;43(19):4324–55. doi: 10.1038/s44318-024-00194-2 (PMC11445581; doi:10.1038/s44318-024-00194-2)
Supplement: Supplementary file 11 — Source data Fig. 7 [file 44318_2024_194_MOESM11_ESM.zip › Figure 7/Fig 7CD/RawData/C1-Whole_230419_E4_5.txt]

C1-230419_E4_5Whole_
Mean	RID	Frame
12932.6827	127464521	-35
13195.1675	130051571	-34
13267.1391	130760923	-33
13307.4734	131158458	-32
13305.4512	131138527	-31
13025.5398	128379720	-30
12833.3705	126485700	-29
12697.8145	125149660	-28
12476.9754	122973070	-27
12158.9096	119838213	-26
11841.3566	116708411	-25
11481.339	113160077	-24
11272.51	111101859	-23
11028.2402	108694335	-22
10643.0335	104897738	-21
10270.4413	101225469	-20
9979.8911	98361807	-19
9645.8082	95069086	-18
9304.5605	91705748	-17
9065.5052	89349619	-16
8821.5768	86945461	-15
8583.5009	84598985	-14
8217.6033	80992698	-13
7871.9695	77586131	-12
7470.2816	73627095	-11
6139.9333	60515183	-9
5463.5807	53849051	-8
4885.3911	48150415	-7
4363.2491	43004183	-6
3936.4222	38797377	-5
3588.0362	35363685	-4
3280.8902	32336454	-3
2964.77	29220773	-2
2635.3124	25973639	-1
2226.3018	21942431	0
1779.0291	17534111	1
1316.8131	12978510	2
990.3319	9760711	3
743.8807	7331688	4
548.3853	5404886	5
377.8982	3724565	6
241.4086	2379323	7
133.7504	1318244	8
