# Supplementary material for: Spatial control of the APC/C ensures the rapid degradation of cyclin B1
Source: EMBO J. 2024 Aug 14;43(19):4324–55. doi: 10.1038/s44318-024-00194-2 (PMC11445581; doi:10.1038/s44318-024-00194-2)
Supplement: Supplementary file 11 — Source data Fig. 7 [file 44318_2024_194_MOESM11_ESM.zip › Figure 7/Fig 7CD/RawData/C1-Whole_230419_B1H3_5.txt]

C1-230419_B1H3_5Whole_
Mean	RID	Frame
1280.0752	12616421	-25
1286.5683	12680417	-24
1298.1389	12794457	-23
1290.0141	12714379	-22
1272.5588	12542340	-21
1269.1024	12508273	-20
1263.0985	12449099	-19
1239.4367	12215888	-18
1237.9493	12201228	-17
1251.1996	12331823	-16
1260.2731	12421252	-15
1259.2794	12411458	-14
1255.9823	12378962	-13
1253.8751	12358193	-12
1240.3064	12224460	-11
1228.0603	12103762	-10
1237.2625	12194459	-9
1239.7511	12218987	-8
1237.4563	12196369	-7
1222.5634	12049585	-6
1198.4596	11812018	-5
1202.5714	11852544	-4
1194.0643	11768698	-3
1166.9735	11501691	-2
1111.8116	10958015	-1
1006.8502	9923516	0
852.7671	8404873	1
706.1856	6960165	2
582.83	5744372	3
498.9676	4917825	4
434.0497	4277994	5
380.3247	3748480	6
332.9697	3281749	7
296.5036	2922339	8
261.2179	2574564	9
238.3219	2348901	10
223.1324	2199193	11
218.1917	2150497	12
203.7557	2008216	13
188.4925	1857782	14
