# Supplementary material for: Spatial control of the APC/C ensures the rapid degradation of cyclin B1
Source: EMBO J. 2024 Aug 14;43(19):4324–55. doi: 10.1038/s44318-024-00194-2 (PMC11445581; doi:10.1038/s44318-024-00194-2)
Supplement: Supplementary file 11 — Source data Fig. 7 [file 44318_2024_194_MOESM11_ESM.zip › Figure 7/Fig 7CD/RawData/C1-Whole_230418_E4_5.txt]

C1-230418_E4_5Whole_
Mean	RID	Frame
12387.0067	122086338	-22
12028.9304	118557138	-21
11367.4788	112037871	-20
11528.9182	113629018	-19
11442.3405	112775708	-18
11393.46	112293942	-17
11715.7233	115470169	-16
11497.326	113317645	-15
11288.7708	111262125	-14
11217.655	110561208	-13
11102.3817	109425074	-12
11206.426	110450535	-11
11254.6981	110926304	-10
11169.6017	110087594	-9
11049.5027	108903899	-8
10938.8343	107813151	-7
10506.3827	103550908	-6
10225.1696	100779272	-5
9735.3765	95951871	-4
9200.3118	90678273	-3
8141.9075	80246640	-2
7055.0609	69534680	-1
5994.1172	59078019	0
5380.2298	53027545	1
4764.1124	46955092	2
4327.4573	42651419	3
3860.6628	38050693	4
3451.2218	34015242	5
3166.5414	31209432	6
3008.7911	29654645	7
2898.8865	28571425	8
2713.4257	26743524	9
