# Supplementary material for: Spatial control of the APC/C ensures the rapid degradation of cyclin B1
Source: EMBO J. 2024 Aug 14;43(19):4324–55. doi: 10.1038/s44318-024-00194-2 (PMC11445581; doi:10.1038/s44318-024-00194-2)
Supplement: Supplementary file 11 — Source data Fig. 7 [file 44318_2024_194_MOESM11_ESM.zip › Figure 7/Fig 7CD/RawData/C1-Chromatin_230419_7A11_6.txt]

C1-230419_7A11_6Chromatin_
Mean	RID	Frame
4373.1387	599120	-35
4383.5766	600550	-34
4046.9854	554437	-33
3832.2993	525025	-32
3712.0511	508551	-31
3684.8175	504820	-30
3631.7956	497556	-29
3551.219	486517	-28
3506.4307	480381	-27
3525.8905	483047	-26
3331.562	456424	-25
3392.9416	464833	-24
3477.4526	476411	-23
3578.4526	490248	-22
3599.2336	493095	-21
3327.9197	455925	-20
3406.6715	466714	-19
3423.8613	469069	-18
3350.8321	459064	-17
3268.5766	447795	-16
3091.4307	423526	-15
3135.0219	429498	-14
3239.1752	443767	-13
3059.073	419093	-12
3067.8978	420302	-11
3016.7299	413292	-10
3098.562	424503	-9
3043.3066	416933	-8
3002.6131	411358	-7
3070.146	420610	-6
2899.9854	397298	-5
2887.1241	395536	-4
2879	394423	-3
2722.1898	372940	-2
2346.5109	321472	-1
1813.0511	248388	0
1566.2774	214580	1
1280.0584	175368	2
943.3504	129239	3
595.3504	81563	4
500.8248	68613	5
320.7883	43948	6
299.6642	41054	7
242.2482	33188	8
197.9124	27114	9
182.3358	24980	10
144.9197	19854	11
150.146	20570	12
139.3285	19088	13
129.2701	17710	14
138.5839	18986	15
90.4891	12397	16
110.8467	15186	17
65.1095	8920	18
108.1241	14813	19
93.1168	12757	20
