# Supplementary material for: Spatial control of the APC/C ensures the rapid degradation of cyclin B1
Source: EMBO J. 2024 Aug 14;43(19):4324–55. doi: 10.1038/s44318-024-00194-2 (PMC11445581; doi:10.1038/s44318-024-00194-2)
Supplement: Supplementary file 11 — Source data Fig. 7 [file 44318_2024_194_MOESM11_ESM.zip › Figure 7/Fig 7CD/RawData/C1-Centro_230419_7A11_5.txt]

C1-230419_7A11_5Centro_
Mean	RID	Frame
3165.9854	433740	-32
3046.6131	417386	-31
2952.5474	404499	-30
3127.9343	428527	-29
3445.7372	472066	-28
2987.8978	409342	-27
3146.3723	431053	-26
3248.6058	445059	-25
3387.219	464049	-24
3243.6131	444375	-23
3290.6861	450824	-22
3114.6934	426713	-21
2952.8102	404535	-20
3129.6934	428768	-19
3043.438	416951	-18
2919.3066	399945	-17
3089.0073	423194	-16
2915.8613	399473	-15
3133.6204	429306	-14
2936.1387	402251	-13
2959.0657	405392	-12
2907.562	398336	-11
2994.4745	410243	-10
2811.7956	385216	-9
3011.6423	412595	-8
2905.3139	398028	-7
2821.365	386527	-6
2726.7591	373566	-5
2660.7007	364516	-4
2748.8321	376590	-3
2545.6423	348753	-2
2429.4088	332829	-1
2026.2336	277594	0
1575.7007	215871	1
