# Supplementary material for: Spatial control of the APC/C ensures the rapid degradation of cyclin B1
Source: EMBO J. 2024 Aug 14;43(19):4324–55. doi: 10.1038/s44318-024-00194-2 (PMC11445581; doi:10.1038/s44318-024-00194-2)
Supplement: Supplementary file 11 — Source data Fig. 7 [file 44318_2024_194_MOESM11_ESM.zip › Figure 7/Fig 7CD/RawData/C1-Chromatin_230420_B1H3_6b.txt]

C1-230420_B1H3_6bChromatin_
Mean	RID	Frame
2328.5766	319015	-27
2143.0438	293597	-26
2172.2336	297596	-25
2018.3066	276508	-24
2041.2336	279649	-23
2038.9708	279339	-22
2260.9562	309751	-21
2414.8759	330838	-20
2458.7518	336849	-19
2370.4234	324748	-18
2446.1168	335118	-17
2245.073	307575	-16
2016.1387	276211	-15
2132.3139	292127	-14
2046.5474	280377	-13
2210.1752	302794	-12
2081.9927	285233	-11
2155.6131	295319	-10
2181.1606	298819	-9
2106.2774	288560	-8
2159.6788	295876	-7
2112.6934	289439	-6
2093.3869	286794	-5
2089.1387	286212	-4
2018.9927	276602	-3
1954	267698	-2
1822.0146	249616	-1
1716.9489	235222	0
1478.3139	202529	1
1242	170154	2
988.1679	135379	3
806.073	110432	4
689.5985	94475	5
555.0949	76048	6
471.5474	64602	7
410.365	56220	8
357.4526	48971	9
342.4599	46917	10
330.6934	45305	11
316.0073	43293	12
226.9489	31092	13
245.5109	33635	14
