# Supplementary material for: Spatial control of the APC/C ensures the rapid degradation of cyclin B1
Source: EMBO J. 2024 Aug 14;43(19):4324–55. doi: 10.1038/s44318-024-00194-2 (PMC11445581; doi:10.1038/s44318-024-00194-2)
Supplement: Supplementary file 11 — Source data Fig. 7 [file 44318_2024_194_MOESM11_ESM.zip › Figure 7/Fig 7CD/RawData/C1-Whole_230420_7H10_5.txt]

C1-230420_7H10_5Whole_
Mean	RID	Frame
1773.922	17483775	-31
1793.9654	17681323	-30
1787.6184	17618767	-29
1787.2232	17543383	-28
1794.6578	17487146	-27
1795.8128	17498400	-26
1795.021	17558895	-25
1798.5691	17654754	-24
1771.3173	17458103	-23
1763.1617	17377722	-22
1735.4647	17104740	-21
1700.711	16762208	-20
1681.3143	16571034	-19
1668.7093	16446799	-18
1639.6906	16160791	-17
1631.0026	16075162	-16
1622.1827	15988233	-15
1596.2798	15732934	-14
1596.6374	15736458	-13
1590.2613	15673615	-12
1576.5897	15538868	-11
1575.5742	15528859	-10
1557.2784	15348536	-9
1552.4151	15300603	-8
1535.218	15131109	-7
1533.8149	15117280	-6
1522.3761	15004539	-5
1494.4674	14729471	-4
1493.8568	14723453	-3
1471.9546	14507585	-2
1424.4335	14039217	-1
1336.6579	13174100	0
1186.0042	11689257	1
1040.1709	10251924	2
913.2056	9000554	3
826.6368	8147332	4
752.9577	7421151	5
696.7055	6866729	6
648.7198	6393782	7
612.6926	6038698	8
583.0688	5746726	9
553.5264	5455556	10
526.0141	5184395	11
514.8556	5074417	12
489.8654	4828113	13
475.0954	4682540	14
456.4421	4498693	15
446.4918	4400623	16
454.3926	4478493	17
435.0433	4287787	18
424.9769	4188572	19
413.9949	4080334	20
398.8411	3930978	21
