# Supplementary material for: Spatial control of the APC/C ensures the rapid degradation of cyclin B1
Source: EMBO J. 2024 Aug 14;43(19):4324–55. doi: 10.1038/s44318-024-00194-2 (PMC11445581; doi:10.1038/s44318-024-00194-2)
Supplement: Supplementary file 11 — Source data Fig. 7 [file 44318_2024_194_MOESM11_ESM.zip › Figure 7/Fig 7CD/RawData/C1-Chromatin_230418_B1H3_4.txt]

C1-230418_E4_4Chromatin_
Mean	RID	Frame
3323.4599	455314	-29
3648.3358	499822	-28
3868.0876	529928	-27
4043.3358	553937	-26
4227.6277	579185	-25
4367.6277	598365	-24
4684.1752	641732	-23
4460.7226	611119	-22
3740.4161	512437	-21
3945.8686	540584	-20
3805.635	521372	-19
3643.1387	499110	-18
3698.4672	506690	-17
3615.0876	495267	-16
3522.1898	482540	-15
3569.8978	489076	-14
3409.4526	467095	-13
3449.5766	472592	-12
3481.7445	476999	-11
3416.6131	468076	-10
3305.5912	452866	-9
3334.7591	456862	-8
3302.562	452451	-7
3263.6642	447122	-6
3219.3431	441050	-5
3137.9927	429905	-4
3037.219	416099	-3
2806.927	384549	-2
2389.4672	327357	-1
2007.0584	274967	0
1671.7372	229028	1
1457.1898	199635	2
1105.1898	151411	3
661.1825	90582	4
440.5474	60355	5
459.0365	62888	6
333.8029	45731	7
250.0803	34261	8
250.854	34367	9
184.8613	25326	10
145.2117	19894	11
192.9489	26434	12
153.7372	21062	13
125.4672	17189	14
66.3796	9094	15
118.9197	16292	16
87.9051	12043	17
