# Supplementary material for: Spatial control of the APC/C ensures the rapid degradation of cyclin B1
Source: EMBO J. 2024 Aug 14;43(19):4324–55. doi: 10.1038/s44318-024-00194-2 (PMC11445581; doi:10.1038/s44318-024-00194-2)
Supplement: Supplementary file 11 — Source data Fig. 7 [file 44318_2024_194_MOESM11_ESM.zip › Figure 7/Fig 7CD/RawData/C1-Whole_230420_E4_6.txt]

C1-230420_E4_6Whole_
Mean	RID	Frame
12606.7129	124251762	-24
12441.2986	122621439	-23
12718.1835	125350417	-22
12570.1038	123890943	-21
12557.8462	123770132	-20
12395.9768	122174747	-19
12115.0531	119405963	-18
11881.2853	117101948	-17
11675.9012	115077682	-16
11312.0137	111491207	-15
10992.9352	108346369	-14
10801.6038	106460607	-13
10613.2859	104604546	-12
10472.6221	103218163	-11
10267.4753	101196237	-10
9999.1831	98551949	-9
9790.035	96490585	-8
9658.7788	95196924	-7
9381.037	92459501	-6
9016.451	88866141	-5
8339.624	82195334	-4
7355.2356	72493202	-3
6317.6434	62266693	-2
5314.831	52382974	-1
4442.8997	43789219	0
3676.4374	36234967	1
3082.3407	30379550	2
2594.3767	25570177	3
2197.3058	21656646	4
1890.1822	18629636	5
1604.0272	15809292	6
1360.1404	13405544	7
1147.4331	11309101	8
956.1899	9424208	9
790.5227	7791392	10
663.8022	6542434	11
567.8771	5596997	12
505.7695	4984864	13
436.1759	4298950	14
360.5805	3553881	15
292.7705	2885546	16
250.2109	2466079	17
