# Supplementary material for: Spatial control of the APC/C ensures the rapid degradation of cyclin B1
Source: EMBO J. 2024 Aug 14;43(19):4324–55. doi: 10.1038/s44318-024-00194-2 (PMC11445581; doi:10.1038/s44318-024-00194-2)
Supplement: Supplementary file 11 — Source data Fig. 7 [file 44318_2024_194_MOESM11_ESM.zip › Figure 7/Fig 7CD/RawData/C1-Spindle_230418_E4_4b.txt]

C1-230418_E4_4bSpindle_
Mean	RID	Frame
37178.5328	5093459	-35
37325.7737	5113631	-34
36506.7372	5001423	-33
40514.0365	5550423	-32
38999.9416	5342992	-31
38157.219	5227539	-30
37557.1241	5145326	-29
35584.4453	4875069	-28
37946.2555	5198637	-27
37435.3066	5128637	-26
36657.0657	5022018	-25
34199.1022	4685277	-24
34873.3431	4777648	-23
35014.5766	4796997	-22
34084.0073	4669509	-21
37326.3431	5113709	-20
32862.5912	4502175	-19
32258.9489	4419476	-18
32993.9051	4520165	-17
31187.8686	4272738	-16
30756.9927	4213708	-15
28779.7737	3942829	-14
26970.3869	3694943	-13
27955.5547	3829911	-12
27663.1971	3789858	-11
29196.6569	3999942	-10
26228.8029	3593346	-9
24457.0292	3350613	-8
22587.1022	3094433	-7
21453.2336	2939093	-6
20454.1533	2802219	-5
18299.2628	2506999	-4
16418.8613	2249384	-3
13755.9124	1884560	-2
11952.219	1637454	-1
9398.3942	1287580	0
7607.438	1042219	1
5958.7664	816351	2
4465.1606	611727	3
3348.0438	458682	4
2755.7372	377536	5
