# Supplementary material for: Spatial control of the APC/C ensures the rapid degradation of cyclin B1
Source: EMBO J. 2024 Aug 14;43(19):4324–55. doi: 10.1038/s44318-024-00194-2 (PMC11445581; doi:10.1038/s44318-024-00194-2)
Supplement: Supplementary file 11 — Source data Fig. 7 [file 44318_2024_194_MOESM11_ESM.zip › Figure 7/Fig 7CD/RawData/C1-Cyto_230420_B1H3_6c.txt]

C1-230420_B1H3_6cCyto_
Mean	RID	Frame
1078.4307	147745	-35
954.6277	130784	-34
1002.5693	137352	-33
875.927	120002	-32
921.7007	126273	-31
930.6715	127502	-30
851.6642	116678	-29
935.5839	128175	-28
1010.4015	138425	-27
1037.9343	142197	-26
1262.3723	172945	-25
1140.4599	156243	-24
1174.9854	160973	-23
1161.8102	159168	-22
1185.8029	162455	-21
1309.0584	179341	-20
1411.1533	193328	-19
1349.2263	184844	-18
1419.3942	194457	-17
1364.2409	186901	-16
1354.4526	185560	-15
1283.635	175858	-14
1273.6496	174490	-13
1255.3869	171988	-12
1185.8029	162455	-11
1266.8467	173558	-10
1207.0365	165364	-9
1051.9708	144120	-8
1201.9124	164662	-7
1078.0292	147690	-6
1129.6131	154757	-5
1104.4161	151305	-4
1103.8175	151223	-3
1059.5912	145164	-2
1137.8321	155883	-1
999.6934	136958	0
909.1168	124549	1
753.7664	103266	2
627.0949	85912	3
455.8175	62447	4
452.8467	62040	5
436.1241	59749	6
341.4964	46785	7
361.5985	49539	8
340.6204	46665	9
206.2847	28261	10
