# Supplementary material for: Spatial control of the APC/C ensures the rapid degradation of cyclin B1
Source: EMBO J. 2024 Aug 14;43(19):4324–55. doi: 10.1038/s44318-024-00194-2 (PMC11445581; doi:10.1038/s44318-024-00194-2)
Supplement: Supplementary file 11 — Source data Fig. 7 [file 44318_2024_194_MOESM11_ESM.zip › Figure 7/Fig 7CD/RawData/C1-Spindle_230420_7H10_4.txt]

C1-230420_7H10_4Spindle_
Mean	RID	Frame
5048.3139	691619	-25
5127.5255	702471	-24
5279.292	723263	-23
4889.2336	669825	-22
5264.2482	721202	-21
5282.1387	723653	-20
5327.2847	729838	-19
5322.8029	729224	-18
5063.5328	693704	-17
4785.4307	655604	-16
5172.5182	708635	-15
4804.927	658275	-14
4655.0365	637740	-13
4612.2774	631882	-12
4297.5839	588769	-11
4476.4161	613269	-10
4376.3796	599564	-9
4572.6058	626447	-8
4576.0073	626913	-7
5331.6204	730432	-6
4485.5912	614526	-5
4593.3796	629293	-4
4428.2774	606674	-3
4096.854	561269	-2
3626.3723	496813	-1
3281.219	449527	0
2614.6204	358203	1
1986.8321	272196	2
1456.708	199569	3
