# Supplementary material for: Spatial control of the APC/C ensures the rapid degradation of cyclin B1
Source: EMBO J. 2024 Aug 14;43(19):4324–55. doi: 10.1038/s44318-024-00194-2 (PMC11445581; doi:10.1038/s44318-024-00194-2)
Supplement: Supplementary file 11 — Source data Fig. 7 [file 44318_2024_194_MOESM11_ESM.zip › Figure 7/Fig 7CD/RawData/C1-Cyto_230418_B1H3_1.txt]

C1-230418_B1H3_1Cyto_
Mean	RID	Frame
1587.635	217506	-34
1666.146	228262	-33
1574.854	215755	-32
1540.9124	211105	-31
1428.781	195743	-30
1513.8175	207393	-29
1421.9343	194805	-28
1470.2482	201424	-27
1475.6423	202163	-26
1536.1533	210453	-25
1432.9489	196314	-24
1437.7664	196974	-23
1581.7007	216693	-22
1550.2774	212388	-21
1470.1679	201413	-20
1515.9708	207688	-19
1391.1606	190589	-18
1473.8467	201917	-17
1544.3504	211576	-16
1542.6788	211347	-15
1460.219	200050	-14
1465.5401	200779	-13
1566.1898	214568	-12
1579.5839	216403	-11
1514.8394	207533	-10
1591.0365	217972	-9
1579.0073	216324	-8
1540.4964	211048	-7
1623.9416	222480	-6
1470.1095	201405	-5
1432.4891	196251	-4
1466.3358	200888	-3
1560.1314	213738	-2
1584.3212	217052	-1
1532.9635	210016	0
1263.9489	173161	1
1053.219	144291	2
835.5401	114469	3
689.1679	94416	4
606.4891	83089	5
560.8832	76841	6
443.3869	60744	7
411.1898	56333	8
320.2774	43878	9
248.1679	33999	10
250.3139	34293	11
