# Supplementary material for: Spatial control of the APC/C ensures the rapid degradation of cyclin B1
Source: EMBO J. 2024 Aug 14;43(19):4324–55. doi: 10.1038/s44318-024-00194-2 (PMC11445581; doi:10.1038/s44318-024-00194-2)
Supplement: Supplementary file 11 — Source data Fig. 7 [file 44318_2024_194_MOESM11_ESM.zip › Figure 7/Fig 7CD/RawData/C1-Spindle_230418_7A11_6.txt]

C1-230418_7A11_6Spindle_
Mean	RID	Frame
2642.1533	361975	-28
2638.2482	361440	-27
2975.1606	407597	-26
3105.3504	425433	-25
3039.0073	416344	-24
2829.7226	387672	-23
2906.2117	398151	-22
2789.7372	382194	-21
2735.4234	374753	-20
2720.8905	372762	-19
2628.9416	360165	-18
2653.3577	363510	-17
2593.6934	355336	-16
2438.8175	334118	-15
2440.4526	334342	-14
2448.7518	335479	-13
2509.9051	343857	-12
2238.0511	306613	-11
2336.9489	320162	-10
2372.7737	325070	-9
2133.8102	292332	-8
2073.6861	284095	-7
2201.7153	301635	-6
2146.9708	294135	-5
2034.4234	278716	-4
1931.8613	264665	-3
1943.2847	266230	-2
1862.6423	255182	-1
1575.1825	215800	0
1338.0511	183313	1
964.9635	132200	2
669.3869	91706	3
731.6204	100232	4
