# Supplementary material for: Spatial control of the APC/C ensures the rapid degradation of cyclin B1
Source: EMBO J. 2024 Aug 14;43(19):4324–55. doi: 10.1038/s44318-024-00194-2 (PMC11445581; doi:10.1038/s44318-024-00194-2)
Supplement: Supplementary file 11 — Source data Fig. 7 [file 44318_2024_194_MOESM11_ESM.zip › Figure 7/Fig 7CD/RawData/C1-Spindle_230420_7H10_5.txt]

C1-230420_7H10_5Spindle_
Mean	RID	Frame
5293.5912	725222	-28
5228.8686	716355	-27
5092.4818	697670	-26
5003.3285	685456	-25
4810.4088	659026	-24
5150.438	705610	-23
5014.1752	686942	-22
4996.8759	684572	-21
4697.2117	643518	-20
4468.7007	612212	-19
4710.4088	645326	-18
4366.7591	598246	-17
4395.4745	602180	-16
4350.7883	596058	-15
4292.0657	588013	-14
4291.8832	587988	-13
4333.3869	593674	-12
4072.8759	557984	-11
4340.1971	594607	-10
4211.4526	576969	-9
4188.5255	573828	-8
4102.8248	562087	-7
4143.0511	567598	-6
3991.2701	546804	-5
3768.2482	516250	-4
3759.4672	515047	-3
3782.5912	518215	-2
3653.5693	500539	-1
3547.708	486036	0
2941.4818	402983	1
2575.2263	352806	2
2248.4891	308043	3
1868.1168	255932	4
1684.1679	230731	5
