# Supplementary material for: Spatial control of the APC/C ensures the rapid degradation of cyclin B1
Source: EMBO J. 2024 Aug 14;43(19):4324–55. doi: 10.1038/s44318-024-00194-2 (PMC11445581; doi:10.1038/s44318-024-00194-2)
Supplement: Supplementary file 11 — Source data Fig. 7 [file 44318_2024_194_MOESM11_ESM.zip › Figure 7/Fig 7CD/RawData/C1-Cyto_230419_7H10_6.txt]

C1-230419_7H10_6Cyto_
Mean	RID	Frame
3086.9635	422914	-35
3092.8394	423719	-34
3070.2263	420621	-33
3192.3285	437349	-32
3281.7299	449597	-31
3307.6204	453144	-30
3295.4161	451472	-29
3379.3723	462974	-28
3536.1095	484447	-27
3368.2993	461457	-26
3508.2774	480634	-25
3387.3358	464065	-24
3331.7153	456445	-23
3418.3723	468317	-22
3552.4161	486681	-21
3588.2482	491590	-20
3750.8175	513862	-19
3761.0584	515265	-18
3687.5474	505194	-17
3672.6861	503158	-16
3686.9416	505111	-15
3567.7591	488783	-14
3707.5985	507941	-13
3671.5109	502997	-12
3534.3066	484200	-11
3565.0876	488417	-10
3384.7372	463709	-9
3246.0876	444714	-8
3246.7007	444798	-7
3208.7518	439599	-6
3237.7883	443577	-5
3293.7591	451245	-4
3037.5109	416139	-3
3197.0876	438001	-2
3008.6277	412182	-1
2867.4088	392835	0
2535.1971	347322	1
2533.5693	347099	2
1870.0438	256196	3
1687.0949	231132	4
