# Supplementary material for: Spatial control of the APC/C ensures the rapid degradation of cyclin B1
Source: EMBO J. 2024 Aug 14;43(19):4324–55. doi: 10.1038/s44318-024-00194-2 (PMC11445581; doi:10.1038/s44318-024-00194-2)
Supplement: Supplementary file 11 — Source data Fig. 7 [file 44318_2024_194_MOESM11_ESM.zip › Figure 7/Fig 7CD/RawData/C1-Cyto_230420_B1H3_6b.txt]

C1-230420_B1H3_6bCyto_
Mean	RID	Frame
1237.5766	169548	-27
1194.562	163655	-26
1280.7299	175460	-25
1377.9489	188779	-24
1272.6204	174349	-23
1222.6642	167505	-22
1292	177004	-21
1137.8832	155890	-20
1134.6861	155452	-19
1230.9416	168639	-18
1327.8613	181917	-17
1658.1022	227160	-16
1686.9635	231114	-15
1790.9416	245359	-14
1760.635	241207	-13
1624.0803	222499	-12
1814.5328	248591	-11
1639.4088	224599	-10
1792.9489	245634	-9
1785.5109	244615	-8
1539.8686	210962	-7
1622.0146	222216	-6
1582.2482	216768	-5
1588.7299	217656	-4
1639.8467	224659	-3
1633.6934	223816	-2
1605.1533	219906	-1
1511.6715	207099	0
1336.438	183092	1
1128.4964	154604	2
902.3431	123621	3
817.3139	111972	4
734.8759	100678	5
615.2847	84294	6
560.3139	76763	7
405.7007	55581	8
