# Supplementary material for: Spatial control of the APC/C ensures the rapid degradation of cyclin B1
Source: EMBO J. 2024 Aug 14;43(19):4324–55. doi: 10.1038/s44318-024-00194-2 (PMC11445581; doi:10.1038/s44318-024-00194-2)
Supplement: Supplementary file 11 — Source data Fig. 7 [file 44318_2024_194_MOESM11_ESM.zip › Figure 7/Fig 7CD/RawData/C1-Chromatin_230419_7H10_3.txt]

C1-230419_7H10_3Chromatin_
Mean	RID	Frame
4922.0949	674327	-35
5433.0146	744323	-34
5512.219	755174	-33
4901.9781	671571	-32
4990.6131	683714	-31
4291.1606	587889	-30
4250.2774	582288	-29
4377.8394	599764	-28
4440.9343	608408	-27
4253.6715	582753	-26
4451.2409	609820	-25
4406.3577	603671	-24
4503.1095	616926	-23
4705.3942	644639	-22
4874.3942	667792	-21
4893.1314	670359	-20
4581.7591	627701	-19
4755.3431	651482	-18
4400.3504	602848	-17
3780.1168	517876	-16
3743.9416	512920	-15
3802.2336	520906	-14
3601.0876	493349	-13
3527.5766	483278	-12
3497.8029	479199	-11
3554.6861	486992	-10
3693.4088	505997	-9
3540.8905	485102	-8
3552.9197	486750	-7
3372.8905	462086	-6
3360.3577	460369	-5
3320.0511	454847	-4
3256.7372	446173	-3
3171.3504	434475	-2
2994.365	410228	-1
2753.2555	377196	0
2298.3869	314879	1
2086.0876	285794	2
1749.9562	239744	3
1595.4453	218576	4
1206.5693	165300	5
1018.1898	139492	6
864.1533	118389	7
790.9197	108356	8
724.8321	99302	9
680.8102	93271	10
639.5766	87622	11
572.8394	78479	12
