# Supplementary material for: Spatial control of the APC/C ensures the rapid degradation of cyclin B1
Source: EMBO J. 2024 Aug 14;43(19):4324–55. doi: 10.1038/s44318-024-00194-2 (PMC11445581; doi:10.1038/s44318-024-00194-2)
Supplement: Supplementary file 11 — Source data Fig. 7 [file 44318_2024_194_MOESM11_ESM.zip › Figure 7/Fig 7CD/RawData/C1-Centro_230418_7H10_1b.txt]

C1-230418_7H10_1bCentro_
Mean	RID	Frame
3938.8467	539622	-24
3829.5547	524649	-23
3829.9343	524701	-22
3875.3212	530919	-21
3546.4526	485864	-20
3463.8832	474552	-19
3514.4088	481474	-18
3575.5474	489850	-17
3504.927	480175	-16
3162.9489	433324	-15
3051.3796	418039	-14
3097.2774	424327	-13
3273.0073	448402	-12
3294.0584	451286	-11
3140.1971	430207	-10
3383.2263	463502	-9
3337.0511	457176	-8
3094.562	423955	-7
2860.438	391880	-6
3141.2701	430354	-5
2979.1679	408146	-4
2673.854	366318	-3
2500.6496	342589	-2
2151.6423	294775	-1
1742.0438	238660	0
1375.2701	188412	1
1041.781	142724	2
823.6131	112835	3
637.2774	87307	4
