# Supplementary material for: Spatial control of the APC/C ensures the rapid degradation of cyclin B1
Source: EMBO J. 2024 Aug 14;43(19):4324–55. doi: 10.1038/s44318-024-00194-2 (PMC11445581; doi:10.1038/s44318-024-00194-2)
Supplement: Supplementary file 11 — Source data Fig. 7 [file 44318_2024_194_MOESM11_ESM.zip › Figure 7/Fig 7CD/RawData/C1-Whole_230418_7A11_6.txt]

C1-230418_7A11_6Whole_
Mean	RID	Frame
1026.218	10114405	-35
1018.275	10036118	-34
1020.2988	10056065	-33
1007.2515	9927471	-32
993.4898	9791835	-31
982.5445	9683959	-30
981.3862	9672542	-29
975.5844	9615360	-28
977.838	9637571	-27
958.2556	9444567	-26
953.9799	9402426	-25
942.4081	9288374	-24
936.6173	9231300	-23
926.5986	9132556	-22
920.7359	9074773	-21
928.7918	9154172	-20
927.3428	9139891	-19
914.724	9015520	-18
925.1048	9117833	-17
915.2912	9021110	-16
908.0274	8949518	-15
902.2706	8892779	-14
914.1578	9009939	-13
896.9663	8840500	-12
897.2554	8843349	-11
896.9473	8840313	-10
899.0034	8860578	-9
887.0168	8742438	-8
882.7862	8700741	-7
864.9221	8524672	-6
863.2854	8508541	-5
851.015	8387604	-4
846.356	8341685	-3
824.7277	8128516	-2
801.2818	7897433	-1
718.9844	7086310	0
600.5689	5919207	1
485.529	4785374	2
397.5806	3918554	3
331.3122	3265413	4
275.4165	2714505	5
238.1399	2347107	6
202.6684	1997500	7
178.9377	1763610	8
163.1604	1608109	9
135.7522	1337974	10
131.0866	1291990	11
120.2346	1185032	12
115.7085	1140423	13
111.3545	1097510	14
112.4143	1107955	15
