# Supplementary material for: Spatial control of the APC/C ensures the rapid degradation of cyclin B1
Source: EMBO J. 2024 Aug 14;43(19):4324–55. doi: 10.1038/s44318-024-00194-2 (PMC11445581; doi:10.1038/s44318-024-00194-2)
Supplement: Supplementary file 11 — Source data Fig. 7 [file 44318_2024_194_MOESM11_ESM.zip › Figure 7/Fig 7CD/RawData/C1-Chromatin_230418_B1H3_5.txt]

C1-230418_E4_5Chromatin_
Mean	RID	Frame
2611.0657	357716	-17
2681.3431	367344	-16
2551.8029	349597	-15
2546.9343	348930	-14
2482.8175	340146	-13
2589.5036	354762	-12
2389.927	327420	-11
2403.3285	329256	-10
2319.8248	317816	-9
2356.7883	322880	-8
2375.0365	325380	-7
2301.3212	315281	-6
2167.4453	296940	-5
2190.146	300050	-4
2177.7445	298351	-3
2110.1971	289097	-2
1919.6569	262993	-1
1710.5328	234343	0
1400.1022	191814	1
1207.3723	165410	2
981.5693	134475	3
694.1022	95092	4
455.0803	62346	5
363.073	49741	6
218.7007	29962	7
209.1314	28651	8
185.8905	25467	9
152.7518	20927	10
124.0584	16996	11
98.635	13513	12
82.2336	11266	13
115.6788	15848	14
87.6131	12003	15
