# Supplementary material for: Spatial control of the APC/C ensures the rapid degradation of cyclin B1
Source: EMBO J. 2024 Aug 14;43(19):4324–55. doi: 10.1038/s44318-024-00194-2 (PMC11445581; doi:10.1038/s44318-024-00194-2)
Supplement: Supplementary file 11 — Source data Fig. 7 [file 44318_2024_194_MOESM11_ESM.zip › Figure 7/Fig 7CD/RawData/C1-Whole_230420_7H10_4.txt]

C1-230420_7H10_4Whole_
Mean	RID	Frame
2129.4428	20987788	-35
2140.0771	21092600	-34
2146.7521	21158389	-33
2166.7885	21355867	-32
2152.6024	21216049	-31
2109.4295	20790537	-30
2126.0127	20953981	-29
2032.947	20036726	-28
2030.027	20007946	-27
2008.1579	19792404	-26
1963.5961	19353203	-25
1940.7891	19128417	-24
1925.1915	18974687	-23
1898.3011	18709656	-22
1888.3006	18611091	-21
1854.1975	18274971	-20
1806.7872	17807695	-19
1766.0628	17406315	-18
1729.9276	17050166	-17
1692.0943	16677281	-16
1659.5324	16356351	-15
1612.0673	15888535	-14
1589.1182	15662349	-13
1561.0838	15386042	-12
1527.1765	15051852	-11
1501.7135	14800888	-10
1447.8728	14270234	-9
1438.6532	14179366	-8
1412.2846	13919477	-7
1385.5712	13656190	-6
1364.346	13446994	-5
1316.1364	12971840	-4
1264.2902	12460844	-3
1207.0902	11897081	-2
1106.9113	10909718	-1
976.4364	9623757	0
818.8197	8070287	1
632.5697	6234607	2
472.0338	4652365	3
345.7842	3408049	4
252.9846	2493416	5
184.8515	1821896	6
133.8236	1318965	7
89.9258	886309	8
