# Supplementary material for: Spatial control of the APC/C ensures the rapid degradation of cyclin B1
Source: EMBO J. 2024 Aug 14;43(19):4324–55. doi: 10.1038/s44318-024-00194-2 (PMC11445581; doi:10.1038/s44318-024-00194-2)
Supplement: Supplementary file 11 — Source data Fig. 7 [file 44318_2024_194_MOESM11_ESM.zip › Figure 7/Fig 7CD/RawData/C1-Chromatin_230420_B1H3_6c.txt]

C1-230420_B1H3_6cChromatin_
Mean	RID	Frame
1783.927	244398	-35
1544.0511	211535	-34
1582.2555	216769	-33
1661.2993	227598	-32
1816.1752	248816	-31
2017.6861	276423	-30
2114.5474	289693	-29
1968.0219	269619	-28
2085.3285	285690	-27
2133.6423	292309	-26
2178.4526	298448	-25
1807.9562	247690	-24
1909.2774	261571	-23
1727.2555	236634	-22
1903.2336	260743	-21
1895.7299	259715	-20
1856.4453	254333	-19
1878.8467	257402	-18
1952.1022	267438	-17
1917.9708	262762	-16
1796.1095	246067	-15
1703.7518	233414	-14
1800.6642	246691	-13
1732.1533	237305	-12
1738.5401	238180	-11
1672.3066	229106	-10
1632.3066	223626	-9
1698.5693	232704	-8
1679.073	230033	-7
1700.1898	232926	-6
1608.2993	220337	-5
1640.8978	224803	-4
1749.292	239653	-3
1485.2628	203481	-2
1428.3285	195681	-1
1236.219	169362	0
1020.3577	139789	1
988.0365	135361	2
753.2555	103196	3
644.1898	88254	4
410.927	56297	5
341.7956	46826	6
276.9781	37946	7
244.8394	33543	8
214.9489	29448	9
191.0876	26179	10
158.4526	21708	11
166.3723	22793	12
174.0292	23842	13
148.9343	20404	14
93.9927	12877	15
