# Supplementary material for: Spatial control of the APC/C ensures the rapid degradation of cyclin B1
Source: EMBO J. 2024 Aug 14;43(19):4324–55. doi: 10.1038/s44318-024-00194-2 (PMC11445581; doi:10.1038/s44318-024-00194-2)
Supplement: Supplementary file 11 — Source data Fig. 7 [file 44318_2024_194_MOESM11_ESM.zip › Figure 7/Fig 7CD/RawData/C1-Centro_230419_7A11_4.txt]

C1-230419_7A11_4Centro_
Mean	RID	Frame
3966.2993	543383	-24
3654.6131	500682	-23
3665.2701	502142	-22
3813.6277	522467	-21
3520.8978	482363	-20
3806.1387	521441	-19
3632.219	497614	-18
3711.4015	508462	-17
3598.6788	493019	-16
3494.4599	478741	-15
3657.9197	501135	-14
3819.9124	523328	-13
3654.5328	500671	-12
3665.9197	502231	-11
3363.2482	460765	-10
3492.1314	478422	-9
3402.4526	466136	-8
3309.438	453393	-7
3337.8102	457280	-6
3441.5985	471499	-5
3293.6642	451232	-4
3169.0438	434159	-3
2964	406068	-2
2550.3942	349404	-1
2080	284960	0
