# Supplementary material for: Spatial control of the APC/C ensures the rapid degradation of cyclin B1
Source: EMBO J. 2024 Aug 14;43(19):4324–55. doi: 10.1038/s44318-024-00194-2 (PMC11445581; doi:10.1038/s44318-024-00194-2)
Supplement: Supplementary file 11 — Source data Fig. 7 [file 44318_2024_194_MOESM11_ESM.zip › Figure 7/Fig 7CD/RawData/C1-Centro_230419_7A11_6.txt]

C1-230419_7A11_6Centro_
Mean	RID	Frame
4466.2628	611878	-35
4555.7445	624137	-34
4209.854	576750	-33
4324.1752	592412	-32
4164.0949	570481	-31
4379.1387	599942	-30
4427.4161	606556	-29
4302.2044	589402	-28
4326.0365	592667	-27
4175.0876	571987	-26
4534.7226	621257	-25
4162.5036	570263	-24
4216.7591	577696	-23
4267.3577	584628	-22
4459.2263	610914	-21
4451.562	609864	-20
4196.4453	574913	-19
4120.4964	564508	-18
4179.2409	572556	-17
4104.635	562335	-16
3784.4891	518475	-15
3809.4818	521899	-14
3865.2263	529536	-13
3870.5474	530265	-12
3697.2117	506518	-11
3547.8394	486054	-10
3651.6569	500277	-9
3632.9635	497716	-8
3492.0438	478410	-7
3561.9197	487983	-6
3306.2482	452956	-5
3287.0657	450328	-4
3315.3431	454202	-3
3074.146	421158	-2
2704.4161	370505	-1
2124.2993	291029	0
1545.9781	211799	1
1301.7664	178342	2
