# Supplementary material for: Spatial control of the APC/C ensures the rapid degradation of cyclin B1
Source: EMBO J. 2024 Aug 14;43(19):4324–55. doi: 10.1038/s44318-024-00194-2 (PMC11445581; doi:10.1038/s44318-024-00194-2)
Supplement: Supplementary file 11 — Source data Fig. 7 [file 44318_2024_194_MOESM11_ESM.zip › Figure 7/Fig 7CD/RawData/C1-Chromatin_230419_B1H3_4b.txt]

C1-230419_B1H3_4bChromatin_
Mean	RID	Frame
2698.2993	369667	-32
2652.2117	363353	-31
2557.292	350349	-30
2658.7664	364251	-29
2719.3431	372550	-28
2599.0438	356069	-27
2828.6277	387522	-26
3161.4526	433119	-25
3097.2628	424325	-24
3079.5912	421904	-23
2634.8759	360978	-22
2683.4672	367635	-21
2654.1606	363620	-20
2568.292	351856	-19
2642.3285	361999	-18
2568.1241	351833	-17
2494.1825	341703	-16
2402.1679	329097	-15
2497.365	342139	-14
2400.0073	328801	-13
2333.2555	319656	-12
2294.4964	314346	-11
2432	333184	-10
2399.1168	328679	-9
2289.5255	313665	-8
2241.854	307134	-7
2151.7226	294786	-6
2233.7153	306019	-5
2219.9051	304127	-4
2033.2774	278559	-3
2055.6204	281620	-2
1786.073	244692	-1
1609.9927	220569	0
1284.6642	175999	1
1276.4745	174877	2
1068.8248	146429	3
866.3212	118686	4
648.4088	88832	5
547.5401	75013	6
511.5985	70089	7
401.8394	55052	8
386.4818	52948	9
297.5109	40759	10
325.8613	44643	11
248.3723	34027	12
294.4453	40339	13
247.8175	33951	14
238.3212	32650	15
240.5401	32954	16
171.9343	23555	17
