# Supplementary material for: Spatial control of the APC/C ensures the rapid degradation of cyclin B1
Source: EMBO J. 2024 Aug 14;43(19):4324–55. doi: 10.1038/s44318-024-00194-2 (PMC11445581; doi:10.1038/s44318-024-00194-2)
Supplement: Supplementary file 11 — Source data Fig. 7 [file 44318_2024_194_MOESM11_ESM.zip › Figure 7/Fig 7CD/RawData/C1-Whole_230420_7H10_6.txt]

C1-230420_7H10_6Whole_
Mean	RID	Frame
2657.7668	26194950	-35
2640.2988	26022785	-34
2623.9145	25861301	-33
2589.9986	25527026	-32
2582.3694	25451833	-31
2538.6261	25020699	-30
2517.5747	24813216	-29
2486.2115	24504101	-28
2447.2777	24120369	-27
2376.1287	23419124	-26
2322.4133	22889705	-25
2287.2558	22543193	-24
2253.6371	22211847	-23
2192.5265	21609541	-22
2161.4899	21303644	-21
2087.9859	20579189	-20
2067.7769	20380009	-19
2018.7052	19896358	-18
1978.0414	19495576	-17
1900.8641	18734917	-16
1866.0584	18391872	-15
1837.8779	18114125	-14
1818.2949	17921115	-13
1804.5251	17785399	-12
1769.5248	17440436	-11
1737.213	17121971	-10
1710.257	16856293	-9
1704.2376	16796966	-8
1678.6036	16544317	-7
1654.8154	16309861	-6
1634.203	16106705	-5
1605.2412	15821257	-4
1581.8875	15591083	-3
1551.3384	15289991	-2
1482.97	14616152	-1
1380.9401	13610546	0
1224.1601	12065322	1
1077.3863	10618719	2
966.9218	9529981	3
882.6957	8699849	4
807.6435	7960134	5
758.0551	7471391	6
710.5341	7003024	7
672.7027	6630158	8
626.4085	6173882	9
600.5759	5919276	10
571.6045	5633734	11
545.5401	5376843	12
532.5691	5249001	13
527.3252	5197317	14
533.1122	5254354	15
531.393	5237409	16
