# Supplementary material for: Spatial control of the APC/C ensures the rapid degradation of cyclin B1
Source: EMBO J. 2024 Aug 14;43(19):4324–55. doi: 10.1038/s44318-024-00194-2 (PMC11445581; doi:10.1038/s44318-024-00194-2)
Supplement: Supplementary file 11 — Source data Fig. 7 [file 44318_2024_194_MOESM11_ESM.zip › Figure 7/Fig 7CD/RawData/C1-Whole_230418_7A11_4.txt]

C1-230418_7A11_4Whole_
Mean	RID	Frame
1879.0939	18520349	-35
1845.4953	18189202	-34
1830.7714	18044083	-33
1826.5934	18002905	-32
1807.5621	17815332	-31
1779.586	17539600	-30
1780.6941	17550521	-29
1763.7713	17383730	-28
1712.3564	16876985	-27
1706.007	16814405	-26
1704.8751	16803249	-25
1674.4572	16503450	-24
1655.0351	16312026	-23
1638.2517	16146609	-22
1611.8851	15886740	-21
1581.6025	15588274	-20
1560.752	15382772	-19
1533.3568	15112765	-17
1523.4966	15015582	-16
1493.3767	14718721	-15
1464.1014	14430183	-14
1444.3969	14235976	-13
1420.6681	14002105	-12
1406.3767	13861249	-11
1375.0218	13552215	-10
1362.0949	13424807	-9
1345.6993	13263212	-8
1325.8877	13067949	-7
1308.7382	12898924	-6
1280.7232	12622808	-5
1282.3584	12638924	-4
1262.9719	12447851	-3
1209.5347	11921174	-2
1158.5434	11418604	-1
1069.9436	10545364	0
935.3806	9219111	1
804.4055	7928221	2
692.5917	6826184	3
613.664	6048272	4
534.3943	5266990	5
474.2883	4674585	6
426.2704	4201321	7
374.3258	3689355	8
331.7911	3270133	9
305.5977	3011971	10
290.5713	2863871	11
274.001	2700554	12
304.9741	3005825	13
