# Supplementary material for: Spatial control of the APC/C ensures the rapid degradation of cyclin B1
Source: EMBO J. 2024 Aug 14;43(19):4324–55. doi: 10.1038/s44318-024-00194-2 (PMC11445581; doi:10.1038/s44318-024-00194-2)
Supplement: Supplementary file 11 — Source data Fig. 7 [file 44318_2024_194_MOESM11_ESM.zip › Figure 7/Fig 7CD/RawData/C1-Centro_230420_B1H3_2.txt]

C1-230420_B1H3_2Centro_
Mean	RID	Frame
2740.8613	375498	-18
2845.9854	389900	-17
2694	369078	-16
2869.5693	393131	-15
2831.0146	387849	-14
2727.4891	373666	-13
2829.3942	387627	-12
2903.0219	397714	-11
2810.8102	385081	-10
2717.2263	372260	-9
2528.854	346453	-8
2630.2701	360347	-7
2623.1314	359369	-6
2630.438	360370	-5
2493.9051	341665	-4
2421.0438	331683	-3
2344.8759	321248	-2
1877.0949	257162	-1
1849.4964	253381	0
