# Supplementary material for: Spatial control of the APC/C ensures the rapid degradation of cyclin B1
Source: EMBO J. 2024 Aug 14;43(19):4324–55. doi: 10.1038/s44318-024-00194-2 (PMC11445581; doi:10.1038/s44318-024-00194-2)
Supplement: Supplementary file 11 — Source data Fig. 7 [file 44318_2024_194_MOESM11_ESM.zip › Figure 7/Fig 7CD/RawData/C1-Whole_230420_E4_5.txt]

C1-230420_E4_5Whole_
Mean	RID	Frame
11678.3173	115101495	-32
12091.6747	119175546	-31
12623.8698	124420861	-30
13045.126	128572762	-29
13470.619	132766421	-28
13807.1525	136083295	-27
14004.4288	138027650	-26
13961.0311	137599923	-25
13565.5851	133702407	-24
13549.7974	133546803	-23
13581.2492	133856792	-22
13425.4904	132321633	-21
13438.551	132450359	-20
13345.1781	131530075	-19
13358.025	131656694	-18
13338.2627	131461917	-17
13143.7673	129544971	-16
13038.2638	128505128	-15
13024.2269	128366780	-14
12829.8597	126451097	-13
12816.3467	126317913	-12
12618.2265	124365240	-11
12599.5739	124181400	-10
12293.7334	121167036	-9
12282.9149	121060409	-8
12067.9002	118941224	-7
11665.7733	114977862	-6
11101.2506	109413926	-5
10408.1066	102582299	-4
9557.3638	94197378	-3
8369.0673	82485527	-2
7159.1642	70560722	-1
6104.3702	60164673	0
5198.5669	51237075	1
4421.0931	43574294	2
3711.6379	36581903	3
3216.5777	31702590	4
2768.0366	27281769	5
2428.5827	23936111	6
2147.7902	21168620	7
1923.3873	18956905	8
1699.1671	16746991	9
1548.2632	15259682	10
