# Supplementary material for: Spatial control of the APC/C ensures the rapid degradation of cyclin B1
Source: EMBO J. 2024 Aug 14;43(19):4324–55. doi: 10.1038/s44318-024-00194-2 (PMC11445581; doi:10.1038/s44318-024-00194-2)
Supplement: Supplementary file 11 — Source data Fig. 7 [file 44318_2024_194_MOESM11_ESM.zip › Figure 7/Fig 7CD/RawData/C1-Spindle_230418_7A11_5.txt]

C1-230418_7A11_5Spindle_
Mean	RID	Frame
2244.5401	307502	-35
2172.1241	297581	-34
2142.8102	293565	-33
2105.5766	288464	-32
2104.0876	288260	-31
2112.2044	289372	-30
2011.4745	275572	-29
1933.6496	264910	-28
1977.5912	270930	-27
2164.6861	296562	-26
1890.8175	259042	-25
1971.6788	270120	-24
1870.0292	256194	-23
1781.781	244104	-22
1791.7737	245473	-21
1966.708	269439	-20
1744.9124	239053	-19
1763.4964	241599	-18
1691.7883	231775	-17
1647.6277	225725	-16
1609.1825	220458	-15
1693.4453	232002	-14
1686.2263	231013	-13
1521.8102	208488	-12
1512.0292	207148	-11
1502.2044	205802	-10
1446.4964	198170	-9
1511.0073	207008	-8
1542.9708	211387	-7
1530.1533	209631	-6
1500.8248	205613	-5
1525.6934	209020	-4
1431.6277	196133	-3
1374.8467	188354	-2
1308.146	179216	-1
1235.3431	169242	0
1092.292	149644	1
859.3431	117730	2
664.0876	90980	3
638.6788	87499	4
553.4599	75824	5
