# Supplementary material for: Spatial control of the APC/C ensures the rapid degradation of cyclin B1
Source: EMBO J. 2024 Aug 14;43(19):4324–55. doi: 10.1038/s44318-024-00194-2 (PMC11445581; doi:10.1038/s44318-024-00194-2)
Supplement: Supplementary file 11 — Source data Fig. 7 [file 44318_2024_194_MOESM11_ESM.zip › Figure 7/Fig 7CD/RawData/C1-Spindle_230418_7A11_4.txt]

C1-230418_7A11_4Spindle_
Mean	RID	Frame
3619.1095	495818	-26
3556.1314	487190	-25
3640.7007	498776	-24
3573.1606	489523	-23
3524.6496	482877	-22
3363.7664	460836	-21
3347.5182	458610	-20
3154.5328	432171	-19
3129.6569	428763	-18
3094.5328	423951	-17
3129.6861	428767	-16
3085.5328	422718	-15
2887.6642	395610	-14
3124.562	428065	-13
3082.365	422284	-12
2959.438	405443	-11
2938.1095	402521	-10
3058.0511	418953	-9
3026.8832	414683	-8
2838.4891	388873	-7
2849.8759	390433	-6
2966.5839	406422	-5
2833.1095	388136	-4
2705.6715	370677	-3
2586.5109	354352	-2
2503.2336	342943	-1
2268.4818	310782	0
1946.2044	266630	1
1593.9781	218375	2
1336.5109	183102	3
1240.8613	169998	4
