# Supplementary material for: Spatial control of the APC/C ensures the rapid degradation of cyclin B1
Source: EMBO J. 2024 Aug 14;43(19):4324–55. doi: 10.1038/s44318-024-00194-2 (PMC11445581; doi:10.1038/s44318-024-00194-2)
Supplement: Supplementary file 11 — Source data Fig. 7 [file 44318_2024_194_MOESM11_ESM.zip › Figure 7/Fig 7CD/RawData/C1-Cyto_230418_B1H3_3.txt]

C1-230418_E4_3Cyto_
Mean	RID	Frame
1438.708	197103	-25
1534.7956	210267	-24
1526.2555	209097	-23
1555.7226	213134	-22
1531.4307	209806	-21
1488.9489	203986	-20
1495.3504	204863	-19
1396.4964	191320	-18
1457.6569	199699	-17
1382.0949	189347	-16
1375.5766	188454	-15
1433.2482	196355	-14
1331.9489	182477	-13
1337.1752	183193	-12
1319.5109	180773	-11
1377.927	188776	-10
1395.1898	191141	-9
1270.4088	174046	-8
1299.0438	177969	-7
1230.3285	168555	-6
1193.9343	163569	-5
1209.2774	165671	-4
1196.4234	163910	-3
1111.7226	152306	-2
1132.562	155161	-1
988.6277	135442	0
910.8321	124784	1
737.4307	101028	2
622.1825	85239	3
493.1971	67568	4
434.1022	59472	5
368.9854	50551	6
347.9051	47663	7
322.365	44164	8
273.6642	37492	9
283.2628	38807	10
232.7883	31892	11
193.0365	26446	12
213.7737	29287	13
196.5547	26928	14
174.5036	23907	15
