# Supplementary material for: Spatial control of the APC/C ensures the rapid degradation of cyclin B1
Source: EMBO J. 2024 Aug 14;43(19):4324–55. doi: 10.1038/s44318-024-00194-2 (PMC11445581; doi:10.1038/s44318-024-00194-2)
Supplement: Supplementary file 11 — Source data Fig. 7 [file 44318_2024_194_MOESM11_ESM.zip › Figure 7/Fig 7CD/RawData/C1-Spindle_230420_7H10_6.txt]

C1-230420_7H10_6Spindle_
Mean	RID	Frame
5426.9562	743493	-23
5366	735142	-22
5381.0219	737200	-21
5780.4745	791925	-20
5110.9781	700204	-19
5173.5766	708780	-18
5117.2044	701057	-17
4934.3577	676007	-16
4868.4818	666982	-15
5031.6204	689332	-14
5004.292	685588	-13
4959.2263	679414	-12
4949.4015	678068	-11
4857.6861	665503	-10
4794.9635	656910	-9
4772.4088	653820	-8
4606.9489	631152	-7
4721.146	646797	-6
4658.6423	638234	-5
4508.3504	617644	-4
4439.708	608240	-3
4231.4234	579705	-2
4012.7737	549750	-1
3945.5985	540547	0
3352.6423	459312	1
2895.8759	396735	2
2485.8613	340563	3
