# Supplementary material for: Spatial control of the APC/C ensures the rapid degradation of cyclin B1
Source: EMBO J. 2024 Aug 14;43(19):4324–55. doi: 10.1038/s44318-024-00194-2 (PMC11445581; doi:10.1038/s44318-024-00194-2)
Supplement: Supplementary file 11 — Source data Fig. 7 [file 44318_2024_194_MOESM11_ESM.zip › Figure 7/Fig 7CD/RawData/C1-Cyto_230419_B1H3_4b.txt]

C1-230419_B1H3_4bCyto_
Mean	RID	Frame
2208.4526	302558	-32
2153.5547	295037	-31
2099.5328	287636	-30
2072.2044	283892	-29
1994.3723	273229	-28
1953.6788	267654	-27
2158.2044	295674	-26
1978.9635	271118	-25
2080.0438	284966	-24
1765.7737	241911	-23
2042.8248	279867	-22
2145.4818	293931	-21
2126.6788	291355	-20
2074.2336	284170	-19
1993.4964	273109	-18
1930.146	264430	-17
1941.4453	265978	-16
1994.1606	273200	-15
1879.0876	257435	-14
1785.073	244555	-13
1980.073	271270	-12
1890.0146	258932	-11
1800.7299	246700	-10
1672.2993	229105	-9
1805.4307	247344	-8
1704.2993	233489	-7
1717.927	235356	-6
1773.7737	243007	-5
1844.1022	252642	-4
1654.2701	226635	-3
1703.927	233438	-2
1575.2409	215808	-1
1554.1825	212923	0
1351.7226	185186	1
1241.4453	170078	2
1043.2701	142928	3
888.9854	121791	4
780.9416	106989	5
767.8759	105199	6
624.7299	85588	7
581.5912	79678	8
419.5547	57479	9
392.4015	53759	10
