# Supplementary material for: Spatial control of the APC/C ensures the rapid degradation of cyclin B1
Source: EMBO J. 2024 Aug 14;43(19):4324–55. doi: 10.1038/s44318-024-00194-2 (PMC11445581; doi:10.1038/s44318-024-00194-2)
Supplement: Supplementary file 11 — Source data Fig. 7 [file 44318_2024_194_MOESM11_ESM.zip › Figure 7/Fig 7CD/RawData/C1-Centro_230420_B1H3_3.txt]

C1-230420_B1H3_3Centro_
Mean	RID	Frame
2532.5912	346965	-26
2699.5255	369835	-25
3024.7445	414390	-24
3138.5328	429979	-23
3201.8759	438657	-22
3517.4818	481895	-21
3715.1168	508971	-20
3713.2117	508710	-19
3671.7518	503030	-18
3645.0292	499369	-17
3479.2701	476660	-16
3463.3942	474485	-15
3487.708	477816	-14
3471.1971	475554	-13
3279.0438	449229	-12
3463.4964	474499	-11
3501.5474	479712	-10
3510.365	480920	-9
3284.9562	450039	-8
3566.8613	488660	-7
3456.4453	473533	-6
3339.365	457493	-5
3192.4599	437367	-4
3103.4818	425177	-3
2764.2774	378706	-2
2568.854	351933	-1
2040.9927	279616	0
1562.2555	214029	1
