# Supplementary material for: Spatial control of the APC/C ensures the rapid degradation of cyclin B1
Source: EMBO J. 2024 Aug 14;43(19):4324–55. doi: 10.1038/s44318-024-00194-2 (PMC11445581; doi:10.1038/s44318-024-00194-2)
Supplement: Supplementary file 11 — Source data Fig. 7 [file 44318_2024_194_MOESM11_ESM.zip › Figure 7/Fig 7CD/RawData/C1-Whole_230418_7A11_5.txt]

C1-230418_7A11_5Whole_
Mean	RID	Frame
848.1644	8359508	-35
848.6968	8364756	-34
849.7518	8375154	-33
850.8829	8386302	-32
845.8472	8336670	-31
855.4215	8431034	-30
845.1992	8330283	-29
846.7062	8345136	-28
847.5401	8353355	-27
852.6698	8403914	-26
837.1244	8250698	-25
838.9866	8269052	-24
831.1858	8192167	-23
830.8754	8189108	-22
814.6781	8029467	-21
802.1307	7905800	-20
800.294	7887698	-19
790.9427	7795531	-18
780.0385	7688059	-17
765.2866	7542665	-16
765.6743	7546486	-15
743.6609	7329522	-14
734.0624	7234919	-13
725.004	7145639	-12
709.2306	6990177	-11
695.4136	6853996	-9
688.1183	6782094	-8
684.0902	6742393	-7
673.6497	6639491	-6
663.106	6535573	-5
656.5631	6471086	-4
652.0778	6426879	-3
639.1564	6299525	-2
639.1564	6299525	-2
610.5924	6017999	-1
558.7773	5507309	0
477.536	4706595	1
406.6388	4007832	2
348.6041	3435842	3
297.5733	2932882	4
262.3374	2585597	5
238.1097	2346809	6
212.4444	2093852	7
191.3656	1886099	8
191.3656	1886099	8
