# Supplementary material for: Spatial control of the APC/C ensures the rapid degradation of cyclin B1
Source: EMBO J. 2024 Aug 14;43(19):4324–55. doi: 10.1038/s44318-024-00194-2 (PMC11445581; doi:10.1038/s44318-024-00194-2)
Supplement: Supplementary file 11 — Source data Fig. 7 [file 44318_2024_194_MOESM11_ESM.zip › Figure 7/Fig 7CD/RawData/C1-Chromatin_230418_B1H3_6.txt]

C1-230418_E4_6Chromatin_
Mean	RID	Frame
4156.3577	569421	-27
4265.6204	584390	-26
4247.438	581899	-25
4304.6569	589738	-24
3652.5328	500397	-23
3720.4526	509702	-22
3645.8102	499476	-21
3613.1241	494998	-20
3634.5401	497932	-19
3582.1898	490760	-18
3805.5985	521367	-17
3708.1314	508014	-16
3650.1679	500073	-15
3471.927	475654	-14
3464.8905	474690	-13
3294.438	451338	-12
3277.146	448969	-11
3227.5182	442170	-10
3147.3139	431182	-9
3141.9781	430451	-8
2912.4818	399010	-7
2964.562	406145	-6
2911.5693	398885	-5
2739.4161	375300	-4
2852.5912	390805	-3
2774.3285	380083	-2
2588.4672	354620	-1
2174.2263	297869	0
1896	259752	1
1701.8321	233151	2
1333.1241	182638	3
1053.1606	144283	4
880.1606	120582	5
699.1898	95789	6
633.4015	86776	7
585.292	80185	8
451.3139	61830	9
446.0511	61109	10
398.6496	54615	11
358.9051	49170	12
