# Supplementary material for: Spatial control of the APC/C ensures the rapid degradation of cyclin B1
Source: EMBO J. 2024 Aug 14;43(19):4324–55. doi: 10.1038/s44318-024-00194-2 (PMC11445581; doi:10.1038/s44318-024-00194-2)
Supplement: Supplementary file 11 — Source data Fig. 7 [file 44318_2024_194_MOESM11_ESM.zip › Figure 7/Fig 7CD/RawData/C1-Centro_230418_E4_4b.txt]

C1-230418_E4_4bCentro_
Mean	RID	Frame
45681.3504	6258345	-35
44059.9635	6036215	-34
43855.7153	6008233	-33
39749.562	5445690	-32
39405.4891	5398552	-31
41564.0657	5694277	-30
43437.5912	5950950	-29
40796.3723	5589103	-28
41302.6861	5658468	-27
35879.1825	4915448	-26
41573.073	5695511	-25
43425.7372	5949326	-24
43309.8029	5933443	-23
41852.0876	5733736	-22
41810.8394	5728085	-21
38833.8613	5320239	-20
40328.0219	5524939	-19
38456.6277	5268558	-18
32307.3869	4426112	-17
31526.4964	4319130	-16
35075.0073	4805276	-15
32718.6861	4482460	-14
35143.0949	4814604	-13
25527.5912	3497280	-12
24263.9562	3324162	-11
23746.8978	3253325	-10
30146.6861	4130096	-9
31403.1825	4302236	-8
30242.4818	4143220	-7
28652.1241	3925341	-6
26590.7153	3642928	-5
24348.9781	3335810	-4
21570.2774	2955128	-3
17501.3577	2397686	-2
13078.7372	1791787	-1
8907.9197	1220385	0
7055.4599	966598	1
5568.1825	762841	2
