# Supplementary material for: Spatial control of the APC/C ensures the rapid degradation of cyclin B1
Source: EMBO J. 2024 Aug 14;43(19):4324–55. doi: 10.1038/s44318-024-00194-2 (PMC11445581; doi:10.1038/s44318-024-00194-2)
Supplement: Supplementary file 11 — Source data Fig. 7 [file 44318_2024_194_MOESM11_ESM.zip › Figure 7/Fig 7CD/RawData/C1-Centro_230419_7A11_3.txt]

C1-230419_7A11_3Centro_
Mean	RID	Frame
4275.7299	585775	-35
3955.146	541855	-34
4172.3796	571616	-33
4092.8321	560718	-32
3720.8394	509755	-31
4034.3285	552703	-30
4292.781	588111	-29
4300.4818	589166	-28
4059.9781	556217	-27
3766.1387	515961	-26
4119.3869	564356	-25
3942.9197	540180	-24
4314.0219	591021	-23
3846.4015	526957	-22
3954.5985	541780	-21
4022.9051	551138	-20
3971.8467	544143	-19
3791.9343	519495	-18
3730.9343	511138	-17
3985.2263	545976	-16
4023.9197	551277	-15
3854.2774	528036	-14
3998.6496	547815	-13
3875.3869	530928	-12
3873.9489	530731	-11
3677.6788	503842	-10
3603.9489	493741	-9
3679.8759	504143	-8
3691.8321	505781	-7
3504.8467	480164	-6
3504.3066	480090	-5
3554.708	486995	-4
3308.9051	453320	-3
3180.073	435670	-2
2890.4891	395997	-1
2472.0073	338665	0
1904.1387	260867	1
