# Supplementary material for: Spatial control of the APC/C ensures the rapid degradation of cyclin B1
Source: EMBO J. 2024 Aug 14;43(19):4324–55. doi: 10.1038/s44318-024-00194-2 (PMC11445581; doi:10.1038/s44318-024-00194-2)
Supplement: Supplementary file 11 — Source data Fig. 7 [file 44318_2024_194_MOESM11_ESM.zip › Figure 7/Fig 7CD/RawData/C1-Centro_230418_E4_5b.txt]

C1-230418_E4_5bCentro_
Mean	RID	Frame
38215.6964	4280158	-18
38058.3839	4262539	-17
37471.5536	4196814	-16
34378.375	3850378	-15
33272.375	3726506	-14
32683.4018	3660541	-13
30508.1696	3416915	-12
31862.4018	3568589	-11
35236.3929	3946476	-10
35995.6607	4031514	-9
33087.5714	3705808	-8
31201.0446	3494517	-7
32251.3036	3612146	-6
33209.5357	3719468	-5
28708.1429	3215312	-4
23194.9464	2597834	-3
18010.8036	2017210	-2
14045.7054	1573119	-1
10450.6786	1170476	0
8539.8929	956468	1
7492.7589	839189	2
6214.5179	696026	3
5552.0446	621829	4
5327.8839	596723	5
4791.25	536620	6
4799.5625	537551	7
