# Supplementary material for: Spatial control of the APC/C ensures the rapid degradation of cyclin B1
Source: EMBO J. 2024 Aug 14;43(19):4324–55. doi: 10.1038/s44318-024-00194-2 (PMC11445581; doi:10.1038/s44318-024-00194-2)
Supplement: Supplementary file 11 — Source data Fig. 7 [file 44318_2024_194_MOESM11_ESM.zip › Figure 7/Fig 7CD/RawData/C1-Whole_230418_7A11_1.txt]

C1-230418_7A11_1Whole_
Mean	RID	Frame
1745.1126	17199830	-35
1722.5516	16977469	-34
1724.5281	16996949	-33
1687.7289	16634256	-32
1685.2012	16609343	-31
1684.9805	16607168	-31
1663.6863	16397292	-30
1653.2975	16294900	-29
1656.2399	16323900	-28
1638.3114	16147197	-27
1633.7922	16102656	-26
1617.8679	15945706	-25
1597.0738	15740759	-24
1594.9059	15719393	-23
1583.5449	15607419	-22
1570.134	15475241	-21
1562.6591	15401568	-20
1555.1858	15327911	-19
1544.682	15224386	-18
1548.4633	15261654	-17
1535.3043	15131959	-16
1528.4173	15064081	-15
1529.9901	15079582	-15
1518.0653	14962052	-14
1502.3335	14806999	-13
1479.1209	14578216	-12
1479.0473	14577490	-11
1472.4829	14512791	-10
1464.3967	14433094	-9
1446.5157	14256859	-8
1419.2552	13988179	-7
1425.3181	14047935	-6
1413.8069	13934481	-5
1380.0512	13601785	-4
1368.3086	13486050	-3
1317.4363	12984652	-2
1216.6732	11991531	-1
1051.7799	10366343	0
859.8122	8474309	1
690.3762	6804348	2
568.619	5604309	3
468.2367	4614941	4
397.7172	3919901	5
339.4542	3345661	6
287.4379	2832988	7
246.1	2425562	8
209.8719	2068497	9
179.7612	1771726	10
168.1482	1657269	11
156.0033	1537569	12
149.7616	1476050	13
149.5312	1473780	14
143.1922	1411302	15
