# Supplementary material for: Spatial control of the APC/C ensures the rapid degradation of cyclin B1
Source: EMBO J. 2024 Aug 14;43(19):4324–55. doi: 10.1038/s44318-024-00194-2 (PMC11445581; doi:10.1038/s44318-024-00194-2)
Supplement: Supplementary file 11 — Source data Fig. 7 [file 44318_2024_194_MOESM11_ESM.zip › Figure 7/Fig 7CD/RawData/C1-Chromatin_230420_7A11_1b.txt]

C1-230420_7A11_1bChromatin_
Mean	RID	Frame
3194.7372	437679	-30
3410.9197	467296	-29
3267.4891	447646	-28
3188.8759	436876	-27
2844.8613	389746	-26
2832.6496	388073	-25
2587.2701	354456	-24
2847.4234	390097	-23
2796.0292	383056	-22
2866.8978	392765	-21
2818.635	386153	-20
2700.2847	369939	-19
2674.3212	366382	-18
2702.0584	370182	-17
2778.292	380626	-16
2723.7445	373153	-15
2652.4088	363380	-14
2652.8321	363438	-13
2619.3796	358855	-12
2580.3285	353505	-11
2608.9781	357430	-10
2641.5839	361897	-9
2645.4745	362430	-8
2663.4015	364886	-7
2550.0949	349363	-6
2643.4234	362149	-5
2409.0146	330035	-4
2381.7737	326303	-3
2159.7664	295888	-2
1857.7372	254510	-1
1566.1971	214569	0
1344.8978	184251	1
1188.854	162873	2
968.1971	132643	3
639.7299	87643	4
467.6569	64069	5
348.2409	47709	6
333.6423	45709	7
242.8686	33273	8
167.7737	22985	9
185.3431	25392	10
174.8102	23949	11
137	18769	12
144.5839	19808	13
163.7299	22431	14
139.7153	19141	15
84.1533	11529	16
182.9416	25063	17
