# Supplementary material for: Spatial control of the APC/C ensures the rapid degradation of cyclin B1
Source: EMBO J. 2024 Aug 14;43(19):4324–55. doi: 10.1038/s44318-024-00194-2 (PMC11445581; doi:10.1038/s44318-024-00194-2)
Supplement: Supplementary file 11 — Source data Fig. 7 [file 44318_2024_194_MOESM11_ESM.zip › Figure 7/Fig 7CD/RawData/C1-Spindle_230420_7H10_2.txt]

C1-230420_7H10_2Spindle_
Mean	RID	Frame
4308.9051	590320	-22
4323.7372	592352	-21
4335.292	593935	-20
4190.7007	574126	-19
4080.3942	559014	-18
3988.6277	546442	-17
4083.7956	559480	-16
4140.9635	567312	-15
4025.2044	551453	-14
3892.7153	533302	-13
3761.8613	515375	-12
3912.4453	536005	-11
3832.3358	525030	-10
3744.7883	513036	-9
3730.6423	511098	-8
3505.146	480205	-7
3979.0146	545125	-6
3605.5766	493964	-5
3502.3212	479818	-4
3366.4526	461204	-3
3133.8394	429336	-2
3059.0219	419086	-1
2605.3358	356931	0
2293.6496	314230	1
1913.2774	262119	2
1780.4307	243919	2
1506.562	206399	3
1363.1898	186757	4
1055.4161	144592	5
899.3723	123214	6
781.9489	107127	7
