# Supplementary material for: Spatial control of the APC/C ensures the rapid degradation of cyclin B1
Source: EMBO J. 2024 Aug 14;43(19):4324–55. doi: 10.1038/s44318-024-00194-2 (PMC11445581; doi:10.1038/s44318-024-00194-2)
Supplement: Supplementary file 11 — Source data Fig. 7 [file 44318_2024_194_MOESM11_ESM.zip › Figure 7/Fig 7CD/RawData/C1-Spindle_230418_7A11_1.txt]

C1-230418_7A11_1Spindle_
Mean	RID	Frame
3547.2117	485968	-35
3609.3212	494477	-34
3361.4964	460525	-33
3262.2044	446922	-32
3263.0073	447032	-31
3220.9343	441268	-30
3241.7445	444119	-29
3128.6569	428626	-28
3102.8759	425094	-27
3174.8102	434949	-26
3122.1241	427731	-25
2891.4745	396132	-24
3131.3577	428996	-23
3015.5474	413130	-22
2911.4234	398865	-21
2883.1095	394986	-20
2863.5985	392313	-19
2840.4891	389147	-18
2904.2555	397883	-17
2845.0584	389773	-16
2766.8832	379063	-15
2671.0146	365929	-14
2743.781	375898	-13
2702.2117	370203	-12
2706.2482	370756	-11
2643.1241	362108	-10
2665.8978	365228	-9
2644.6131	362312	-8
2573.5985	352583	-7
2540.6569	348070	-6
2544.8321	348642	-5
2531.6496	346836	-4
2478.6131	339570	-3
2432.9343	333312	-2
2254.7737	308904	-1
2006.8175	274934	0
1519.9489	208233	1
1105.1314	151403	2
852.2263	116755	3
731.3066	100189	4
581.5912	79678	5
493.6058	67624	6
385.562	52822	7
358.854	49163	8
230.5182	31581	9
268.635	36803	10
187.6788	25712	11
