# Supplementary material for: Spatial control of the APC/C ensures the rapid degradation of cyclin B1
Source: EMBO J. 2024 Aug 14;43(19):4324–55. doi: 10.1038/s44318-024-00194-2 (PMC11445581; doi:10.1038/s44318-024-00194-2)
Supplement: Supplementary file 11 — Source data Fig. 7 [file 44318_2024_194_MOESM11_ESM.zip › Figure 7/Fig 7CD/RawData/C1-Cyto_230419_E4_6a.txt]

C1-230419_E4_6aCyto_
Mean	RID	Frame
2907.5839	398339	-35
2841.1679	389240	-34
2674.3139	366381	-33
2770.146	379510	-32
2562.6715	351086	-31
2937.4088	402425	-30
4280.5693	586438	-29
3961.1752	542681	-28
4135.0511	566502	-27
4267.9562	584710	-26
4281.219	586527	-25
4255.2263	582966	-24
4192.8248	574417	-23
4115.5474	563830	-22
4218.2044	577894	-21
4412.5401	604518	-20
4213.7956	577290	-19
4242.6642	581245	-18
4089.365	560243	-17
4092.5109	560674	-16
4170.5766	571369	-15
3997.781	547696	-14
4049.635	554800	-13
3770.0876	516502	-12
3852.1533	527745	-11
3921.3285	537222	-10
3858.1533	528567	-9
3838.4234	525864	-8
3841.6496	526306	-7
3741.9197	512643	-6
3307.2628	453095	-5
3098.7956	424535	-4
3156.9197	432498	-3
2366.6642	324233	-2
2082.5255	285306	-1
1476.7007	202308	0
663.4161	90888	1
253.1606	34683	2
38.1387	5225	3
4.7664	653	4
