# Supplementary material for: Spatial control of the APC/C ensures the rapid degradation of cyclin B1
Source: EMBO J. 2024 Aug 14;43(19):4324–55. doi: 10.1038/s44318-024-00194-2 (PMC11445581; doi:10.1038/s44318-024-00194-2)
Supplement: Supplementary file 11 — Source data Fig. 7 [file 44318_2024_194_MOESM11_ESM.zip › Figure 7/Fig 7CD/RawData/C1-Centro_230419_7H10_5b.txt]

C1-230419_7H10_5bCentro_
Mean	RID	Frame
3568.4234	488874	-31
3676.7226	503711	-30
3581.1825	490622	-29
3396.0949	465265	-28
3423.5474	469026	-27
3460.4745	474085	-26
3351.2409	459120	-25
3732.9051	511408	-24
3594.3942	492432	-23
3645.781	499472	-22
3309.5255	453405	-21
3535.2628	484331	-20
3645.854	499482	-19
3641.1825	498842	-18
3581.0073	490598	-17
3665.073	502115	-16
3615.0292	495259	-15
3636.2263	498163	-14
3649.6496	500002	-13
3460.146	474040	-12
3434.2263	470489	-11
3496.8175	479064	-10
3719.1533	509524	-9
3336.2847	457071	-8
3580.4818	490526	-7
3493.5547	478617	-6
2891.7153	396165	-5
3070.0146	420592	-4
3214.4526	440380	-3
3068.5036	420385	-2
3014.781	413025	-1
2489.4818	341059	0
2038.4526	279268	1
1657.4818	227075	2
1420.4161	194597	3
