# Supplementary material for: Spatial control of the APC/C ensures the rapid degradation of cyclin B1
Source: EMBO J. 2024 Aug 14;43(19):4324–55. doi: 10.1038/s44318-024-00194-2 (PMC11445581; doi:10.1038/s44318-024-00194-2)
Supplement: Supplementary file 11 — Source data Fig. 7 [file 44318_2024_194_MOESM11_ESM.zip › Figure 7/Fig 7CD/RawData/C1-Cyto_230418_B1H3_6.txt]

C1-230418_E4_6Cyto_
Mean	RID	Frame
1920.8102	263151	-27
1814.6934	248613	-26
1915.2555	262390	-25
2004.1679	274571	-24
2054.2774	281436	-23
2149.9416	294542	-22
2162.3869	296247	-21
2249.6642	308204	-20
2438.219	334036	-19
2271.8175	311239	-18
2359.5474	323258	-17
2349.1606	321835	-16
2377.8467	325765	-15
2219.9197	304129	-14
2244.0949	307441	-13
2298.9708	314959	-12
2257.9343	309337	-11
2251.3504	308435	-10
2177.3577	298298	-9
2256.8102	309183	-8
2250.8759	308370	-7
2314.438	317078	-6
2285.8686	313164	-5
2370.7664	324795	-4
2336.3285	320077	-3
2145.073	293875	-2
2238.0073	306607	-1
2036.5255	279004	0
1792.927	245631	1
1471.635	201614	2
1246.5547	170778	3
1082.8029	148344	4
919.5036	125972	5
857.9124	117534	6
740.8175	101492	7
636.5255	87204	8
585.1241	80162	9
518.1752	70990	10
411.4745	56372	11
423.146	57971	12
