# Supplementary material for: Spatial control of the APC/C ensures the rapid degradation of cyclin B1
Source: EMBO J. 2024 Aug 14;43(19):4324–55. doi: 10.1038/s44318-024-00194-2 (PMC11445581; doi:10.1038/s44318-024-00194-2)
Supplement: Supplementary file 11 — Source data Fig. 7 [file 44318_2024_194_MOESM11_ESM.zip › Figure 7/Fig 7CD/RawData/C1-Whole_230420_E4_1.txt]

C1-230420_E4_1Whole_
Mean	RID	Frame
5793.3861	57099613	-35
6108.5885	60206248	-34
6295.9024	62052414	-33
6592.1601	64972330	-32
6776.7687	66791832	-31
6989.5067	68888578	-30
7223.3696	71193531	-29
7392.2514	72858030	-28
7579.9432	74707920	-27
7731.4035	76200713	-26
7829.2237	77164829	-25
7906.783	77929253	-24
7854.8935	77417830	-23
7679.1067	75685276	-22
7414.2824	73075167	-21
7453.3431	73460150	-20
7476.1976	73685404	-19
7444.8773	73376711	-18
7374.4345	72682426	-17
7312.9685	72076618	-16
7252.8586	71484174	-15
7183.7101	70802647	-14
7154.234	70512130	-13
7002.2265	69013944	-12
6928.2616	68284946	-11
6896.1586	67968539	-10
6841.3287	67428136	-9
6853.2309	67545444	-8
6681.6416	65854260	-7
6564.8467	64703129	-6
6379.4115	62875480	-5
6062.7006	59753977	-4
5697.2521	56152117	-3
5145.7772	50716780	-2
4405.1717	43417372	-1
3577.2849	35257720	0
2903.8731	28620573	1
2338.9321	23052515	2
1948.7817	19207192	3
1645.1182	16214285	4
1394.4153	13743357	5
1172.8176	11559290	6
997.6538	9832876	7
851.9045	8396371	8
721.6953	7113029	9
604.4408	5957369	10
499.2544	4920651	11
426.5814	4204386	12
390.907	3852779	13
