# Supplementary material for: Spatial control of the APC/C ensures the rapid degradation of cyclin B1
Source: EMBO J. 2024 Aug 14;43(19):4324–55. doi: 10.1038/s44318-024-00194-2 (PMC11445581; doi:10.1038/s44318-024-00194-2)
Supplement: Supplementary file 11 — Source data Fig. 7 [file 44318_2024_194_MOESM11_ESM.zip › Figure 7/Fig 7CD/RawData/C1-Chromatin_230418_B1H3_3.txt]

C1-230418_E4_3Chromatin_
Mean	RID	Frame
2149.9051	294537	-25
2317.8029	317539	-24
2139.6934	293138	-23
2057.8467	281925	-22
2371.8102	324938	-21
2358.1679	323069	-20
2269.635	310940	-19
1875.0292	256879	-18
1946.1606	266624	-17
1863.6861	255325	-16
1795.8175	246027	-15
1670.708	228887	-14
1658.6058	227229	-13
1658.0292	227150	-12
1658.708	227243	-11
1656.9124	226997	-10
1620.8321	222054	-9
1599.9854	219198	-8
1562.0876	214006	-7
1524.635	208875	-6
1565.4526	214467	-5
1437.6204	196954	-4
1295.4307	177474	-3
1266.3358	173488	-2
1175.3285	161020	-1
980.3358	134306	0
934.2847	127997	1
719.0073	98504	2
535.9781	73429	3
501.8102	68748	4
366.5985	50224	5
317.3869	43482	6
252.2555	34559	7
291.0657	39876	8
223.3431	30598	9
198.2263	27157	10
148.3285	20321	11
135.2336	18527	12
168.292	23056	13
133.9343	18349	14
155.7445	21337	15
