# Supplementary material for: Spatial control of the APC/C ensures the rapid degradation of cyclin B1
Source: EMBO J. 2024 Aug 14;43(19):4324–55. doi: 10.1038/s44318-024-00194-2 (PMC11445581; doi:10.1038/s44318-024-00194-2)
Supplement: Supplementary file 11 — Source data Fig. 7 [file 44318_2024_194_MOESM11_ESM.zip › Figure 7/Fig 7CD/RawData/C1-Cyto_230420_7A11_1b.txt]

C1-230420_7A11_1bCyto_
Mean	RID	Frame
1153.7591	158065	-30
1153.7591	158065	-30
1400.8467	191916	-29
1218.4818	166932	-28
1402.3285	192119	-27
1445.4307	198024	-26
1515.8759	207675	-25
1650.5182	226121	-24
1547.6642	212030	-23
1558.8978	213569	-22
1620.0292	221944	-21
1631.7299	223547	-20
1638.2993	224447	-19
1815.8613	248773	-18
1892.0438	259210	-17
1820.2701	249377	-16
1672.8686	229183	-15
1990.8467	272746	-14
1746.927	239329	-13
1764.8905	241790	-12
1952.5328	267497	-11
1644.1314	225246	-10
1579.2701	216360	-9
1686.0657	230991	-8
1621.6569	222167	-7
1638.8978	224529	-6
1742.2263	238685	-5
1700.9416	233029	-4
1687.5109	231189	-3
1399.7518	191766	-2
1496.9635	205084	-1
1394.1168	190994	0
1114.9124	152743	1
970.9343	133018	2
707.7956	96968	3
350.7956	48059	4
545.5182	74736	5
505.0219	69188	6
375.0584	51383	7
345.8394	47380	8
