# Supplementary material for: Spatial control of the APC/C ensures the rapid degradation of cyclin B1
Source: EMBO J. 2024 Aug 14;43(19):4324–55. doi: 10.1038/s44318-024-00194-2 (PMC11445581; doi:10.1038/s44318-024-00194-2)
Supplement: Supplementary file 11 — Source data Fig. 7 [file 44318_2024_194_MOESM11_ESM.zip › Figure 7/Fig 7CD/RawData/C1-Whole_230420_7H10_2.txt]

C1-230420_7H10_2Whole_
Mean	RID	Frame
2054.1205	20245412	-29
2032.1471	20028842	-28
1986.4843	19578789	-27
2024.8826	19957243	-26
2010.7172	19817629	-25
1973.0479	19446360	-24
1980.8953	19523704	-23
1917.1137	18895073	-22
1880.1647	18530903	-21
1865.9007	18390317	-20
1803.2536	17772867	-19
1770.8667	17453662	-18
1751.7153	17264906	-17
1688.4407	16641272	-16
1658.1351	16342580	-15
1640.2774	16166574	-14
1596.8311	15738367	-13
1538.5585	15164033	-12
1509.8518	14881099	-11
1509.8518	14881099	-11
1490.7874	14693201	-10
1465.3518	14442507	-9
1423.9341	14034294	-8
1395.1144	13750248	-7
1362.6092	13429876	-6
1346.5641	13271736	-5
1326.8499	13077433	-4
1291.4648	12728677	-3
1244.9255	12269986	-2
1157.2633	11405987	-1
1033.1571	10182796	0
879.6865	8670190	1
749.6606	7388655	2
665.9014	6563124	3
587.1516	5786966	4
524.0985	5165515	5
469.5506	4627891	6
426.6443	4205006	7
397.6722	3919457	8
359.9169	3547341	9
338.4158	3335426	10
322.6481	3180020	11
299.7095	2953937	12
289.8288	2856553	13
282.7097	2786387	14
266.4674	2626303	15
250.494	2468869	16
238.0941	2346655	17
227.8765	2245951	18
224.6441	2214092	19
233.6623	2302976	20
224.1409	2209133	21
