# Supplementary material for: Spatial control of the APC/C ensures the rapid degradation of cyclin B1
Source: EMBO J. 2024 Aug 14;43(19):4324–55. doi: 10.1038/s44318-024-00194-2 (PMC11445581; doi:10.1038/s44318-024-00194-2)
Supplement: Supplementary file 11 — Source data Fig. 7 [file 44318_2024_194_MOESM11_ESM.zip › Figure 7/Fig 7CD/RawData/C1-Chromatin_230418_B1H3_1.txt]

C1-230418_B1H3_1Chromatin_
Mean	RID	Frame
1894.3942	259532	-34
2082.9051	285358	-33
2113.6277	289567	-32
2381.7445	326299	-31
2897.0876	396901	-30
2840.8832	389201	-29
2670.5036	365859	-28
2613.9489	358111	-27
2648.9343	362904	-26
2512.3358	344190	-25
2307.2847	316098	-24
2367.9343	324407	-23
2507.3869	343512	-22
2351.9416	322216	-21
2391.2701	327604	-20
2342.4015	320909	-19
2147.6423	294227	-18
2281.6788	312590	-17
2168.4234	297074	-16
2253.3431	308708	-15
2219.781	304110	-14
2076.635	284499	-13
2115.073	289765	-12
2257.8321	309323	-11
2155.6788	295328	-10
2113.7299	289581	-9
2011.3285	275552	-8
2046.8102	280413	-7
1963.8467	269047	-6
1982.8905	271656	-5
1932.7737	264790	-4
1858.1606	254568	-3
1797.2847	246228	-2
1636.7445	224234	-1
1366.5547	187218	0
1148.9197	157402	1
1053.6569	144351	2
818.7226	112165	3
596.3796	81704	4
503.7591	69015	5
463.2482	63465	6
363.8832	49852	7
310.6058	42553	8
246.2628	33738	9
279.8759	38343	10
226.635	31049	11
224.4307	30747	12
193.4599	26504	13
215.708	29552	14
226.2993	31003	15
215.708	29552	16
228.1825	31261	17
