# Supplementary material for: Spatial control of the APC/C ensures the rapid degradation of cyclin B1
Source: EMBO J. 2024 Aug 14;43(19):4324–55. doi: 10.1038/s44318-024-00194-2 (PMC11445581; doi:10.1038/s44318-024-00194-2)
Supplement: Supplementary file 11 — Source data Fig. 7 [file 44318_2024_194_MOESM11_ESM.zip › Figure 7/Fig 7CD/RawData/C1-Cyto_230418_B1H3_4.txt]

C1-230418_E4_4Cyto_
Mean	RID	Frame
2109.854	289050	-29
1830.8394	250825	-28
1839.0584	251951	-27
1666.3066	228284	-26
1694.1095	232093	-25
1479.9781	202757	-24
1626.219	222792	-23
1858.1533	254567	-22
1893.073	259351	-21
1913.5693	262159	-20
1807.146	247579	-19
1736.2847	237871	-18
1592.3212	218148	-17
1608.146	220316	-16
1602.4672	219538	-15
1646.4599	225565	-14
1725.9124	236450	-13
1515.2263	207586	-12
1476.1095	202227	-11
1364.0073	186869	-10
1237.8832	169590	-9
1381.5474	189272	-8
1244.5182	170499	-7
1243.0292	170295	-6
1169.8175	160265	-5
1177.3212	161293	-4
1125.8759	154245	-3
1326.9927	181798	-2
1481.635	202984	-1
989.7737	135599	0
747.927	102466	1
1041.708	142714	2
762.6423	104482	3
579.8978	79446	4
742.781	101761	5
613.3212	84025	6
423.8029	58061	7
