# Supplementary material for: Spatial control of the APC/C ensures the rapid degradation of cyclin B1
Source: EMBO J. 2024 Aug 14;43(19):4324–55. doi: 10.1038/s44318-024-00194-2 (PMC11445581; doi:10.1038/s44318-024-00194-2)
Supplement: Supplementary file 11 — Source data Fig. 7 [file 44318_2024_194_MOESM11_ESM.zip › Figure 7/Fig 7CD/RawData/C1-Spindle_230420_7H10_1.txt]

C1-230420_7H10_1Spindle_
Mean	RID	Frame
4218.9051	577990	-32
4295.5474	588490	-31
4384.0949	600621	-30
4534.0073	621159	-29
4363.4307	597790	-28
4265.6058	584388	-27
4329.4234	593131	-26
4228.4672	579300	-25
4168.7883	571124	-24
4197.7372	575090	-23
4260.9124	583745	-22
4380.4818	600126	-21
4287.9927	587455	-20
4168.4891	571083	-19
4200.5182	575471	-18
4250.1679	582273	-17
4122.7372	564815	-16
3987.9124	546344	-15
3766.0292	515946	-14
3973.5328	544374	-13
3627.2336	496931	-12
3589.365	491743	-11
3578.0949	490199	-10
3598.8905	493048	-9
3669.8321	502767	-8
3538.8321	484820	-7
3522.146	482534	-6
3335.4015	456950	-5
3246.1898	444728	-4
3287.9124	450444	-3
3070.7299	420690	-2
2789.1898	382119	-1
2614.8394	358233	0
2270.9197	311116	1
1865.3796	255557	2
1778.1971	243613	3
1627.6569	222989	4
