# Supplementary material for: Spatial control of the APC/C ensures the rapid degradation of cyclin B1
Source: EMBO J. 2024 Aug 14;43(19):4324–55. doi: 10.1038/s44318-024-00194-2 (PMC11445581; doi:10.1038/s44318-024-00194-2)
Supplement: Supplementary file 11 — Source data Fig. 7 [file 44318_2024_194_MOESM11_ESM.zip › Figure 7/Fig 7CD/RawData/C1-Cyto_230419_E4_6c.txt]

C1-230419_E4_6cCyto_
Mean	RID	Frame
10356.3358	1418818	-35
9572.9416	1311493	-34
9693.4891	1328008	-33
9570.8613	1311208	-32
8911.8759	1220927	-31
8461.8613	1159275	-30
7935.8248	1087208	-29
7767.1022	1064093	-28
6863.0365	940236	-27
6632.8759	908704	-26
6136.7445	840734	-25
5966.2336	817374	-24
6493.9197	889667	-23
7590.7956	1039939	-22
7734.5693	1059636	-21
7749.5474	1061688	-20
7425.6715	1017317	-19
7818.7518	1071169	-18
7640.562	1046757	-17
8228.7737	1127342	-16
8358.635	1145133	-15
8470.0876	1160402	-14
8491.708	1163364	-13
8806.7007	1206518	-12
8701.0803	1192048	-11
8356.4818	1144838	-10
8357.4672	1144973	-9
8061.4745	1104422	-8
7879.8467	1079539	-7
7811.365	1070157	-6
7853.6569	1075951	-5
7547.0949	1033952	-4
7073	969001	-3
6420.0146	879542	-2
5549.6131	760297	-1
5117.5839	701109	0
3949.7737	541119	1
3279.6277	449309	2
2445.1387	334984	3
1916.5474	262567	4
1220.9927	167276	5
745.4599	102128	6
362.0438	49600	7
96.2701	13189	8
62.4307	8553	9
