# Supplementary material for: Spatial control of the APC/C ensures the rapid degradation of cyclin B1
Source: EMBO J. 2024 Aug 14;43(19):4324–55. doi: 10.1038/s44318-024-00194-2 (PMC11445581; doi:10.1038/s44318-024-00194-2)
Supplement: Supplementary file 11 — Source data Fig. 7 [file 44318_2024_194_MOESM11_ESM.zip › Figure 7/Fig 7CD/RawData/C1-Spindle_230418_7A11_3.txt]

C1-230418_7A11_3Spindle_
Mean	RID	Frame
2481.7664	340002	-27
2547.5912	349020	-26
2783.3212	381315	-25
2710.562	371347	-24
2680.6496	367249	-23
2765.6861	378899	-22
2694.854	369195	-21
2625.7956	359734	-20
2990.708	409727	-19
2516.9854	344827	-18
2483.3723	340222	-17
2661.5255	364629	-16
2384.8905	326730	-15
2307.635	316146	-14
2376.3431	325559	-13
2340.5912	320661	-12
2370.8905	324812	-11
2288.4453	313517	-10
2467.5839	338059	-9
2213.0657	303190	-8
2286.2117	313211	-7
2223.5182	304622	-6
2331.0657	319356	-5
2288.146	313476	-4
2255.5912	309016	-3
2254.4672	308862	-2
2038.2482	279240	-1
1656.3869	226925	0
1383.6058	189554	1
1133.8905	155343	2
858.7007	117642	3
