# Supplementary material for: Spatial control of the APC/C ensures the rapid degradation of cyclin B1
Source: EMBO J. 2024 Aug 14;43(19):4324–55. doi: 10.1038/s44318-024-00194-2 (PMC11445581; doi:10.1038/s44318-024-00194-2)
Supplement: Supplementary file 11 — Source data Fig. 7 [file 44318_2024_194_MOESM11_ESM.zip › Figure 7/Fig 7CD/RawData/C1-Cyto_230419_E4_6b.txt]

C1-230419_E4_6bCyto_
Mean	RID	Frame
16232.5912	2223865	-35
15429.5693	2113851	-34
14792.708	2026601	-33
13699.8832	1876884	-32
13282.781	1819741	-31
12705.4818	1740651	-30
11739.5255	1608315	-29
11045.8832	1513286	-28
12401.4526	1698999	-27
14899.6861	2041257	-26
15098.1095	2068441	-25
15371.5766	2105906	-24
14892.2044	2040232	-23
16200.5766	2219479	-22
16177.7664	2216354	-21
15641.4526	2142879	-20
15015.5474	2057130	-19
14780.8394	2024975	-18
14221.5839	1948357	-17
14270.8321	1955104	-16
14228.7445	1949338	-15
13633.7737	1867827	-14
13213.635	1810268	-13
13135.5912	1799576	-12
12812.365	1755294	-11
12161.7299	1666157	-10
12531.4015	1716802	-9
11940.219	1635810	-8
11994.6423	1643266	-7
14504.5547	1987124	-6
13183.6642	1806162	-5
13177.1022	1805263	-4
13525.7226	1853024	-3
12881.0949	1764710	-2
11705.4088	1603641	-1
10695.5182	1465286	0
8966.9927	1228478	1
8532.3066	1168926	2
6672.0584	914072	3
4155.7299	569335	4
5200.5474	712475	5
4209.6569	576723	6
4022.0438	551020	7
3520.0292	482244	8
3009.7664	412338	9
2553.8905	349883	10
2278.7445	312188	11
1974.0657	270447	12
