# Supplementary material for: Spatial control of the APC/C ensures the rapid degradation of cyclin B1
Source: EMBO J. 2024 Aug 14;43(19):4324–55. doi: 10.1038/s44318-024-00194-2 (PMC11445581; doi:10.1038/s44318-024-00194-2)
Supplement: Supplementary file 11 — Source data Fig. 7 [file 44318_2024_194_MOESM11_ESM.zip › Figure 7/Fig 7CD/RawData/C1-Centro_230419_7H10_5a.txt]

C1-230419_7H10_5aCentro_
Mean	RID	Frame
4752.5036	651093	-25
4571.0657	626236	-24
4422.9708	605947	-23
4404.0146	603350	-22
4562.3723	625045	-21
6204.7883	850056	-20
6660.2993	912461	-19
6929.0584	949281	-18
6213.073	851191	-17
6727.9854	921734	-16
6977.219	955879	-15
7035.8029	963905	-14
6385.4234	874803	-13
6259.0292	857487	-12
5995.0803	821326	-11
6664.6715	913060	-10
6147.1825	842164	-9
6203.6423	849899	-8
5486.4526	751644	-7
6089.219	834223	-6
6237.7372	854570	-5
5837.8832	799790	-4
5691.9781	779801	-3
5092.8759	697724	-2
4679.7737	641129	-1
3757.6715	514801	0
2986.7591	409186	1
2527.2117	346228	2
2009.4088	275289	3
1708.1679	234019	4
