# Supplementary material for: Spatial control of the APC/C ensures the rapid degradation of cyclin B1
Source: EMBO J. 2024 Aug 14;43(19):4324–55. doi: 10.1038/s44318-024-00194-2 (PMC11445581; doi:10.1038/s44318-024-00194-2)
Supplement: Supplementary file 11 — Source data Fig. 7 [file 44318_2024_194_MOESM11_ESM.zip › Figure 7/Fig 7CD/RawData/C1-Cyto_230419_7H10_3.txt]

C1-230419_7H10_3Cyto_
Mean	RID	Frame
2792.8102	382615	-35
2600.3869	356253	-34
2669.9854	365788	-33
2806.4526	384484	-32
3036.9124	416057	-31
3066.2847	420081	-30
3018.0949	413479	-29
3069.5474	420528	-28
3126.7664	428367	-27
2808.0803	384707	-26
2939.4161	402700	-25
2952.4161	404481	-24
2847.0438	390045	-23
3392.0803	464715	-22
3122.2701	427751	-21
3070.2409	420623	-20
3140.219	430210	-19
2936.0657	402241	-18
3086.6934	422877	-17
3062.5547	419570	-16
2979.4672	408187	-15
2850.4745	390515	-14
3140.0146	430182	-13
3048.1095	417591	-12
3162.1314	433212	-11
3209.5109	439703	-10
2902.0219	397577	-9
2787.9416	381948	-8
2659.0365	364288	-7
2784.6715	381500	-6
2807.8613	384677	-5
2654.4161	363655	-4
2612.708	357941	-3
2745.3723	376116	-2
2646.4526	362564	-1
2466.1314	337860	0
2094.3358	286924	1
1837.0876	251681	2
1446.854	198219	3
1174.1022	160852	4
1009.5547	138309	5
951.2336	130319	6
826.9197	113288	7
