# Supplementary material for: Spatial control of the APC/C ensures the rapid degradation of cyclin B1
Source: EMBO J. 2024 Aug 14;43(19):4324–55. doi: 10.1038/s44318-024-00194-2 (PMC11445581; doi:10.1038/s44318-024-00194-2)
Supplement: Supplementary file 11 — Source data Fig. 7 [file 44318_2024_194_MOESM11_ESM.zip › Figure 7/Fig 7CD/RawData/C1-Cyto_230418_B1H3_5.txt]

C1-230418_E4_5Cyto_
Mean	RID	Frame
1740.2701	238417	-17
1663.4599	227894	-16
1676.9343	229740	-15
1653.9708	226594	-14
1779.6715	243815	-13
1610.1314	220588	-12
1399.6861	191757	-11
1399.6861	191757	-11
1431.1387	196066	-10
1428.1752	195660	-9
1425.3358	195271	-8
1438.6788	197099	-7
1329.5036	182142	-6
1443.1387	197710	-5
1350.8832	185071	-4
1511.2409	207040	-3
1544.7664	211633	-2
1473.2336	201833	-1
1313.4672	179945	0
1166.8832	159863	1
890.6788	122023	2
815.4599	111718	3
693.854	95058	4
555.9416	76164	5
532.0876	72896	6
459.8978	63006	7
399.635	54750	8
308.7372	42297	9
284.0365	38913	10
336.7445	46134	11
254.2701	34835	12
239.5036	32812	13
