# Supplementary material for: Spatial control of the APC/C ensures the rapid degradation of cyclin B1
Source: EMBO J. 2024 Aug 14;43(19):4324–55. doi: 10.1038/s44318-024-00194-2 (PMC11445581; doi:10.1038/s44318-024-00194-2)
Supplement: Supplementary file 11 — Source data Fig. 7 [file 44318_2024_194_MOESM11_ESM.zip › Figure 7/Fig 7CD/RawData/C1-Whole_230420_E4_2.txt]

C1-230420_B1H3_2Whole_
Mean	RID	Frame
18328.0853	180641609	-25
18217.291	179549620	-24
18154.1152	178926959	-23
17787.4015	175312629	-22
17427.8244	171768637	-21
17047.928	168024378	-20
16684.0577	164438073	-19
16240.0773	160062202	-18
15868.1845	156396826	-17
15467.4853	152447535	-16
14945.3174	147301048	-15
14670.188	144589373	-14
14301.0859	140951503	-13
13951.8783	137509713	-12
13654.756	134581275	-11
13349.6512	131574162	-10
12915.6681	127296825	-9
12449.8823	122706040	-8
11932.7809	117609489	-7
11211.2419	110498000	-6
10439.4106	102890831	-5
9597.7612	94595534	-4
8715.7971	85902896	-3
7687.07	75763762	-2
6653.9406	65581239	-1
5629.7627	55486941	0
4752.9208	46844787	1
3986.6786	39292704	2
3558.7184	35074729	3
3092.1925	30476649	4
2671.3233	26328562	5
2326.6042	22931011	6
1973.7047	19452834	7
1731.5103	17065766	8
1551.1853	15288482	9
1421.5707	14011001	10
1305.8987	12870938	11
