# Supplementary material for: Spatial control of the APC/C ensures the rapid degradation of cyclin B1
Source: EMBO J. 2024 Aug 14;43(19):4324–55. doi: 10.1038/s44318-024-00194-2 (PMC11445581; doi:10.1038/s44318-024-00194-2)
Supplement: Supplementary file 11 — Source data Fig. 7 [file 44318_2024_194_MOESM11_ESM.zip › Figure 7/Fig 7CD/RawData/C1-Spindle_230418_E4_5b.txt]

C1-230418_E4_5bSpindle_
Mean	RID	Frame
30804.5036	4220217	-15
31336.7007	4293128	-14
31933.3431	4374868	-13
29857.7299	4090509	-12
28200.292	3863440	-11
27703.0584	3795319	-10
26707.6496	3658948	-9
26520.9854	3633375	-8
25111.2117	3440236	-7
24881.854	3408814	-6
23630.7664	3237415	-5
22912.9854	3139079	-4
20590.4307	2820889	-3
17404.3066	2384390	-2
13853.1241	1897878	-1
11159.7956	1528892	0
9176.2482	1257146	1
6881.4672	942761	2
5993.9854	821176	3
5036.708	690029	4
