# Supplementary material for: Spatial control of the APC/C ensures the rapid degradation of cyclin B1
Source: EMBO J. 2024 Aug 14;43(19):4324–55. doi: 10.1038/s44318-024-00194-2 (PMC11445581; doi:10.1038/s44318-024-00194-2)
Supplement: Supplementary file 11 — Source data Fig. 7 [file 44318_2024_194_MOESM11_ESM.zip › Figure 7/Fig 7CD/RawData/C1-Whole_230418_7A11_3.txt]

C1-230418_7A11_3Whole_
Mean	RID	Frame
980.0167	9659045	-33
994.4236	9801039	-32
988.966	9747249	-31
986.0836	9718840	-30
979.4959	9653912	-29
977.3238	9632503	-28
967.3344	9534048	-27
975.8094	9617577	-26
972.8781	9588687	-25
969.1629	9552070	-24
968.7838	9548333	-23
962.3682	9485101	-22
953.9809	9402436	-21
950.6308	9369417	-20
937.756	9242523	-19
936.3966	9229125	-18
928.1485	9147832	-17
935.2937	9218255	-16
924.3129	9110028	-15
915.402	9022202	-14
919.2665	9060291	-13
914.0116	9008498	-12
909.9066	8968039	-11
910.9927	8978744	-10
907.5818	8945126	-9
898.1324	8851993	-8
900.3215	8873569	-7
898.4064	8854693	-6
893.7464	8808765	-5
885.4555	8727049	-4
872.3325	8597709	-3
861.6658	8492578	-2
799.677	7881617	-1
728.9288	7184322	0
624.9158	6159170	1
538.0862	5303378	2
473.5059	4666874	3
414.6997	4087280	4
377.2171	3717852	5
352.2663	3471937	6
316.5812	3120224	7
302.1558	2978048	8
283.7801	2796937	9
270.899	2669981	10
265.3041	2614837	11
254.4167	2507531	12
247.3348	2437732	13
241.0047	2375342	14
237.3845	2339662	15
236.5594	2331529	16
230.3123	2269958	17
230.5022	2271830	18
227.5661	2242891	19
222.1851	2189856	20
226.815	2235489	21
225.3452	2221002	22
219.1988	2160423	23
219.244	2160869	24
219.244	2160869	24
215.7893	2126819	25
218.0249	2148853	26
