# Supplementary material for: Spatial control of the APC/C ensures the rapid degradation of cyclin B1
Source: EMBO J. 2024 Aug 14;43(19):4324–55. doi: 10.1038/s44318-024-00194-2 (PMC11445581; doi:10.1038/s44318-024-00194-2)
Supplement: Supplementary file 11 — Source data Fig. 7 [file 44318_2024_194_MOESM11_ESM.zip › Figure 7/Fig 7CD/RawData/C1-Chromatin_230419_7H10_6.txt]

C1-230419_7H10_6Chromatin_
Mean	RID	Frame
6825.1825	935050	-35
6609.854	905550	-34
6637.0657	909278	-33
6449.4672	883577	-32
6316.438	865352	-31
6371.0876	872839	-30
5512.1314	755162	-29
5614.5255	769190	-28
5971.1606	818049	-27
6017.5401	824403	-26
5889.0584	806801	-25
5928.6058	812219	-24
5603.2336	767643	-23
5602.146	767494	-22
5496.562	753029	-21
5429.5985	743855	-20
5200.2409	712433	-19
5195.3285	711760	-18
5127.1825	702424	-17
5076.0438	695418	-16
4870.0073	667191	-15
5080.8175	696072	-14
4798.2628	657362	-13
4874.3869	667791	-12
4919.4964	673971	-11
4813.0438	659387	-10
4810.1387	658989	-9
4823.219	660781	-8
4698.8321	643740	-7
4609.8175	631545	-6
4630.9854	634445	-5
4428.2409	606669	-4
4342.4745	594919	-3
4283.1606	586793	-2
4004.4161	548605	-1
3632.292	497624	0
3253.635	445748	1
2858.5547	391622	2
2683.9562	367702	3
1874.4672	256802	4
1505.1533	206206	5
1263.1752	173055	6
1063.3431	145678	7
1017.2555	139364	8
979.5912	134204	9
1009.6496	138322	10
811.2701	111144	11
740.3212	101424	12
706.3066	96764	13
662.0876	90706	14
592.0146	81106	15
637.9708	87402	16
608.438	83356	17
670.7372	91891	18
572.1898	78390	19
595.4234	81573	20
533.5839	73101	21
522.2482	71548	22
510.5766	69949	23
