# Supplementary material for: Spatial control of the APC/C ensures the rapid degradation of cyclin B1
Source: EMBO J. 2024 Aug 14;43(19):4324–55. doi: 10.1038/s44318-024-00194-2 (PMC11445581; doi:10.1038/s44318-024-00194-2)
Supplement: Supplementary file 11 — Source data Fig. 7 [file 44318_2024_194_MOESM11_ESM.zip › Figure 7/Fig 7CD/RawData/C1-Whole_230420_7H10_1.txt]

C1-230420_7H10_1Whole_
Mean	RID	Frame
1987.5402	19589196	-35
1935.5888	19077163	-34
1929.7902	19020012	-33
1922.5134	18948292	-32
1944.6412	19166384	-31
1914.1943	18866299	-30
1891.1833	18639503	-29
1859.3832	18326081	-28
1831.2896	18049190	-27
1785.5854	17598730	-26
1761.8473	17364767	-25
1740.995	17159247	-24
1736.3233	17113202	-23
1699.0122	16745464	-22
1690.6858	16663399	-21
1659.1862	16352939	-20
1625.1529	16017507	-19
1625.3014	16018971	-18
1611.2399	15880380	-17
1574.4057	15517343	-16
1562.8563	15403512	-15
1544.1249	15218895	-14
1523.4336	15014962	-13
1496.7274	14751745	-12
1488.8866	14674466	-11
1455.8112	14348475	-10
1428.85	14082746	-9
1413.4374	13930839	-8
1386.0353	13660764	-7
1366.2602	13465861	-6
1356.3599	13368283	-5
1320.8457	13018255	-4
1286.0452	12675261	-3
1242.2146	12243267	-2
1177.3887	11604343	-1
1059.4237	10441680	0
926.9739	9136255	1
827.0681	8151583	2
757.3303	7464247	3
695.5199	6855044	4
653.4005	6439915	5
622.2991	6133380	6
583.2725	5748734	7
552.9147	5449527	8
514.882	5074677	9
504.1682	4969082	10
479.4863	4725817	11
444.7361	4383319	12
420.3253	4142726	13
