# Supplementary material for: Spatial control of the APC/C ensures the rapid degradation of cyclin B1
Source: EMBO J. 2024 Aug 14;43(19):4324–55. doi: 10.1038/s44318-024-00194-2 (PMC11445581; doi:10.1038/s44318-024-00194-2)
Supplement: Supplementary file 11 — Source data Fig. 7 [file 44318_2024_194_MOESM11_ESM.zip › Figure 7/Fig 7CD/RawData/C1-Centro_230419_7A11_1.txt]

C1-230419_7A11_1Centro_
Mean	RID	Frame
2397.927	328516	-35
2549.1095	349228	-34
2466.7299	337942	-33
2434.4234	333516	-32
2476.5547	339288	-31
2498.5255	342298	-30
2649.8686	363032	-29
2538.8905	347828	-28
2546.2555	348837	-27
2736.2117	374861	-26
2487.2336	340751	-25
2513.0146	344283	-24
2476.1971	339239	-23
2499.9562	342494	-22
2464.0438	337574	-21
2365.0876	324017	-20
2478.0365	339491	-19
2380.854	326177	-18
2352.3796	322276	-17
2394.7591	328082	-16
2437.2555	333904	-15
2362.3139	323637	-14
2386.6058	326965	-13
2475.3504	339123	-12
2374.927	325365	-11
2403.2482	329245	-10
2431.3285	333092	-9
2390.6204	327515	-8
2363.0146	323733	-7
2227.7956	305208	-6
2252.8467	308640	-5
2169.1095	297168	-4
2148.6204	294361	-3
2020.4234	276798	-2
1778.562	243663	-1
1435.365	196645	0
1109.2263	151964	1
