# Supplementary material for: Spatial control of the APC/C ensures the rapid degradation of cyclin B1
Source: EMBO J. 2024 Aug 14;43(19):4324–55. doi: 10.1038/s44318-024-00194-2 (PMC11445581; doi:10.1038/s44318-024-00194-2)
Supplement: Supplementary file 11 — Source data Fig. 7 [file 44318_2024_194_MOESM11_ESM.zip › Figure 7/Fig 7CD/RawData/C1-Spindle_230418_B1H3_6.txt]

C1-230418_E4_6Spindle_
Mean	RID	Frame
3692.3577	505853	-20
3762.0876	515406	-19
3719.2482	509537	-18
3890.8102	533041	-17
3932.6934	538779	-16
3697.3066	506531	-15
3697.4088	506545	-14
3583.3358	490917	-13
3553.2044	486789	-12
3463.5985	474513	-11
3324.1022	455402	-10
3313.2336	453913	-9
3152.7007	431920	-8
3028.9197	414962	-7
3043.3796	416943	-6
3048.7737	417682	-5
3161.6131	433141	-4
3031.4015	415302	-3
3013.3066	412823	-2
2878.7153	394384	-1
2632.6423	360672	0
2147.7007	294235	1
1753.8394	240276	2
1513.3431	207328	3
1222.9927	167550	4
