# Supplementary material for: Spatial control of the APC/C ensures the rapid degradation of cyclin B1
Source: EMBO J. 2024 Aug 14;43(19):4324–55. doi: 10.1038/s44318-024-00194-2 (PMC11445581; doi:10.1038/s44318-024-00194-2)
Supplement: Supplementary file 11 — Source data Fig. 7 [file 44318_2024_194_MOESM11_ESM.zip › Figure 7/Fig 7CD/RawData/C1-Centro_230418_7H10_3b.txt]

C1-230418_7H10_3bCentro_
Mean	RID	Frame
3906.5693	535200	-22
3952	541424	-21
3808.6204	521781	-20
3562.927	488121	-19
3986.2847	546121	-18
3658.5839	501226	-17
3568.0146	488818	-16
3811.7591	522211	-15
4054.5182	555469	-14
3811.7007	522203	-13
3850.6934	527545	-12
3871.8686	530446	-11
3488.2044	477884	-10
3683.6715	504663	-9
3159.7737	432889	-8
2919.5766	399982	-7
2986.2482	409116	-6
3142.1095	430469	-5
2816.2628	385828	-4
2777.0365	380454	-3
2863.7153	392329	-2
2652.1022	363338	-1
2153.3796	295013	0
2033.5109	278591	1
1843.562	252568	2
1467.3577	201028	3
1410.0292	193174	4
1205.438	165145	5
958.9197	131372	6
911.3139	124850	7
