# Supplementary material for: Spatial control of the APC/C ensures the rapid degradation of cyclin B1
Source: EMBO J. 2024 Aug 14;43(19):4324–55. doi: 10.1038/s44318-024-00194-2 (PMC11445581; doi:10.1038/s44318-024-00194-2)
Supplement: Supplementary file 11 — Source data Fig. 7 [file 44318_2024_194_MOESM11_ESM.zip › Figure 7/Fig 7CD/RawData/C1-Cyto_230418_7A11_1.txt]

C1-230418_7A11_1Cyto_
Mean	RID	Frame
2058.1241	281963	-35
1977.708	270946	-34
1947.9343	266867	-33
1899.0219	260166	-32
1905.8102	261096	-31
1904.8978	260971	-30
1887.4453	258580	-29
1970.8175	270002	-28
1813.9781	248515	-27
1692.4818	231870	-26
1717.4526	235291	-25
1724.2701	236225	-24
1764.7226	241767	-23
1888.4234	258714	-22
1998.1387	273745	-21
1877.9124	257274	-20
1945.5985	266547	-19
1864.7518	255471	-18
1910.1168	261686	-17
1712.1606	234566	-16
1726.7956	236571	-15
1624.9781	222622	-14
1611.5109	220777	-13
1622.3796	222266	-12
1759.4526	241045	-11
1870.0146	256192	-10
1700.219	232930	-9
1754.4015	240353	-8
1658.2263	227177	-7
1658.7299	227246	-6
1628.9781	223170	-5
1652.0511	226331	-4
1663.5328	227904	-3
1534.1314	210176	-2
1409.4234	193091	-1
1384.2774	189646	0
1221.8248	167390	1
992.6569	135994	2
748.7518	102579	3
625.6788	85718	4
501.562	68714	5
488.4745	66921	6
426.3869	58415	7
334.1095	45773	8
327.2263	44830	9
277.3577	37998	10
246.9708	33835	11
207.1898	28385	12
177.8978	24372	13
163.6131	22415	14
171.7883	23535	15
