# Supplementary material for: Spatial control of the APC/C ensures the rapid degradation of cyclin B1
Source: EMBO J. 2024 Aug 14;43(19):4324–55. doi: 10.1038/s44318-024-00194-2 (PMC11445581; doi:10.1038/s44318-024-00194-2)
Supplement: Supplementary file 11 — Source data Fig. 7 [file 44318_2024_194_MOESM11_ESM.zip › Figure 7/Fig 7CD/RawData/C1-Chromatin_230418_E4_1.txt]

C1-230418_E4_1Chromatin_
Mean	RID	Frame
26048.6642	3568667	-35
25094.1241	3437895	-34
25226.8759	3456082	-33
24439.1168	3348159	-32
24748.1606	3390498	-31
24299.7153	3329061	-30
22577.1606	3093071	-29
23154.9854	3172233	-28
22409.3723	3070084	-27
22470.5109	3078460	-26
21827.8613	2990417	-25
21425.4161	2935282	-24
21233.9781	2909055	-23
20718.365	2838416	-22
20425.3796	2798277	-21
20049.2555	2746748	-20
19623	2688351	-19
18691.3066	2560709	-18
18063.2263	2474662	-17
17584.562	2409085	-16
17091.3723	2341518	-15
16421.0876	2249689	-14
16386.0584	2244890	-13
16072.4818	2201930	-12
15967.2628	2187515	-11
15236.6131	2087416	-10
15253.7883	2089769	-9
14920.9416	2044169	-8
14733.7518	2018524	-7
14119.4088	1934359	-6
13172.6496	1804653	-5
12049.3504	1650761	-4
10863.5036	1488300	-3
9340.3577	1279629	-2
7442.8905	1019676	-1
5742.7445	786756	0
4647.5328	636712	1
3811.8759	522227	2
3118.9489	427296	3
2672.5036	366133	4
2296.6569	314642	5
1963.5255	269003	6
1826.9489	250292	7
1597.3942	218843	8
1401.4307	191996	9
1296.4453	177613	10
1175.9489	161105	11
1153.9489	158091	12
1123.5401	153925	13
932.5474	127759	14
744.1095	101943	15
733.7372	100522	16
676.2774	92650	17
684.0876	93720	18
