# Supplementary material for: Spatial control of the APC/C ensures the rapid degradation of cyclin B1
Source: EMBO J. 2024 Aug 14;43(19):4324–55. doi: 10.1038/s44318-024-00194-2 (PMC11445581; doi:10.1038/s44318-024-00194-2)
Supplement: Supplementary file 11 — Source data Fig. 7 [file 44318_2024_194_MOESM11_ESM.zip › Figure 7/Fig 7CD/RawData/C1-Chromatin_230418_7A11_4.txt]

C1-230418_7A11_4Chromatin_
Mean	RID	Frame
4312.1533	590765	-35
4165.635	570692	-34
4277.4307	586008	-33
4440.3139	608323	-32
4530.4526	620672	-31
4415.0876	604867	-30
4440.7226	608379	-29
4276.6496	585901	-28
3903.8978	534834	-27
3511.854	481124	-26
3788.6569	519046	-25
3669.7883	502761	-24
3803.3066	521053	-23
3949.9489	541143	-22
3496.0438	478958	-21
3373.9927	462237	-20
3306.8029	453032	-19
3289.1898	450619	-18
3208.219	439526	-17
3096.7737	424258	-16
2949.8394	404128	-15
3030.292	415150	-14
3041.5401	416691	-13
3030.562	415187	-12
2895.3066	396657	-11
2759.8321	378097	-10
2950.0073	404151	-9
2766.365	378992	-8
2783.9489	381401	-7
2701.6058	370120	-6
2790.3066	382272	-5
2743.8686	375910	-4
2777.4891	380516	-3
2604.7664	356853	-2
2502.3942	342828	-1
2230.1752	305534	0
1815.7372	248756	1
1561.9854	213992	2
1389.5839	190373	3
1232.438	168844	4
970.9635	133022	5
899.6934	123258	6
778.1752	106610	7
785.2774	107583	8
640.1825	87705	9
577.3139	79092	10
506.1971	69349	11
513.5985	70363	12
460.5182	63091	13
452.5766	62003	14
408.7299	55996	15
