# Supplementary material for: Spatial control of the APC/C ensures the rapid degradation of cyclin B1
Source: EMBO J. 2024 Aug 14;43(19):4324–55. doi: 10.1038/s44318-024-00194-2 (PMC11445581; doi:10.1038/s44318-024-00194-2)
Supplement: Supplementary file 11 — Source data Fig. 7 [file 44318_2024_194_MOESM11_ESM.zip › Figure 7/Fig 7CD/RawData/C1-Whole_230419_B1H3_4b.txt]

C1-230419_B1H3_4bWhole_
Mean	RID	Frame
1255.9054	12378204	-32
1227.7521	12100725	-31
1223.5857	12059661	-30
1228.5532	12108620	-29
1193.9985	11768049	-28
1171.6074	11547363	-27
1156.6612	11400053	-26
1143.0325	11265728	-25
1115.9311	10998617	-24
1092.6118	10768782	-23
1067.3387	10519690	-22
1062.3479	10470501	-21
1055.365	10401677	-20
1045.0801	10300309	-19
1026.1081	10113321	-18
1010.6185	9960656	-17
996.1033	9817594	-16
976.9035	9628361	-15
973.4002	9593832	-14
960.8738	9470372	-13
966.4831	9525657	-12
961.5094	9476637	-11
956.7309	9429540	-10
937.778	9242740	-9
926.0682	9127328	-8
926.8027	9134567	-7
905.0173	8919851	-6
904.103	8910839	-5
891.1547	8783221	-4
853.455	8411652	-3
840.6416	8285364	-2
789.3637	7779969	-1
714.3975	7041102	0
628.57	6195186	1
554.47	5464856	2
478.8448	4719494	3
406.2663	4004161	4
346.7623	3417689	5
311.7806	3072910	6
269.7247	2658407	7
252.9638	2493211	8
249.0993	2455123	9
227.8044	2245240	10
224.8736	2216354	11
213.1524	2100830	12
200.672	1977823	13
199.1793	1963111	14
