# Supplementary material for: Spatial control of the APC/C ensures the rapid degradation of cyclin B1
Source: EMBO J. 2024 Aug 14;43(19):4324–55. doi: 10.1038/s44318-024-00194-2 (PMC11445581; doi:10.1038/s44318-024-00194-2)
Supplement: Supplementary file 11 — Source data Fig. 7 [file 44318_2024_194_MOESM11_ESM.zip › Figure 7/Fig 7CD/RawData/C1-Centro_230420_7A11_1.txt]

C1-230420_7A11_1Centro_
Mean	RID	Frame
4029.3285	552018	-25
4255.0876	582947	-24
4198.4307	575185	-23
3926.7372	537963	-22
4226.927	579089	-21
4281.635	586584	-20
4040.4307	553539	-19
4425.7883	606333	-18
4369.8248	598666	-17
4554.0219	623901	-16
4157.6496	569598	-15
3947.3942	540793	-14
4315.4964	591223	-13
4254.2847	582837	-12
4110.8759	563190	-11
4342.3139	594897	-10
4091.7737	560573	-9
3991.5182	546838	-8
3959.5109	542453	-7
3716.7591	509196	-6
3770.6642	516581	-5
3780.4964	517928	-4
3729.7445	510975	-3
3692.9562	505935	-2
3572.2482	489398	-1
3489.4161	478050	0
3580.9051	490584	1
3175.8029	435085	2
3122.8102	427825	3
2813.5766	385460	4
2362.2263	323625	5
1861.1898	254983	6
1366.1168	187158	7
