# Supplementary material for: Spatial control of the APC/C ensures the rapid degradation of cyclin B1
Source: EMBO J. 2024 Aug 14;43(19):4324–55. doi: 10.1038/s44318-024-00194-2 (PMC11445581; doi:10.1038/s44318-024-00194-2)
Supplement: Supplementary file 11 — Source data Fig. 7 [file 44318_2024_194_MOESM11_ESM.zip › Figure 7/Fig 7CD/RawData/C1-Centro_230418_7H10_3.txt]

C1-230418_7H10_3Centro_
Mean	RID	Frame
5388.562	738233	-23
5215.4161	714512	-22
4980.4599	682323	-21
5017.1314	687347	-20
4957.7299	679209	-19
4896.3577	670801	-18
4999.0876	684875	-17
4857.8832	665530	-16
4779.4161	654780	-15
4877.635	668236	-14
4686.781	642089	-13
4811.6423	659195	-12
4689.854	642510	-11
4784.4307	655467	-10
4625.9635	633757	-9
4820.8321	660454	-8
4445.7664	609070	-7
4314.0584	591026	-6
4400.3942	602854	-5
4081.2409	559130	-4
3827.8759	524419	-3
3977.9708	544982	-2
3707.438	507919	-1
3350.4891	459017	0
2906.5912	398203	1
2477.8759	339469	2
2258.1387	309365	3
2087.8832	286040	4
1862.8686	255213	5
1870.2774	256228	6
1699.4526	232825	7
1613.1825	221006	8
1536.927	210559	9
1446.0292	198106	10
1391.9635	190699	11
1359.0949	186196	12
1240.8248	169993	13
