# Supplementary material for: Spatial control of the APC/C ensures the rapid degradation of cyclin B1
Source: EMBO J. 2024 Aug 14;43(19):4324–55. doi: 10.1038/s44318-024-00194-2 (PMC11445581; doi:10.1038/s44318-024-00194-2)
Supplement: Supplementary file 11 — Source data Fig. 7 [file 44318_2024_194_MOESM11_ESM.zip › Figure 7/Fig 7CD/RawData/C1-Centro_230419_B1H3_5.txt]

C1-230419_B1H3_5Centro_
Mean	RID	Frame
3081.5693	422175	-25
3358.0146	460048	-24
3696.1825	506377	-23
3617.5474	495604	-22
3604.1679	493771	-21
3514.1241	481435	-20
3633.8102	497832	-19
3378.3212	462830	-18
3367.4088	461335	-17
3025.5912	414506	-16
3199.3139	438306	-15
3269.3431	447900	-14
3134.3358	429404	-13
3103.6277	425197	-12
3164.6861	433562	-11
3277.7591	449053	-10
3133.9197	429347	-9
2974.3504	407486	-8
3353.7445	459463	-7
3022.4453	414075	-6
3105.2628	425421	-5
3027.4891	414766	-4
3010.1241	412387	-3
2654.5474	363673	-2
2353.4088	322417	-1
2028.1971	277863	0
1600.9927	219336	1
