# Supplementary material for: Spatial control of the APC/C ensures the rapid degradation of cyclin B1
Source: EMBO J. 2024 Aug 14;43(19):4324–55. doi: 10.1038/s44318-024-00194-2 (PMC11445581; doi:10.1038/s44318-024-00194-2)
Supplement: Supplementary file 12 — Appendix Figure Source Data [file 44318_2024_194_MOESM12_ESM.zip]

Archive with 21 entries (20 files):
- SourceData/Appendix Figure 1.zip
- SourceData/Appendix Figure 2.zip
- SourceData/Appendix Figure 3.zip
- SourceData/Appendix Figure 4.zip
- SourceData/Appendix Figure 5.zip
- SourceData/Appendix Figure 6.zip
- SourceData/
- __MACOSX/._SourceData
- __MACOSX/SourceData/._Appendix Figure 1.zip
- __MACOSX/SourceData/._Appendix Figure 2.zip
- __MACOSX/SourceData/._Appendix Figure 3.zip
- __MACOSX/SourceData/._Appendix Figure 4.zip
- __MACOSX/SourceData/._Appendix Figure 5.zip
- __MACOSX/SourceData/._Appendix Figure 6.zip
- __MACOSX/SourceData/._Figure 1.zip
- __MACOSX/SourceData/._Figure 2.zip
- __MACOSX/SourceData/._Figure 3.zip
- __MACOSX/SourceData/._Figure 4.zip
- __MACOSX/SourceData/._Figure 5.zip
- __MACOSX/SourceData/._Figure 6.zip
- __MACOSX/SourceData/._Figure 7.zip
